# Supplementary material for: Deletion of IFT20 exclusively in the RPE ablates primary cilia and leads to retinal degeneration
Source: PLoS Biol. 2023 Dec 4;21(12):e3002402. doi: 10.1371/journal.pbio.3002402 (PMC10721183; doi:10.1371/journal.pbio.3002402)
Supplement: S1 Table — The differentially expressed genes (DEGs) highlighted in green represent up-regulated genes while the genes highlighted in red represents down-regulated genes. (XLSX) [file pbio.3002402.s006.xlsx]

## Sheet: P11_DEGs_1577
Supplementary Table 1: RNA-seq analysis of RPE cells isolated from Ift20null;Tyrp2-Cre and Ift20+/+;Tyrp2-Cre mice at P11. The differentially expressed genes (DEGs) highlight in green represents the up-regulated genes while the red represents the down-regulated
EnsemblGeneID	Symbol	logFC	FDR
ENSMUSG00000058354	Krt6a	6.813	1.55418e-05
ENSMUSG00000034382	AI661453	6.692	0.000359507
ENSMUSG00000022416	Cacna1i	6.432	0.00625231
ENSMUSG00000029151	Slc30a3	6.418	0.00321365
ENSMUSG00000027956	Tmem144	6.205	0.00601823
ENSMUSG00000025889	Snca	6.13	0.00048418
ENSMUSG00000102206	Pcdha11	6.024	0.0240231
ENSMUSG00000033356	Pus7l	5.877	0.003676
ENSMUSG00000047986	Palm3	5.872	0.000211009
ENSMUSG00000025202	Scd3	5.86	0.00172912
ENSMUSG00000019892	Lrriq1	5.817	0.000167884
ENSMUSG00000056771	Gm10010	5.768	0.000621143
ENSMUSG00000091993	B930036N10Rik	5.728	0.00146485
ENSMUSG00000100241	Slc18a3	5.709	0.0465699
ENSMUSG00000031949	Adat1	5.708	0.000368321
ENSMUSG00000090588	Gm9573	5.642	0.0113063
ENSMUSG00000061527	Krt5	5.566	0.00026414
ENSMUSG00000097825	9630001P10Rik	5.495	0.00569274
ENSMUSG00000023041	Krt6b	5.403	0.00889469
ENSMUSG00000024436	Mrps18b	5.379	0.00919531
ENSMUSG00000084999	Gm15839	5.374	0.0429607
ENSMUSG00000025257	Ribc1	5.367	0.000672944
ENSMUSG00000028862	Map3k6	5.356	0.0169037
ENSMUSG00000073985	Gm10602	5.202	0.000608042
ENSMUSG00000041849	Card6	5.198	0.0024588
ENSMUSG00000079834	Tmlhe	5.141	0.00900508
ENSMUSG00000100600	A230077H06Rik	5.136	0.0101811
ENSMUSG00000058626	Capn11	5.055	0.017291
ENSMUSG00000050762	Prss27	5.051	0.00258188
ENSMUSG00000037845	Fdxacb1	5.049	0.0146086
ENSMUSG00000097577	6230400D17Rik	5.011	0.00598601
ENSMUSG00000072769	Gm10419	4.991	2.56001e-10
ENSMUSG00000079042	Apela	4.9	0.000514365
ENSMUSG00000035509	Fbxl21	4.886	0.0291597
ENSMUSG00000086212	Mkln1os	4.883	0.000893568
ENSMUSG00000097929	Tunar	4.853	0.0109481
ENSMUSG00000038550	Ciart	4.852	1.16483e-05
ENSMUSG00000024869	Nudt8	4.837	0.0017949
ENSMUSG00000040146	Rgl3	4.829	0.0437198
ENSMUSG00000005373	Mlxipl	4.733	0.0350549
ENSMUSG00000069272	Hist1h2ae	4.711	0.0194502
ENSMUSG00000022863	Btg3	4.653	0.0125776
ENSMUSG00000022525	Hrasls	4.629	0.021739
ENSMUSG00000061039	Olfr920	4.614	0.000608042
ENSMUSG00000086914	Gm16124	4.603	0.000501042
ENSMUSG00000099681	1700052K11Rik	4.577	2.39859e-08
ENSMUSG00000057715	A830018L16Rik	4.566	0.0326025
ENSMUSG00000033491	Prss35	4.552	0.00523239
ENSMUSG00000049562	Ap5b1	4.546	0.0488449
ENSMUSG00000056032	BC018473	4.531	0.034864
ENSMUSG00000062526	Mppe1	4.505	0.0397801
ENSMUSG00000030346	Rad51ap1	4.458	0.0134583
ENSMUSG00000026358	Rgs1	4.437	0.0109971
ENSMUSG00000009628	Tex15	4.425	0.0102061
ENSMUSG00000059668	Krt4	4.414	0.0244359
ENSMUSG00000021903	Galnt15	4.413	0.0172119
ENSMUSG00000025665	Rps6ka6	4.404	0.0123502
ENSMUSG00000046550	Spin2c	4.4	0.0444128
ENSMUSG00000001672	Marveld3	4.397	0.0156883
ENSMUSG00000037610	Kcnmb2	4.388	0.00235606
ENSMUSG00000054146	Krt15	4.366	5.5321e-05
ENSMUSG00000041658	Rragb	4.361	0.000501042
ENSMUSG00000035459	Stab2	4.307	0.0353735
ENSMUSG00000085663	Gm15718	4.301	0.0103832
ENSMUSG00000097994	Gm26982	4.272	0.0312355
ENSMUSG00000036523	Greb1	4.232	0.0156513
ENSMUSG00000018698	Lhx1	4.129	0.0331795
ENSMUSG00000059395	Nkapl	4.111	0.0384027
ENSMUSG00000000732	Icosl	4.074	0.0363095
ENSMUSG00000061132	Blnk	4.06	0.00799526
ENSMUSG00000085001	Rapgef4os2	4.04	0.00460245
ENSMUSG00000035735	Dagla	4.034	0.0220656
ENSMUSG00000027901	Dennd2d	4.022	0.0204
ENSMUSG00000032356	Rasgrf1	4.007	0.019952
ENSMUSG00000069270	Hist1h2ac	3.971	0.000547142
ENSMUSG00000066189	Cacng3	3.958	0.0149086
ENSMUSG00000037860	Aim2	3.944	0.0281487
ENSMUSG00000026934	Lhx3	3.92	7.67323e-05
ENSMUSG00000097863	1010001B22Rik	3.912	0.0265607
ENSMUSG00000074183	Gsta1	3.911	0.0137077
ENSMUSG00000023000	Dhh	3.891	0.0234553
ENSMUSG00000022179	4931414P19Rik	3.828	3.06246e-05
ENSMUSG00000113975	AC102435.3	3.824	0.0126986
ENSMUSG00000044041	Krt13	3.735	0.00808883
ENSMUSG00000025329	Padi1	3.735	0.0340159
ENSMUSG00000020258	Glyctk	3.64	0.0344834
ENSMUSG00000043629	1700019D03Rik	3.566	0.0212107
ENSMUSG00000071561	BC100530	3.562	0.00929493
ENSMUSG00000027079	Clp1	3.556	0.0117014
ENSMUSG00000096943	Gm26721	3.493	0.0295957
ENSMUSG00000090673	Gm340	3.453	8.35749e-06
ENSMUSG00000051515	Fam181b	3.408	0.00757123
ENSMUSG00000049176	Frmpd4	3.394	0.0409752
ENSMUSG00000021086	Ccdc175	3.201	0.025268
ENSMUSG00000096935	1700113A16Rik	3.185	0.00562959
ENSMUSG00000025436	Atp23	3.169	0.00407448
ENSMUSG00000030865	Chp2	3.053	1.91823e-06
ENSMUSG00000043531	Sorcs1	3.045	0.0130054
ENSMUSG00000033508	Asprv1	3.014	0.0106749
ENSMUSG00000036185	Sapcd1	2.917	0.0488449
ENSMUSG00000045757	Zfp764	2.902	0.0464168
ENSMUSG00000028989	Angptl7	2.873	0.000326188
ENSMUSG00000020988	L2hgdh	2.851	0.019952
ENSMUSG00000015016	Acsf3	2.808	0.000144127
ENSMUSG00000001604	Tcea3	2.78	0.0175975
ENSMUSG00000019102	Aldh3a1	2.776	0.0105473
ENSMUSG00000105881	4932422M17Rik	2.767	0.00352501
ENSMUSG00000035595	1600002K03Rik	2.758	0.0020887
ENSMUSG00000045036	Tmem232	2.611	0.0019612
ENSMUSG00000040694	Apobec2	2.61	0.000747997
ENSMUSG00000085084	4930570G19Rik	2.587	0.0133599
ENSMUSG00000045404	Kcnk13	2.576	0.0407797
ENSMUSG00000045573	Penk	2.575	0.022787
ENSMUSG00000002266	Zim1	2.574	0.0272427
ENSMUSG00000030711	Sult1a1	2.567	0.000184872
ENSMUSG00000041974	Spidr	2.541	0.0128949
ENSMUSG00000035686	Thrsp	2.481	0.00140057
ENSMUSG00000063434	Sorcs3	2.458	0.0218755
ENSMUSG00000039158	Akna	2.428	0.00510876
ENSMUSG00000025102	3110040N11Rik	2.425	0.0246554
ENSMUSG00000099583	Hist1h3d	2.416	0.00408183
ENSMUSG00000000486	Sept1	2.378	0.0444109
ENSMUSG00000053399	Adamts18	2.364	0.00348669
ENSMUSG00000034777	Vax2	2.353	1.46615e-05
ENSMUSG00000045275	Lca5l	2.332	0.0296122
ENSMUSG00000018405	Mrm1	2.322	0.0437016
ENSMUSG00000038742	Angptl6	2.314	0.0156883
ENSMUSG00000078607	1810010H24Rik	2.252	0.0497286
ENSMUSG00000000263	Glra1	2.245	0.00046469
ENSMUSG00000064293	Cntn4	2.228	0.0165215
ENSMUSG00000025789	St8sia2	2.173	0.0402523
ENSMUSG00000019146	Cacng2	2.167	0.00112015
ENSMUSG00000008384	Sertad1	2.164	0.00132728
ENSMUSG00000028085	Gatb	2.144	0.0321361
ENSMUSG00000049100	Pcdh10	2.142	2.57504e-05
ENSMUSG00000030206	Gsg1	2.141	0.00475088
ENSMUSG00000050947	Amigo1	2.137	0.0497286
ENSMUSG00000078160	Gm16503	2.128	0.017291
ENSMUSG00000050587	Lrrc4c	2.123	5.61324e-05
ENSMUSG00000073295	Nudt11	2.087	0.0156301
ENSMUSG00000040483	Xaf1	2.067	0.0123502
ENSMUSG00000018841	Rad51d	2.065	0.0167196
ENSMUSG00000084843	B230312C02Rik	2.059	0.0238546
ENSMUSG00000102742	Pcdhga11	2.056	0.034864
ENSMUSG00000073427	Gm4924	2.034	0.00235021
ENSMUSG00000023971	Rrp36	2.03	0.0042031
ENSMUSG00000025068	Gsto1	2.003	0.00014704
ENSMUSG00000092368	A930015D03Rik	1.988	0.0384647
ENSMUSG00000030209	Grin2b	1.933	0.0031898
ENSMUSG00000023143	Nagpa	1.93	0.00790416
ENSMUSG00000049502	Dtx3l	1.901	0.0247397
ENSMUSG00000073968	Trim68	1.889	0.000686972
ENSMUSG00000081058	Hist2h3c2	1.885	0.0035413
ENSMUSG00000066438	Plekhd1	1.879	0.00149421
ENSMUSG00000054162	Spock3	1.871	0.0383862
ENSMUSG00000090066	1110002E22Rik	1.825	0.00664694
ENSMUSG00000004233	Wars2	1.821	0.0128687
ENSMUSG00000047342	Zfp286	1.811	0.0359155
ENSMUSG00000054021	Sirt5	1.807	0.029364
ENSMUSG00000050711	Scg2	1.751	0.000406643
ENSMUSG00000021504	B4galt7	1.744	0.0107799
ENSMUSG00000059975	Zfp74	1.703	0.0118827
ENSMUSG00000001700	Gramd3	1.698	0.0122097
ENSMUSG00000054474	Thnsl2	1.678	0.0391603
ENSMUSG00000097793	Gm17259	1.657	0.0160097
ENSMUSG00000035873	Pawr	1.649	0.00020297
ENSMUSG00000025377	Tepsin	1.612	0.0169601
ENSMUSG00000026857	Ntmt1	1.609	0.00110335
ENSMUSG00000039620	6430573F11Rik	1.59	0.00555395
ENSMUSG00000079480	Pin4	1.578	0.0217829
ENSMUSG00000041396	Mettl18	1.577	0.019224
ENSMUSG00000029312	Klhl8	1.571	0.00342442
ENSMUSG00000057143	Trim12c	1.57	0.00192207
ENSMUSG00000070934	Rraga	1.539	7.62037e-10
ENSMUSG00000042671	Rgs8	1.538	0.033632
ENSMUSG00000041440	Gk5	1.53	0.0276291
ENSMUSG00000020024	Cep83	1.529	0.00085019
ENSMUSG00000024524	Gnal	1.521	0.000229278
ENSMUSG00000068205	Macrod2	1.508	0.00446587
ENSMUSG00000031245	Hmgn5	1.492	0.000819192
ENSMUSG00000062012	Zfp13	1.491	0.0347253
ENSMUSG00000050796	B3galt6	1.488	0.0041909
ENSMUSG00000026204	Ptprn	1.482	0.0255783
ENSMUSG00000021271	Zfp839	1.48	0.000469951
ENSMUSG00000048540	Nhlh2	1.479	0.00190327
ENSMUSG00000030649	Anapc15	1.47	0.0196961
ENSMUSG00000051007	Gatd1	1.464	0.00587566
ENSMUSG00000005907	Pex1	1.438	0.000289847
ENSMUSG00000057551	Zfp317	1.422	0.0201786
ENSMUSG00000026170	Cyp27a1	1.4	0.0201786
ENSMUSG00000021236	Entpd5	1.395	0.0103409
ENSMUSG00000023809	Rps6ka2	1.394	0.00474234
ENSMUSG00000078656	Vps25	1.39	0.0468343
ENSMUSG00000031107	Rbmx2	1.389	0.0190372
ENSMUSG00000044471	Lncpint	1.382	0.0268652
ENSMUSG00000043311	D17H6S53E	1.357	0.0197084
ENSMUSG00000031657	Heatr3	1.354	0.00333781
ENSMUSG00000063142	Kcnma1	1.341	1.08725e-09
ENSMUSG00000087620	5330434G04Rik	1.338	0.0383862
ENSMUSG00000046010	Zfp830	1.335	0.0235124
ENSMUSG00000079157	Fam155a	1.334	0.019952
ENSMUSG00000097050	Gm9918	1.329	0.0138059
ENSMUSG00000041986	Elmod1	1.312	0.0268164
ENSMUSG00000041319	Thoc6	1.308	0.0348348
ENSMUSG00000030337	Vamp1	1.304	0.0489745
ENSMUSG00000047037	Nipa1	1.297	0.036524
ENSMUSG00000070866	Zfp804a	1.291	0.0224512
ENSMUSG00000034912	Mdga2	1.288	0.000843168
ENSMUSG00000001998	Ap4e1	1.283	0.0103832
ENSMUSG00000035439	Haus8	1.281	0.0362472
ENSMUSG00000037112	Sik2	1.28	0.0362296
ENSMUSG00000001039	B9d1	1.27	0.0322004
ENSMUSG00000037134	Prmt9	1.265	0.0202628
ENSMUSG00000074030	Exoc8	1.263	0.0430189
ENSMUSG00000021098	4930447C04Rik	1.261	0.000588533
ENSMUSG00000018983	E2f2	1.257	0.0295664
ENSMUSG00000029059	Fam213b	1.256	0.00287975
ENSMUSG00000097743	Gm16973	1.253	0.0310213
ENSMUSG00000042282	Gucy2f	1.252	0.00396465
ENSMUSG00000035051	Dhx57	1.231	0.033632
ENSMUSG00000042961	Egflam	1.219	1.12791e-05
ENSMUSG00000045776	Lrtm1	1.208	0.00828101
ENSMUSG00000029651	Mtus2	1.192	6.36816e-07
ENSMUSG00000030313	Dennd5b	1.183	0.0100359
ENSMUSG00000022658	Tagln3	1.179	0.0204365
ENSMUSG00000026163	Sphkap	1.177	0.00102617
ENSMUSG00000042851	Zc3h6	1.175	0.00117423
ENSMUSG00000060568	Fam78b	1.17	0.0286406
ENSMUSG00000047238	Mageh1	1.166	0.000915705
ENSMUSG00000049907	Rasl11b	1.165	0.00085203
ENSMUSG00000098206	A430106G13Rik	1.16	0.0277565
ENSMUSG00000027405	Nop56	1.159	0.00520155
ENSMUSG00000021501	Caml	1.157	0.000220211
ENSMUSG00000022848	Dirc2	1.151	0.0309851
ENSMUSG00000021715	Cwc27	1.141	0.00132134
ENSMUSG00000034813	Grip1	1.131	0.00514902
ENSMUSG00000004630	Pcp2	1.13	0.0085361
ENSMUSG00000026575	Nme7	1.125	0.0208769
ENSMUSG00000059772	Slx1b	1.122	0.0407137
ENSMUSG00000078784	1810022K09Rik	1.119	0.00250897
ENSMUSG00000019866	Crybg1	1.119	0.0245524
ENSMUSG00000069170	Adgrv1	1.115	0.00286677
ENSMUSG00000070337	Gpr179	1.113	0.0032376
ENSMUSG00000017300	Tnnc2	1.111	0.0329747
ENSMUSG00000074733	Zfp950	1.104	0.000528718
ENSMUSG00000006423	C330007P06Rik	1.101	0.0187702
ENSMUSG00000034949	Zfr2	1.1	0.0160485
ENSMUSG00000027714	Exosc9	1.097	0.0168843
ENSMUSG00000018287	Spag7	1.095	1.61422e-05
ENSMUSG00000029245	Epha5	1.091	0.00108039
ENSMUSG00000036023	Parp2	1.081	0.00980815
ENSMUSG00000028636	Ppcs	1.081	0.0356926
ENSMUSG00000027937	Jtb	1.075	0.000125375
ENSMUSG00000040591	1110051M20Rik	1.072	1.07994e-08
ENSMUSG00000028104	Polr3gl	1.065	0.00105375
ENSMUSG00000057101	Zfp180	1.057	0.0108265
ENSMUSG00000086503	Xist	1.052	9.04677e-20
ENSMUSG00000018189	Uchl5	1.048	0.00321365
ENSMUSG00000051527	Usp29	1.046	0.0107799
ENSMUSG00000021595	Nsun2	1.044	0.000145804
ENSMUSG00000027615	Hps3	1.044	0.00686511
ENSMUSG00000004187	Kifc2	1.043	0.0493866
ENSMUSG00000032194	Kank2	1.04	0.00601221
ENSMUSG00000025927	Tfap2b	1.039	1.55619e-08
ENSMUSG00000045994	B3gat1	1.039	0.025268
ENSMUSG00000048988	Elfn1	1.038	0.0149086
ENSMUSG00000027257	Pacsin3	1.031	0.00123431
ENSMUSG00000021182	Ccdc88c	1.028	0.033333
ENSMUSG00000063334	Krr1	1.021	7.12372e-05
ENSMUSG00000039661	Dusp26	1.018	0.00530653
ENSMUSG00000028289	Epha7	1.013	0.0208769
ENSMUSG00000019518	Ap4m1	1.006	0.0448089
ENSMUSG00000023191	P3h3	0.994	0.0489745
ENSMUSG00000033411	Ctdspl2	0.987	1.05117e-05
ENSMUSG00000018566	Slc2a4	0.987	0.0189725
ENSMUSG00000010175	Prox1	0.966	5.3791e-05
ENSMUSG00000039851	4932438H23Rik	0.963	0.0103006
ENSMUSG00000044447	Dock5	0.951	0.00883297
ENSMUSG00000054770	Kctd18	0.949	0.0283779
ENSMUSG00000013833	Med16	0.947	3.19819e-05
ENSMUSG00000024120	Lrpprc	0.946	0.00107813
ENSMUSG00000056091	St3gal5	0.944	2.04943e-05
ENSMUSG00000021203	Otub2	0.944	0.0399776
ENSMUSG00000019761	Krt10	0.94	0.0221596
ENSMUSG00000020561	Twistnb	0.935	0.000538714
ENSMUSG00000020380	Rad50	0.935	0.00464233
ENSMUSG00000054079	Utp18	0.935	0.0180436
ENSMUSG00000064363	mt-Nd4	0.934	6.45674e-13
ENSMUSG00000021377	Dek	0.919	2.23395e-09
ENSMUSG00000064368	mt-Nd6	0.915	0.00236981
ENSMUSG00000033569	Adgrb3	0.91	0.0103006
ENSMUSG00000035575	Utp6	0.904	0.00688087
ENSMUSG00000020814	Mxra7	0.901	4.48897e-05
ENSMUSG00000001802	Lrp3	0.901	0.0128949
ENSMUSG00000056596	Trnp1	0.9	0.00599788
ENSMUSG00000044349	Snhg11	0.897	0.00175927
ENSMUSG00000096740	Lbhd1	0.897	0.00191379
ENSMUSG00000027350	Chgb	0.896	0.000167884
ENSMUSG00000022911	Arl13b	0.895	0.000976879
ENSMUSG00000033618	Map3k13	0.888	0.0245738
ENSMUSG00000091512	Lamtor3	0.885	0.008373
ENSMUSG00000015711	Prune1	0.885	0.0118605
ENSMUSG00000029649	Pomp	0.884	6.84662e-08
ENSMUSG00000020415	Pttg1	0.881	1.35386e-06
ENSMUSG00000025777	Gdap1	0.881	0.0376477
ENSMUSG00000036613	Tssc1	0.88	0.0127953
ENSMUSG00000036450	Hif1an	0.879	0.00140558
ENSMUSG00000007837	Prrg2	0.879	0.013601
ENSMUSG00000041548	Hspb8	0.876	0.0468343
ENSMUSG00000025103	Btbd1	0.875	0.00122333
ENSMUSG00000031166	Wdr13	0.874	0.00132134
ENSMUSG00000032382	Snx1	0.873	0.00365656
ENSMUSG00000019782	Rwdd1	0.873	0.00676389
ENSMUSG00000048429	Timm29	0.867	0.00221835
ENSMUSG00000021007	Spata7	0.866	0.0273378
ENSMUSG00000020519	Sap30l	0.865	0.00033119
ENSMUSG00000057060	Slc35f3	0.863	0.030838
ENSMUSG00000087590	Epb41l4aos	0.862	0.00942633
ENSMUSG00000024491	Rbm27	0.861	1.6293e-06
ENSMUSG00000026851	BC005624	0.86	0.00393555
ENSMUSG00000029687	Ezh2	0.858	2.96478e-05
ENSMUSG00000033900	Map9	0.851	0.000638399
ENSMUSG00000022035	Ccdc25	0.841	0.000258746
ENSMUSG00000026577	Blzf1	0.827	0.00123653
ENSMUSG00000040554	Aipl1	0.825	1.69645e-11
ENSMUSG00000063808	Gpatch1	0.823	0.00385978
ENSMUSG00000071415	Rpl23	0.821	4.7191e-08
ENSMUSG00000021239	Vsx2	0.818	0.0130845
ENSMUSG00000021268	Meg3	0.816	5.71171e-21
ENSMUSG00000026456	Cyb5r1	0.814	0.028567
ENSMUSG00000024268	Celf4	0.81	8.378e-10
ENSMUSG00000029014	Dnajc2	0.81	0.00975107
ENSMUSG00000011158	Brf1	0.808	0.024435
ENSMUSG00000020255	D10Wsu102e	0.801	0.000431682
ENSMUSG00000058006	Mdn1	0.801	0.00240575
ENSMUSG00000059857	Ntng1	0.799	0.000404334
ENSMUSG00000013646	Sh3bp5l	0.799	0.0132169
ENSMUSG00000078941	Ak6	0.794	0.00650951
ENSMUSG00000041341	Atg2b	0.794	0.0299231
ENSMUSG00000039130	Zc3hc1	0.794	0.0345745
ENSMUSG00000040550	Otud6b	0.793	0.000933628
ENSMUSG00000043909	Trp53bp1	0.792	0.00482802
ENSMUSG00000042743	Sgtb	0.79	0.0227016
ENSMUSG00000021431	Snrnp48	0.788	2.70152e-06
ENSMUSG00000002319	Ipo4	0.788	0.00741463
ENSMUSG00000015217	Hmgb3	0.786	0.00164836
ENSMUSG00000005338	Cadm3	0.786	0.0283528
ENSMUSG00000033102	Cdc14b	0.786	0.0448089
ENSMUSG00000023089	Ndufa5	0.784	4.56444e-09
ENSMUSG00000052949	Rnf157	0.783	0.00243005
ENSMUSG00000054976	Nyap2	0.782	0.000510796
ENSMUSG00000042426	Dhx29	0.781	0.0151856
ENSMUSG00000003948	Mmd	0.779	0.00653492
ENSMUSG00000031667	Aktip	0.775	0.000136903
ENSMUSG00000034105	Tldc1	0.774	0.00664826
ENSMUSG00000020994	Pnn	0.771	5.60066e-07
ENSMUSG00000036186	Fam69b	0.768	0.0479466
ENSMUSG00000031540	Kat6a	0.765	9.7102e-06
ENSMUSG00000107283	Mpv17	0.759	3.10412e-05
ENSMUSG00000055865	Fam19a3	0.756	0.00117301
ENSMUSG00000042487	Leo1	0.755	0.031081
ENSMUSG00000036885	Arhgef26	0.753	0.00051255
ENSMUSG00000023150	Ivns1abp	0.753	0.00124274
ENSMUSG00000049517	Rps23	0.751	0.00968382
ENSMUSG00000022090	Pdlim2	0.751	0.0116619
ENSMUSG00000042423	Fbrs	0.751	0.0194502
ENSMUSG00000015176	Nolc1	0.749	0.0063446
ENSMUSG00000024384	Iws1	0.748	0.00126572
ENSMUSG00000030335	Mrpl51	0.743	0.00549093
ENSMUSG00000039219	Arid4b	0.742	9.36303e-20
ENSMUSG00000042790	Rnf214	0.742	0.00664826
ENSMUSG00000062270	Morf4l1	0.739	0.00457991
ENSMUSG00000033933	Vhl	0.736	0.00517539
ENSMUSG00000031174	Rpgr	0.736	0.00664469
ENSMUSG00000039285	Azi2	0.736	0.0236918
ENSMUSG00000002578	Ikzf4	0.734	0.0428905
ENSMUSG00000000568	Hnrnpd	0.733	8.20541e-07
ENSMUSG00000042258	Isl1	0.732	0.0346046
ENSMUSG00000026771	Spopl	0.729	0.0440223
ENSMUSG00000042608	Stk40	0.728	0.0323069
ENSMUSG00000028248	Pnisr	0.727	3.46089e-15
ENSMUSG00000092341	Malat1	0.725	2.6826e-18
ENSMUSG00000062373	Tmem65	0.725	0.0449426
ENSMUSG00000034951	Cog7	0.725	0.0461771
ENSMUSG00000048015	Neurod4	0.723	0.00111992
ENSMUSG00000049001	Ndnf	0.723	0.0239635
ENSMUSG00000026019	Wdr12	0.719	0.0145908
ENSMUSG00000027367	Stard7	0.718	0.00137324
ENSMUSG00000096054	Syne1	0.717	0.00465578
ENSMUSG00000000127	Fer	0.716	0.0383862
ENSMUSG00000074607	Tox2	0.715	0.0422749
ENSMUSG00000070802	Pnmal2	0.714	0.00482651
ENSMUSG00000041528	Rnf123	0.714	0.0259962
ENSMUSG00000024002	Brd4	0.713	1.16483e-05
ENSMUSG00000021716	Srek1ip1	0.713	0.000651865
ENSMUSG00000033768	Nrxn2	0.713	0.000939312
ENSMUSG00000032740	Ccdc88a	0.712	2.01575e-07
ENSMUSG00000025104	Hdgfl3	0.71	0.000217279
ENSMUSG00000052698	Tln2	0.707	0.000146928
ENSMUSG00000026279	Thap4	0.706	0.0300893
ENSMUSG00000058831	Opn1sw	0.705	0.00251052
ENSMUSG00000021661	Ankra2	0.705	0.0463778
ENSMUSG00000052783	Grk4	0.705	0.0476229
ENSMUSG00000031683	Lsm6	0.704	0.000276201
ENSMUSG00000018395	Kif3a	0.704	0.000355605
ENSMUSG00000026147	Col9a1	0.704	0.030953
ENSMUSG00000029458	Brap	0.703	0.0131927
ENSMUSG00000000355	Mcts1	0.701	0.0112827
ENSMUSG00000071648	Rom1	0.7	1.32534e-15
ENSMUSG00000063659	Zbtb18	0.7	0.0011836
ENSMUSG00000029729	Zkscan1	0.699	0.00450487
ENSMUSG00000037490	Slc2a12	0.699	0.00465578
ENSMUSG00000022204	Ngdn	0.699	0.0169601
ENSMUSG00000019947	Arid5b	0.694	0.00127367
ENSMUSG00000024081	Cebpz	0.691	0.00489483
ENSMUSG00000061601	Pclo	0.69	1.40485e-05
ENSMUSG00000040782	Rfwd2	0.689	0.00263863
ENSMUSG00000052613	Pcdh15	0.685	0.0179679
ENSMUSG00000066392	Nrxn3	0.684	6.50799e-08
ENSMUSG00000021392	Nol8	0.684	0.036338
ENSMUSG00000020780	Srp68	0.683	0.0108626
ENSMUSG00000032501	Trib1	0.681	9.08937e-14
ENSMUSG00000046785	Epm2aip1	0.681	0.0304896
ENSMUSG00000060477	Irak2	0.68	0.0181994
ENSMUSG00000017144	Rnd3	0.678	0.0204
ENSMUSG00000004789	Dlst	0.677	7.84894e-05
ENSMUSG00000026989	Dapl1	0.675	2.17993e-05
ENSMUSG00000022684	Bfar	0.675	0.000144134
ENSMUSG00000030850	Ate1	0.672	1.46675e-05
ENSMUSG00000029227	Fip1l1	0.672	0.000146905
ENSMUSG00000042133	Ppig	0.669	4.15078e-07
ENSMUSG00000028137	Celf3	0.669	0.0127099
ENSMUSG00000032679	Cd59a	0.669	0.0258606
ENSMUSG00000036054	Sugp2	0.668	0.0397801
ENSMUSG00000046138	9930021J03Rik	0.667	0.0004484
ENSMUSG00000032965	Ift57	0.667	0.00843262
ENSMUSG00000023982	Guca1a	0.667	0.0182109
ENSMUSG00000021245	Mlh3	0.666	0.0489745
ENSMUSG00000043241	Upf2	0.663	0.00453833
ENSMUSG00000003778	Brd8	0.661	1.04046e-05
ENSMUSG00000029290	Zfp326	0.66	3.56548e-05
ENSMUSG00000048186	Bend7	0.66	0.0142844
ENSMUSG00000028282	Casp8ap2	0.659	0.0350191
ENSMUSG00000038248	Sobp	0.657	0.0155209
ENSMUSG00000035246	Pcyt1b	0.657	0.0227347
ENSMUSG00000039100	March6	0.655	0.018956
ENSMUSG00000040265	Dnm3	0.654	0.000770814
ENSMUSG00000021687	Scamp1	0.653	5.51232e-06
ENSMUSG00000078517	Emc1	0.653	0.00872451
ENSMUSG00000064345	mt-Nd2	0.651	1.08022e-12
ENSMUSG00000032621	Srek1	0.647	9.74239e-06
ENSMUSG00000053825	Ppfia2	0.644	0.0128226
ENSMUSG00000029701	Rbm28	0.642	0.00868801
ENSMUSG00000021314	Amph	0.642	0.0480015
ENSMUSG00000049550	Clip1	0.64	0.000209302
ENSMUSG00000020361	Hspa4	0.639	1.50645e-05
ENSMUSG00000026821	Ralgds	0.639	0.0139321
ENSMUSG00000028399	Ptprd	0.639	0.0140173
ENSMUSG00000020546	Stxbp4	0.636	0.00240683
ENSMUSG00000021226	Acot2	0.635	0.00501338
ENSMUSG00000024400	Wdr33	0.635	0.049186
ENSMUSG00000067873	Htatsf1	0.632	0.0171841
ENSMUSG00000038151	Prdm1	0.631	0.048696
ENSMUSG00000019986	Ahi1	0.63	1.3914e-07
ENSMUSG00000001627	Ifrd1	0.628	0.00482651
ENSMUSG00000058586	Serhl	0.627	0.000692831
ENSMUSG00000031144	Syp	0.624	0.00046767
ENSMUSG00000028034	Fubp1	0.623	1.08725e-09
ENSMUSG00000042599	Kdm7a	0.623	0.00819845
ENSMUSG00000067851	Arfgef1	0.62	0.00118231
ENSMUSG00000045103	Dmd	0.617	8.51315e-12
ENSMUSG00000043991	Pura	0.617	2.34574e-06
ENSMUSG00000030172	Erc1	0.616	0.0143421
ENSMUSG00000048271	Rbm33	0.616	0.0204
ENSMUSG00000025782	Taf3	0.615	0.0226249
ENSMUSG00000058672	Tubb2a	0.613	0.00108039
ENSMUSG00000021832	Psmc6	0.61	0.00975107
ENSMUSG00000053253	Ndfip2	0.61	0.0447347
ENSMUSG00000021775	Nr1d2	0.609	0.00549911
ENSMUSG00000062760	1810041L15Rik	0.607	0.00601221
ENSMUSG00000030059	Tmf1	0.606	0.00543118
ENSMUSG00000090626	Tex9	0.606	0.0155382
ENSMUSG00000049658	Bdp1	0.605	0.00104272
ENSMUSG00000025352	Gdf11	0.604	0.0142425
ENSMUSG00000031634	Ufsp2	0.601	0.0419073
ENSMUSG00000027433	Xrn2	0.599	0.00567673
ENSMUSG00000063801	Ap3s2	0.599	0.018956
ENSMUSG00000022789	Dnm1l	0.598	0.0151361
ENSMUSG00000028882	Ppp1r8	0.594	0.0310212
ENSMUSG00000023439	Gnb3	0.593	0.0188495
ENSMUSG00000113831	AC163032.1	0.593	0.0281487
ENSMUSG00000061477	Rps7	0.592	0.00333781
ENSMUSG00000051510	Mafg	0.591	0.000538605
ENSMUSG00000022023	Wbp4	0.591	0.000538714
ENSMUSG00000040681	Hmgn1	0.588	7.99369e-15
ENSMUSG00000026987	Baz2b	0.584	2.37137e-07
ENSMUSG00000039714	Cplx3	0.582	0.00406232
ENSMUSG00000029505	Ep400	0.582	0.00493105
ENSMUSG00000027406	Idh3b	0.582	0.008373
ENSMUSG00000034574	Daam1	0.58	9.95985e-06
ENSMUSG00000058351	Smim4	0.58	4.40276e-05
ENSMUSG00000027981	Rnpc3	0.58	0.000414024
ENSMUSG00000050965	Prkca	0.579	0.00315209
ENSMUSG00000045038	Prkce	0.579	0.034122
ENSMUSG00000022255	Mtdh	0.578	3.94785e-07
ENSMUSG00000079184	Mphosph8	0.577	1.25763e-06
ENSMUSG00000001755	Coasy	0.576	0.0362296
ENSMUSG00000040111	Gramd1b	0.574	2.92905e-05
ENSMUSG00000026032	Ndufb3	0.572	0.00221835
ENSMUSG00000047866	Lonp2	0.572	0.0333768
ENSMUSG00000037355	Uvssa	0.57	0.0247344
ENSMUSG00000024735	Prpf19	0.569	0.0156797
ENSMUSG00000015291	Gdi1	0.569	0.03889
ENSMUSG00000078676	Casc3	0.566	0.0105323
ENSMUSG00000028822	Tmem50a	0.563	3.6453e-05
ENSMUSG00000026500	Cox20	0.56	0.00027774
ENSMUSG00000042406	Atf4	0.559	1.05524e-05
ENSMUSG00000027598	Itch	0.558	0.0314359
ENSMUSG00000036192	Rorb	0.557	6.14436e-12
ENSMUSG00000030016	Zfp638	0.557	0.000296478
ENSMUSG00000009995	Taz	0.557	0.046602
ENSMUSG00000018501	Ncor1	0.555	7.67082e-10
ENSMUSG00000023106	Denr	0.555	0.0362296
ENSMUSG00000018750	Zbtb4	0.55	2.56163e-06
ENSMUSG00000025757	Hspa4l	0.55	1.97146e-05
ENSMUSG00000029461	Fam168a	0.549	0.00721702
ENSMUSG00000028977	Casz1	0.545	6.50597e-07
ENSMUSG00000061755	Bod1l	0.545	3.81099e-05
ENSMUSG00000054302	Eapp	0.545	0.00222433
ENSMUSG00000025208	Mrpl43	0.545	0.0478531
ENSMUSG00000021087	Rtn1	0.542	1.10075e-06
ENSMUSG00000034269	Setd5	0.542	0.00135081
ENSMUSG00000027108	Ola1	0.542	0.0322554
ENSMUSG00000038485	Socs7	0.541	0.000332578
ENSMUSG00000021709	Erbin	0.541	0.00678376
ENSMUSG00000040415	Dtx3	0.541	0.0176439
ENSMUSG00000037608	Bclaf1	0.539	1.03387e-07
ENSMUSG00000020091	Eif4ebp2	0.539	0.0148637
ENSMUSG00000033735	Spr	0.539	0.0316213
ENSMUSG00000041720	Pi4ka	0.538	0.0311222
ENSMUSG00000028180	Zranb2	0.536	4.85373e-06
ENSMUSG00000049421	Zfp260	0.536	0.0154392
ENSMUSG00000055013	Agap1	0.531	0.000651865
ENSMUSG00000036893	Ehmt1	0.531	0.0199865
ENSMUSG00000037958	Nsrp1	0.531	0.0425237
ENSMUSG00000032301	Psma4	0.53	0.00296527
ENSMUSG00000034647	Ankrd12	0.529	5.32914e-10
ENSMUSG00000024587	Nars	0.527	0.00220401
ENSMUSG00000018401	Mtmr4	0.524	0.0305638
ENSMUSG00000070544	Top1	0.523	7.80133e-11
ENSMUSG00000036572	Upf3b	0.523	9.23037e-06
ENSMUSG00000062328	Rpl17	0.522	0.00457991
ENSMUSG00000056763	Cspp1	0.521	0.00169489
ENSMUSG00000020074	Ccar1	0.52	0.000697376
ENSMUSG00000047989	Ino80c	0.52	0.0449426
ENSMUSG00000021835	Bmp4	0.519	0.000947206
ENSMUSG00000056043	Rgs9bp	0.518	0.000655453
ENSMUSG00000033228	Scaf11	0.518	0.000706587
ENSMUSG00000024642	Tle4	0.517	0.00040653
ENSMUSG00000021196	Pfkp	0.517	0.000776996
ENSMUSG00000045624	Esf1	0.517	0.0402523
ENSMUSG00000026349	Ccnt2	0.515	0.0139897
ENSMUSG00000017631	Abr	0.514	0.008373
ENSMUSG00000015757	Ppil4	0.513	0.00790416
ENSMUSG00000072501	Phf20l1	0.512	7.70565e-05
ENSMUSG00000027201	Myef2	0.511	0.0484941
ENSMUSG00000018474	Chd3	0.51	1.21974e-05
ENSMUSG00000074994	Qser1	0.51	0.0232766
ENSMUSG00000043733	Ptpn11	0.509	0.0104224
ENSMUSG00000018411	Mapt	0.509	0.0459375
ENSMUSG00000036112	Metap2	0.508	5.34061e-05
ENSMUSG00000008206	Cers4	0.507	0.00010114
ENSMUSG00000008683	Rps15a	0.503	4.96712e-06
ENSMUSG00000027010	Slc25a12	0.503	0.00489483
ENSMUSG00000030282	Cmas	0.503	0.0448089
ENSMUSG00000043384	Gprasp1	0.502	0.00482651
ENSMUSG00000068739	Sars	0.501	0.00193921
ENSMUSG00000021557	Agtpbp1	0.5	0.0370895
ENSMUSG00000056211	R3hdm1	0.499	0.000339056
ENSMUSG00000008301	Phax	0.499	0.0323069
ENSMUSG00000024097	Srsf7	0.498	0.0468558
ENSMUSG00000034187	Nsf	0.497	0.000547142
ENSMUSG00000025980	Hspd1	0.497	0.0236918
ENSMUSG00000022100	Xpo7	0.495	0.0453105
ENSMUSG00000037210	Fam193a	0.492	0.00010938
ENSMUSG00000021149	Gtpbp4	0.492	0.0137318
ENSMUSG00000008763	Man1a2	0.49	0.0151361
ENSMUSG00000048118	Arid4a	0.489	0.000893734
ENSMUSG00000078622	Ccdc47	0.486	0.000412267
ENSMUSG00000055204	Ankrd17	0.485	1.11996e-05
ENSMUSG00000060450	Rnf14	0.485	0.00474445
ENSMUSG00000032827	Ppp1r9a	0.484	0.0017949
ENSMUSG00000101609	Kcnq1ot1	0.483	3.1602e-06
ENSMUSG00000054428	Atpif1	0.483	0.00382118
ENSMUSG00000000826	Dnajc5	0.482	0.000497975
ENSMUSG00000035569	Ankrd11	0.481	5.5697e-07
ENSMUSG00000019971	Cep290	0.481	0.000458601
ENSMUSG00000056201	Cfl1	0.48	0.00672645
ENSMUSG00000031293	Rs1	0.479	9.30058e-08
ENSMUSG00000025224	Gbf1	0.479	0.0104741
ENSMUSG00000024695	Zfp91	0.477	9.23036e-05
ENSMUSG00000018707	Dync1h1	0.474	5.64835e-06
ENSMUSG00000024974	Smc3	0.474	2.05418e-05
ENSMUSG00000068923	Syt11	0.474	0.000864871
ENSMUSG00000023004	Tuba1b	0.474	0.00168994
ENSMUSG00000027165	B230118H07Rik	0.474	0.0151918
ENSMUSG00000020640	Itsn2	0.473	0.0042031
ENSMUSG00000031592	Pcm1	0.472	0.00378809
ENSMUSG00000021969	Zdhhc20	0.471	0.0439644
ENSMUSG00000051860	Samd7	0.47	0.0496535
ENSMUSG00000051695	Pcbp1	0.467	0.0018491
ENSMUSG00000036822	Topors	0.467	0.0199865
ENSMUSG00000026083	Eif5b	0.466	1.85095e-07
ENSMUSG00000034248	Slc25a37	0.465	0.0157042
ENSMUSG00000022141	Nipbl	0.464	5.61637e-10
ENSMUSG00000035864	Syt1	0.464	1.32578e-07
ENSMUSG00000039765	Cc2d2a	0.464	0.0100359
ENSMUSG00000027304	Rtf1	0.463	0.00472927
ENSMUSG00000021413	Prpf4b	0.462	2.13166e-05
ENSMUSG00000034341	Wbp2	0.462	0.00190181
ENSMUSG00000036854	Hspb6	0.462	0.0154558
ENSMUSG00000031840	Rab3a	0.461	0.0357035
ENSMUSG00000021770	Samd8	0.46	0.00501393
ENSMUSG00000020783	Ncbp3	0.46	0.0347678
ENSMUSG00000006007	Pdc	0.459	1.84167e-06
ENSMUSG00000038375	Trp53inp2	0.458	0.00138243
ENSMUSG00000032212	Sltm	0.456	4.37045e-05
ENSMUSG00000035203	Epn1	0.454	0.0182938
ENSMUSG00000029836	Cbx3	0.454	0.0209389
ENSMUSG00000029422	Rsrc2	0.45	4.56444e-09
ENSMUSG00000048874	Phf3	0.45	0.00128766
ENSMUSG00000039542	Ncam1	0.445	0.000205423
ENSMUSG00000024483	Ankhd1	0.443	0.000807156
ENSMUSG00000006273	Atp6v1b2	0.442	0.000210709
ENSMUSG00000035851	Ythdc1	0.442	0.0185476
ENSMUSG00000005698	Ctcf	0.441	0.00270551
ENSMUSG00000019841	Rev3l	0.441	0.0117014
ENSMUSG00000040407	Akap9	0.44	5.5321e-05
ENSMUSG00000031229	Atrx	0.438	1.73615e-05
ENSMUSG00000040651	Fam208a	0.438	0.0299231
ENSMUSG00000058503	Fam133b	0.437	0.00226596
ENSMUSG00000029655	N4bp2l2	0.437	0.0027142
ENSMUSG00000027665	Pik3ca	0.437	0.00923093
ENSMUSG00000043391	2510009E07Rik	0.437	0.0369455
ENSMUSG00000056947	Mab21l1	0.437	0.0383433
ENSMUSG00000041920	Slc16a6	0.435	0.000940868
ENSMUSG00000028333	Anp32b	0.435	0.0223628
ENSMUSG00000027634	Ndrg3	0.435	0.0255864
ENSMUSG00000038805	Six3	0.434	2.6927e-05
ENSMUSG00000037486	Asxl2	0.434	0.0322554
ENSMUSG00000024132	Eci1	0.433	0.0125048
ENSMUSG00000038538	Ubn2	0.432	0.000289847
ENSMUSG00000067220	Cnga1	0.431	0.000125375
ENSMUSG00000024519	Cplx4	0.431	0.0045174
ENSMUSG00000055436	Srsf11	0.43	6.9567e-05
ENSMUSG00000040003	Magi2	0.429	0.0120611
ENSMUSG00000027677	Ttc14	0.429	0.0296122
ENSMUSG00000017723	Wfdc2	0.429	0.0315522
ENSMUSG00000059974	Ntm	0.428	0.0169037
ENSMUSG00000020694	Tlk2	0.428	0.0200576
ENSMUSG00000034165	Ccnd3	0.427	0.001483
ENSMUSG00000070733	Fryl	0.427	0.00790416
ENSMUSG00000069601	Ank3	0.426	0.00258362
ENSMUSG00000028086	Fbxw7	0.425	0.0238118
ENSMUSG00000020849	Ywhae	0.424	2.32904e-05
ENSMUSG00000072235	Tuba1a	0.424	0.000822899
ENSMUSG00000028572	Hook1	0.421	0.0252008
ENSMUSG00000066037	Hnrnpr	0.42	0.00440292
ENSMUSG00000036323	Srp72	0.42	0.00725756
ENSMUSG00000030257	Srgap3	0.42	0.0147145
ENSMUSG00000028165	Cisd2	0.42	0.0198487
ENSMUSG00000106864	Gtf3c2	0.418	0.00690726
ENSMUSG00000025246	Tbl1x	0.418	0.00947932
ENSMUSG00000006740	Kif5b	0.417	0.000506139
ENSMUSG00000036469	March1	0.417	0.0199865
ENSMUSG00000055296	Tmem245	0.417	0.0380923
ENSMUSG00000041453	Rpl21	0.416	0.0342093
ENSMUSG00000002413	Braf	0.414	0.00392837
ENSMUSG00000020149	Rab1a	0.412	0.034073
ENSMUSG00000031010	Usp9x	0.412	0.0405481
ENSMUSG00000028484	Psip1	0.411	0.00510035
ENSMUSG00000026915	Strbp	0.409	3.38956e-05
ENSMUSG00000030980	Knop1	0.409	0.00475088
ENSMUSG00000020982	Nemf	0.409	0.0382092
ENSMUSG00000031647	Mfap3l	0.408	0.00569274
ENSMUSG00000056055	Sag	0.407	2.96788e-11
ENSMUSG00000041417	Pik3r1	0.407	0.000625108
ENSMUSG00000025290	Rps24	0.406	0.00236981
ENSMUSG00000025898	Cwf19l2	0.405	0.0255783
ENSMUSG00000033871	Ppargc1b	0.404	0.0182953
ENSMUSG00000034544	Rsrc1	0.403	0.0286406
ENSMUSG00000047213	Ythdf3	0.403	0.0425237
ENSMUSG00000036333	Kidins220	0.402	0.0280399
ENSMUSG00000032883	Acsl3	0.4	0.000597969
ENSMUSG00000022521	Crebbp	0.4	0.000822849
ENSMUSG00000066456	Hmgn3	0.399	0.0042031
ENSMUSG00000067367	Lyar	0.399	0.0161581
ENSMUSG00000029629	Phf14	0.398	0.00567673
ENSMUSG00000028309	Rnf20	0.398	0.0197531
ENSMUSG00000035623	Rsf1	0.397	0.0135115
ENSMUSG00000053754	Chd8	0.397	0.0204068
ENSMUSG00000020863	Luc7l3	0.396	7.21929e-09
ENSMUSG00000021270	Hsp90aa1	0.395	1.61633e-12
ENSMUSG00000037386	Rims2	0.395	0.0195239
ENSMUSG00000042207	Kdm5b	0.394	0.00270551
ENSMUSG00000030428	Ttyh1	0.394	0.0118782
ENSMUSG00000041268	Dmxl2	0.394	0.0141177
ENSMUSG00000031198	Fundc2	0.394	0.030838
ENSMUSG00000056342	Usp34	0.393	8.44305e-05
ENSMUSG00000032418	Me1	0.393	0.00047022
ENSMUSG00000019978	Epb41l2	0.389	7.73945e-06
ENSMUSG00000025609	Mkln1	0.389	0.00607322
ENSMUSG00000019943	Atp2b1	0.388	3.73095e-05
ENSMUSG00000037475	Thoc2	0.388	7.70565e-05
ENSMUSG00000018761	Mpdu1	0.388	0.0339169
ENSMUSG00000042535	Gtpbp1	0.386	0.0169252
ENSMUSG00000010277	2610507B11Rik	0.386	0.0180737
ENSMUSG00000052727	Map1b	0.385	1.5587e-05
ENSMUSG00000070493	Chchd2	0.384	0.00380017
ENSMUSG00000022635	Zcrb1	0.383	0.042065
ENSMUSG00000017376	Nlk	0.382	0.000655453
ENSMUSG00000031370	Zrsr2	0.382	0.000771566
ENSMUSG00000005609	Ctr9	0.382	0.0192319
ENSMUSG00000027091	Zc3h15	0.381	0.00666559
ENSMUSG00000030275	Etnk1	0.38	0.00581571
ENSMUSG00000002957	Ap2a2	0.38	0.0173193
ENSMUSG00000027673	Ndufb5	0.379	0.00606631
ENSMUSG00000022336	Eif3e	0.379	0.0184582
ENSMUSG00000097545	Mir124a-1hg	0.375	0.000326188
ENSMUSG00000041729	Coro2b	0.375	0.013465
ENSMUSG00000053510	Nrd1	0.374	0.00246949
ENSMUSG00000041408	Wapl	0.374	0.0475541
ENSMUSG00000022201	Zfr	0.372	0.00182544
ENSMUSG00000020530	Ggnbp2	0.372	0.00917887
ENSMUSG00000024500	Ppp2r2b	0.372	0.0311222
ENSMUSG00000015597	Zfp318	0.371	0.0234983
ENSMUSG00000026028	Trak2	0.37	0.0408451
ENSMUSG00000071337	Tia1	0.369	0.0252008
ENSMUSG00000038039	Gcc2	0.367	0.0103832
ENSMUSG00000040785	Ttc3	0.365	0.000223588
ENSMUSG00000036504	Phpt1	0.365	0.00866666
ENSMUSG00000025241	Fyco1	0.364	0.00164836
ENSMUSG00000064367	mt-Nd5	0.363	0.00192207
ENSMUSG00000056608	Chd9	0.363	0.00229989
ENSMUSG00000025364	Pa2g4	0.363	0.040747
ENSMUSG00000062202	Btbd9	0.363	0.0475427
ENSMUSG00000028125	Abca4	0.362	0.00325427
ENSMUSG00000004535	Tax1bp1	0.361	3.19819e-05
ENSMUSG00000047036	Zfp445	0.361	0.00601221
ENSMUSG00000028797	Tmem234	0.359	0.0179921
ENSMUSG00000057132	Rpgrip1	0.358	2.18241e-05
ENSMUSG00000032826	Ank2	0.355	0.00727221
ENSMUSG00000061983	Rps12	0.354	0.0234332
ENSMUSG00000029328	Hnrnpdl	0.354	0.0448089
ENSMUSG00000026234	Ncl	0.353	4.55724e-06
ENSMUSG00000026229	Psmd1	0.353	0.00162553
ENSMUSG00000030967	Zranb1	0.352	0.00528145
ENSMUSG00000069917	Hba-a2	0.35	4.96712e-06
ENSMUSG00000034566	Atp5h	0.349	0.00061071
ENSMUSG00000031450	Grk1	0.349	0.0103899
ENSMUSG00000037446	Tulp1	0.347	0.000902033
ENSMUSG00000005125	Ndrg1	0.345	0.0234885
ENSMUSG00000030324	Rho	0.344	1.04087e-06
ENSMUSG00000031748	Gnao1	0.344	2.34574e-06
ENSMUSG00000040225	Prrc2c	0.344	0.000886372
ENSMUSG00000027799	Nbea	0.342	0.00769989
ENSMUSG00000019996	Map7	0.342	0.0128989
ENSMUSG00000028759	Hp1bp3	0.341	0.000240898
ENSMUSG00000027881	Prpf38b	0.341	0.0367652
ENSMUSG00000047496	Rnf152	0.34	0.000459537
ENSMUSG00000021537	Cetn3	0.34	0.00144903
ENSMUSG00000037788	Vopp1	0.34	0.0112827
ENSMUSG00000026353	Ubxn4	0.338	0.00376579
ENSMUSG00000021986	Amer2	0.336	0.0309851
ENSMUSG00000026374	Tsn	0.334	0.00734002
ENSMUSG00000015222	Map2	0.332	0.0361724
ENSMUSG00000032525	Nktr	0.331	2.04943e-05
ENSMUSG00000001441	Npepps	0.331	0.00748557
ENSMUSG00000004096	Cwc15	0.331	0.0381488
ENSMUSG00000034829	Nxnl1	0.331	0.0392572
ENSMUSG00000030180	Kdm5a	0.33	0.0350062
ENSMUSG00000040481	Bptf	0.329	0.00192207
ENSMUSG00000032324	Tspan3	0.329	0.0143237
ENSMUSG00000041329	Atp1b2	0.328	0.000332224
ENSMUSG00000027620	Rbm39	0.328	0.000339056
ENSMUSG00000023909	Paqr4	0.328	0.00463979
ENSMUSG00000006005	Tpr	0.327	0.000829967
ENSMUSG00000022995	Enah	0.327	0.00281669
ENSMUSG00000049811	Fam161a	0.327	0.0148943
ENSMUSG00000024038	Ndufv3	0.326	0.00126572
ENSMUSG00000030082	Sec61a1	0.326	0.0419318
ENSMUSG00000021843	Ktn1	0.325	0.00115728
ENSMUSG00000021928	Ebpl	0.325	0.0359155
ENSMUSG00000038886	Man2a2	0.324	0.00245435
ENSMUSG00000017485	Top2b	0.324	0.0282214
ENSMUSG00000024908	Ppp6r3	0.324	0.0283779
ENSMUSG00000030062	Rpn1	0.324	0.036832
ENSMUSG00000024213	Nudt3	0.324	0.0448089
ENSMUSG00000010608	Rbm25	0.323	0.00328887
ENSMUSG00000058799	Nap1l1	0.322	0.00238684
ENSMUSG00000038708	Golga4	0.322	0.0144832
ENSMUSG00000030884	Uqcrc2	0.319	0.0262326
ENSMUSG00000005089	Slc1a2	0.317	0.0495384
ENSMUSG00000070570	Slc17a7	0.316	0.00798094
ENSMUSG00000035504	Reep6	0.315	0.0162889
ENSMUSG00000002107	Celf2	0.313	0.00101968
ENSMUSG00000027012	Dync1i2	0.313	0.00809806
ENSMUSG00000027706	Sec62	0.311	0.0126432
ENSMUSG00000005871	Apc	0.31	0.03352
ENSMUSG00000038174	Fam126b	0.307	0.0243773
ENSMUSG00000047888	Tnrc6b	0.306	0.00788514
ENSMUSG00000034701	Neurod1	0.304	0.0069334
ENSMUSG00000048108	Tmem72	0.301	0.00251465
ENSMUSG00000038486	Sv2a	0.3	0.0329462
ENSMUSG00000028161	Ppp3ca	0.297	0.000840244
ENSMUSG00000020435	Osbp2	0.294	0.0065916
ENSMUSG00000039967	Zfp292	0.29	0.021924
ENSMUSG00000069919	Hba-a1	0.289	0.0013723
ENSMUSG00000029623	Pdap1	0.289	0.0128235
ENSMUSG00000018377	Vezf1	0.286	0.042607
ENSMUSG00000064370	mt-Cytb	0.281	0.000326786
ENSMUSG00000041235	Chd7	0.279	0.0282511
ENSMUSG00000022961	Son	0.277	4.22596e-08
ENSMUSG00000028809	Srrm1	0.277	0.002334
ENSMUSG00000059208	Hnrnpm	0.276	0.0069334
ENSMUSG00000068882	Ssb	0.274	0.0102684
ENSMUSG00000026238	Ptma	0.274	0.0208426
ENSMUSG00000036371	Serbp1	0.272	0.000333378
ENSMUSG00000061288	Taok3	0.272	0.0460324
ENSMUSG00000029823	Luc7l2	0.271	0.0245538
ENSMUSG00000020886	Dlg4	0.27	0.0484941
ENSMUSG00000024501	Dpysl3	0.269	0.0123626
ENSMUSG00000028906	Epb41	0.258	0.00250897
ENSMUSG00000034452	Slc24a1	0.258	0.00710854
ENSMUSG00000004558	Ndrg2	0.257	0.0143237
ENSMUSG00000055065	Ddx17	0.255	0.00321365
ENSMUSG00000025900	Rp1	0.254	0.000274417
ENSMUSG00000023043	Krt18	0.249	0.00325427
ENSMUSG00000024921	Smarca2	0.245	0.0350062
ENSMUSG00000030701	Plekhb1	0.244	0.0138961
ENSMUSG00000021123	Rdh12	0.244	0.0470986
ENSMUSG00000039218	Srrm2	0.24	0.0283992
ENSMUSG00000028788	Ptp4a2	0.239	0.0499015
ENSMUSG00000031633	Slc25a4	0.238	0.00523477
ENSMUSG00000029491	Pde6b	0.237	0.000767011
ENSMUSG00000032292	Nr2e3	0.229	0.0160097
ENSMUSG00000020661	Dnmt3a	0.22	0.0348439
ENSMUSG00000023944	Hsp90ab1	0.218	0.00451265
ENSMUSG00000026473	Glul	0.214	0.00406472
ENSMUSG00000018770	Atp5g3	0.212	0.0231026
ENSMUSG00000055302	Mrfap1	0.211	0.0455544
ENSMUSG00000001175	Calm1	0.21	0.000157001
ENSMUSG00000032294	Pkm	0.191	0.0243111
ENSMUSG00000022037	Clu	-0.158	0.000418182
ENSMUSG00000006127	Inpp5k	-0.175	0.0340852
ENSMUSG00000031765	Mt1	-0.176	0.0351507
ENSMUSG00000037235	Mxd4	-0.184	0.019847
ENSMUSG00000021804	Rgr	-0.2	0.000777404
ENSMUSG00000015090	Ptgds	-0.209	0.002334
ENSMUSG00000006932	Ctnnb1	-0.211	0.0473571
ENSMUSG00000029661	Col1a2	-0.211	0.0497164
ENSMUSG00000020644	Id2	-0.217	0.0430189
ENSMUSG00000039194	Rlbp1	-0.221	0.000697376
ENSMUSG00000030744	Rps3	-0.222	0.0223804
ENSMUSG00000000567	Sox9	-0.225	0.00916942
ENSMUSG00000033174	Mgll	-0.228	0.00444907
ENSMUSG00000033307	Mif	-0.228	0.0254194
ENSMUSG00000057841	Rpl32	-0.239	0.0133275
ENSMUSG00000068196	Col8a1	-0.241	1.00379e-05
ENSMUSG00000056174	Col8a2	-0.241	0.00114956
ENSMUSG00000018593	Sparc	-0.241	0.00193178
ENSMUSG00000016534	Lamp2	-0.244	0.0337147
ENSMUSG00000025921	Rdh10	-0.246	0.00254118
ENSMUSG00000031818	Cox4i1	-0.246	0.0397801
ENSMUSG00000023175	Bsg	-0.248	0.000250881
ENSMUSG00000028618	Tmem59	-0.249	0.036832
ENSMUSG00000026185	Igfbp5	-0.25	0.000799125
ENSMUSG00000037742	Eef1a1	-0.252	0.0344818
ENSMUSG00000024074	Crim1	-0.256	0.000573376
ENSMUSG00000010095	Slc3a2	-0.256	0.0349001
ENSMUSG00000033379	Atp6v0b	-0.257	0.00351231
ENSMUSG00000052397	Ezr	-0.265	0.000201109
ENSMUSG00000025350	Rdh5	-0.267	1.64161e-05
ENSMUSG00000021792	Fam213a	-0.273	0.00542629
ENSMUSG00000047547	Cltb	-0.273	0.00828101
ENSMUSG00000081534	Slc48a1	-0.276	0.0078052
ENSMUSG00000032966	Fkbp1a	-0.276	0.0142425
ENSMUSG00000020044	Timp3	-0.279	1.01288e-12
ENSMUSG00000007891	Ctsd	-0.282	4.98308e-07
ENSMUSG00000028542	Slc6a9	-0.282	0.0140265
ENSMUSG00000008348	Ubc	-0.283	9.06538e-05
ENSMUSG00000034981	Parm1	-0.283	0.00481356
ENSMUSG00000029816	Gpnmb	-0.288	0.000667575
ENSMUSG00000025503	Taldo1	-0.288	0.00384253
ENSMUSG00000019970	Sgk1	-0.292	0.00415437
ENSMUSG00000020483	Dynll2	-0.295	0.0176439
ENSMUSG00000036309	Skp1a	-0.295	0.0258606
ENSMUSG00000021039	Snw1	-0.297	0.0153513
ENSMUSG00000068323	Slc4a5	-0.299	9.06542e-05
ENSMUSG00000055653	Gpc3	-0.303	0.0134242
ENSMUSG00000044080	S100a1	-0.305	0.00903675
ENSMUSG00000028174	Rpe65	-0.307	7.33833e-15
ENSMUSG00000049044	Rapgef4	-0.309	0.0489745
ENSMUSG00000070348	Ccnd1	-0.311	0.000269375
ENSMUSG00000006299	Aamp	-0.312	0.0204
ENSMUSG00000050708	Ftl1	-0.313	0.00105749
ENSMUSG00000030111	A2m	-0.313	0.013397
ENSMUSG00000007815	Rhoa	-0.317	0.0160313
ENSMUSG00000045983	Eif4g1	-0.323	0.00153825
ENSMUSG00000029076	Sdf4	-0.323	0.0356428
ENSMUSG00000043088	Il17re	-0.323	0.0415565
ENSMUSG00000000392	Fap	-0.325	0.0104741
ENSMUSG00000040249	Lrp1	-0.326	1.0127e-05
ENSMUSG00000002588	Pon1	-0.326	0.0156883
ENSMUSG00000036814	Slc6a20a	-0.329	0.00270696
ENSMUSG00000027187	Cat	-0.329	0.0319124
ENSMUSG00000029614	Rpl6	-0.331	0.00450487
ENSMUSG00000038526	Car14	-0.332	6.00357e-06
ENSMUSG00000028003	Lrat	-0.333	0.000211776
ENSMUSG00000016918	Sulf1	-0.334	0.000199333
ENSMUSG00000017754	Pltp	-0.334	0.00384253
ENSMUSG00000034158	Lrrc58	-0.334	0.0303822
ENSMUSG00000038418	Egr1	-0.337	0.000655453
ENSMUSG00000039202	Abhd2	-0.339	0.0026369
ENSMUSG00000098178	Gm42418	-0.34	2.22985e-08
ENSMUSG00000063316	Rpl27	-0.341	0.00182596
ENSMUSG00000090841	Myl6	-0.341	0.037372
ENSMUSG00000039691	Tspan10	-0.343	0.00195234
ENSMUSG00000034312	Iqsec1	-0.343	0.00975107
ENSMUSG00000027239	Mdk	-0.345	0.00285011
ENSMUSG00000006699	Cdc42	-0.347	0.00161124
ENSMUSG00000023010	Tmbim6	-0.348	0.000111518
ENSMUSG00000022949	Clic6	-0.348	0.000924076
ENSMUSG00000038633	Degs1	-0.349	0.000184872
ENSMUSG00000024140	Epas1	-0.349	0.000258478
ENSMUSG00000026365	Cfh	-0.351	0.00195234
ENSMUSG00000032334	Loxl1	-0.352	0.0128949
ENSMUSG00000001794	Capns1	-0.352	0.0195239
ENSMUSG00000021702	Thbs4	-0.353	0.0139505
ENSMUSG00000059824	Dbp	-0.354	0.0104741
ENSMUSG00000015837	Sqstm1	-0.354	0.0489745
ENSMUSG00000009291	Pttg1ip	-0.357	0.00925173
ENSMUSG00000028452	Vcp	-0.358	0.00164406
ENSMUSG00000079436	Kcnj13	-0.36	0.000138188
ENSMUSG00000009073	Nf2	-0.361	0.0386617
ENSMUSG00000022892	App	-0.363	3.17866e-08
ENSMUSG00000071042	Rasgrp3	-0.363	0.008231
ENSMUSG00000000253	Gmpr	-0.368	0.0337147
ENSMUSG00000046157	Tmem229b	-0.371	0.000580828
ENSMUSG00000034707	Gns	-0.372	2.05418e-05
ENSMUSG00000030096	Slc6a6	-0.374	1.10075e-06
ENSMUSG00000034210	Efcab14	-0.374	0.016584
ENSMUSG00000001280	Sp1	-0.374	0.0385776
ENSMUSG00000036256	Igfbp7	-0.377	0.0169207
ENSMUSG00000026131	Dst	-0.378	0.0243312
ENSMUSG00000074884	Serf2	-0.378	0.0295158
ENSMUSG00000036503	Rnf13	-0.379	0.0131397
ENSMUSG00000037706	Cd81	-0.38	0.000154542
ENSMUSG00000028962	Slc4a2	-0.38	0.0204068
ENSMUSG00000037762	Slc16a9	-0.381	0.00326379
ENSMUSG00000031955	Bcar1	-0.381	0.0151361
ENSMUSG00000030824	Nucb1	-0.388	0.0322004
ENSMUSG00000024782	Ak3	-0.39	0.00144385
ENSMUSG00000026600	Soat1	-0.392	0.0020529
ENSMUSG00000035242	Oaz1	-0.392	0.00510876
ENSMUSG00000046402	Rbp1	-0.393	8.70244e-15
ENSMUSG00000013622	Atraid	-0.393	0.00374182
ENSMUSG00000028132	Tmem56	-0.395	0.000229278
ENSMUSG00000018822	Sfrp5	-0.395	0.0299231
ENSMUSG00000057969	Sema3b	-0.4	0.00189186
ENSMUSG00000050043	Tmx2	-0.4	0.0310213
ENSMUSG00000065954	Tacc1	-0.4	0.0320122
ENSMUSG00000010663	Fads1	-0.401	0.0126986
ENSMUSG00000029550	Sppl3	-0.402	0.0413663
ENSMUSG00000019929	Dcn	-0.403	2.27336e-05
ENSMUSG00000039007	Cpq	-0.403	0.0426651
ENSMUSG00000029552	Tes	-0.407	0.000132215
ENSMUSG00000029178	Klf3	-0.407	0.00382669
ENSMUSG00000038855	Itpkb	-0.408	0.0449996
ENSMUSG00000056692	D17Wsu92e	-0.411	0.029831
ENSMUSG00000066026	Dhrs3	-0.412	0.0392572
ENSMUSG00000067336	Bmpr2	-0.412	0.0442095
ENSMUSG00000021025	Nfkbia	-0.415	0.0117868
ENSMUSG00000026970	Rbms1	-0.419	0.000136763
ENSMUSG00000028792	Ak2	-0.419	0.00222433
ENSMUSG00000024944	Arl2	-0.422	0.00392837
ENSMUSG00000029581	Fscn1	-0.423	0.0275718
ENSMUSG00000029311	Hsd17b11	-0.424	0.0133599
ENSMUSG00000038776	Ephx1	-0.424	0.0440223
ENSMUSG00000015575	Atp6v0e	-0.425	0.036832
ENSMUSG00000079426	Arpc4	-0.427	0.0459906
ENSMUSG00000021242	Npc2	-0.435	6.13033e-06
ENSMUSG00000050565	Tor1aip2	-0.435	0.00523239
ENSMUSG00000028413	B4galt1	-0.44	0.000150623
ENSMUSG00000030067	Foxp1	-0.44	0.0192021
ENSMUSG00000026753	Ppp6c	-0.44	0.0196113
ENSMUSG00000037815	Ctnna1	-0.442	0.000771566
ENSMUSG00000031565	Fgfr1	-0.446	0.0170359
ENSMUSG00000032902	Slc16a1	-0.447	2.88958e-13
ENSMUSG00000060802	B2m	-0.449	7.61265e-08
ENSMUSG00000020821	Kif1c	-0.449	0.00354744
ENSMUSG00000025959	Klf7	-0.45	0.0424878
ENSMUSG00000025935	Tram1	-0.452	0.0095406
ENSMUSG00000000346	Dazap2	-0.452	0.0128949
ENSMUSG00000022108	Itm2b	-0.453	2.71982e-06
ENSMUSG00000006390	Elovl1	-0.454	0.0210602
ENSMUSG00000032482	Cspg5	-0.456	3.62738e-05
ENSMUSG00000032202	Rab27a	-0.456	0.00603937
ENSMUSG00000018583	G3bp1	-0.457	0.0310896
ENSMUSG00000028173	Wls	-0.458	1.03783e-06
ENSMUSG00000056222	Spock1	-0.458	0.00154597
ENSMUSG00000031987	Egln1	-0.458	0.0386232
ENSMUSG00000053931	Cnn3	-0.459	0.000600764
ENSMUSG00000000711	Rab5b	-0.46	0.0234332
ENSMUSG00000023007	Prpf40b	-0.462	0.0411812
ENSMUSG00000028517	Plpp3	-0.465	0.0348439
ENSMUSG00000021477	Ctsl	-0.466	0.000330385
ENSMUSG00000006676	Usp19	-0.467	0.0465662
ENSMUSG00000005994	Tyrp1	-0.468	5.09464e-09
ENSMUSG00000027227	Sord	-0.469	0.0465741
ENSMUSG00000003345	Csnk1g2	-0.47	0.0425286
ENSMUSG00000030246	Ldhb	-0.471	0.00010938
ENSMUSG00000025359	Pmel	-0.473	1.74033e-08
ENSMUSG00000030739	Myh14	-0.473	0.0150464
ENSMUSG00000027447	Cst3	-0.475	5.4831e-09
ENSMUSG00000029030	Tprgl	-0.475	0.0162889
ENSMUSG00000027366	Sppl2a	-0.477	0.0350549
ENSMUSG00000025203	Scd2	-0.478	0.000887571
ENSMUSG00000010064	Slc38a3	-0.48	0.000979351
ENSMUSG00000024308	Tapbp	-0.481	0.00310924
ENSMUSG00000039515	Ptpa	-0.486	0.0197564
ENSMUSG00000032231	Anxa2	-0.486	0.0224954
ENSMUSG00000015243	Abca1	-0.487	0.0169601
ENSMUSG00000029580	Actb	-0.488	2.72649e-10
ENSMUSG00000015850	Adamtsl4	-0.488	0.0153513
ENSMUSG00000024664	Fads3	-0.489	0.00302531
ENSMUSG00000022075	Rhobtb2	-0.489	0.00573936
ENSMUSG00000032562	Gnai2	-0.491	1.07156e-05
ENSMUSG00000062014	Gmfb	-0.491	0.0107441
ENSMUSG00000024603	Dctn4	-0.495	0.0057097
ENSMUSG00000039405	Prss23	-0.497	0.0296122
ENSMUSG00000022200	Golph3	-0.499	0.0473661
ENSMUSG00000037373	Ctbp1	-0.501	0.019452
ENSMUSG00000036257	Pnpla8	-0.501	0.0238118
ENSMUSG00000005514	Por	-0.507	0.00672645
ENSMUSG00000028927	Padi2	-0.51	0.0044356
ENSMUSG00000001435	Col18a1	-0.511	1.08725e-09
ENSMUSG00000022174	Dad1	-0.513	0.00116443
ENSMUSG00000003429	Rps11	-0.514	0.032784
ENSMUSG00000021877	Arf4	-0.517	0.00157784
ENSMUSG00000018217	Pmp22	-0.517	0.00206925
ENSMUSG00000023224	Serping1	-0.517	0.0148503
ENSMUSG00000033306	Lpp	-0.517	0.0305638
ENSMUSG00000030934	Oat	-0.518	0.0149086
ENSMUSG00000054843	Atrnl1	-0.521	0.00442761
ENSMUSG00000000594	Gm2a	-0.524	0.000117815
ENSMUSG00000022512	Cldn1	-0.525	2.24343e-06
ENSMUSG00000042682	Selenok	-0.525	0.00064742
ENSMUSG00000069833	Ahnak	-0.525	0.00384602
ENSMUSG00000039286	Fndc3b	-0.525	0.00913474
ENSMUSG00000035158	Mitf	-0.528	0.000114721
ENSMUSG00000031207	Msn	-0.528	0.000888832
ENSMUSG00000027215	Cd82	-0.528	0.0234983
ENSMUSG00000035478	Mbd3	-0.53	0.0282337
ENSMUSG00000000976	Heatr6	-0.53	0.049186
ENSMUSG00000031918	Mtmr2	-0.537	0.0347253
ENSMUSG00000033965	Slc16a2	-0.541	2.09985e-06
ENSMUSG00000052298	Cdc42se2	-0.541	0.042065
ENSMUSG00000069744	Psmb3	-0.543	0.0243038
ENSMUSG00000029613	Eif2ak1	-0.544	0.022672
ENSMUSG00000024076	Vit	-0.547	6.59227e-05
ENSMUSG00000069094	Pde7a	-0.548	0.0143598
ENSMUSG00000031375	Bgn	-0.548	0.0300946
ENSMUSG00000021186	Fbln5	-0.551	0.00457991
ENSMUSG00000022816	Fstl1	-0.552	1.52779e-05
ENSMUSG00000026421	Csrp1	-0.552	0.00779288
ENSMUSG00000049313	Sorl1	-0.554	4.10395e-05
ENSMUSG00000026043	Col3a1	-0.556	3.09082e-06
ENSMUSG00000026728	Vim	-0.556	0.000431682
ENSMUSG00000040010	Slc7a5	-0.556	0.00182544
ENSMUSG00000037720	Tmem33	-0.557	0.017291
ENSMUSG00000038156	Spon1	-0.562	1.26069e-09
ENSMUSG00000036098	Myrf	-0.563	1.10564e-06
ENSMUSG00000040713	Creg1	-0.564	0.0146086
ENSMUSG00000016344	Ppdpf	-0.565	0.0418109
ENSMUSG00000028136	Snx27	-0.566	0.00843968
ENSMUSG00000026727	Rsu1	-0.567	0.0469377
ENSMUSG00000034807	Colgalt1	-0.569	0.0148503
ENSMUSG00000026880	Stom	-0.57	0.0230782
ENSMUSG00000005534	Insr	-0.571	0.0226719
ENSMUSG00000044197	Gpr146	-0.572	0.00186164
ENSMUSG00000015714	Cers2	-0.577	0.000597969
ENSMUSG00000030235	Slco1c1	-0.581	0.000687051
ENSMUSG00000022309	Angpt1	-0.582	0.0270778
ENSMUSG00000024423	Impact	-0.583	0.0045493
ENSMUSG00000097156	Gm3764	-0.583	0.0407797
ENSMUSG00000025579	Gaa	-0.587	0.000286179
ENSMUSG00000033039	Micall1	-0.587	0.00520706
ENSMUSG00000050737	Ptges	-0.589	0.00783784
ENSMUSG00000030538	Cib1	-0.589	0.0405318
ENSMUSG00000020777	Acox1	-0.592	0.002423
ENSMUSG00000061232	H2-K1	-0.592	0.033333
ENSMUSG00000079111	Kdelr2	-0.594	0.021174
ENSMUSG00000031503	Col4a2	-0.595	0.00736204
ENSMUSG00000040659	Efhd2	-0.597	0.00799154
ENSMUSG00000025969	Nrp2	-0.598	0.0373095
ENSMUSG00000060510	Zfp266	-0.6	0.0204068
ENSMUSG00000005968	Tuft1	-0.601	0.000391956
ENSMUSG00000021127	Zfp36l1	-0.603	2.16416e-08
ENSMUSG00000051853	Arf3	-0.603	0.000258746
ENSMUSG00000019873	Reep3	-0.605	0.000136903
ENSMUSG00000039115	Itga9	-0.606	0.0421512
ENSMUSG00000021390	Ogn	-0.607	0.0148999
ENSMUSG00000026923	Notch1	-0.608	0.0297348
ENSMUSG00000070436	Serpinh1	-0.61	5.25964e-05
ENSMUSG00000020611	Gna13	-0.611	0.0104741
ENSMUSG00000004665	Cnn2	-0.611	0.0117014
ENSMUSG00000038178	Slc43a2	-0.611	0.0299231
ENSMUSG00000075467	Dnlz	-0.612	0.0317005
ENSMUSG00000038642	Ctss	-0.613	0.0243773
ENSMUSG00000049791	Fzd4	-0.615	4.72145e-10
ENSMUSG00000023092	Fhl1	-0.616	0.00384154
ENSMUSG00000001436	Slc19a1	-0.617	0.000366238
ENSMUSG00000090101	Snhg9	-0.617	0.000969465
ENSMUSG00000040997	Abhd4	-0.621	0.00321365
ENSMUSG00000030761	Myo7a	-0.623	0.0448089
ENSMUSG00000070319	Eif3g	-0.625	0.00140271
ENSMUSG00000027133	Nop10	-0.626	0.00457991
ENSMUSG00000024048	Myl12a	-0.627	5.87374e-06
ENSMUSG00000067924	Cxx1b	-0.627	0.00879661
ENSMUSG00000025809	Itgb1	-0.628	4.88955e-05
ENSMUSG00000024826	Dpf2	-0.629	0.0281876
ENSMUSG00000033006	Sox10	-0.631	0.00182596
ENSMUSG00000078348	Sf3b5	-0.631	0.0127751
ENSMUSG00000040548	Tex2	-0.632	0.0108626
ENSMUSG00000020484	Xbp1	-0.633	0.0148637
ENSMUSG00000028843	Sh3bgrl3	-0.635	0.00455447
ENSMUSG00000022558	Mroh1	-0.635	0.0189668
ENSMUSG00000035585	Tsen34	-0.636	6.1559e-06
ENSMUSG00000024827	Gldc	-0.636	0.0284599
ENSMUSG00000006356	Crip2	-0.639	0.0486088
ENSMUSG00000022146	Osmr	-0.641	0.000199333
ENSMUSG00000045287	Rtn4rl1	-0.642	0.00196586
ENSMUSG00000028780	Sema3c	-0.643	1.28456e-12
ENSMUSG00000032554	Trf	-0.648	5.80939e-61
ENSMUSG00000017286	Glod4	-0.648	0.042065
ENSMUSG00000040711	Sh3pxd2b	-0.65	0.046843
ENSMUSG00000014956	Ppp1cb	-0.652	0.0118605
ENSMUSG00000030103	Bhlhe40	-0.654	0.00922649
ENSMUSG00000029718	Pcolce	-0.655	6.82035e-09
ENSMUSG00000031983	2310022B05Rik	-0.655	0.00879661
ENSMUSG00000016494	Cd34	-0.655	0.0188572
ENSMUSG00000006651	Aplp1	-0.657	0.000354796
ENSMUSG00000028837	Psmb2	-0.659	0.0212107
ENSMUSG00000001507	Itga3	-0.662	0.0127751
ENSMUSG00000008682	Rpl10	-0.662	0.0264616
ENSMUSG00000040006	Ginm1	-0.665	0.0108265
ENSMUSG00000032060	Cryab	-0.666	8.47283e-10
ENSMUSG00000025132	Arhgdia	-0.666	0.00354023
ENSMUSG00000008734	Gprc5b	-0.669	0.00927779
ENSMUSG00000004562	Arhgef40	-0.669	0.0128949
ENSMUSG00000031796	Cfap20	-0.671	0.015264
ENSMUSG00000051615	Rap2a	-0.674	0.003676
ENSMUSG00000030315	Vgll4	-0.675	0.000211009
ENSMUSG00000022443	Myh9	-0.675	0.000406643
ENSMUSG00000038695	Josd2	-0.675	0.0346118
ENSMUSG00000021250	Fos	-0.677	0.000119267
ENSMUSG00000020423	Btg2	-0.678	0.000117815
ENSMUSG00000029713	Gnb2	-0.678	0.000333247
ENSMUSG00000047459	Dynlrb1	-0.68	2.38653e-07
ENSMUSG00000024187	Fam234a	-0.68	3.15996e-05
ENSMUSG00000089847	Timm10b	-0.68	0.0195239
ENSMUSG00000078812	Eif5a	-0.682	1.35972e-05
ENSMUSG00000034993	Vat1	-0.683	0.0217451
ENSMUSG00000057672	Pkn1	-0.683	0.0309305
ENSMUSG00000030890	Ilk	-0.689	0.0042031
ENSMUSG00000027601	Mtfr1	-0.69	0.0427764
ENSMUSG00000040435	Ppp1r15a	-0.691	0.00602386
ENSMUSG00000060961	Slc4a4	-0.695	1.79339e-05
ENSMUSG00000039831	Arhgap29	-0.695	0.00523477
ENSMUSG00000023830	Igf2r	-0.698	0.0131397
ENSMUSG00000036606	Plxnb2	-0.702	2.01077e-08
ENSMUSG00000031485	Prosc	-0.703	0.0081262
ENSMUSG00000045817	Zfp36l2	-0.712	0.0291331
ENSMUSG00000045665	Mfsd5	-0.716	0.008548
ENSMUSG00000041959	S100a10	-0.717	0.00625729
ENSMUSG00000024583	Txnl1	-0.717	0.0125259
ENSMUSG00000022893	Adamts1	-0.717	0.0155382
ENSMUSG00000014444	Piezo1	-0.718	0.00291872
ENSMUSG00000032353	Tmed3	-0.719	0.00120463
ENSMUSG00000022587	Ly6e	-0.72	0.0255843
ENSMUSG00000002812	Flii	-0.721	0.0104399
ENSMUSG00000025232	Hexa	-0.722	5.70452e-07
ENSMUSG00000021806	Nid2	-0.723	7.4476e-10
ENSMUSG00000003746	Man1a	-0.723	8.03964e-05
ENSMUSG00000037805	Rpl10a	-0.723	0.0434605
ENSMUSG00000050953	Gja1	-0.725	5.78617e-12
ENSMUSG00000068328	Aup1	-0.725	0.0163567
ENSMUSG00000026547	Tagln2	-0.73	0.0210671
ENSMUSG00000052684	Jun	-0.732	1.87215e-10
ENSMUSG00000069089	Cdk7	-0.732	0.0231026
ENSMUSG00000045039	Megf8	-0.734	0.0084091
ENSMUSG00000052957	Gas1	-0.74	0.0222001
ENSMUSG00000027524	Edn3	-0.741	0.000770814
ENSMUSG00000060002	Chpt1	-0.746	0.0133599
ENSMUSG00000035495	Tstd2	-0.746	0.0438393
ENSMUSG00000055322	Tns1	-0.747	0.00693325
ENSMUSG00000054509	Parp4	-0.748	0.0427764
ENSMUSG00000029361	Nos1	-0.753	0.00203948
ENSMUSG00000035783	Acta2	-0.759	3.69464e-06
ENSMUSG00000052310	Slc39a1	-0.759	0.000324526
ENSMUSG00000027712	Anxa5	-0.762	0.00027476
ENSMUSG00000044177	Wfikkn2	-0.764	2.26468e-11
ENSMUSG00000026927	Sdccag3	-0.767	0.0305681
ENSMUSG00000054280	Prr14l	-0.767	0.0446537
ENSMUSG00000039231	Suv39h1	-0.768	0.0279214
ENSMUSG00000001247	Lsr	-0.768	0.0362805
ENSMUSG00000025647	Shisa5	-0.769	0.00564909
ENSMUSG00000027860	Vangl1	-0.773	0.0237435
ENSMUSG00000033318	Gstt2	-0.776	2.59014e-05
ENSMUSG00000037242	Clic4	-0.777	0.00117301
ENSMUSG00000022528	Hes1	-0.78	5.26437e-08
ENSMUSG00000014329	Bicc1	-0.786	0.00342442
ENSMUSG00000016528	Mapkapk2	-0.788	0.000538714
ENSMUSG00000021823	Vcl	-0.789	0.0219796
ENSMUSG00000004268	Emg1	-0.79	0.00100268
ENSMUSG00000064358	mt-Co3	-0.792	0.0349285
ENSMUSG00000057933	Gsta2	-0.793	0.0383862
ENSMUSG00000029309	Sparcl1	-0.797	0.000655453
ENSMUSG00000007872	Id3	-0.798	3.93144e-12
ENSMUSG00000036620	Mgat4b	-0.798	0.00191681
ENSMUSG00000019872	Smpdl3a	-0.799	0.000291997
ENSMUSG00000018849	Wwc1	-0.802	1.5736e-05
ENSMUSG00000013415	Igf2bp1	-0.802	0.000926088
ENSMUSG00000029471	Camkk2	-0.802	0.00550479
ENSMUSG00000020473	Aebp1	-0.804	0.00947932
ENSMUSG00000022817	Itgb5	-0.81	0.000211009
ENSMUSG00000005397	Nid1	-0.814	0.0199146
ENSMUSG00000020538	Srebf1	-0.818	0.00520155
ENSMUSG00000025477	Inpp5a	-0.829	0.0255783
ENSMUSG00000040940	Arhgef1	-0.83	0.00322499
ENSMUSG00000029319	Coq2	-0.83	0.0285603
ENSMUSG00000029287	Tgfbr3	-0.832	1.60052e-05
ENSMUSG00000033208	S100b	-0.839	0.00211953
ENSMUSG00000051728	4930563D23Rik	-0.84	0.0157176
ENSMUSG00000022885	St6gal1	-0.842	0.0102684
ENSMUSG00000017493	Igfbp4	-0.846	3.69201e-16
ENSMUSG00000031684	Slc10a7	-0.846	0.0494297
ENSMUSG00000067242	Lgi1	-0.848	0.00111389
ENSMUSG00000003526	Prodh	-0.849	0.00244206
ENSMUSG00000026966	Ssna1	-0.851	0.010166
ENSMUSG00000039633	Lonrf1	-0.854	0.00366723
ENSMUSG00000022895	Ets2	-0.854	0.0042031
ENSMUSG00000042364	Snx18	-0.855	0.000469951
ENSMUSG00000029838	Ptn	-0.857	0.00205157
ENSMUSG00000017897	Eya2	-0.857	0.0113938
ENSMUSG00000040479	Dgkz	-0.861	0.00549911
ENSMUSG00000114796	AC144949.1	-0.861	0.0147165
ENSMUSG00000059791	Nrm	-0.865	0.00653147
ENSMUSG00000021408	Ripk1	-0.865	0.0210602
ENSMUSG00000057530	Ece1	-0.866	2.76796e-06
ENSMUSG00000039230	Tbcd	-0.867	0.02648
ENSMUSG00000027663	Zmat3	-0.868	0.00968946
ENSMUSG00000000278	Scpep1	-0.869	4.68173e-11
ENSMUSG00000032556	Bfsp2	-0.87	0.0198834
ENSMUSG00000028195	Cyr61	-0.873	0.00137352
ENSMUSG00000026836	Acvr1	-0.873	0.0397386
ENSMUSG00000019920	Lims1	-0.885	0.000560785
ENSMUSG00000031274	Col4a5	-0.887	0.0486088
ENSMUSG00000044337	Ackr3	-0.892	4.64666e-05
ENSMUSG00000025510	Cd151	-0.893	3.4254e-06
ENSMUSG00000025981	Coq10b	-0.893	0.0311222
ENSMUSG00000028563	Tm2d1	-0.894	0.0160485
ENSMUSG00000027007	Ssfa2	-0.899	0.00597276
ENSMUSG00000009772	Nuak2	-0.902	0.0199373
ENSMUSG00000015305	Sash1	-0.903	0.00440292
ENSMUSG00000004221	Ikbkg	-0.906	0.0445959
ENSMUSG00000020846	Rflnb	-0.91	0.0140173
ENSMUSG00000042997	Nhlrc3	-0.913	0.048834
ENSMUSG00000020015	Cdk17	-0.914	0.0457862
ENSMUSG00000037089	Slc35b2	-0.917	0.00741412
ENSMUSG00000023885	Thbs2	-0.926	0.0309851
ENSMUSG00000030218	Mgp	-0.929	5.14205e-15
ENSMUSG00000039096	Rsad1	-0.931	0.0347274
ENSMUSG00000003032	Klf4	-0.935	2.11932e-08
ENSMUSG00000031021	Tmem9b	-0.938	2.05418e-05
ENSMUSG00000021550	2210016F16Rik	-0.938	0.00243007
ENSMUSG00000032038	St3gal4	-0.938	0.0150464
ENSMUSG00000052837	Junb	-0.941	1.42024e-08
ENSMUSG00000029466	Anapc7	-0.942	0.00921396
ENSMUSG00000074457	S100a16	-0.946	2.34574e-06
ENSMUSG00000072553	Gm525	-0.947	0.00132603
ENSMUSG00000008855	Hdac5	-0.948	0.0107441
ENSMUSG00000002279	Lmf1	-0.951	0.0316722
ENSMUSG00000019505	Ubb	-0.954	2.40078e-35
ENSMUSG00000026655	Fam107b	-0.959	0.000432157
ENSMUSG00000021701	Plk2	-0.959	0.00719769
ENSMUSG00000026678	Rgs5	-0.96	4.25689e-14
ENSMUSG00000029723	Tsc22d4	-0.96	2.92905e-05
ENSMUSG00000021994	Wnt5a	-0.962	0.00494678
ENSMUSG00000028334	Nans	-0.962	0.0419073
ENSMUSG00000032598	Nckipsd	-0.965	0.0381488
ENSMUSG00000025795	Rassf3	-0.97	0.0210582
ENSMUSG00000034487	Kdelc2	-0.971	0.0473661
ENSMUSG00000036585	Fgf1	-0.972	0.00146485
ENSMUSG00000005580	Adcy9	-0.972	0.0107799
ENSMUSG00000042286	Stab1	-0.972	0.0349511
ENSMUSG00000034709	Ppp1r21	-0.978	0.0313026
ENSMUSG00000049521	Cdc42ep1	-0.982	0.0449623
ENSMUSG00000061048	Cdh3	-0.984	5.97215e-05
ENSMUSG00000032911	Cspg4	-0.984	0.000339056
ENSMUSG00000026922	Agpat2	-0.992	0.0413371
ENSMUSG00000004947	Dtx2	-0.998	0.0287297
ENSMUSG00000006215	Zbtb17	-1.005	0.016199
ENSMUSG00000029860	Zyx	-1.006	0.00140057
ENSMUSG00000024085	Man2a1	-1.01	0.000597969
ENSMUSG00000023994	Nfya	-1.01	0.0460155
ENSMUSG00000045975	C2cd2	-1.013	0.0446459
ENSMUSG00000037892	Pcdh18	-1.022	0.0284548
ENSMUSG00000028063	Lmna	-1.024	0.000403713
ENSMUSG00000042745	Id1	-1.028	0.000770876
ENSMUSG00000024041	Cryaa	-1.028	0.0193116
ENSMUSG00000020205	Phlda1	-1.033	0.00392716
ENSMUSG00000045664	Cdc42ep2	-1.035	0.0486464
ENSMUSG00000040690	Col16a1	-1.043	0.00747456
ENSMUSG00000004655	Aqp1	-1.052	0.00183522
ENSMUSG00000022678	Nde1	-1.052	0.0154392
ENSMUSG00000020700	Map3k3	-1.054	0.00323154
ENSMUSG00000035356	Nfkbiz	-1.071	0.00393555
ENSMUSG00000001098	Kctd10	-1.072	0.00350089
ENSMUSG00000007041	Clic1	-1.073	0.0314122
ENSMUSG00000005583	Mef2c	-1.077	1.32917e-06
ENSMUSG00000040374	Pex2	-1.079	0.0297702
ENSMUSG00000054000	Tusc1	-1.086	0.000696799
ENSMUSG00000031502	Col4a1	-1.091	1.28456e-12
ENSMUSG00000040084	Bub1b	-1.098	0.0354316
ENSMUSG00000032766	Gng11	-1.105	0.00153825
ENSMUSG00000033446	Lpar6	-1.115	0.0195049
ENSMUSG00000029675	Eln	-1.116	2.70657e-13
ENSMUSG00000027387	Zc3h8	-1.117	0.0419073
ENSMUSG00000074064	Mlycd	-1.127	0.00319899
ENSMUSG00000071637	Cebpd	-1.131	1.41921e-05
ENSMUSG00000029648	Flt1	-1.141	1.68879e-07
ENSMUSG00000069835	Sat2	-1.154	0.0238118
ENSMUSG00000040584	Abcb1a	-1.154	0.0431552
ENSMUSG00000025810	Nrp1	-1.166	6.99915e-06
ENSMUSG00000032198	Dock6	-1.167	0.0202639
ENSMUSG00000095115	Itpripl2	-1.169	0.0133599
ENSMUSG00000011884	Gltp	-1.176	0.000146611
ENSMUSG00000089832	Shkbp1	-1.179	0.000806728
ENSMUSG00000040918	Slc19a2	-1.183	0.000216336
ENSMUSG00000008226	Scrn3	-1.183	0.0347848
ENSMUSG00000044562	Rasip1	-1.184	0.0305681
ENSMUSG00000000378	Ccm2	-1.185	0.00283453
ENSMUSG00000042284	Itga1	-1.196	0.00158207
ENSMUSG00000002885	Adgre5	-1.198	0.0120949
ENSMUSG00000006782	Cnp	-1.204	0.000425653
ENSMUSG00000037103	Dcaf15	-1.205	0.0227016
ENSMUSG00000034595	Ppp1r18	-1.209	0.0444002
ENSMUSG00000067299	Crygd	-1.213	0.0289583
ENSMUSG00000022438	Parvb	-1.227	4.32078e-09
ENSMUSG00000001240	Ramp2	-1.23	8.70244e-15
ENSMUSG00000053279	Aldh1a1	-1.242	0.0227347
ENSMUSG00000021067	Sav1	-1.244	0.0135115
ENSMUSG00000001288	Rarg	-1.255	0.0139698
ENSMUSG00000034485	Uaca	-1.256	0.00134059
ENSMUSG00000073982	Rhog	-1.258	0.000114373
ENSMUSG00000026303	Mlph	-1.263	0.0019326
ENSMUSG00000041075	Fzd7	-1.269	0.000406643
ENSMUSG00000029119	Man2b2	-1.27	0.00183083
ENSMUSG00000028128	F3	-1.271	0.00913474
ENSMUSG00000026814	Eng	-1.279	0.0231026
ENSMUSG00000025931	Paqr8	-1.281	0.0228086
ENSMUSG00000025185	Loxl4	-1.285	0.00569274
ENSMUSG00000040212	Emp3	-1.298	0.00695755
ENSMUSG00000055148	Klf2	-1.3	2.14166e-09
ENSMUSG00000024486	Hbegf	-1.3	0.0285603
ENSMUSG00000017756	Slc12a7	-1.302	6.66274e-05
ENSMUSG00000024190	Dusp1	-1.308	9.52382e-11
ENSMUSG00000054404	Slfn5	-1.311	0.0122581
ENSMUSG00000019487	Trip10	-1.312	0.0188425
ENSMUSG00000046675	Tmem251	-1.315	0.0019668
ENSMUSG00000014633	Cmc2	-1.321	0.00243007
ENSMUSG00000006360	Crip1	-1.332	0.000165509
ENSMUSG00000052102	Gnpda1	-1.334	0.0104224
ENSMUSG00000024620	Pdgfrb	-1.335	0.00495417
ENSMUSG00000042644	Itpr3	-1.336	0.017291
ENSMUSG00000026748	Plxdc2	-1.338	0.00064742
ENSMUSG00000018819	Lsp1	-1.341	0.00354023
ENSMUSG00000085208	Brip1os	-1.344	1.41921e-05
ENSMUSG00000020154	Ptprb	-1.346	9.80652e-08
ENSMUSG00000051043	Gprc5c	-1.351	0.0324856
ENSMUSG00000028111	Ctsk	-1.353	0.000223588
ENSMUSG00000024610	Cd74	-1.361	0.00787287
ENSMUSG00000016087	Fli1	-1.368	0.0361724
ENSMUSG00000039208	Metrnl	-1.372	0.0018128
ENSMUSG00000056612	Ppp1r14b	-1.374	0.0376415
ENSMUSG00000000724	Cryba1	-1.382	2.79401e-05
ENSMUSG00000096606	Tpbgl	-1.383	0.0383862
ENSMUSG00000028763	Hspg2	-1.392	0.000713352
ENSMUSG00000002504	Slc9a3r2	-1.404	0.00762423
ENSMUSG00000019295	Tmem129	-1.415	0.00153825
ENSMUSG00000026826	Nr4a2	-1.419	1.10075e-06
ENSMUSG00000030604	Zfp626	-1.422	0.0301191
ENSMUSG00000027953	Slc50a1	-1.443	0.000164226
ENSMUSG00000053113	Socs3	-1.466	2.31595e-10
ENSMUSG00000053560	Ier2	-1.473	3.86537e-06
ENSMUSG00000062980	Cped1	-1.476	3.62738e-05
ENSMUSG00000032269	Htr3a	-1.478	0.000390621
ENSMUSG00000028341	Nr4a3	-1.486	0.0438029
ENSMUSG00000003444	Med29	-1.492	0.00246049
ENSMUSG00000042348	Arl15	-1.501	0.00775736
ENSMUSG00000037580	Gch1	-1.501	0.0147751
ENSMUSG00000044250	Pced1b	-1.504	0.0486103
ENSMUSG00000027435	Cd93	-1.512	5.87374e-06
ENSMUSG00000021759	Plpp1	-1.515	0.000662707
ENSMUSG00000009281	Rarres2	-1.517	0.000202092
ENSMUSG00000029366	Dck	-1.519	0.0155382
ENSMUSG00000038521	C1s1	-1.523	0.0070482
ENSMUSG00000091155	Serpine3	-1.529	8.35749e-06
ENSMUSG00000001946	Esam	-1.54	0.000758207
ENSMUSG00000017491	Rarb	-1.541	5.5321e-05
ENSMUSG00000033501	Crygs	-1.545	0.0186097
ENSMUSG00000038463	Olfml2b	-1.557	0.0403179
ENSMUSG00000042082	Arsb	-1.56	0.00510876
ENSMUSG00000025492	Ifitm3	-1.565	5.74736e-13
ENSMUSG00000029826	Zc3hav1	-1.566	0.0199096
ENSMUSG00000044786	Zfp36	-1.568	1.50837e-06
ENSMUSG00000040488	Ltbp4	-1.588	3.33158e-05
ENSMUSG00000024232	Bambi	-1.594	0.0131988
ENSMUSG00000061353	Cxcl12	-1.602	1.69253e-05
ENSMUSG00000062075	Lmnb2	-1.602	0.0113236
ENSMUSG00000027890	Gstm4	-1.604	0.0470986
ENSMUSG00000034911	Ushbp1	-1.619	0.0488524
ENSMUSG00000059401	Mamld1	-1.624	0.0381488
ENSMUSG00000047669	Msl3l2	-1.626	0.00683756
ENSMUSG00000060586	H2-Eb1	-1.645	0.000476677
ENSMUSG00000031871	Cdh5	-1.645	0.00143812
ENSMUSG00000055137	Sugct	-1.651	0.0108505
ENSMUSG00000030737	Slco2b1	-1.66	0.00151624
ENSMUSG00000054675	Tmem119	-1.664	0.00241736
ENSMUSG00000006546	Cryba2	-1.677	0.00333781
ENSMUSG00000028108	Ecm1	-1.682	0.00734002
ENSMUSG00000064090	Vrk2	-1.686	0.0125596
ENSMUSG00000042985	Upk3b	-1.688	1.45617e-11
ENSMUSG00000025389	Mip	-1.695	0.000107512
ENSMUSG00000003545	Fosb	-1.696	3.11869e-33
ENSMUSG00000019832	Rab32	-1.707	0.0308765
ENSMUSG00000029352	Crybb3	-1.711	0.00163196
ENSMUSG00000041482	Piezo2	-1.718	1.52779e-05
ENSMUSG00000021998	Lcp1	-1.727	0.00010114
ENSMUSG00000022297	Fzd6	-1.736	0.00133076
ENSMUSG00000056313	1810011O10Rik	-1.737	0.0173856
ENSMUSG00000046280	She	-1.742	0.0434605
ENSMUSG00000020077	Srgn	-1.748	0.00171989
ENSMUSG00000044934	Zfp367	-1.761	0.00283984
ENSMUSG00000022560	Slc52a2	-1.769	0.000621143
ENSMUSG00000026628	Atf3	-1.773	0.0016572
ENSMUSG00000073418	C4b	-1.776	0.0479282
ENSMUSG00000037820	Tgm2	-1.779	0.00606927
ENSMUSG00000038135	Crygn	-1.815	0.0351507
ENSMUSG00000037003	Tns2	-1.827	0.0018923
ENSMUSG00000026921	Egfl7	-1.842	6.00508e-08
ENSMUSG00000059588	Calcrl	-1.85	0.00488045
ENSMUSG00000046546	Fam43a	-1.856	0.0235913
ENSMUSG00000056492	Adgrf5	-1.866	0.00392401
ENSMUSG00000032548	Slco2a1	-1.882	0.00904502
ENSMUSG00000056116	H2-T22	-1.885	0.0108135
ENSMUSG00000074207	Adh1	-1.887	0.00597276
ENSMUSG00000024168	Tmem204	-1.888	0.00226283
ENSMUSG00000073728	Tmem51os1	-1.902	0.00581571
ENSMUSG00000070870	Cryge	-1.91	0.00301103
ENSMUSG00000020695	Mrc2	-1.921	0.029873
ENSMUSG00000039377	Hlx	-1.933	0.0100225
ENSMUSG00000027800	Tm4sf1	-1.934	1.83137e-05
ENSMUSG00000039621	Prex1	-1.992	0.0275079
ENSMUSG00000022122	Ednrb	-1.998	3.06246e-05
ENSMUSG00000091931	Gon7	-2.018	0.0100042
ENSMUSG00000023034	Nr4a1	-2.045	4.43957e-20
ENSMUSG00000016763	Scube1	-2.047	0.0218712
ENSMUSG00000054435	Gimap4	-2.053	0.0255843
ENSMUSG00000039246	Lyplal1	-2.076	1.16462e-05
ENSMUSG00000028776	Tinagl1	-2.091	0.0270751
ENSMUSG00000038507	Parp12	-2.097	0.00251451
ENSMUSG00000028339	Col15a1	-2.106	9.3935e-05
ENSMUSG00000043099	Hic1	-2.195	0.0249705
ENSMUSG00000048616	Nog	-2.209	2.06434e-13
ENSMUSG00000046352	Gjb2	-2.22	0.0070482
ENSMUSG00000025902	Sox17	-2.265	0.0192239
ENSMUSG00000029710	Ephb4	-2.272	0.00552584
ENSMUSG00000015396	Cd83	-2.28	0.0305638
ENSMUSG00000097572	Gm26797	-2.282	0.0411812
ENSMUSG00000039167	Adgrl4	-2.284	0.0160485
ENSMUSG00000034845	Plvap	-2.294	5.11314e-13
ENSMUSG00000054690	Emcn	-2.309	2.55617e-08
ENSMUSG00000034917	Tjp3	-2.322	0.0381488
ENSMUSG00000035778	Ggta1	-2.349	0.0381711
ENSMUSG00000015405	Ace2	-2.368	0.0108626
ENSMUSG00000056427	Slit3	-2.381	0.0461771
ENSMUSG00000073415	Gm10501	-2.391	0.0370106
ENSMUSG00000001930	Vwf	-2.416	0.000484865
ENSMUSG00000064294	Aox3	-2.437	0.0305091
ENSMUSG00000004885	Crabp2	-2.447	0.0306332
ENSMUSG00000067879	3110035E14Rik	-2.464	0.00455092
ENSMUSG00000020427	Igfbp3	-2.47	1.32608e-11
ENSMUSG00000001034	Mapk7	-2.481	0.000412011
ENSMUSG00000001029	Icam2	-2.55	0.0308293
ENSMUSG00000041378	Cldn5	-2.56	1.69389e-05
ENSMUSG00000030281	Il17rc	-2.563	0.00514012
ENSMUSG00000054556	Gm4876	-2.571	0.0182661
ENSMUSG00000035407	Kank4	-2.606	0.0475901
ENSMUSG00000037625	Cldn11	-2.686	8.0432e-05
ENSMUSG00000068299	Nat8f4	-2.72	0.011077
ENSMUSG00000061451	Tmem151a	-2.726	1.79339e-05
ENSMUSG00000044338	Aplnr	-2.758	0.0112475
ENSMUSG00000042240	Crybb2	-2.777	0.0172119
ENSMUSG00000060969	Irx1	-2.808	0.0102993
ENSMUSG00000017057	Il13ra1	-2.834	0.0142622
ENSMUSG00000066191	Anks6	-2.872	0.0449996
ENSMUSG00000041445	Mmrn2	-2.879	5.49705e-10
ENSMUSG00000041607	Mbp	-2.916	5.65355e-49
ENSMUSG00000020932	Gfap	-2.928	4.75488e-11
ENSMUSG00000097415	AU020206	-2.958	0.0180631
ENSMUSG00000040055	Gjb6	-2.975	0.021924
ENSMUSG00000074136	4930513N10Rik	-3.011	0.0297348
ENSMUSG00000097296	Gm26532	-3.06	7.12372e-05
ENSMUSG00000004892	Bcan	-3.077	0.000125555
ENSMUSG00000027737	Slc7a11	-3.118	0.00450487
ENSMUSG00000027954	Efna1	-3.152	0.011994
ENSMUSG00000028717	Tal1	-3.196	0.018956
ENSMUSG00000015312	Gadd45b	-3.24	0.00310794
ENSMUSG00000029521	Chek2	-3.318	0.00463979
ENSMUSG00000030263	Lrmp	-3.364	0.0490607
ENSMUSG00000031425	Plp1	-3.495	7.69539e-25
ENSMUSG00000018830	Myh11	-3.503	0.0255783
ENSMUSG00000034449	Dhrs11	-3.532	0.0204
ENSMUSG00000003477	Inmt	-3.55	0.0297348
ENSMUSG00000050234	Gja4	-3.557	0.00221005
ENSMUSG00000011263	Exoc3l2	-3.615	0.000385297
ENSMUSG00000033170	Card10	-3.632	0.0045223
ENSMUSG00000036634	Mag	-3.661	9.40727e-09
ENSMUSG00000109780	Gm45447	-3.75	0.0496772
ENSMUSG00000026424	Gpr37l1	-3.793	0.00450487
ENSMUSG00000040701	Ap1g2	-3.906	0.0249342
ENSMUSG00000113892	CT025611.2	-3.923	0.00444907
ENSMUSG00000052188	Gm14964	-4.06	0.013465
ENSMUSG00000061171	Slc38a11	-4.146	0.00490559
ENSMUSG00000078861	Zfp931	-4.195	0.00666445
ENSMUSG00000073739	Gm16287	-4.481	0.0192319
ENSMUSG00000034881	Tbxa2r	-4.495	0.00294645
ENSMUSG00000056025	Clca3a1	-4.54	0.0127751
ENSMUSG00000033730	Egr3	-4.561	0.00611444
ENSMUSG00000045087	S1pr5	-4.59	0.0073364
ENSMUSG00000087377	AV099323	-4.599	0.0293399
ENSMUSG00000026582	Sele	-4.616	0.0168843
ENSMUSG00000013523	Bcas1	-4.816	1.59918e-06
ENSMUSG00000021091	Serpina3n	-4.93	4.46598e-05
ENSMUSG00000017861	Mybl2	-5.018	0.016499
ENSMUSG00000025324	Atp10a	-5.058	0.00900508
ENSMUSG00000003484	Cyp4f18	-5.196	0.042065
ENSMUSG00000063727	Tnfrsf11b	-5.209	0.00145343
ENSMUSG00000040904	Gm21988	-5.221	0.0314122
ENSMUSG00000038214	Bend3	-5.231	0.00814112
ENSMUSG00000032854	Ugt8a	-5.252	0.00642753
ENSMUSG00000043346	Gm6741	-5.364	0.0376504
ENSMUSG00000010751	Tnfrsf22	-5.446	0.0071959
ENSMUSG00000028270	Gbp2	-5.541	0.000538714
ENSMUSG00000039830	Olig2	-5.749	0.0449996
ENSMUSG00000024440	Pcdh12	-5.852	0.0484941
ENSMUSG00000031803	B3gnt3	-5.985	0.00159379
ENSMUSG00000009545	Kcnq1	-6.554	0.011987
ENSMUSG00000030048	Gkn3	-6.67	0.000233768
ENSMUSG00000056966	Gjc3	-6.737	0.000947206
ENSMUSG00000020591	Ntsr2	-6.946	0.00250642
ENSMUSG00000046160	Olig1	-7.133	0.00109356
ENSMUSG00000032517	Mobp	-8.146	4.17208e-31
ENSMUSG00000037727	Avp	-9.369	1.70387e-13

## Sheet: p29_DEGs_703
Supplementary Table 1: RNA-seq analysis of RPE cells isolated from Ift20null;Tyrp2-Cre and Ift20+/+;Tyrp2-Cre mice at P29 of age. The differentially expressed genes (DEGs) highlight in green represents the up-regulated genes while the red represents the down-regulated
EnsemblGeneID	Symbol	logFC	FDR
ENSMUSG00000025945	Crygf	7.541	1.47453e-06
ENSMUSG00000027420	Bfsp1	7.233	8.58874e-14
ENSMUSG00000061527	Krt5	6.919	1.69477e-11
ENSMUSG00000032401	Lctl	6.471	0.0119853
ENSMUSG00000044429	Cryga	6.341	0.000123596
ENSMUSG00000073658	Crygb	6.071	5.36832e-66
ENSMUSG00000021647	Cartpt	5.918	1.55095e-11
ENSMUSG00000006546	Cryba2	5.757	1.43444e-36
ENSMUSG00000090399	Gm38399	5.723	0.0227242
ENSMUSG00000035769	Xylb	5.658	0.00861625
ENSMUSG00000067299	Crygd	5.646	1.27109e-29
ENSMUSG00000000724	Cryba1	5.549	2.11672e-102
ENSMUSG00000070870	Cryge	5.448	1.31231e-21
ENSMUSG00000057092	Fxyd3	5.37	0.00392619
ENSMUSG00000025324	Atp10a	5.333	0.0058472
ENSMUSG00000029352	Crybb3	5.299	2.1021e-21
ENSMUSG00000053420	Gm4792	5.286	0.00196161
ENSMUSG00000038296	Galnt18	5.28	0.0337762
ENSMUSG00000040364	Sec1	5.268	0.0412911
ENSMUSG00000025952	Crygc	5.197	9.33833e-49
ENSMUSG00000044041	Krt13	5.181	0.000244657
ENSMUSG00000024041	Cryaa	5.14	9.40851e-40
ENSMUSG00000059668	Krt4	5.14	0.000620405
ENSMUSG00000029343	Crybb1	5.124	3.30666e-17
ENSMUSG00000007021	Syngr3	5.062	0.0355037
ENSMUSG00000040489	Sox30	5.046	0.0177667
ENSMUSG00000032394	Igdcc3	4.999	0.000778607
ENSMUSG00000054146	Krt15	4.991	1.03683e-15
ENSMUSG00000032218	Ccnb2	4.972	0.0416912
ENSMUSG00000054459	Vsnl1	4.912	0.001881
ENSMUSG00000039546	Ajap1	4.882	0.0253758
ENSMUSG00000066975	Cryba4	4.868	9.28833e-18
ENSMUSG00000086769	Gm15587	4.798	0.0170462
ENSMUSG00000033501	Crygs	4.786	2.63262e-22
ENSMUSG00000057715	A830018L16Rik	4.785	0.0245752
ENSMUSG00000036185	Sapcd1	4.71	0.0215744
ENSMUSG00000045467	Ttll13	4.702	0.00253889
ENSMUSG00000031409	Tceal6	4.61	0.0095659
ENSMUSG00000071001	Hrct1	4.597	0.0258014
ENSMUSG00000085304	Gm12802	4.569	0.00819095
ENSMUSG00000067279	Ppp1r3c	4.506	0.00449619
ENSMUSG00000046605	B3gntl1	4.482	0.00405533
ENSMUSG00000025221	Kcnip2	4.453	0.0264681
ENSMUSG00000042240	Crybb2	4.4	2.73487e-16
ENSMUSG00000097832	Gm26912	4.368	0.0255641
ENSMUSG00000045994	B3gat1	4.326	0.000419161
ENSMUSG00000022311	Csmd3	4.31	0.0410847
ENSMUSG00000055301	Adh7	4.196	0.0327564
ENSMUSG00000030898	Cckbr	4.193	0.0202948
ENSMUSG00000028654	Mycl	4.181	0.0448956
ENSMUSG00000026787	Gad2	4.157	0.00613672
ENSMUSG00000000617	Grm6	4.139	0.0264736
ENSMUSG00000035566	Pcdh17	4.124	3.45257e-07
ENSMUSG00000042029	Ncapg2	4.103	0.0266332
ENSMUSG00000005611	Mrvi1	4.07	0.0172782
ENSMUSG00000018865	Sult4a1	4.064	0.00523859
ENSMUSG00000038530	Rgs4	4.062	1.45101e-06
ENSMUSG00000036768	Kif15	4.04	0.0439185
ENSMUSG00000071561	BC100530	4.014	0.02546
ENSMUSG00000063130	Calml3	3.99	0.02546
ENSMUSG00000030806	Stx1b	3.797	0.0224679
ENSMUSG00000109021	Gm44812	3.757	0.034749
ENSMUSG00000027716	Trpc3	3.756	0.00862514
ENSMUSG00000026399	Cd55	3.749	0.0280669
ENSMUSG00000058354	Krt6a	3.691	0.00237734
ENSMUSG00000047844	Bex4	3.514	0.00115651
ENSMUSG00000074207	Adh1	3.447	0.000116252
ENSMUSG00000025389	Mip	3.437	7.02525e-20
ENSMUSG00000015468	Notch4	3.41	0.0285861
ENSMUSG00000025128	Bhlhe22	3.389	0.037959
ENSMUSG00000021335	Slc17a1	3.371	0.0397594
ENSMUSG00000020723	Cacng4	3.311	4.13069e-06
ENSMUSG00000030350	Prmt8	3.267	0.0113394
ENSMUSG00000036295	Lrrn3	3.234	0.000586001
ENSMUSG00000027533	Fabp5	3.23	9.93754e-06
ENSMUSG00000045045	Lrfn4	3.203	0.00225284
ENSMUSG00000042604	Kcna4	3.156	0.00684753
ENSMUSG00000029304	Spp1	3.141	0.0287286
ENSMUSG00000046761	Fam83h	3.085	0.0393638
ENSMUSG00000025576	Rbfox3	3.08	0.0148573
ENSMUSG00000038916	Soga3	2.96	0.0212203
ENSMUSG00000022054	Nefm	2.932	0.000922191
ENSMUSG00000074637	Sox2	2.911	0.0423842
ENSMUSG00000037225	Fgf2	2.893	4.25708e-05
ENSMUSG00000025892	Gria4	2.86	0.0268094
ENSMUSG00000062859	Tcp11	2.807	0.00481495
ENSMUSG00000008845	Cd163	2.724	0.0390779
ENSMUSG00000020932	Gfap	2.71	0.00101163
ENSMUSG00000037872	Ackr1	2.642	8.03507e-08
ENSMUSG00000017412	Cacnb4	2.522	0.000279902
ENSMUSG00000062184	Hs6st2	2.456	0.0103574
ENSMUSG00000025582	Nptx1	2.436	0.048384
ENSMUSG00000022550	Adck5	2.409	0.0016201
ENSMUSG00000002997	Prkar2b	2.404	0.00913849
ENSMUSG00000019906	Lin7a	2.35	0.0403008
ENSMUSG00000027995	Tlr2	2.233	0.0318932
ENSMUSG00000024897	Apba1	2.178	0.00157574
ENSMUSG00000037747	Phyhipl	2.171	0.00194732
ENSMUSG00000029088	Kcnip4	2.169	0.0258751
ENSMUSG00000022658	Tagln3	2.166	0.00193627
ENSMUSG00000001946	Esam	2.161	0.000171723
ENSMUSG00000003657	Calb2	2.151	8.03507e-08
ENSMUSG00000041319	Thoc6	2.126	0.000209258
ENSMUSG00000036975	Tmem177	2.064	0.034877
ENSMUSG00000057706	Mex3b	2.053	0.00166091
ENSMUSG00000021091	Serpina3n	2.053	0.00481495
ENSMUSG00000093639	Gm42419	2.051	3.049e-11
ENSMUSG00000029338	Antxr2	2.042	0.0451454
ENSMUSG00000061911	Myt1l	2.015	0.00292043
ENSMUSG00000048540	Nhlh2	1.995	0.0388015
ENSMUSG00000058975	Kcnc1	1.949	0.00612909
ENSMUSG00000020491	2810021J22Rik	1.94	0.00785518
ENSMUSG00000046709	Mapk10	1.934	0.0142534
ENSMUSG00000002732	Fkbp7	1.92	0.0228817
ENSMUSG00000042389	Tsen2	1.919	0.0132168
ENSMUSG00000075318	Scn2a	1.918	0.0484785
ENSMUSG00000025377	Tepsin	1.914	0.0188977
ENSMUSG00000034336	Ina	1.909	0.00318898
ENSMUSG00000041556	Fbxo2	1.901	0.0193026
ENSMUSG00000020396	Nefh	1.899	0.00194732
ENSMUSG00000054720	Lrrc8c	1.895	0.0251703
ENSMUSG00000031871	Cdh5	1.852	0.0091318
ENSMUSG00000025068	Gsto1	1.838	3.54797e-05
ENSMUSG00000021240	Abcd4	1.837	0.0269112
ENSMUSG00000025059	Gk	1.79	0.00214169
ENSMUSG00000049336	Tenm2	1.787	0.0414292
ENSMUSG00000024743	Syt7	1.737	0.0239885
ENSMUSG00000060568	Fam78b	1.735	0.0180708
ENSMUSG00000036095	Dgkb	1.716	0.000620405
ENSMUSG00000047603	Zfp235	1.716	0.0370675
ENSMUSG00000040269	Mrps28	1.708	0.0258014
ENSMUSG00000058498	Rnf207	1.694	0.000716266
ENSMUSG00000020427	Igfbp3	1.689	0.000599474
ENSMUSG00000025150	Cbr2	1.672	0.00302268
ENSMUSG00000086503	Xist	1.661	2.66866e-76
ENSMUSG00000027750	Postn	1.643	0.0120126
ENSMUSG00000038390	Gpr162	1.635	0.000944854
ENSMUSG00000027581	Stmn3	1.63	0.0316816
ENSMUSG00000031555	Adam9	1.614	0.0249995
ENSMUSG00000053600	Zfp472	1.576	0.043497
ENSMUSG00000018411	Mapt	1.574	4.49101e-05
ENSMUSG00000020941	Map3k14	1.564	0.00861625
ENSMUSG00000006154	Eps8l1	1.49	0.0439185
ENSMUSG00000032495	Lrrc2	1.443	0.00271139
ENSMUSG00000074607	Tox2	1.432	0.00181225
ENSMUSG00000040841	Six5	1.424	0.0374253
ENSMUSG00000034278	Dnajc17	1.415	0.030866
ENSMUSG00000042873	Lhfpl4	1.414	0.0113394
ENSMUSG00000022456	Sept3	1.408	0.00739613
ENSMUSG00000022055	Nefl	1.406	4.4093e-07
ENSMUSG00000113741	AC159635.2	1.386	0.00423863
ENSMUSG00000020684	Rasl10b	1.365	0.0219572
ENSMUSG00000021068	Nin	1.348	0.00961322
ENSMUSG00000051860	Samd7	1.308	7.23374e-07
ENSMUSG00000039714	Cplx3	1.308	2.83622e-05
ENSMUSG00000024268	Celf4	1.285	6.30234e-14
ENSMUSG00000022790	Igsf11	1.285	0.000971231
ENSMUSG00000021194	Chga	1.253	0.00660789
ENSMUSG00000026409	Pfkfb2	1.248	0.00135069
ENSMUSG00000032666	1700025G04Rik	1.234	0.0355103
ENSMUSG00000059791	Nrm	1.23	0.000538566
ENSMUSG00000047719	Ubiad1	1.201	0.0111177
ENSMUSG00000022991	Lalba	1.195	0.0107616
ENSMUSG00000023439	Gnb3	1.194	2.12424e-05
ENSMUSG00000029223	Uchl1	1.192	0.0326262
ENSMUSG00000038780	Smurf1	1.19	0.0316816
ENSMUSG00000018293	Pfn1	1.189	0.00253889
ENSMUSG00000049907	Rasl11b	1.174	0.00141145
ENSMUSG00000026193	Fn1	1.169	0.0142534
ENSMUSG00000029663	Gngt1	1.147	1.48769e-06
ENSMUSG00000021557	Agtpbp1	1.142	1.50681e-09
ENSMUSG00000027274	Mkks	1.141	0.00373459
ENSMUSG00000024227	Pdzph1	1.131	0.00832233
ENSMUSG00000019843	Fyn	1.119	0.0463873
ENSMUSG00000040037	Negr1	1.116	0.0107616
ENSMUSG00000020431	Adcy1	1.11	1.75544e-11
ENSMUSG00000039323	Igfbp2	1.097	8.06452e-09
ENSMUSG00000029276	Glmn	1.088	0.000341534
ENSMUSG00000038115	Ano2	1.079	0.0268818
ENSMUSG00000025626	Phf6	1.077	0.0432657
ENSMUSG00000020482	Ccdc117	1.063	0.00137457
ENSMUSG00000004655	Aqp1	1.051	0.00252079
ENSMUSG00000017740	Slc12a5	1.041	0.000509424
ENSMUSG00000063681	Crb1	1.029	0.000589301
ENSMUSG00000034845	Plvap	1.023	0.0130636
ENSMUSG00000003617	Cp	1.005	0.0100759
ENSMUSG00000027676	Ccdc39	1.002	0.0394176
ENSMUSG00000045038	Prkce	0.986	0.000242463
ENSMUSG00000025488	Cox8b	0.983	3.25714e-16
ENSMUSG00000021983	Atp8a2	0.968	0.000944854
ENSMUSG00000031578	Mak16	0.962	0.0166966
ENSMUSG00000029675	Eln	0.961	8.80759e-06
ENSMUSG00000071456	1110002L01Rik	0.96	0.0153801
ENSMUSG00000054580	Pla2r1	0.945	0.000367613
ENSMUSG00000032640	Chsy1	0.94	0.00888704
ENSMUSG00000026825	Dnm1	0.936	0.00262003
ENSMUSG00000051989	Smim11	0.931	0.000656259
ENSMUSG00000046049	Rp1l1	0.929	3.3382e-11
ENSMUSG00000047843	Bri3	0.911	0.0117176
ENSMUSG00000035270	Impg2	0.909	1.20222e-07
ENSMUSG00000057914	Cacnb2	0.909	0.0297328
ENSMUSG00000029309	Sparcl1	0.904	0.00290859
ENSMUSG00000025496	Drd4	0.901	4.05586e-05
ENSMUSG00000031169	Porcn	0.899	0.0176805
ENSMUSG00000027273	Snap25	0.887	2.02814e-06
ENSMUSG00000020547	Bzw2	0.879	1.50067e-06
ENSMUSG00000036395	Glb1l2	0.877	0.000953393
ENSMUSG00000027350	Chgb	0.867	0.00404254
ENSMUSG00000034701	Neurod1	0.864	2.08004e-15
ENSMUSG00000024500	Ppp2r2b	0.859	5.49253e-09
ENSMUSG00000027168	Pax6	0.857	0.0100609
ENSMUSG00000024841	Eif1ad	0.855	0.00766299
ENSMUSG00000032087	Dscaml1	0.852	0.00234687
ENSMUSG00000035864	Syt1	0.848	6.9231e-24
ENSMUSG00000031557	Plekha2	0.847	0.0273089
ENSMUSG00000049353	Rd3	0.844	2.12424e-05
ENSMUSG00000040554	Aipl1	0.841	1.20715e-12
ENSMUSG00000071226	Cecr2	0.838	0.0016571
ENSMUSG00000086322	E130218I03Rik	0.835	4.3531e-06
ENSMUSG00000038628	Polr3k	0.818	0.0264913
ENSMUSG00000044715	Gskip	0.812	0.0342921
ENSMUSG00000000628	Hk2	0.807	5.52104e-05
ENSMUSG00000020538	Srebf1	0.806	0.0032445
ENSMUSG00000000441	Raf1	0.8	0.039391
ENSMUSG00000044147	Arf6	0.794	0.0105161
ENSMUSG00000021314	Amph	0.791	0.0412911
ENSMUSG00000042111	Ccdc115	0.77	0.0305981
ENSMUSG00000028977	Casz1	0.757	9.7847e-11
ENSMUSG00000039375	Wdr17	0.752	0.00827016
ENSMUSG00000029086	Prom1	0.75	1.56353e-07
ENSMUSG00000036885	Arhgef26	0.741	0.00322466
ENSMUSG00000037887	Dusp8	0.741	0.00828774
ENSMUSG00000032076	Cadm1	0.738	2.46486e-07
ENSMUSG00000041817	Fam169a	0.737	0.0179704
ENSMUSG00000022237	Ankrd33b	0.735	0.00427733
ENSMUSG00000021255	Esrrb	0.733	2.12424e-05
ENSMUSG00000021221	Dpf3	0.731	0.00326911
ENSMUSG00000020890	Gucy2e	0.727	1.65939e-06
ENSMUSG00000022056	Adam7	0.726	0.000509424
ENSMUSG00000036854	Hspb6	0.725	5.25573e-06
ENSMUSG00000034891	Sncb	0.724	0.0174608
ENSMUSG00000041534	Rbp3	0.722	2.30536e-20
ENSMUSG00000022722	Arl6	0.721	0.00993738
ENSMUSG00000024519	Cplx4	0.719	8.03507e-08
ENSMUSG00000039860	Srrm3	0.717	0.0100328
ENSMUSG00000021363	Mak	0.714	1.03891e-06
ENSMUSG00000030111	A2m	0.71	8.19624e-15
ENSMUSG00000090071	Cdk5r2	0.708	0.000114886
ENSMUSG00000000308	Ckmt1	0.705	0.00857688
ENSMUSG00000056055	Sag	0.703	4.48498e-34
ENSMUSG00000004268	Emg1	0.699	0.00494175
ENSMUSG00000026797	Stxbp1	0.698	2.8822e-08
ENSMUSG00000024806	Mlana	0.692	0.000117496
ENSMUSG00000019878	Hsf2	0.692	0.00425684
ENSMUSG00000029410	Ppef2	0.691	0.00877142
ENSMUSG00000034820	Cpsf7	0.689	0.0431199
ENSMUSG00000005089	Slc1a2	0.688	1.84981e-06
ENSMUSG00000058743	Kcnj14	0.686	0.0474802
ENSMUSG00000069729	Arid1b	0.685	0.0100942
ENSMUSG00000034300	Fam53c	0.684	0.0463873
ENSMUSG00000038437	Mllt6	0.683	7.56735e-06
ENSMUSG00000052698	Tln2	0.68	0.000431507
ENSMUSG00000040746	Rnf167	0.679	0.0215216
ENSMUSG00000096740	Lbhd1	0.676	0.0485618
ENSMUSG00000050786	Ccdc126	0.669	0.00877142
ENSMUSG00000005125	Ndrg1	0.667	0.000110922
ENSMUSG00000006007	Pdc	0.643	6.40382e-12
ENSMUSG00000041578	Crx	0.641	2.17255e-07
ENSMUSG00000040152	Thbs1	0.634	1.60065e-08
ENSMUSG00000044375	BC027072	0.634	0.0393638
ENSMUSG00000027634	Ndrg3	0.633	0.00177642
ENSMUSG00000024429	Gnl1	0.624	0.0077617
ENSMUSG00000017776	Crk	0.621	0.00241717
ENSMUSG00000032292	Nr2e3	0.619	5.81386e-12
ENSMUSG00000037161	Mgarp	0.617	0.000526036
ENSMUSG00000049751	Rpl36al	0.617	0.023528
ENSMUSG00000023943	Sult1c1	0.609	0.000123596
ENSMUSG00000052928	Ctif	0.609	0.0316816
ENSMUSG00000000215	Ins2	0.605	0.0387582
ENSMUSG00000061601	Pclo	0.603	0.0143994
ENSMUSG00000052727	Map1b	0.602	1.67083e-11
ENSMUSG00000028452	Vcp	0.594	4.17317e-09
ENSMUSG00000014592	Camta1	0.593	0.0358218
ENSMUSG00000034075	Zdhhc5	0.589	0.0258751
ENSMUSG00000021733	Slc4a7	0.587	3.88146e-06
ENSMUSG00000032261	Sh3bgrl2	0.584	0.0462838
ENSMUSG00000032262	Elovl4	0.582	2.01631e-06
ENSMUSG00000025268	Maged2	0.581	0.0186353
ENSMUSG00000038722	Bud31	0.579	0.0463873
ENSMUSG00000028572	Hook1	0.577	0.00241859
ENSMUSG00000015222	Map2	0.576	0.000238403
ENSMUSG00000067367	Lyar	0.576	0.000665793
ENSMUSG00000050556	Kcnb1	0.575	5.65571e-12
ENSMUSG00000020644	Id2	0.57	2.72633e-13
ENSMUSG00000039770	Ypel5	0.565	0.0048044
ENSMUSG00000020484	Xbp1	0.562	0.00810672
ENSMUSG00000020907	Rcvrn	0.56	1.26205e-13
ENSMUSG00000060206	Zfp462	0.559	0.0187407
ENSMUSG00000017344	Vtn	0.558	0.000265822
ENSMUSG00000032060	Cryab	0.557	9.7847e-11
ENSMUSG00000026442	Nfasc	0.556	0.00427875
ENSMUSG00000037788	Vopp1	0.545	1.80816e-05
ENSMUSG00000003500	Impdh1	0.543	1.47698e-06
ENSMUSG00000031840	Rab3a	0.541	0.0387582
ENSMUSG00000030122	Ptms	0.54	9.33323e-05
ENSMUSG00000037032	Apbb1	0.54	0.00363668
ENSMUSG00000030324	Rho	0.539	1.90526e-17
ENSMUSG00000023978	Prph2	0.538	2.95448e-19
ENSMUSG00000021730	Hcn1	0.536	0.00030637
ENSMUSG00000023982	Guca1a	0.535	0.0029006
ENSMUSG00000026933	Camsap1	0.53	0.00135779
ENSMUSG00000064115	Cadm2	0.529	1.83817e-05
ENSMUSG00000003541	Ier3	0.523	0.0421221
ENSMUSG00000039105	Atp6v1g1	0.522	0.0243894
ENSMUSG00000040687	Madd	0.52	0.0268094
ENSMUSG00000029491	Pde6b	0.508	5.26955e-17
ENSMUSG00000067220	Cnga1	0.507	2.73924e-06
ENSMUSG00000091537	Tma7	0.507	0.000505135
ENSMUSG00000025900	Rp1	0.506	1.24962e-13
ENSMUSG00000016319	Slc25a5	0.503	0.0286955
ENSMUSG00000069919	Hba-a1	0.5	7.37899e-09
ENSMUSG00000032965	Ift57	0.498	0.0435296
ENSMUSG00000026989	Dapl1	0.494	7.06611e-05
ENSMUSG00000034837	Gnat1	0.493	1.26924e-18
ENSMUSG00000069917	Hba-a2	0.493	7.76732e-10
ENSMUSG00000040860	Crocc	0.492	0.0391768
ENSMUSG00000071172	Srsf3	0.491	0.00276754
ENSMUSG00000070570	Slc17a7	0.49	2.2973e-05
ENSMUSG00000008090	Fgfrl1	0.489	0.034749
ENSMUSG00000021928	Ebpl	0.486	0.00759409
ENSMUSG00000019978	Epb41l2	0.483	3.41426e-08
ENSMUSG00000027589	Pcmtd2	0.477	0.0113394
ENSMUSG00000096351	Samd11	0.47	0.0129182
ENSMUSG00000027438	Napb	0.467	0.0174608
ENSMUSG00000046876	Atxn1	0.467	0.0353926
ENSMUSG00000037386	Rims2	0.458	0.02546
ENSMUSG00000042363	Lgalsl	0.453	0.0160176
ENSMUSG00000021123	Rdh12	0.451	0.000166588
ENSMUSG00000019851	Perp	0.451	0.00754383
ENSMUSG00000059895	Ptp4a3	0.45	0.000279902
ENSMUSG00000032366	Tpm1	0.448	0.0280669
ENSMUSG00000092349	Platr17	0.447	0.00241859
ENSMUSG00000054256	Msi1	0.443	1.80816e-05
ENSMUSG00000037446	Tulp1	0.441	6.30672e-05
ENSMUSG00000042444	Mindy2	0.426	0.00162515
ENSMUSG00000049775	Tmsb4x	0.42	3.37679e-05
ENSMUSG00000031451	Gas6	0.42	0.00253889
ENSMUSG00000026238	Ptma	0.419	0.000341534
ENSMUSG00000079550	Mpp4	0.416	0.0231225
ENSMUSG00000037012	Hk1	0.413	4.60067e-05
ENSMUSG00000020886	Dlg4	0.412	0.00422866
ENSMUSG00000040632	Nrl	0.409	7.47837e-06
ENSMUSG00000100252	Mir124-2hg	0.408	0.02546
ENSMUSG00000054843	Atrnl1	0.406	0.029449
ENSMUSG00000079641	Rpl39	0.401	0.00857688
ENSMUSG00000066568	Lsm14a	0.401	0.0447308
ENSMUSG00000072235	Tuba1a	0.398	0.00637432
ENSMUSG00000071648	Rom1	0.395	0.000118707
ENSMUSG00000005994	Tyrp1	0.393	1.46301e-05
ENSMUSG00000020074	Ccar1	0.393	0.0297328
ENSMUSG00000002058	Unc119	0.391	5.43993e-14
ENSMUSG00000024575	Pde6a	0.387	8.30047e-05
ENSMUSG00000031450	Grk1	0.386	0.00253889
ENSMUSG00000031293	Rs1	0.385	8.04042e-05
ENSMUSG00000063316	Rpl27	0.385	0.000221642
ENSMUSG00000032609	Klhdc8b	0.383	0.0215216
ENSMUSG00000090698	Apold1	0.38	0.0125464
ENSMUSG00000031789	Cngb1	0.377	0.000575604
ENSMUSG00000001419	Mef2d	0.377	0.0381861
ENSMUSG00000052305	Hbb-bs	0.376	9.30064e-11
ENSMUSG00000041235	Chd7	0.375	0.00539003
ENSMUSG00000035504	Reep6	0.374	0.000899621
ENSMUSG00000001525	Tubb5	0.37	0.0142534
ENSMUSG00000005609	Ctr9	0.37	0.0423057
ENSMUSG00000005698	Ctcf	0.367	0.0327564
ENSMUSG00000020444	Guk1	0.362	0.0256947
ENSMUSG00000030605	Mfge8	0.359	0.0258014
ENSMUSG00000040907	Atp1a3	0.357	0.0142779
ENSMUSG00000022283	Pabpc1	0.347	0.00155773
ENSMUSG00000025359	Pmel	0.337	0.00114342
ENSMUSG00000041329	Atp1b2	0.336	0.000359501
ENSMUSG00000029064	Gnb1	0.335	7.9699e-09
ENSMUSG00000025386	Pde6g	0.333	2.53851e-10
ENSMUSG00000040569	Slc26a7	0.329	3.78158e-05
ENSMUSG00000004040	Stat3	0.329	0.02546
ENSMUSG00000064351	mt-Co1	0.325	1.56866e-07
ENSMUSG00000073940	Hbb-bt	0.317	0.000110922
ENSMUSG00000002332	Dhrs1	0.317	0.0147256
ENSMUSG00000031600	Vps37a	0.309	0.02546
ENSMUSG00000061288	Taok3	0.301	0.0439185
ENSMUSG00000026864	Hspa5	0.293	2.59273e-05
ENSMUSG00000015749	Anp32e	0.29	0.0150965
ENSMUSG00000024501	Dpysl3	0.289	0.0293505
ENSMUSG00000038056	Kmt2c	0.288	0.0153801
ENSMUSG00000040681	Hmgn1	0.286	0.00148476
ENSMUSG00000064341	mt-Nd1	0.282	9.97279e-07
ENSMUSG00000030189	Ybx3	0.282	0.000232239
ENSMUSG00000019943	Atp2b1	0.281	0.0178478
ENSMUSG00000029718	Pcolce	0.255	0.0201086
ENSMUSG00000036427	Gpi1	0.238	0.0342771
ENSMUSG00000028639	Ybx1	0.229	0.0046299
ENSMUSG00000064370	mt-Cytb	0.229	0.00993121
ENSMUSG00000000787	Ddx3x	0.199	0.00879959
ENSMUSG00000032554	Trf	-0.153	0.000458056
ENSMUSG00000032988	Slc16a8	-0.161	0.0287287
ENSMUSG00000056174	Col8a2	-0.161	0.0398461
ENSMUSG00000021676	Iqgap2	-0.165	0.0243734
ENSMUSG00000033174	Mgll	-0.182	0.0344393
ENSMUSG00000040249	Lrp1	-0.187	0.0272853
ENSMUSG00000029761	Cald1	-0.187	0.0339331
ENSMUSG00000002985	Apoe	-0.193	0.00512456
ENSMUSG00000023044	Csad	-0.196	0.0390779
ENSMUSG00000026830	Ermn	-0.199	0.0153764
ENSMUSG00000031748	Gnao1	-0.204	0.0126367
ENSMUSG00000027479	Mapre1	-0.205	0.0260617
ENSMUSG00000020044	Timp3	-0.206	1.17611e-08
ENSMUSG00000046402	Rbp1	-0.213	8.71259e-05
ENSMUSG00000047496	Rnf152	-0.218	0.0129553
ENSMUSG00000007891	Ctsd	-0.22	0.000255073
ENSMUSG00000028249	Sdcbp	-0.226	0.0163087
ENSMUSG00000004207	Psap	-0.229	0.0146899
ENSMUSG00000050708	Ftl1	-0.234	0.0436965
ENSMUSG00000038633	Degs1	-0.236	0.012298
ENSMUSG00000032418	Me1	-0.241	0.0404321
ENSMUSG00000029817	Tra2a	-0.244	0.0486002
ENSMUSG00000019818	Cd164	-0.248	0.0100328
ENSMUSG00000047126	Cltc	-0.248	0.0414588
ENSMUSG00000032902	Slc16a1	-0.25	0.00014531
ENSMUSG00000024621	Csf1r	-0.25	0.011055
ENSMUSG00000036098	Myrf	-0.255	0.0342771
ENSMUSG00000028173	Wls	-0.256	0.0162425
ENSMUSG00000029174	Tbc1d1	-0.257	0.0201086
ENSMUSG00000020333	Acsl6	-0.276	0.0355037
ENSMUSG00000032525	Nktr	-0.282	0.000203043
ENSMUSG00000030654	Arl6ip1	-0.288	5.43993e-14
ENSMUSG00000053907	Mat2a	-0.289	0.0172693
ENSMUSG00000026185	Igfbp5	-0.291	6.21247e-06
ENSMUSG00000022949	Clic6	-0.292	0.00331276
ENSMUSG00000036528	Ppfibp2	-0.292	0.0167901
ENSMUSG00000060802	B2m	-0.293	0.000898994
ENSMUSG00000022708	Zbtb20	-0.296	1.98305e-10
ENSMUSG00000037762	Slc16a9	-0.296	0.0108046
ENSMUSG00000022512	Cldn1	-0.299	0.0258014
ENSMUSG00000015090	Ptgds	-0.301	8.1904e-07
ENSMUSG00000025350	Rdh5	-0.302	4.29942e-08
ENSMUSG00000031229	Atrx	-0.302	0.0130636
ENSMUSG00000056121	Fez2	-0.302	0.0316816
ENSMUSG00000081534	Slc48a1	-0.306	0.00159114
ENSMUSG00000025261	Huwe1	-0.306	0.038082
ENSMUSG00000034210	Efcab14	-0.307	0.0439627
ENSMUSG00000032009	Sesn3	-0.308	0.00254895
ENSMUSG00000032625	Thsd7a	-0.308	0.00261847
ENSMUSG00000068323	Slc4a5	-0.31	3.53678e-06
ENSMUSG00000028645	Slc2a1	-0.312	0.00122032
ENSMUSG00000037709	Fam13a	-0.312	0.00960121
ENSMUSG00000021792	Fam213a	-0.313	0.000406725
ENSMUSG00000034312	Iqsec1	-0.313	0.0144577
ENSMUSG00000025417	Pip4k2c	-0.315	0.0126713
ENSMUSG00000024140	Epas1	-0.318	4.1319e-05
ENSMUSG00000064225	Paqr9	-0.32	0.00896661
ENSMUSG00000029178	Klf3	-0.322	0.0133623
ENSMUSG00000024998	Plce1	-0.323	0.00119463
ENSMUSG00000024944	Arl2	-0.326	0.0339331
ENSMUSG00000038170	Pde4dip	-0.327	0.00241717
ENSMUSG00000028174	Rpe65	-0.333	1.15812e-20
ENSMUSG00000023951	Vegfa	-0.333	0.00779988
ENSMUSG00000030302	Atp2b2	-0.339	0.0179828
ENSMUSG00000038587	Akap12	-0.34	0.0260617
ENSMUSG00000041895	Wipi1	-0.342	0.00340254
ENSMUSG00000024782	Ak3	-0.345	0.00182501
ENSMUSG00000030275	Etnk1	-0.345	0.00280948
ENSMUSG00000021134	Srsf5	-0.347	0.0164502
ENSMUSG00000029439	Sfswap	-0.347	0.0202211
ENSMUSG00000075415	Fnbp1	-0.347	0.0273089
ENSMUSG00000038013	Wipf2	-0.348	0.0409878
ENSMUSG00000001418	Glmp	-0.349	0.0188732
ENSMUSG00000024867	Pip5k1b	-0.35	0.000818499
ENSMUSG00000054728	Phactr1	-0.351	0.00287057
ENSMUSG00000009291	Pttg1ip	-0.352	0.00487536
ENSMUSG00000037235	Mxd4	-0.354	9.63407e-09
ENSMUSG00000014361	Mertk	-0.354	0.0150666
ENSMUSG00000020263	Appl2	-0.354	0.016893
ENSMUSG00000092341	Malat1	-0.361	0.00020336
ENSMUSG00000024076	Vit	-0.361	0.0157139
ENSMUSG00000019173	Rab5c	-0.362	0.00177642
ENSMUSG00000031176	Dynlt3	-0.363	5.11369e-05
ENSMUSG00000025921	Rdh10	-0.364	7.66773e-09
ENSMUSG00000034168	Irf2bpl	-0.364	0.0439185
ENSMUSG00000041415	Dicer1	-0.367	0.0467189
ENSMUSG00000050565	Tor1aip2	-0.368	0.00804287
ENSMUSG00000035152	Ap2b1	-0.369	0.0329841
ENSMUSG00000008348	Ubc	-0.372	3.71382e-11
ENSMUSG00000034723	Tmx4	-0.373	0.0476678
ENSMUSG00000000567	Sox9	-0.374	9.30064e-11
ENSMUSG00000017754	Pltp	-0.374	1.28783e-05
ENSMUSG00000015536	Mocs2	-0.374	0.0410074
ENSMUSG00000029007	Agtrap	-0.377	0.0178718
ENSMUSG00000021039	Snw1	-0.381	0.000208031
ENSMUSG00000072568	Fam84b	-0.382	0.00412598
ENSMUSG00000025579	Gaa	-0.382	0.0431199
ENSMUSG00000031760	Mt3	-0.384	0.0153801
ENSMUSG00000031604	Msmo1	-0.39	0.00837609
ENSMUSG00000027365	Trpm7	-0.39	0.0136872
ENSMUSG00000024143	Rhoq	-0.392	0.0132703
ENSMUSG00000033880	Lgals3bp	-0.393	0.000393116
ENSMUSG00000063796	Slc22a8	-0.393	0.000431507
ENSMUSG00000042406	Atf4	-0.394	0.00434675
ENSMUSG00000101609	Kcnq1ot1	-0.397	0.000656259
ENSMUSG00000006127	Inpp5k	-0.4	9.1196e-12
ENSMUSG00000020153	Ndufs7	-0.4	0.0114161
ENSMUSG00000042688	Mapk6	-0.4	0.0146899
ENSMUSG00000004558	Ndrg2	-0.402	1.80816e-05
ENSMUSG00000037287	Tbcel	-0.403	0.0374253
ENSMUSG00000031626	Sorbs2	-0.407	2.41996e-05
ENSMUSG00000079436	Kcnj13	-0.408	5.49352e-12
ENSMUSG00000033965	Slc16a2	-0.41	0.000906736
ENSMUSG00000019505	Ubb	-0.412	8.1904e-07
ENSMUSG00000009073	Nf2	-0.416	0.0148573
ENSMUSG00000027940	Tpm3	-0.417	0.0184348
ENSMUSG00000060961	Slc4a4	-0.423	0.0292728
ENSMUSG00000030849	Fgfr2	-0.425	0.0114161
ENSMUSG00000020962	Gtf2a1	-0.427	4.71769e-06
ENSMUSG00000028413	B4galt1	-0.427	1.38767e-05
ENSMUSG00000018574	Acadvl	-0.429	0.00945219
ENSMUSG00000049044	Rapgef4	-0.431	2.11272e-05
ENSMUSG00000028494	Plin2	-0.432	0.00102835
ENSMUSG00000020963	Tshr	-0.434	0.000116252
ENSMUSG00000020844	Nxn	-0.434	0.0178478
ENSMUSG00000021895	Arhgef3	-0.434	0.02999
ENSMUSG00000028064	Sema4a	-0.437	0.0439185
ENSMUSG00000024065	Ehd3	-0.442	0.0164184
ENSMUSG00000071042	Rasgrp3	-0.449	3.39156e-05
ENSMUSG00000038156	Spon1	-0.45	3.1747e-07
ENSMUSG00000020733	Slc9a3r1	-0.451	0.00736663
ENSMUSG00000032232	Cgnl1	-0.452	0.0411169
ENSMUSG00000001435	Col18a1	-0.453	4.76058e-08
ENSMUSG00000030108	Slc6a13	-0.454	1.6741e-07
ENSMUSG00000017969	Ptgis	-0.458	0.00271139
ENSMUSG00000028525	Pde4b	-0.459	0.00527512
ENSMUSG00000052331	Ankrd44	-0.46	0.00220946
ENSMUSG00000037940	Inpp4b	-0.46	0.0390779
ENSMUSG00000022075	Rhobtb2	-0.461	0.000224582
ENSMUSG00000030795	Fus	-0.461	0.000645377
ENSMUSG00000021804	Rgr	-0.465	1.66993e-24
ENSMUSG00000018761	Mpdu1	-0.475	0.00194948
ENSMUSG00000040010	Slc7a5	-0.476	0.0100328
ENSMUSG00000095687	Rnaset2a	-0.477	0.0035466
ENSMUSG00000022469	Rapgef3	-0.484	0.0134736
ENSMUSG00000016940	Kctd2	-0.484	0.020943
ENSMUSG00000028003	Lrat	-0.486	9.08874e-13
ENSMUSG00000060639	Hist1h4i	-0.487	0.0224679
ENSMUSG00000018217	Pmp22	-0.488	0.00300077
ENSMUSG00000031530	Dusp4	-0.49	0.00179969
ENSMUSG00000004865	Srpk1	-0.495	0.030966
ENSMUSG00000020255	D10Wsu102e	-0.496	0.0325117
ENSMUSG00000058325	Dock1	-0.498	0.0431199
ENSMUSG00000030766	Arhgap17	-0.498	0.0432657
ENSMUSG00000047230	Cldn2	-0.503	0.0359785
ENSMUSG00000026883	Dab2ip	-0.506	0.00237206
ENSMUSG00000028780	Sema3c	-0.507	2.93967e-09
ENSMUSG00000028433	Ubap2	-0.51	0.0404261
ENSMUSG00000026349	Ccnt2	-0.51	0.0467198
ENSMUSG00000093930	Hmgcs1	-0.511	0.000811925
ENSMUSG00000024006	Stk38	-0.516	0.000848238
ENSMUSG00000004843	Chmp2b	-0.516	0.00997795
ENSMUSG00000061232	H2-K1	-0.519	0.0114161
ENSMUSG00000046157	Tmem229b	-0.524	6.83837e-09
ENSMUSG00000049791	Fzd4	-0.529	1.7186e-11
ENSMUSG00000048616	Nog	-0.529	0.029205
ENSMUSG00000052837	Junb	-0.534	1.52163e-06
ENSMUSG00000022466	Rpap3	-0.543	0.0220185
ENSMUSG00000020423	Btg2	-0.556	1.08878e-05
ENSMUSG00000001138	Cnnm3	-0.557	0.0164184
ENSMUSG00000052684	Jun	-0.56	4.51809e-11
ENSMUSG00000024187	Fam234a	-0.562	0.00165348
ENSMUSG00000073002	Vamp5	-0.562	0.00194732
ENSMUSG00000055567	Unc80	-0.569	0.0282585
ENSMUSG00000031990	Jam3	-0.571	0.000761483
ENSMUSG00000028927	Padi2	-0.572	1.83817e-05
ENSMUSG00000034157	Cipc	-0.574	0.0126966
ENSMUSG00000034160	Ogt	-0.576	0.00630181
ENSMUSG00000021846	Peli2	-0.577	0.0389349
ENSMUSG00000057103	Nat8f1	-0.579	0.0297328
ENSMUSG00000050737	Ptges	-0.582	0.000367613
ENSMUSG00000028199	Cryz	-0.584	0.0299094
ENSMUSG00000026578	Ccdc181	-0.585	0.000167607
ENSMUSG00000027829	Ccnl1	-0.586	3.12178e-13
ENSMUSG00000021474	Sfxn1	-0.587	0.0357546
ENSMUSG00000062822	4833420G17Rik	-0.588	0.0451143
ENSMUSG00000051041	Olfml1	-0.592	0.00261847
ENSMUSG00000074649	BC029722	-0.592	0.00527512
ENSMUSG00000015850	Adamtsl4	-0.593	0.00101163
ENSMUSG00000038894	Irs2	-0.601	2.76953e-11
ENSMUSG00000052713	Zfp608	-0.601	0.0141502
ENSMUSG00000000078	Klf6	-0.602	5.52104e-05
ENSMUSG00000040253	Gbp7	-0.605	0.0167901
ENSMUSG00000071076	Jund	-0.606	4.90501e-06
ENSMUSG00000022035	Ccdc25	-0.61	0.0141502
ENSMUSG00000025647	Shisa5	-0.612	0.0346901
ENSMUSG00000042156	Dzip1	-0.615	1.04481e-05
ENSMUSG00000036617	Etl4	-0.617	2.80265e-05
ENSMUSG00000028789	Azin2	-0.618	0.000719773
ENSMUSG00000040219	Ttc12	-0.618	0.0384935
ENSMUSG00000001105	Ift20	-0.627	0.00217205
ENSMUSG00000039660	Spout1	-0.635	0.0266332
ENSMUSG00000022935	Grik1	-0.637	0.00522573
ENSMUSG00000009772	Nuak2	-0.643	0.000393116
ENSMUSG00000021585	Cast	-0.645	0.0308271
ENSMUSG00000038418	Egr1	-0.646	7.20833e-24
ENSMUSG00000028466	Creb3	-0.658	0.0287756
ENSMUSG00000001964	Emd	-0.663	0.0114794
ENSMUSG00000067242	Lgi1	-0.665	0.0113394
ENSMUSG00000000278	Scpep1	-0.668	8.1904e-07
ENSMUSG00000014402	Tsg101	-0.67	0.00511021
ENSMUSG00000030235	Slco1c1	-0.672	1.53329e-06
ENSMUSG00000029361	Nos1	-0.681	6.77213e-06
ENSMUSG00000086968	4933431E20Rik	-0.692	0.0400272
ENSMUSG00000042985	Upk3b	-0.706	0.00711907
ENSMUSG00000060981	Hist1h4h	-0.712	0.0347908
ENSMUSG00000003032	Klf4	-0.733	5.34629e-08
ENSMUSG00000063808	Gpatch1	-0.754	0.0465574
ENSMUSG00000003545	Fosb	-0.756	1.12897e-14
ENSMUSG00000110634	Gm45895	-0.758	0.00085481
ENSMUSG00000028445	Enho	-0.765	0.0316911
ENSMUSG00000036478	Btg1	-0.812	0.00617102
ENSMUSG00000032763	Ilvbl	-0.812	0.00899583
ENSMUSG00000028545	Bend5	-0.832	0.00877142
ENSMUSG00000062760	1810041L15Rik	-0.84	2.03643e-07
ENSMUSG00000114796	AC144949.1	-0.848	0.00103841
ENSMUSG00000039313	AF529169	-0.87	0.0365823
ENSMUSG00000029581	Fscn1	-0.872	4.8033e-08
ENSMUSG00000047773	Ankfn1	-0.918	0.0249539
ENSMUSG00000068457	Uty	-0.947	0.00419823
ENSMUSG00000056158	Car10	-0.956	1.10359e-07
ENSMUSG00000001240	Ramp2	-0.97	1.51956e-13
ENSMUSG00000038917	3930402G23Rik	-0.972	0.000703033
ENSMUSG00000047146	Tet1	-0.981	0.0025511
ENSMUSG00000020893	Per1	-1.004	0.000543006
ENSMUSG00000006651	Aplp1	-1.023	5.14287e-10
ENSMUSG00000038178	Slc43a2	-1.029	1.80816e-05
ENSMUSG00000019470	Xab2	-1.03	0.000158603
ENSMUSG00000026170	Cyp27a1	-1.03	0.000257177
ENSMUSG00000062619	2310039H08Rik	-1.041	0.00660789
ENSMUSG00000036594	H2-Aa	-1.042	0.00100594
ENSMUSG00000072553	Gm525	-1.052	9.62581e-06
ENSMUSG00000020415	Pttg1	-1.07	1.07903e-14
ENSMUSG00000021998	Lcp1	-1.095	0.0321573
ENSMUSG00000044177	Wfikkn2	-1.099	2.7749e-35
ENSMUSG00000024610	Cd74	-1.102	0.0163601
ENSMUSG00000017286	Glod4	-1.112	0.000117496
ENSMUSG00000014791	Elmo3	-1.154	0.02546
ENSMUSG00000030291	Med21	-1.22	0.0304878
ENSMUSG00000024913	Lrp5	-1.225	0.0254604
ENSMUSG00000026811	St6galnac6	-1.269	0.000809
ENSMUSG00000049600	Zbtb45	-1.29	0.0222193
ENSMUSG00000034949	Zfr2	-1.319	0.0350306
ENSMUSG00000020752	Recql5	-1.344	0.0143993
ENSMUSG00000034310	Tmem132d	-1.378	0.000573808
ENSMUSG00000054034	Tceal5	-1.387	0.0308271
ENSMUSG00000006930	Hap1	-1.417	0.00911426
ENSMUSG00000041132	N4bp2l1	-1.517	0.00364491
ENSMUSG00000039116	Adgrg6	-1.535	0.0467198
ENSMUSG00000000266	Mid2	-1.566	0.00960121
ENSMUSG00000091155	Serpine3	-1.636	1.22856e-08
ENSMUSG00000069049	Eif2s3y	-1.647	3.37821e-05
ENSMUSG00000106547	B230303O12Rik	-1.694	0.0148573
ENSMUSG00000032431	Crtap	-1.695	0.0183536
ENSMUSG00000071757	Zhx2	-1.748	0.0476678
ENSMUSG00000028037	Ifi44	-1.751	0.00888067
ENSMUSG00000054072	Iigp1	-1.796	3.37821e-05
ENSMUSG00000030966	Trim21	-1.826	0.0358321
ENSMUSG00000039164	Naif1	-1.842	0.0328976
ENSMUSG00000038319	Kcnh2	-1.9	0.0103742
ENSMUSG00000070427	Il18bp	-1.919	0.0328632
ENSMUSG00000043259	Fam13c	-1.939	0.0281853
ENSMUSG00000069045	Ddx3y	-1.94	2.16756e-56
ENSMUSG00000028640	Tfap2c	-1.961	0.0264913
ENSMUSG00000028270	Gbp2	-2.073	0.0339331
ENSMUSG00000054871	Tmem158	-2.281	0.0452067
ENSMUSG00000056673	Kdm5d	-2.305	1.75544e-11
ENSMUSG00000074384	AI429214	-2.352	0.0172717
ENSMUSG00000037649	H2-DMa	-2.582	0.00980029
ENSMUSG00000061816	Myl1	-2.641	0.0456785
ENSMUSG00000071531	Gprin2	-2.73	0.0404321
ENSMUSG00000085085	1700086P04Rik	-2.757	0.0458791
ENSMUSG00000018381	Abi3	-2.944	0.0471016
ENSMUSG00000035357	Pdzrn3	-3.034	0.000986948
ENSMUSG00000023070	Rgn	-3.108	0.0431432
ENSMUSG00000006574	Slc4a1	-3.579	0.00675203
ENSMUSG00000037617	Spag1	-3.707	0.0297328
ENSMUSG00000103711	Tstd1	-3.931	0.0463873
ENSMUSG00000020878	Lrrc46	-3.952	0.0114161
ENSMUSG00000021182	Ccdc88c	-4.085	0.00177409
ENSMUSG00000057751	Megf6	-4.109	0.0121821
ENSMUSG00000097391	Mirg	-4.177	0.00879959
ENSMUSG00000030144	Clec4d	-4.382	0.048384
ENSMUSG00000018845	Unc45b	-4.556	0.0426668
ENSMUSG00000055341	Zfp457	-4.821	0.0234175
ENSMUSG00000047867	Gimap6	-4.88	0.00463702
ENSMUSG00000020548	1700086D15Rik	-5.161	0.025158
ENSMUSG00000026616	Cr2	-5.262	0.0353926
ENSMUSG00000065952	C330021F23Rik	-5.598	0.00349458
ENSMUSG00000086212	Mkln1os	-6.173	1.27793e-05

## Sheet: 3M_DEGs_599
Supplementary Table 1: RNA-seq analysis of RPE cells isolated from Ift20null;Tyrp2-Cre and Ift20+/+;Tyrp2-Cre mice at P11, P29 and 3-months of age. The differentially expressed genes (DEGs) highlighted in green represent up-regulated genes while the genes highlighted in red represents down-regulated genes.
EnsemblGeneID	Symbol	logFC	FDR
ENSMUSG00000086503	Xist	11.662	0
ENSMUSG00000054146	Krt15	7.199	1.82229e-11
ENSMUSG00000044349	Snhg11	5.718	6.18576e-12
ENSMUSG00000079157	Fam155a	5.552	6.03193e-05
ENSMUSG00000061527	Krt5	5.536	0.0001821
ENSMUSG00000058626	Capn11	5.465	0.0124442
ENSMUSG00000031737	Irx5	5.423	0.000264913
ENSMUSG00000001946	Esam	5.406	9.07972e-05
ENSMUSG00000022483	Col2a1	5.358	0.000229606
ENSMUSG00000024565	Sall3	5.286	0.0109421
ENSMUSG00000032532	Cck	5.22	0.00188473
ENSMUSG00000078591	Hs3st4	5.164	0.00101211
ENSMUSG00000000617	Grm6	5.129	0.000724256
ENSMUSG00000105076	A930003O13Rik	5.103	0.00348276
ENSMUSG00000034413	Neurl1b	5.091	0.0109421
ENSMUSG00000021239	Vsx2	5.037	0.000475224
ENSMUSG00000050587	Lrrc4c	5.036	0.000961167
ENSMUSG00000026424	Gpr37l1	5.023	0.00966945
ENSMUSG00000005649	Cabp5	4.955	0.00226501
ENSMUSG00000019326	Aoc3	4.873	0.0242995
ENSMUSG00000063130	Calml3	4.864	0.0158767
ENSMUSG00000028876	Epha10	4.859	0.0106943
ENSMUSG00000058248	Kcnh1	4.854	0.00777867
ENSMUSG00000035109	Shc4	4.83	0.0373527
ENSMUSG00000054435	Gimap4	4.828	0.00827092
ENSMUSG00000031966	Glb1l3	4.782	0.0463328
ENSMUSG00000028078	Dclk2	4.772	0.00500536
ENSMUSG00000001763	Tspan33	4.759	0.0154075
ENSMUSG00000058354	Krt6a	4.746	0.0184788
ENSMUSG00000055022	Cntn1	4.733	0.00470334
ENSMUSG00000097789	Gm2115	4.703	0.0440354
ENSMUSG00000018381	Abi3	4.655	0.0173611
ENSMUSG00000047842	Diras2	4.64	0.0102558
ENSMUSG00000026255	Efhd1	4.633	0.0185529
ENSMUSG00000023827	Agpat4	4.621	0.000238087
ENSMUSG00000038903	Ccdc68	4.605	0.0269008
ENSMUSG00000066129	Kndc1	4.601	0.0384195
ENSMUSG00000057897	Camk2b	4.534	0.0102566
ENSMUSG00000029177	Cenpa	4.52	0.0406152
ENSMUSG00000048015	Neurod4	4.515	0.00603501
ENSMUSG00000028280	Gabrr1	4.506	0.0208749
ENSMUSG00000056569	Mpz	4.5	0.0212346
ENSMUSG00000052921	Arhgef15	4.408	0.0365894
ENSMUSG00000026527	Rgs7	4.385	0.021776
ENSMUSG00000025427	Rnf165	4.372	0.000147536
ENSMUSG00000020275	Rel	4.331	0.00222452
ENSMUSG00000021071	Trim9	4.298	8.00688e-05
ENSMUSG00000059659	Gm10069	4.249	0.0460451
ENSMUSG00000039661	Dusp26	4.226	8.18419e-05
ENSMUSG00000085376	Gm14508	4.175	0.0450892
ENSMUSG00000033191	Tie1	4.14	0.042627
ENSMUSG00000044667	Plppr4	4.083	0.0412467
ENSMUSG00000067299	Crygd	4.075	0.037606
ENSMUSG00000071234	Syndig1l	4.075	0.0465683
ENSMUSG00000026468	Lhx4	4.049	0.0394601
ENSMUSG00000041828	Abca8a	4.048	7.64824e-06
ENSMUSG00000030401	Rtn2	3.996	0.0181786
ENSMUSG00000039904	Gpr37	3.919	0.00239585
ENSMUSG00000097527	1700112J16Rik	3.893	0.0412043
ENSMUSG00000041445	Mmrn2	3.837	0.00989762
ENSMUSG00000001672	Marveld3	3.814	0.0154075
ENSMUSG00000059668	Krt4	3.759	0.034335
ENSMUSG00000045589	Frrs1l	3.754	0.0152968
ENSMUSG00000021099	Six6	3.691	0.00488951
ENSMUSG00000028785	Hpca	3.668	0.0373527
ENSMUSG00000059325	Hopx	3.657	0.0274745
ENSMUSG00000026163	Sphkap	3.577	1.25138e-05
ENSMUSG00000032537	Ephb1	3.553	0.0272834
ENSMUSG00000072852	2310040G07Rik	3.506	0.0296529
ENSMUSG00000037621	Atoh8	3.45	0.0483388
ENSMUSG00000056494	Cngb3	3.43	0.00210683
ENSMUSG00000040624	Plekhg1	3.426	0.0451556
ENSMUSG00000030725	Lipt2	3.38	0.0228359
ENSMUSG00000038390	Gpr162	3.22	0.000281552
ENSMUSG00000044117	2900011O08Rik	3.179	0.00202069
ENSMUSG00000034685	Fam171a2	3.154	0.0125655
ENSMUSG00000000982	Ccl3	2.981	0.0463328
ENSMUSG00000033569	Adgrb3	2.976	0.000154019
ENSMUSG00000037143	Cfap61	2.954	0.0169975
ENSMUSG00000026204	Ptprn	2.931	0.000311219
ENSMUSG00000020143	Dock2	2.888	0.0260006
ENSMUSG00000002688	Prkd1	2.879	0.033597
ENSMUSG00000053007	Creb5	2.855	0.0318608
ENSMUSG00000023032	Slc4a8	2.85	0.00101211
ENSMUSG00000028599	Tnfrsf1b	2.835	0.0255607
ENSMUSG00000021575	Ahrr	2.736	0.0020645
ENSMUSG00000022619	Mapk8ip2	2.713	0.00110456
ENSMUSG00000042078	Svop	2.702	0.0328521
ENSMUSG00000022054	Nefm	2.656	0.0438002
ENSMUSG00000058975	Kcnc1	2.654	0.0198807
ENSMUSG00000025777	Gdap1	2.649	0.00299741
ENSMUSG00000049690	Nckap5	2.637	0.011049
ENSMUSG00000032507	Fbxl2	2.634	0.0274443
ENSMUSG00000068748	Ptprz1	2.538	0.0159033
ENSMUSG00000004630	Pcp2	2.512	0.000959299
ENSMUSG00000056288	Gm11961	2.508	0.00324268
ENSMUSG00000024486	Hbegf	2.501	0.0109919
ENSMUSG00000045658	Pid1	2.5	0.0382955
ENSMUSG00000046182	Gsg1l	2.496	0.0228866
ENSMUSG00000084788	Gm11342	2.487	0.0157324
ENSMUSG00000026837	Col5a1	2.486	0.00178258
ENSMUSG00000048029	Eno4	2.484	0.0448287
ENSMUSG00000005233	Spc25	2.458	0.000108827
ENSMUSG00000045259	Klhdc9	2.456	0.00486415
ENSMUSG00000092085	Gm17224	2.448	0.0438002
ENSMUSG00000074607	Tox2	2.32	0.00456367
ENSMUSG00000068154	Insm1	2.291	0.00411241
ENSMUSG00000025927	Tfap2b	2.286	0.000154019
ENSMUSG00000033705	Stard9	2.269	0.00777867
ENSMUSG00000031558	Slit2	2.244	0.0322841
ENSMUSG00000045776	Lrtm1	2.217	0.000348222
ENSMUSG00000037995	Igsf9	2.169	9.28051e-06
ENSMUSG00000092368	A930015D03Rik	2.151	0.0152052
ENSMUSG00000062151	Unc13c	2.135	3.60266e-05
ENSMUSG00000005338	Cadm3	2.119	0.0135483
ENSMUSG00000022122	Ednrb	2.118	0.0333229
ENSMUSG00000038888	Ctu1	2.081	0.00989762
ENSMUSG00000058498	Rnf207	2.08	0.00188473
ENSMUSG00000000031	H19	2.07	0.0152052
ENSMUSG00000020101	Vsir	2.056	0.0241891
ENSMUSG00000046491	C1qtnf2	2.046	0.0483388
ENSMUSG00000055639	Dach1	2.043	0.024281
ENSMUSG00000030643	Rab30	2.032	0.0356987
ENSMUSG00000063873	Slc24a3	2.028	0.00259559
ENSMUSG00000045136	Tubb2b	2.015	0.00630204
ENSMUSG00000049630	C1ql3	1.996	0.0308699
ENSMUSG00000039533	Mmd2	1.99	0.0397512
ENSMUSG00000024268	Celf4	1.964	1.46257e-09
ENSMUSG00000074657	Kif5a	1.944	5.78886e-08
ENSMUSG00000041046	Ramp3	1.926	0.00181553
ENSMUSG00000103108	Rncr4	1.892	7.50248e-06
ENSMUSG00000063142	Kcnma1	1.885	0.00178258
ENSMUSG00000029838	Ptn	1.868	0.000747946
ENSMUSG00000016200	Syt14	1.86	0.00240348
ENSMUSG00000048040	Arxes2	1.853	0.0329332
ENSMUSG00000062960	Kdr	1.849	2.40441e-05
ENSMUSG00000024518	Rax	1.845	2.06141e-07
ENSMUSG00000063919	Srrm4	1.817	0.023515
ENSMUSG00000093661	Eif4e3	1.811	0.00522838
ENSMUSG00000064330	Pde6h	1.803	6.78386e-07
ENSMUSG00000062444	Ap3b2	1.79	3.28439e-08
ENSMUSG00000027883	Gpsm2	1.744	0.00777867
ENSMUSG00000047261	Gap43	1.743	0.0442011
ENSMUSG00000066392	Nrxn3	1.726	0.0109421
ENSMUSG00000058831	Opn1sw	1.694	2.54766e-10
ENSMUSG00000025496	Drd4	1.675	5.06243e-10
ENSMUSG00000039860	Srrm3	1.666	7.928e-06
ENSMUSG00000023033	Scn8a	1.591	0.0178834
ENSMUSG00000090877	Hspa1b	1.582	0.00120972
ENSMUSG00000018819	Lsp1	1.566	0.035141
ENSMUSG00000071226	Cecr2	1.558	3.96305e-05
ENSMUSG00000006435	Neurl1a	1.55	0.0125637
ENSMUSG00000099373	Gm19667	1.547	6.38787e-06
ENSMUSG00000038811	Gngt2	1.544	0.00522187
ENSMUSG00000005267	Zfp287	1.528	0.0333229
ENSMUSG00000003617	Cp	1.515	0.000107305
ENSMUSG00000048458	Fam212b	1.512	0.0177199
ENSMUSG00000097545	Mir124a-1hg	1.502	3.3812e-13
ENSMUSG00000100252	Mir124-2hg	1.488	1.61944e-18
ENSMUSG00000022831	Hcls1	1.485	0.0116382
ENSMUSG00000063681	Crb1	1.476	2.71593e-05
ENSMUSG00000042873	Lhfpl4	1.474	0.028474
ENSMUSG00000040009	Gnaz	1.464	2.31998e-06
ENSMUSG00000029055	Plch2	1.461	0.000747946
ENSMUSG00000018566	Slc2a4	1.456	0.0012681
ENSMUSG00000075256	Cerkl	1.456	0.0185529
ENSMUSG00000021221	Dpf3	1.445	5.33872e-08
ENSMUSG00000036615	Rfxap	1.444	0.0461461
ENSMUSG00000039137	Whrn	1.43	0.0173611
ENSMUSG00000027168	Pax6	1.429	0.000948157
ENSMUSG00000027350	Chgb	1.428	0.00101211
ENSMUSG00000091971	Hspa1a	1.412	7.14964e-06
ENSMUSG00000034463	Scara3	1.407	0.0206161
ENSMUSG00000024533	Spire1	1.396	0.00324268
ENSMUSG00000022237	Ankrd33b	1.381	0.000142907
ENSMUSG00000022790	Igsf11	1.375	0.0152052
ENSMUSG00000028089	Chd1l	1.369	0.0373527
ENSMUSG00000036894	Rap2b	1.363	0.043135
ENSMUSG00000050640	Tmem150c	1.359	0.00193935
ENSMUSG00000063975	Slco1a5	1.338	0.00477253
ENSMUSG00000042961	Egflam	1.334	0.00354014
ENSMUSG00000033208	S100b	1.331	6.38787e-06
ENSMUSG00000022055	Nefl	1.317	0.0407461
ENSMUSG00000026442	Nfasc	1.306	6.74107e-08
ENSMUSG00000020536	Llgl1	1.304	0.0103499
ENSMUSG00000025867	Cplx2	1.3	0.00825299
ENSMUSG00000032308	Ulk3	1.298	0.0125655
ENSMUSG00000007097	Atp1a2	1.295	0.0129456
ENSMUSG00000027253	Lrp4	1.292	0.038926
ENSMUSG00000025375	Aatk	1.277	0.0306043
ENSMUSG00000040543	Pitpnm3	1.263	0.00120158
ENSMUSG00000058427	Cxcl2	1.25	0.0269718
ENSMUSG00000024500	Ppp2r2b	1.232	1.14567e-10
ENSMUSG00000022371	Col14a1	1.232	0.0153833
ENSMUSG00000039542	Ncam1	1.229	7.42062e-16
ENSMUSG00000021363	Mak	1.222	3.48002e-10
ENSMUSG00000057098	Ebf1	1.21	0.00281853
ENSMUSG00000057914	Cacnb2	1.205	0.0146087
ENSMUSG00000113262	Dohh	1.188	0.0174095
ENSMUSG00000028524	Sgip1	1.185	5.8169e-05
ENSMUSG00000010492	Uckl1os	1.184	0.0440059
ENSMUSG00000037126	Psd	1.178	0.0434754
ENSMUSG00000033066	Gas7	1.176	0.0228866
ENSMUSG00000056043	Rgs9bp	1.158	7.18324e-15
ENSMUSG00000036594	H2-Aa	1.15	0.000448052
ENSMUSG00000014592	Camta1	1.146	0.000907743
ENSMUSG00000036395	Glb1l2	1.14	0.00101211
ENSMUSG00000024842	Cabp4	1.135	0.00411241
ENSMUSG00000048617	Rtbdn	1.133	2.63464e-07
ENSMUSG00000029330	Cds1	1.132	3.14781e-07
ENSMUSG00000056055	Sag	1.119	1.55105e-78
ENSMUSG00000047034	Ankrd33	1.116	0.00656923
ENSMUSG00000053825	Ppfia2	1.108	0.0174886
ENSMUSG00000086013	Gm15706	1.105	0.00646534
ENSMUSG00000021268	Meg3	1.102	1.84569e-12
ENSMUSG00000031144	Syp	1.095	0.000175852
ENSMUSG00000028795	Ccdc28b	1.093	0.00942855
ENSMUSG00000059974	Ntm	1.09	1.07057e-06
ENSMUSG00000022665	Ccdc80	1.088	0.000710423
ENSMUSG00000060890	Arr3	1.086	0.00185911
ENSMUSG00000037446	Tulp1	1.081	1.18693e-22
ENSMUSG00000028977	Casz1	1.077	9.92081e-14
ENSMUSG00000036158	Prickle1	1.076	0.0154075
ENSMUSG00000021730	Hcn1	1.075	1.87432e-12
ENSMUSG00000038963	Slco4a1	1.07	0.0392599
ENSMUSG00000006575	Rundc3a	1.068	0.0374558
ENSMUSG00000079550	Mpp4	1.062	2.5818e-08
ENSMUSG00000006007	Pdc	1.058	1.49239e-27
ENSMUSG00000070934	Rraga	1.054	5.45571e-05
ENSMUSG00000039239	Tgfb2	1.045	0.00394167
ENSMUSG00000019978	Epb41l2	1.041	2.40783e-26
ENSMUSG00000041460	Cacna2d4	1.036	0.00120972
ENSMUSG00000031028	Tub	1.036	0.00975873
ENSMUSG00000003032	Klf4	1.035	3.37804e-12
ENSMUSG00000026797	Stxbp1	1.026	1.41401e-12
ENSMUSG00000036469	March1	1.022	6.05789e-05
ENSMUSG00000023439	Gnb3	1.019	0.00886117
ENSMUSG00000022503	Nubp1	1.018	0.0279789
ENSMUSG00000035504	Reep6	1.017	2.6855e-21
ENSMUSG00000070570	Slc17a7	1.008	3.28268e-16
ENSMUSG00000007570	Fance	1.001	0.0254961
ENSMUSG00000022836	Mylk	0.999	1.37412e-05
ENSMUSG00000032463	Faim	0.997	0.00436203
ENSMUSG00000090071	Cdk5r2	0.994	0.000149901
ENSMUSG00000062961	Ccdc177	0.983	0.0213952
ENSMUSG00000021708	Rasgrf2	0.982	0.0357683
ENSMUSG00000041578	Crx	0.977	6.36601e-09
ENSMUSG00000035919	Bbs9	0.969	0.0217126
ENSMUSG00000034891	Sncb	0.966	0.0137976
ENSMUSG00000022109	Med4	0.965	0.00250136
ENSMUSG00000089917	Uckl1	0.965	0.0111587
ENSMUSG00000040554	Aipl1	0.963	6.18672e-14
ENSMUSG00000096054	Syne1	0.962	0.000487375
ENSMUSG00000041044	Lrit1	0.958	0.00751795
ENSMUSG00000034701	Neurod1	0.956	1.44608e-11
ENSMUSG00000024519	Cplx4	0.955	2.54858e-09
ENSMUSG00000031142	Cacna1f	0.952	0.0298521
ENSMUSG00000067220	Cnga1	0.945	1.06051e-17
ENSMUSG00000020601	Trib2	0.918	3.47463e-06
ENSMUSG00000031939	Taf1d	0.91	0.00159133
ENSMUSG00000005583	Mef2c	0.907	1.71362e-05
ENSMUSG00000058743	Kcnj14	0.899	0.0174095
ENSMUSG00000052949	Rnf157	0.897	0.00630204
ENSMUSG00000051166	Eml5	0.893	0.00595001
ENSMUSG00000004530	Coro1c	0.892	0.00987921
ENSMUSG00000096351	Samd11	0.886	9.52627e-05
ENSMUSG00000022090	Pdlim2	0.883	0.00178258
ENSMUSG00000046159	Chrm3	0.881	0.0217126
ENSMUSG00000027864	Ptgfrn	0.881	0.0482327
ENSMUSG00000037161	Mgarp	0.879	0.000175852
ENSMUSG00000021255	Esrrb	0.879	0.000382469
ENSMUSG00000031450	Grk1	0.872	1.37265e-13
ENSMUSG00000020522	Mfap3	0.87	0.0331679
ENSMUSG00000026279	Thap4	0.863	0.00721878
ENSMUSG00000023979	Guca1b	0.862	1.13286e-13
ENSMUSG00000021123	Rdh12	0.861	7.78976e-10
ENSMUSG00000036854	Hspb6	0.86	2.98006e-07
ENSMUSG00000029086	Prom1	0.857	8.29981e-07
ENSMUSG00000027438	Napb	0.857	1.71566e-05
ENSMUSG00000030324	Rho	0.852	6.54814e-44
ENSMUSG00000029491	Pde6b	0.852	3.52931e-33
ENSMUSG00000074896	Ifit3	0.851	0.000723956
ENSMUSG00000096740	Lbhd1	0.851	0.0162773
ENSMUSG00000020907	Rcvrn	0.849	1.65553e-20
ENSMUSG00000005089	Slc1a2	0.848	2.94385e-06
ENSMUSG00000060733	Ipmk	0.839	0.011803
ENSMUSG00000091155	Serpine3	0.839	0.0333229
ENSMUSG00000084826	AI847159	0.837	0.00185813
ENSMUSG00000025900	Rp1	0.836	1.06016e-20
ENSMUSG00000036885	Arhgef26	0.828	0.0254241
ENSMUSG00000021384	Susd3	0.812	0.0333242
ENSMUSG00000046836	Brox	0.808	0.021776
ENSMUSG00000056952	Tatdn2	0.798	0.00434099
ENSMUSG00000000628	Hk2	0.793	0.000206414
ENSMUSG00000086322	E130218I03Rik	0.792	0.00149451
ENSMUSG00000024575	Pde6a	0.79	3.06552e-19
ENSMUSG00000031293	Rs1	0.79	8.49396e-13
ENSMUSG00000041534	Rbp3	0.788	1.16536e-15
ENSMUSG00000006651	Aplp1	0.781	4.86693e-05
ENSMUSG00000038515	Grtp1	0.78	0.042627
ENSMUSG00000052727	Map1b	0.776	1.82138e-13
ENSMUSG00000037788	Vopp1	0.772	2.13551e-05
ENSMUSG00000078681	Tm2d3	0.772	0.00181428
ENSMUSG00000041642	Kif21b	0.765	0.0487061
ENSMUSG00000007837	Prrg2	0.754	0.0174095
ENSMUSG00000025386	Pde6g	0.749	5.5769e-33
ENSMUSG00000038495	Otud7b	0.749	0.00036618
ENSMUSG00000034837	Gnat1	0.747	5.44094e-36
ENSMUSG00000046049	Rp1l1	0.746	0.00111937
ENSMUSG00000027674	Pex5l	0.743	0.000110395
ENSMUSG00000040276	Pacsin1	0.741	0.0232681
ENSMUSG00000023978	Prph2	0.732	6.41968e-29
ENSMUSG00000107439	Gm45060	0.729	0.0483388
ENSMUSG00000042050	Wdr60	0.722	0.0047273
ENSMUSG00000003545	Fosb	0.717	9.21527e-11
ENSMUSG00000058392	Rrp1b	0.717	0.00109827
ENSMUSG00000029672	Fam3c	0.712	5.11588e-06
ENSMUSG00000026879	Gsn	0.708	0.0292779
ENSMUSG00000023832	Acat2	0.706	0.042627
ENSMUSG00000018287	Spag7	0.702	0.0279078
ENSMUSG00000050556	Kcnb1	0.689	1.78262e-13
ENSMUSG00000003500	Impdh1	0.688	8.28053e-06
ENSMUSG00000043154	Ppp2r3a	0.685	0.00219276
ENSMUSG00000041598	Cdc42ep4	0.685	0.032588
ENSMUSG00000000957	Mmp14	0.684	0.0254241
ENSMUSG00000000184	Ccnd2	0.681	1.69116e-07
ENSMUSG00000092349	Platr17	0.68	0.000176748
ENSMUSG00000033088	Triobp	0.679	0.0103499
ENSMUSG00000002957	Ap2a2	0.678	0.00016386
ENSMUSG00000064115	Cadm2	0.675	5.86898e-05
ENSMUSG00000032479	Map4	0.673	0.0172813
ENSMUSG00000035864	Syt1	0.672	2.91496e-11
ENSMUSG00000005125	Ndrg1	0.659	0.0323939
ENSMUSG00000037386	Rims2	0.657	0.00193741
ENSMUSG00000017344	Vtn	0.651	8.08669e-05
ENSMUSG00000052698	Tln2	0.648	0.00777867
ENSMUSG00000046032	Snx12	0.642	0.0120776
ENSMUSG00000009647	Mcu	0.635	0.0374558
ENSMUSG00000009108	Gnat2	0.625	0.0323766
ENSMUSG00000026594	Ralgps2	0.624	0.000702472
ENSMUSG00000042726	Trafd1	0.619	0.00630204
ENSMUSG00000031604	Msmo1	0.614	1.30947e-05
ENSMUSG00000067367	Lyar	0.607	0.00175016
ENSMUSG00000030605	Mfge8	0.606	2.03632e-05
ENSMUSG00000032679	Cd59a	0.605	0.0142567
ENSMUSG00000027367	Stard7	0.603	0.0189741
ENSMUSG00000020890	Gucy2e	0.602	0.00185911
ENSMUSG00000032076	Cadm1	0.599	0.00394167
ENSMUSG00000035270	Impg2	0.599	0.0465683
ENSMUSG00000015222	Map2	0.597	0.00447944
ENSMUSG00000026678	Rgs5	0.594	0.000142907
ENSMUSG00000021733	Slc4a7	0.593	0.000215052
ENSMUSG00000023170	Gps2	0.593	0.0185529
ENSMUSG00000017390	Aldoc	0.587	0.00131489
ENSMUSG00000045193	Cirbp	0.584	0.00056675
ENSMUSG00000000308	Ckmt1	0.58	0.041449
ENSMUSG00000026032	Ndufb3	0.576	0.00209971
ENSMUSG00000022548	Apod	0.574	0.000456048
ENSMUSG00000030850	Ate1	0.568	0.000659577
ENSMUSG00000071648	Rom1	0.563	2.85621e-09
ENSMUSG00000023055	Calcoco1	0.562	1.47171e-07
ENSMUSG00000061718	Ppp1r1b	0.554	0.0345754
ENSMUSG00000023022	Lima1	0.539	0.0356987
ENSMUSG00000025733	Rhot2	0.532	0.0146781
ENSMUSG00000031789	Cngb1	0.53	4.38356e-05
ENSMUSG00000038587	Akap12	0.527	0.00210989
ENSMUSG00000027293	Ehd4	0.527	0.0446466
ENSMUSG00000023943	Sult1c1	0.525	1.57939e-05
ENSMUSG00000024501	Dpysl3	0.522	5.45571e-05
ENSMUSG00000028101	Pias3	0.521	0.0153326
ENSMUSG00000072235	Tuba1a	0.516	0.000852423
ENSMUSG00000029649	Pomp	0.514	0.0068271
ENSMUSG00000023982	Guca1a	0.5	0.0238188
ENSMUSG00000019929	Dcn	0.496	4.77712e-09
ENSMUSG00000061477	Rps7	0.496	0.0272834
ENSMUSG00000030218	Mgp	0.49	0.000719452
ENSMUSG00000055762	Eef1d	0.484	0.0192414
ENSMUSG00000030101	Sumf1	0.483	0.0449107
ENSMUSG00000023004	Tuba1b	0.473	0.000475224
ENSMUSG00000021835	Bmp4	0.473	0.000988092
ENSMUSG00000020108	Ddit4	0.472	0.0119477
ENSMUSG00000041329	Atp1b2	0.457	8.29981e-07
ENSMUSG00000053754	Chd8	0.456	0.00899537
ENSMUSG00000063796	Slc22a8	0.452	4.11799e-05
ENSMUSG00000037210	Fam193a	0.442	0.00133639
ENSMUSG00000032292	Nr2e3	0.441	0.000732251
ENSMUSG00000034829	Nxnl1	0.441	0.0283663
ENSMUSG00000057132	Rpgrip1	0.44	1.67099e-05
ENSMUSG00000022391	Rangap1	0.439	0.0205293
ENSMUSG00000071415	Rpl23	0.435	0.0168524
ENSMUSG00000040652	Oaz2	0.423	0.00281853
ENSMUSG00000049811	Fam161a	0.416	0.0238188
ENSMUSG00000064363	mt-Nd4	0.415	0.0154075
ENSMUSG00000051483	Cbr1	0.41	0.0412043
ENSMUSG00000027799	Nbea	0.403	0.0063615
ENSMUSG00000020444	Guk1	0.401	0.0305766
ENSMUSG00000029661	Col1a2	0.397	0.00436203
ENSMUSG00000037936	Scarb1	0.39	0.00919994
ENSMUSG00000031825	Crispld2	0.389	0.0211576
ENSMUSG00000027011	Ube2e3	0.388	0.0232681
ENSMUSG00000019996	Map7	0.388	0.0352564
ENSMUSG00000024038	Ndufv3	0.387	2.40441e-05
ENSMUSG00000022010	Tsc22d1	0.385	0.000307969
ENSMUSG00000029038	Ssu72	0.383	0.0326781
ENSMUSG00000023089	Ndufa5	0.381	0.032588
ENSMUSG00000045103	Dmd	0.38	0.00827092
ENSMUSG00000041235	Chd7	0.379	0.0262844
ENSMUSG00000002332	Dhrs1	0.377	0.00246983
ENSMUSG00000029064	Gnb1	0.376	1.62172e-10
ENSMUSG00000039347	Atp6v0e2	0.374	0.0420271
ENSMUSG00000032294	Pkm	0.371	9.70622e-07
ENSMUSG00000063229	Ldha	0.371	0.00244796
ENSMUSG00000019960	Dusp6	0.368	9.07972e-05
ENSMUSG00000033953	Ppp3r1	0.366	0.00823722
ENSMUSG00000070493	Chchd2	0.365	0.0112688
ENSMUSG00000015937	H2afy	0.363	0.0243529
ENSMUSG00000040681	Hmgn1	0.358	0.000180697
ENSMUSG00000040632	Nrl	0.354	0.00324268
ENSMUSG00000020849	Ywhae	0.35	0.000550971
ENSMUSG00000000787	Ddx3x	0.346	1.69116e-07
ENSMUSG00000045128	Rpl18a	0.343	0.0119143
ENSMUSG00000026202	Tuba4a	0.34	0.0189741
ENSMUSG00000028180	Zranb2	0.339	0.0276534
ENSMUSG00000069917	Hba-a2	0.338	0.000174302
ENSMUSG00000084786	Ubl5	0.336	0.0112688
ENSMUSG00000090862	Rps13	0.332	0.033597
ENSMUSG00000052684	Jun	0.328	0.00150772
ENSMUSG00000033880	Lgals3bp	0.326	0.00697683
ENSMUSG00000024695	Zfp91	0.326	0.0448287
ENSMUSG00000026989	Dapl1	0.316	0.0266572
ENSMUSG00000026553	Copa	0.308	0.0270782
ENSMUSG00000022129	Dct	0.305	4.32661e-07
ENSMUSG00000073940	Hbb-bt	0.302	0.00113126
ENSMUSG00000032501	Trib1	0.281	0.0174886
ENSMUSG00000031370	Zrsr2	0.28	0.0177421
ENSMUSG00000023909	Paqr4	0.278	0.0274443
ENSMUSG00000013698	Pea15a	0.277	0.0275525
ENSMUSG00000027602	Map1lc3a	0.274	0.0442011
ENSMUSG00000042834	Nrep	0.271	0.0193442
ENSMUSG00000030878	Cdr2	0.268	0.000362433
ENSMUSG00000018770	Atp5g3	0.264	0.0023472
ENSMUSG00000004207	Psap	0.261	0.00304951
ENSMUSG00000032187	Smarca4	0.257	0.0351188
ENSMUSG00000028788	Ptp4a2	0.253	0.0352564
ENSMUSG00000069919	Hba-a1	0.249	0.0328521
ENSMUSG00000020585	Laptm4a	0.235	0.0134048
ENSMUSG00000020265	Sumo3	0.225	0.0446466
ENSMUSG00000026385	Dbi	0.22	0.0373527
ENSMUSG00000030695	Aldoa	0.219	0.000188395
ENSMUSG00000033161	Atp1a1	0.216	0.0217194
ENSMUSG00000026234	Ncl	0.198	0.0315663
ENSMUSG00000002058	Unc119	0.183	0.0157324
ENSMUSG00000022982	Sod1	0.176	0.0374093
ENSMUSG00000052305	Hbb-bs	0.171	0.0232681
ENSMUSG00000028174	Rpe65	-0.149	0.000944786
ENSMUSG00000020044	Timp3	-0.161	3.1328e-05
ENSMUSG00000068196	Col8a1	-0.18	0.00324268
ENSMUSG00000021676	Iqgap2	-0.198	0.00239585
ENSMUSG00000046402	Rbp1	-0.202	0.000315808
ENSMUSG00000003814	Calr	-0.213	0.000122266
ENSMUSG00000022425	Enpp2	-0.217	1.04092e-07
ENSMUSG00000070348	Ccnd1	-0.222	0.00454002
ENSMUSG00000037736	Limch1	-0.23	0.0341767
ENSMUSG00000032625	Thsd7a	-0.234	0.042627
ENSMUSG00000020962	Gtf2a1	-0.235	0.0356987
ENSMUSG00000024140	Epas1	-0.243	0.00465117
ENSMUSG00000059495	Arhgef12	-0.246	0.00472295
ENSMUSG00000034243	Golgb1	-0.253	0.0438077
ENSMUSG00000038170	Pde4dip	-0.261	0.0322841
ENSMUSG00000020333	Acsl6	-0.263	0.0430034
ENSMUSG00000024074	Crim1	-0.266	0.000112919
ENSMUSG00000025503	Taldo1	-0.267	0.00777867
ENSMUSG00000028127	Abcd3	-0.267	0.029884
ENSMUSG00000022403	St13	-0.268	0.00574849
ENSMUSG00000062866	Phactr2	-0.272	0.0239268
ENSMUSG00000032525	Nktr	-0.28	0.000372172
ENSMUSG00000001435	Col18a1	-0.283	0.0026458
ENSMUSG00000031626	Sorbs2	-0.284	0.0144786
ENSMUSG00000032902	Slc16a1	-0.286	8.2989e-06
ENSMUSG00000022949	Clic6	-0.287	0.00327978
ENSMUSG00000032482	Cspg5	-0.289	0.0125655
ENSMUSG00000064225	Paqr9	-0.289	0.0307989
ENSMUSG00000023951	Vegfa	-0.293	0.0263529
ENSMUSG00000027797	Dclk1	-0.293	0.0272518
ENSMUSG00000002588	Pon1	-0.294	0.0118956
ENSMUSG00000071042	Rasgrp3	-0.296	0.0296529
ENSMUSG00000028792	Ak2	-0.306	0.036126
ENSMUSG00000046768	Rhoj	-0.324	0.0352318
ENSMUSG00000022774	Ncbp2	-0.326	0.0112376
ENSMUSG00000078622	Ccdc47	-0.326	0.0328786
ENSMUSG00000067158	Col4a4	-0.327	0.00205972
ENSMUSG00000070780	Rbm47	-0.331	0.00719862
ENSMUSG00000020963	Tshr	-0.334	0.0124161
ENSMUSG00000026623	Lpgat1	-0.339	0.0450892
ENSMUSG00000022708	Zbtb20	-0.34	2.22371e-14
ENSMUSG00000031751	Amfr	-0.344	0.0417599
ENSMUSG00000024867	Pip5k1b	-0.356	0.000600999
ENSMUSG00000025321	Itgb8	-0.356	0.000795613
ENSMUSG00000026864	Hspa5	-0.359	6.17753e-08
ENSMUSG00000026131	Dst	-0.359	0.0487385
ENSMUSG00000027248	Pdia3	-0.366	0.000852423
ENSMUSG00000039883	Lrrc17	-0.37	0.00206566
ENSMUSG00000020048	Hsp90b1	-0.372	2.06874e-05
ENSMUSG00000028525	Pde4b	-0.373	0.0334205
ENSMUSG00000020423	Btg2	-0.385	0.00862945
ENSMUSG00000019970	Sgk1	-0.392	1.05793e-07
ENSMUSG00000021327	Zkscan3	-0.394	0.0319664
ENSMUSG00000028132	Tmem56	-0.396	1.57939e-05
ENSMUSG00000020594	Pum2	-0.397	0.0323766
ENSMUSG00000037762	Slc16a9	-0.401	9.07972e-05
ENSMUSG00000020546	Stxbp4	-0.403	0.0283663
ENSMUSG00000030235	Slco1c1	-0.407	0.00441858
ENSMUSG00000021549	Rasa1	-0.414	0.0232681
ENSMUSG00000023960	Enpp5	-0.417	0.00036618
ENSMUSG00000046157	Tmem229b	-0.418	1.04476e-05
ENSMUSG00000027070	Lrp2	-0.423	0.0159033
ENSMUSG00000009772	Nuak2	-0.424	0.0397814
ENSMUSG00000042688	Mapk6	-0.433	0.00535564
ENSMUSG00000021709	Erbin	-0.443	0.0412043
ENSMUSG00000019877	Serinc1	-0.451	0.00101343
ENSMUSG00000039704	Lmbrd2	-0.453	0.041449
ENSMUSG00000036606	Plxnb2	-0.471	0.000141727
ENSMUSG00000033863	Klf9	-0.474	1.22681e-07
ENSMUSG00000040850	Psme4	-0.484	0.0330929
ENSMUSG00000027366	Sppl2a	-0.486	0.0294215
ENSMUSG00000028780	Sema3c	-0.489	4.71771e-09
ENSMUSG00000020088	Sar1a	-0.494	0.0465683
ENSMUSG00000044337	Ackr3	-0.497	0.0285189
ENSMUSG00000021589	Rhobtb3	-0.508	0.0446466
ENSMUSG00000070436	Serpinh1	-0.511	0.00130781
ENSMUSG00000048616	Nog	-0.514	0.0373527
ENSMUSG00000033306	Lpp	-0.517	0.0351188
ENSMUSG00000040152	Thbs1	-0.522	2.18579e-05
ENSMUSG00000079465	Col4a3	-0.522	0.00699499
ENSMUSG00000028556	Dock7	-0.522	0.0375682
ENSMUSG00000015243	Abca1	-0.526	0.0125637
ENSMUSG00000098178	Gm42418	-0.542	1.09362e-20
ENSMUSG00000057177	Gsk3a	-0.542	0.0330929
ENSMUSG00000037940	Inpp4b	-0.545	0.0103199
ENSMUSG00000022438	Parvb	-0.548	0.0407461
ENSMUSG00000072949	Acot1	-0.553	0.017236
ENSMUSG00000018001	Cyth3	-0.558	0.00324268
ENSMUSG00000037712	Fermt2	-0.561	0.00162369
ENSMUSG00000020385	Clk4	-0.562	0.0278713
ENSMUSG00000022770	Dlg1	-0.567	0.0036403
ENSMUSG00000030660	Pik3c2a	-0.568	0.00499279
ENSMUSG00000023034	Nr4a1	-0.574	0.000215382
ENSMUSG00000020733	Slc9a3r1	-0.582	0.00032122
ENSMUSG00000003746	Man1a	-0.585	0.000700788
ENSMUSG00000056999	Ide	-0.587	0.0374558
ENSMUSG00000028195	Cyr61	-0.593	0.00425966
ENSMUSG00000050953	Gja1	-0.612	2.42666e-08
ENSMUSG00000039477	Tnrc18	-0.618	0.0419825
ENSMUSG00000022512	Cldn1	-0.632	1.35983e-10
ENSMUSG00000074129	Rpl13a	-0.648	0.0333229
ENSMUSG00000061393	Acvr2b	-0.657	0.00455646
ENSMUSG00000000001	Gnai3	-0.657	0.0332361
ENSMUSG00000017631	Abr	-0.667	3.61088e-05
ENSMUSG00000020732	Rab37	-0.694	0.00827092
ENSMUSG00000022508	Bcl6	-0.699	0.0109658
ENSMUSG00000024827	Gldc	-0.703	0.000640444
ENSMUSG00000029860	Zyx	-0.731	0.041561
ENSMUSG00000073131	Vma21	-0.735	0.00168853
ENSMUSG00000027104	Atf2	-0.735	0.0315663
ENSMUSG00000021286	Zfyve21	-0.735	0.0476973
ENSMUSG00000021895	Arhgef3	-0.762	8.29981e-07
ENSMUSG00000030516	Tjp1	-0.764	0.0134699
ENSMUSG00000051319	1500011K16Rik	-0.764	0.0373527
ENSMUSG00000095041	AC149090.1	-0.773	5.95905e-06
ENSMUSG00000031503	Col4a2	-0.785	0.0375679
ENSMUSG00000020484	Xbp1	-0.791	1.16231e-05
ENSMUSG00000028191	Bcl10	-0.81	0.017236
ENSMUSG00000036904	Fzd8	-0.83	0.00393604
ENSMUSG00000035640	Cbarp	-0.843	0.0284544
ENSMUSG00000032575	Manf	-0.893	4.52244e-06
ENSMUSG00000014554	Dguok	-0.899	0.0158143
ENSMUSG00000073643	Wdfy1	-0.924	0.00839047
ENSMUSG00000027810	Eif2a	-0.94	0.0328521
ENSMUSG00000003623	Crot	-0.951	0.0397512
ENSMUSG00000032235	Ice2	-0.989	0.0378357
ENSMUSG00000028128	F3	-1.032	0.0237914
ENSMUSG00000006456	Rbm14	-1.078	0.0351188
ENSMUSG00000091512	Lamtor3	-1.129	0.000944786
ENSMUSG00000022967	Ifnar1	-1.217	0.0430034
ENSMUSG00000030697	Ppp4c	-1.253	0.0285189
ENSMUSG00000068457	Uty	-1.523	2.88245e-08
ENSMUSG00000105636	Gm43625	-1.651	0.0471425
ENSMUSG00000056673	Kdm5d	-1.74	3.10019e-07
ENSMUSG00000069045	Ddx3y	-1.79	1.111e-50
ENSMUSG00000035946	Gsx2	-1.799	0.0361841
ENSMUSG00000038128	Camk4	-1.944	0.0450914
ENSMUSG00000057506	Bloc1s2	-2.299	0.0283663
ENSMUSG00000069049	Eif2s3y	-2.558	1.36315e-13
ENSMUSG00000022636	Alcam	-2.842	0.0243674
ENSMUSG00000073985	Gm10602	-3.232	0.0198807
ENSMUSG00000085913	Gm15601	-3.369	0.044403
ENSMUSG00000031976	Urb2	-3.608	0.0405278
ENSMUSG00000061911	Myt1l	-4.058	0.0445801
ENSMUSG00000048677	Tpcn2	-4.176	0.0465683
