# Supplementary material for: Deletion of IFT20 exclusively in the RPE ablates primary cilia and leads to retinal degeneration
Source: PLoS Biol. 2023 Dec 4;21(12):e3002402. doi: 10.1371/journal.pbio.3002402 (PMC10721183; doi:10.1371/journal.pbio.3002402)
Supplement: S2 Table — (XLSX) [file pbio.3002402.s007.xlsx]

## Sheet: Sheet1
Comparison of differentially expressed RPE signature genes between Ift20null;Tyrp2-Cre and Ift20+/+;Tyrp2-Cre mice at P11, P29 and 3-months of age.
		P11					P29					3 months						RPE signature gene
RPE signature genes 162 genes		EnsemblGeneID	Symbol	logFC_EXP1vsCTR1	FDR_EXP1vsCTR1		EnsemblGeneID	Symbol	logFC_EXP2vsCTR2	FDR_EXP1vsCTR1		EnsemblGeneID	Symbol	logFC_EXP2vsCTR2	FDR_EXP1vsCTR1			162 genes
ADAM9					FDR < 0.05					FDR < 0.05					FDR < 0.05			Genes misregulated	%
ADCY9		ENSMUSG00000001700	Gramd3	1.698	0.0122097		ENSMUSG00000031555	Adam9	1.614	0.0249995		ENSMUSG00000041578	Crx	0.977	6.36601e-09		P11	47	100
AHR		ENSMUSG00000033900	Map9	0.851	0.000638399		ENSMUSG00000041578	Crx	0.641	2.17255e-07		ENSMUSG00000006651	Aplp1	0.781	4.86693e-05		up-regulated	15	31.9149
AKIRIN1		ENSMUSG00000021392	Nol8	0.684	0.036338		ENSMUSG00000032060	Cryab	0.557	9.7847e-11		ENSMUSG00000021835	Bmp4	0.473	0.000988092		down-regulated	32	68.0851
ALDH1A3		ENSMUSG00000021687	Scamp1	0.653	5.51232e-06		ENSMUSG00000005994	Tyrp1	0.393	1.46301e-05		ENSMUSG00000022129	Dct	0.305	4.32661e-07
ANKRD12		ENSMUSG00000037608	Bclaf1	0.539	1.03387e-07		ENSMUSG00000025359	Pmel	0.337	0.00114342		ENSMUSG00000028174	Rpe65	-0.149	0.000944786		P29	25	100
APLP1		ENSMUSG00000034647	Ankrd12	0.529	5.32914e-10		ENSMUSG00000056174	Col8a2	-0.161	0.0398461		ENSMUSG00000020044	Timp3	-0.161	3.1328e-05		up-regulated	5	20
ARL6IP1		ENSMUSG00000021835	Bmp4	0.519	0.000947206		ENSMUSG00000020044	Timp3	-0.206	1.17611e-08		ENSMUSG00000046402	Rbp1	-0.202	0.000315808		down-regulated	20	80
ARMC9		ENSMUSG00000024974	Smc3	0.474	2.05418e-05		ENSMUSG00000046402	Rbp1	-0.213	8.71259e-05		ENSMUSG00000022425	Enpp2	-0.217	1.04092e-07
ASAH1		ENSMUSG00000056947	Mab21l1	0.437	0.0383433		ENSMUSG00000038633	Degs1	-0.236	0.012298		ENSMUSG00000037736	Limch1	-0.23	0.0341767		3 months	21	100
ATF1		ENSMUSG00000038805	Six3	0.434	2.6927e-05		ENSMUSG00000032902	Slc16a1	-0.25	0.00014531		ENSMUSG00000024074	Crim1	-0.266	0.000112919		up-regulated	4	19.0476
BCLAF1		ENSMUSG00000031647	Mfap3l	0.408	0.00569274		ENSMUSG00000030654	Arl6ip1	-0.288	5.43993e-14		ENSMUSG00000062866	Phactr2	-0.272	0.0239268		down-regulated	17	80.9524
BDH2		ENSMUSG00000056342	Usp34	0.393	8.44305e-05		ENSMUSG00000026185	Igfbp5	-0.291	6.21247e-06		ENSMUSG00000031626	Sorbs2	-0.284	0.0144786
BEST1		ENSMUSG00000004535	Tax1bp1	0.361	3.19819e-05		ENSMUSG00000015090	Ptgds	-0.301	8.1904e-07		ENSMUSG00000032902	Slc16a1	-0.286	8.2989e-06
BHLHE41		ENSMUSG00000040225	Prrc2c	0.344	0.000886372		ENSMUSG00000025350	Rdh5	-0.302	4.29942e-08		ENSMUSG00000032482	Cspg5	-0.289	0.0125655
BMP4		ENSMUSG00000034452	Slc24a1	0.258	0.00710854		ENSMUSG00000028645	Slc2a1	-0.312	0.00122032		ENSMUSG00000023951	Vegfa	-0.293	0.0263529
CALU		ENSMUSG00000015090	Ptgds	-0.209	0.002334		ENSMUSG00000028174	Rpe65	-0.333	1.15812e-20		ENSMUSG00000020048	Hsp90b1	-0.372	2.06874e-05
CDH1		ENSMUSG00000056174	Col8a2	-0.241	0.00114956		ENSMUSG00000023951	Vegfa	-0.333	0.00779988		ENSMUSG00000040850	Psme4	-0.484	0.0330929
CDH3		ENSMUSG00000016534	Lamp2	-0.244	0.0337147		ENSMUSG00000031626	Sorbs2	-0.407	2.41996e-05		ENSMUSG00000028780	Sema3c	-0.489	4.71771e-09
CDO1		ENSMUSG00000026185	Igfbp5	-0.25	0.000799125		ENSMUSG00000030849	Fgfr2	-0.425	0.0114161		ENSMUSG00000021589	Rhobtb3	-0.508	0.0446466
CHRNA3		ENSMUSG00000024074	Crim1	-0.256	0.000573376		ENSMUSG00000020733	Slc9a3r1	-0.451	0.00736663		ENSMUSG00000020733	Slc9a3r1	-0.582	0.00032122
CLCN4		ENSMUSG00000025350	Rdh5	-0.267	1.64161e-05		ENSMUSG00000040010	Slc7a5	-0.476	0.0100328		ENSMUSG00000050953	Gja1	-0.612	2.42666e-08
COL8A2		ENSMUSG00000020044	Timp3	-0.279	1.01288e-12		ENSMUSG00000031530	Dusp4	-0.49	0.00179969
COX15		ENSMUSG00000029816	Gpnmb	-0.288	0.000667575		ENSMUSG00000028780	Sema3c	-0.507	2.93967e-09
CRIM1		ENSMUSG00000028174	Rpe65	-0.307	7.33833e-15		ENSMUSG00000042156	Dzip1	-0.615	1.04481e-05
CRX		ENSMUSG00000016918	Sulf1	-0.334	0.000199333		ENSMUSG00000006651	Aplp1	-1.023	5.14287e-10
CRYAB		ENSMUSG00000038633	Degs1	-0.349	0.000184872
CSPG5		ENSMUSG00000032334	Loxl1	-0.352	0.0128949
CTBP2		ENSMUSG00000030096	Slc6a6	-0.374	1.10075e-06
CYP20A1		ENSMUSG00000036503	Rnf13	-0.379	0.0131397
DAP3		ENSMUSG00000028962	Slc4a2	-0.38	0.0204068
DCT		ENSMUSG00000046402	Rbp1	-0.393	8.70244e-15
DCUN1D4		ENSMUSG00000018822	Sfrp5	-0.395	0.0299231
DEGS1		ENSMUSG00000010663	Fads1	-0.401	0.0126986
DHPS		ENSMUSG00000032902	Slc16a1	-0.447	2.88958e-13
DIXDC1		ENSMUSG00000022108	Itm2b	-0.453	2.71982e-06
DMXL1		ENSMUSG00000032482	Cspg5	-0.456	3.62738e-05
DNAJB14		ENSMUSG00000005994	Tyrp1	-0.468	5.09464e-09
DUSP4		ENSMUSG00000025359	Pmel	-0.473	1.74033e-08
DZIP1		ENSMUSG00000040010	Slc7a5	-0.556	0.00182544
EFEMP1		ENSMUSG00000028780	Sema3c	-0.643	1.28456e-12
EFHC1		ENSMUSG00000006651	Aplp1	-0.657	0.000354796
EID1		ENSMUSG00000032060	Cryab	-0.666	8.47283e-10
ENPP2		ENSMUSG00000050953	Gja1	-0.725	5.78617e-12
FADS1		ENSMUSG00000052957	Gas1	-0.74	0.0222001
FAM18B		ENSMUSG00000001247	Lsr	-0.768	0.0362805
FGFR2		ENSMUSG00000005580	Adcy9	-0.972	0.0107799
FOXD1		ENSMUSG00000061048	Cdh3	-0.984	5.97215e-05
FRZB
GAS1
GEM
GJA1
GOLPH3L
GPM6B
GPNMB
GPR143
GRAMD3
GULP1
HSP90B1
HSPA13
IFT74
IGF2BP2
IGFBP5
ITGAV
ITM2B
KLHL21
KLHL24
LAMP2
LAPTM4B
LGALS8
LHX2
LIMCH1
LIN7C
LOXL1
LSR
MAB21L1
MANEA
MAP9
MBNL2
MED8
MET
MFAP3L
MPDZ
MPHOSPH9
MYRIP
NAV3
NDC80
NEDD4L
NOL8
NRIP1
NUDT4
OSTM1
PAK1IP1
PCYOX1
PDPN
PDZD8
PHACTR2
PITPNA
PKNOX2
PLAG1
PLCB4
PLK1S1
PLOD2
PMEL
PRNP
PRRC2C
PSME4
PTCH1
PTGDS
PTPRG
RAB38
RBM34
RBP1
RDH11
RDH5
RHOBTB3
RNF13
RPE65
RRAGD
SCAMP1
SDC2
SEMA3C
SERPINF1
SFRP5
SGK3
SIL1
SIX3
SLC12A2
SLC16A1
SLC16A4
SLC24A1
SLC2A1
SLC39A6
SLC4A2
SLC6A15
SLC6A20
SLC6A6
SLC7A5
SLC9A3R1
SMAD6
SMC3
SORBS2
SOSTDC1
SPAST
STAM2
SULF1
TAX1BP1
TFPI2
TIMP3
TRPM1
TTLL4
TTR
TYRP1
UBL3
USO1
USP34
UTP3
VEGFA
WASL
WWC2
WWTR1
ZNF19
