# Supplementary material for: Deletion of IFT20 exclusively in the RPE ablates primary cilia and leads to retinal degeneration
Source: PLoS Biol. 2023 Dec 4;21(12):e3002402. doi: 10.1371/journal.pbio.3002402 (PMC10721183; doi:10.1371/journal.pbio.3002402)
Supplement: S3 Table — The threshold for statistical significance of GOEA was FDR<0,1 and Enrichment Score ≥1.5. (XLSX) [file pbio.3002402.s008.xlsx]

## Sheet: GO_p11_1577_5%_up853
Supplementary Table 3: BP enrichment analysis on 853 DEGs induced at P11. The threshold for statistical significance of GOEA was FDR<0,1 and Enrichment Score ≥1.5
Annotation Cluster 1	Enrichment Score: 10.16984165122173
Category	Term	Count	Genes	FDR
GOTERM_BP_FAT	GO:0006396~RNA processing	83	APOBEC2, MALAT1, PRPF4B, UTP18, ZFP638, LSM6, CWC15, NSRP1, FDXACB1, WBP4, PNN, PUS7L, 6430573F11RIK, SRRM2, PCBP1, CLP1, TIA1, PSIP1, SRRM1, LUC7L2, ZRSR2, SREK1IP1, MDN1, NCBP3, LUC7L3, WDR33, KRR1, GTPBP4, EXOSC9, RRP36, NOL8, ZFP326, MRM1, PA2G4, SNRNP48, DHX29, CELF4, THOC6, CELF3, RBMX2, CELF2, RBM39, THOC2, RNF20, XRN2, PRPF38B, FIP1L1, UTP6, ZCRB1, PRPF19, ADAT1, HNRNPM, CHD7, SCAF11, HTA…	2.10942e-13
GOTERM_BP_FAT	GO:0016071~mRNA metabolic process	64	APOBEC2, MALAT1, PRPF4B, LSM6, CWC15, NSRP1, WBP4, PNN, SRRM2, CLP1, TIA1, PCBP1, PSIP1, SRRM1, LUC7L2, ZRSR2, SREK1IP1, NCBP3, LUC7L3, WDR33, GTPBP1, EXOSC9, ZFP326, HNRNPR, SLTM, SNRNP48, CELF4, CELF3, RBMX2, THOC6, CELF2, RBM39, THOC2, RNF20, XRN2, PRPF38B, FIP1L1, ZCRB1, PRPF19, HNRNPM, SCAF11, HTATSF1, EIF3E, LEO1, TNRC6B, RBM27, RBM28, RBM25, UPF2, SREK1, YTHDC1, CASC3, HNRNPDL, IWS1, CTR9,…	7.27196e-12
GOTERM_BP_FAT	GO:0006397~mRNA processing	55	APOBEC2, PRPF4B, MALAT1, LSM6, CWC15, NSRP1, WBP4, PNN, SRRM2, CLP1, TIA1, PCBP1, PSIP1, LUC7L2, SRRM1, ZRSR2, SREK1IP1, NCBP3, WDR33, LUC7L3, ZFP326, SNRNP48, CELF4, CELF3, RBMX2, THOC6, CELF2, RBM39, THOC2, RNF20, PRPF38B, XRN2, FIP1L1, ZCRB1, PRPF19, HNRNPM, SCAF11, HTATSF1, LEO1, RBM27, RBM28, RBM25, SREK1, YTHDC1, CASC3, IWS1, CTR9, SUGP2, SON, SRSF7, PPP1R8, RSRC1, ZRANB2, GPATCH1, RNPC3	4.17111e-11
GOTERM_BP_FAT	GO:0008380~RNA splicing	46	MALAT1, PRPF4B, ZFP638, LSM6, CWC15, ZCRB1, NSRP1, WBP4, PNN, PRPF19, HNRNPM, SCAF11, SRRM2, TIA1, HTATSF1, CLP1, PSIP1, SRRM1, LUC7L2, ZRSR2, SREK1IP1, RBM28, LUC7L3, RBM25, PIK3R1, ZFP326, SREK1, YTHDC1, CASC3, IWS1, SNRNP48, SON, SUGP2, SRSF7, PPP1R8, RSRC1, CELF4, RBMX2, ZRANB2, CELF3, THOC6, CELF2, RNPC3, RBM39, THOC2, PRPF38B	2.47409e-09
GOTERM_BP_FAT	GO:0000377~RNA splicing, via transesterification reactions with bulged adenosine as nucleophile	25	MALAT1, LSM6, CWC15, ZCRB1, NSRP1, WBP4, PRPF19, HNRNPM, SCAF11, HTATSF1, PSIP1, LUC7L2, SRRM1, ZRSR2, RBM25, LUC7L3, SREK1, YTHDC1, SRSF7, RSRC1, CELF4, CELF3, RBMX2, CELF2, RNPC3	0.0170415
GOTERM_BP_FAT	GO:0000398~mRNA splicing, via spliceosome	25	MALAT1, LSM6, CWC15, ZCRB1, NSRP1, WBP4, PRPF19, HNRNPM, SCAF11, HTATSF1, PSIP1, LUC7L2, SRRM1, ZRSR2, RBM25, LUC7L3, SREK1, YTHDC1, SRSF7, RSRC1, CELF4, CELF3, RBMX2, CELF2, RNPC3	0.0170415
GOTERM_BP_FAT	GO:0000375~RNA splicing, via transesterification reactions	25	MALAT1, LSM6, CWC15, ZCRB1, NSRP1, WBP4, PRPF19, HNRNPM, SCAF11, HTATSF1, PSIP1, LUC7L2, SRRM1, ZRSR2, RBM25, LUC7L3, SREK1, YTHDC1, SRSF7, RSRC1, CELF4, CELF3, RBMX2, CELF2, RNPC3	0.0183233
Annotation Cluster 2	Enrichment Score: 4.968775184852496
Category	Term	Count	Genes	FDR
GOTERM_BP_FAT	GO:0060041~retina development in camera-type eye	28	RP1, AGTPBP1, RORB, NR2E3, ATP2B1, PDE6B, CHD7, LHX1, CASZ1, CEP290, RS1, APC, RPGR, SIX3, AHI1, RPGRIP1, VAX2, VSX2, PROX1, SLC17A7, TULP1, TFAP2B, NEUROD1, NEUROD4, XRN2, RHO, ROM1, GRK1	3.20552e-06
GOTERM_BP_FAT	GO:0048592~eye morphogenesis	25	BMP4, HMGN1, RP1, RPGR, AGTPBP1, VHL, SIX3, AHI1, RORB, VAX2, RPGRIP1, NR2E3, VSX2, PROX1, TULP1, NIPBL, LHX1, TFAP2B, CASZ1, GDF11, CEP290, PRDM1, GRK1, ROM1, RS1	0.0001868
GOTERM_BP_FAT	GO:0043010~camera-type eye development	36	HMGN1, RP1, AGTPBP1, B9D1, RORB, NR2E3, ATP2B1, PDE6B, CHD7, LHX1, CASZ1, CEP290, KDM5B, APC, RS1, BMP4, RPGR, VHL, SIX3, AHI1, RPGRIP1, VAX2, VSX2, PROX1, SLC17A7, TULP1, CC2D2A, TFAP2B, GDF11, NEUROD1, NEUROD4, MAB21L1, XRN2, RHO, ROM1, GRK1	0.00139198
GOTERM_BP_FAT	GO:0001654~eye development	39	ADAMTS18, HMGN1, RP1, AGTPBP1, B9D1, RORB, NR2E3, ATP2B1, PDE6B, CHD7, NIPBL, LHX1, CASZ1, CEP290, KDM5B, APC, RS1, BMP4, RPGR, VHL, SIX3, AHI1, RPGRIP1, VAX2, VSX2, PROX1, SLC17A7, TULP1, CC2D2A, TFAP2B, GDF11, NEUROD1, NEUROD4, PRDM1, MAB21L1, XRN2, RHO, ROM1, GRK1	0.0014027
GOTERM_BP_FAT	GO:0007423~sensory organ development	51	ADAMTS18, HMGN1, RP1, AGTPBP1, B9D1, SOBP, MPV17, RORB, NR2E3, ATP2B1, PDE6B, NIPBL, CHD7, GRIN2B, LHX1, LHX3, CASZ1, CEP290, KDM5B, RS1, APC, BMP4, KCNMA1, ABR, RPGR, KIF3A, ANP32B, VHL, SIX3, AHI1, KRT13, VAX2, PCDH15, RPGRIP1, VSX2, PROX1, PTPN11, SLC17A7, TULP1, ADGRV1, CC2D2A, GDF11, TFAP2B, NEUROD1, NEUROD4, PRDM1, MAB21L1, XRN2, ROM1, RHO, GRK1	0.00160604
GOTERM_BP_FAT	GO:0090596~sensory organ morphogenesis	30	HMGN1, RP1, AGTPBP1, SOBP, RORB, NR2E3, CHD7, NIPBL, LHX1, CASZ1, CEP290, RS1, BMP4, ABR, RPGR, VHL, SIX3, AHI1, KRT13, RPGRIP1, PCDH15, VAX2, VSX2, PROX1, TULP1, GDF11, TFAP2B, PRDM1, ROM1, GRK1	0.0132313
GOTERM_BP_FAT	GO:0003407~neural retina development	13	RP1, AHI1, RORB, VSX2, ATP2B1, SLC17A7, LHX1, TFAP2B, CASZ1, NEUROD1, NEUROD4, RS1, ROM1	0.0207989
GOTERM_BP_FAT	GO:0001754~eye photoreceptor cell differentiation	12	TULP1, RP1, RPGR, AGTPBP1, CASZ1, AHI1, CEP290, RPGRIP1, RORB, PRDM1, NR2E3, ROM1	0.027397
GOTERM_BP_FAT	GO:0046530~photoreceptor cell differentiation	13	RP1, TULP1, RPGR, AGTPBP1, CASZ1, AHI1, CEP290, RORB, RPGRIP1, NR2E3, PRDM1, GRK1, ROM1	0.0777222
GOTERM_BP_FAT	GO:0060042~retina morphogenesis in camera-type eye	12	RP1, RPGR, LHX1, CASZ1, TFAP2B, AHI1, RORB, VSX2, PROX1, GRK1, ROM1, RS1	0.0837466
GOTERM_BP_FAT	GO:0048593~camera-type eye morphogenesis	17	BMP4, HMGN1, RP1, RPGR, VHL, SIX3, AHI1, RORB, VSX2, PROX1, LHX1, GDF11, CASZ1, TFAP2B, RS1, ROM1, GRK1	0.139457
GOTERM_BP_FAT	GO:0042462~eye photoreceptor cell development	9	TULP1, RP1, RPGR, AHI1, CEP290, RPGRIP1, RORB, PRDM1, NR2E3	0.552356
GOTERM_BP_FAT	GO:0042461~photoreceptor cell development	10	TULP1, RP1, RPGR, AHI1, CEP290, RPGRIP1, RORB, PRDM1, NR2E3, GRK1	0.806666
Annotation Cluster 3	Enrichment Score: 4.630080759347078
Category	Term	Count	Genes	FDR
GOTERM_BP_FAT	GO:0006325~chromatin organization	58	MORF4L1, HMGN1, HMGN3, RSF1, ARID4A, HP1BP3, SNCA, ARID4B, EZH2, NAP1L1, CBX3, DEK, CTCF, HMGN5, PTMA, WBP2, TOP1, RTF1, TLK2, BRD4, TPR, KDM5A, KDM5B, DNAJC2, INO80C, BRD8, PRKCA, KDM7A, ANP32B, DTX3L, BPTF, IPO4, RNF20, SMARCA2, EP400, HIST1H2AC, HIST1H2AE, HIST2H3C2, NTMT1, CHD9, CHD8, CHD7, NIPBL, LEO1, USP34, CHD3, ASXL2, DNMT3A, EHMT1, CREBBP, ISL1, IWS1, CTR9, ATRX, HIST1H3D, TBL1X, NCOR1,…	0.00210451
GOTERM_BP_FAT	GO:0051276~chromosome organization	73	MORF4L1, HMGN1, RAD51D, HMGN3, RSF1, ARID4A, HP1BP3, EZH2, ARID4B, SNCA, NAP1L1, CBX3, DEK, CTCF, PTTG1, MLH3, HMGN5, PTMA, WBP2, TOP1, RTF1, ZFP830, BRD4, TLK2, TPR, TOP2B, KDM5A, KDM5B, DNAJC2, INO80C, BRD8, PRKCA, KDM7A, ANP32B, DTX3L, RAD50, PURA, BPTF, IPO4, RNF20, SMARCA2, EP400, HIST1H2AC, HMGB3, HIST1H2AE, ANAPC15, HIST2H3C2, NTMT1, CHD9, WAPL, FBXW7, CHD8, NIPBL, CHD7, LEO1, USP34, APC, …	0.0147014
GOTERM_BP_FAT	GO:0016569~covalent chromatin modification	41	MORF4L1, HMGN3, ARID4A, ARID4B, SNCA, EZH2, CBX3, DEK, CTCF, NTMT1, HMGN5, WBP2, CHD9, CHD8, CHD7, NIPBL, RTF1, LEO1, TLK2, BRD4, KDM5A, USP34, KDM5B, DNAJC2, BRD8, PRKCA, ASXL2, KDM7A, DNMT3A, EHMT1, DTX3L, CREBBP, ISL1, IWS1, CTR9, ATRX, TBL1X, RNF20, NCOR1, EP400, KAT6A	0.0749937
GOTERM_BP_FAT	GO:0016570~histone modification	31	MORF4L1, ARID4A, ARID4B, SNCA, EZH2, CTCF, NTMT1, WBP2, NIPBL, RTF1, LEO1, BRD4, KDM5A, USP34, KDM5B, BRD8, PRKCA, ASXL2, KDM7A, EHMT1, DTX3L, CREBBP, ISL1, IWS1, CTR9, ATRX, TBL1X, NCOR1, RNF20, EP400, KAT6A	1.77707
Annotation Cluster 4	Enrichment Score: 4.373415376570455
Category	Term	Count	Genes	FDR
GOTERM_BP_FAT	GO:0016070~RNA metabolic process	261	HMGN1, HMGN3, ZFP638, LSM6, RORB, PTTG1, NSRP1, HMGN5, N4BP2L2, DDX17, TRAK2, 6430573F11RIK, LUC7L2, CEP290, SAP30L, ZRSR2, SREK1IP1, LUC7L3, CCAR1, GTPBP1, KRR1, GTPBP4, ZFP326, PTPRN, MRM1, PROX1, TOX2, PPARGC1B, ZFP74, CTDSPL2, DHX29, MED16, ZIM1, PRDM1, MCTS1, GATB, FIP1L1, CHCHD2, ZCRB1, MYEF2, WARS2, TAGLN3, TRP53BP1, ZFP950, LHX1, HTATSF1, DMD, LHX3, CASZ1, LEO1, DHX57, RPS24, BMP4, ASXL2,…	3.65818e-11
GOTERM_BP_FAT	GO:0010467~gene expression	289	HMGN1, RPL17, HMGN3, ZFP638, LSM6, RORB, PTTG1, NSRP1, HMGN5, N4BP2L2, DDX17, TRAK2, 6430573F11RIK, LUC7L2, CEP290, SAP30L, ZRSR2, SREK1IP1, LUC7L3, CCAR1, GTPBP1, KRR1, MRPL51, GTPBP4, BRAF, ZFP326, PTPRN, MRM1, PROX1, TOX2, PPARGC1B, ZFP74, CTDSPL2, DHX29, MED16, ZIM1, RPS12, PRDM1, MCTS1, MRPL43, GATB, ASPRV1, FIP1L1, XIST, CHCHD2, ZCRB1, MYEF2, WARS2, RIMS2, TAGLN3, TRP53BP1, ZFP950, LHX1, DM…	3.06584e-08
GOTERM_BP_FAT	GO:0019219~regulation of nucleobase-containing compound metabolic process	217	HMGN1, HMGN3, ZFP638, RORB, PTTG1, NSRP1, HMGN5, N4BP2L2, DDX17, TRAK2, CEP290, PIK3CA, ZFP830, SAP30L, CCAR1, GTPBP1, GTPBP4, ZFP326, PTPRN, PROX1, TOX2, PPARGC1B, ZFP74, CTDSPL2, MED16, ZIM1, ATPIF1, PRDM1, MCTS1, MYEF2, CHCHD2, TAGLN3, TRP53BP1, ZFP950, LHX1, HTATSF1, DMD, LHX3, CASZ1, LEO1, ASXL2, BMP4, DNMT3A, IKZF4, SREK1, CREBBP, YTHDC1, ZFP445, TAX1BP1, EPHA5, SRSF7, DUSP26, NCOR1, KAT6A,…	6.41189e-05
GOTERM_BP_FAT	GO:0051171~regulation of nitrogen compound metabolic process	230	HMGN1, HMGN3, ZFP638, SNCA, RORB, PTTG1, NSRP1, HMGN5, N4BP2L2, DDX17, TRAK2, CEP290, PIK3CA, ZFP830, SAP30L, CCAR1, GTPBP1, GTPBP4, ZFP326, PTPRN, PROX1, TOX2, PPARGC1B, ZFP74, CTDSPL2, MED16, ZIM1, ATPIF1, PRDM1, MCTS1, MYEF2, CHCHD2, TAGLN3, TRP53BP1, ZFP950, LHX1, HTATSF1, DMD, LHX3, CASZ1, LEO1, BMP4, ASXL2, DNMT3A, IKZF4, SREK1, CREBBP, YTHDC1, ZFP445, TAX1BP1, EPHA5, UPF3B, DUSP26, SRSF7, …	6.8394e-05
GOTERM_BP_FAT	GO:0006351~transcription, DNA-templated	175	MORF4L1, AKNA, HMGN1, HMGN3, ZFP638, CBX3, RORB, NR2E3, HMGN5, PNN, KANK2, ESF1, N4BP2L2, TOP1, DDX17, TRAK2, CASP8AP2, PSIP1, CEP290, SAP30L, ITCH, IFRD1, DNAJC2, CCAR1, ZFP326, SIX3, MLXIPL, CHP2, VAX2, PTPRN, PROX1, TOX2, PPARGC1B, ZFP74, CTDSPL2, SLTM, PA2G4, MED16, TFAP2B, CELF3, ZFP260, PRDM1, RNF20, SMARCA2, MCTS1, XRN2, LRPPRC, HMGB3, CIART, CHCHD2, MYEF2, TAGLN3, FBXW7, TRP53BP1, NIPBL, …	0.00134864
GOTERM_BP_FAT	GO:0051252~regulation of RNA metabolic process	194	HMGN1, HMGN3, ZFP638, RORB, PTTG1, NSRP1, HMGN5, N4BP2L2, DDX17, TRAK2, CEP290, SAP30L, CCAR1, GTPBP1, ZFP326, PTPRN, PROX1, PPARGC1B, TOX2, ZFP74, CTDSPL2, MED16, ZIM1, PRDM1, MCTS1, MYEF2, CHCHD2, TAGLN3, TRP53BP1, ZFP950, LHX1, HTATSF1, DMD, LHX3, CASZ1, LEO1, ASXL2, BMP4, DNMT3A, IKZF4, SREK1, CREBBP, YTHDC1, ZFP445, TAX1BP1, EPHA5, SRSF7, DUSP26, NCOR1, KAT6A, CCNT2, EZH2, WBP2, HIF1AN, BRD4…	0.00207685
GOTERM_BP_FAT	GO:0034645~cellular macromolecule biosynthetic process	247	HMGN1, RPL17, HMGN3, B3GALT6, ZFP638, RORB, PTTG1, HMGN5, N4BP2L2, DDX17, TRAK2, CEP290, ZFP830, SAP30L, CCAR1, GTPBP1, GTPBP4, MRPL51, ZFP326, PTPRN, PROX1, TOX2, PPARGC1B, ZFP74, CTDSPL2, DHX29, MED16, ZIM1, RPS12, PRDM1, MCTS1, MRPL43, GATB, CHCHD2, MYEF2, WARS2, TAGLN3, ARFGEF1, TRP53BP1, ZFP950, LHX1, HTATSF1, DMD, LHX3, CASZ1, LEO1, RPS23, RPS24, BMP4, ASXL2, IKZF4, DNMT3A, CREBBP, ZFP445, …	0.00284648
GOTERM_BP_FAT	GO:0032774~RNA biosynthetic process	187	MORF4L1, AKNA, HMGN1, HMGN3, ZFP638, CBX3, RORB, NR2E3, PTTG1, HMGN5, PNN, KANK2, ESF1, N4BP2L2, TOP1, DDX17, TRAK2, CASP8AP2, PSIP1, CEP290, SAP30L, ITCH, IFRD1, DNAJC2, CCAR1, ZFP326, SIX3, MLXIPL, CHP2, VAX2, PTPRN, PROX1, TOX2, PPARGC1B, ZFP74, CTDSPL2, SLTM, PA2G4, MED16, ZIM1, TFAP2B, CELF3, ZFP260, PRDM1, RNF20, SMARCA2, MCTS1, XRN2, LRPPRC, HMGB3, CIART, CHCHD2, MYEF2, ZFP764, TAGLN3, FBX…	0.0319569
GOTERM_BP_FAT	GO:0097659~nucleic acid-templated transcription	186	MORF4L1, AKNA, HMGN1, HMGN3, ZFP638, CBX3, RORB, NR2E3, PTTG1, HMGN5, PNN, KANK2, ESF1, N4BP2L2, TOP1, DDX17, TRAK2, CASP8AP2, PSIP1, CEP290, SAP30L, ITCH, IFRD1, DNAJC2, CCAR1, ZFP326, SIX3, MLXIPL, CHP2, VAX2, PTPRN, PROX1, TOX2, PPARGC1B, ZFP74, CTDSPL2, SLTM, PA2G4, MED16, ZIM1, TFAP2B, CELF3, ZFP260, PRDM1, RNF20, SMARCA2, MCTS1, XRN2, LRPPRC, HMGB3, CIART, CHCHD2, MYEF2, ZFP764, TAGLN3, FBX…	0.0358546
GOTERM_BP_FAT	GO:0010468~regulation of gene expression	217	HMGN1, HMGN3, ZFP638, RORB, PTTG1, NSRP1, HMGN5, N4BP2L2, DDX17, TRAK2, CEP290, PIK3CA, SAP30L, CCAR1, BRAF, ZFP326, PTPRN, PROX1, TOX2, PPARGC1B, ZFP74, CTDSPL2, MED16, ZIM1, PRDM1, MCTS1, XIST, MYEF2, CHCHD2, RIMS2, TAGLN3, TRP53BP1, ZFP950, LHX1, HTATSF1, DMD, LHX3, CASZ1, LEO1, BMP4, ASXL2, DNMT3A, IKZF4, SREK1, CREBBP, YTHDC1, NDFIP2, ZFP445, TAX1BP1, EPHA5, UPF3B, SRSF7, DUSP26, NCOR1, KAT6…	0.0399045
GOTERM_BP_FAT	GO:0034654~nucleobase-containing compound biosynthetic process	203	HMGN1, HMGN3, ZFP638, PPCS, RORB, PTTG1, HMGN5, N4BP2L2, DDX17, TRAK2, CEP290, SAP30L, CCAR1, ZFP326, PTPRN, PROX1, TOX2, NME7, PPARGC1B, ZFP74, CTDSPL2, MED16, ZIM1, PRDM1, MCTS1, COASY, MYEF2, CHCHD2, TAGLN3, TRP53BP1, ZFP950, LHX1, HTATSF1, DMD, LHX3, CASZ1, LEO1, ASXL2, BMP4, GUCY2F, DNMT3A, IKZF4, CREBBP, ZFP445, TAX1BP1, EPHA5, DUSP26, NCOR1, KAT6A, CCNT2, EZH2, WBP2, PKM, HIF1AN, BRD4, TWI…	0.044471
GOTERM_BP_FAT	GO:0006355~regulation of transcription, DNA-templated	181	MORF4L1, AKNA, HMGN1, HMGN3, ZFP638, CBX3, RORB, NR2E3, PTTG1, HMGN5, PNN, KANK2, ESF1, N4BP2L2, DDX17, TRAK2, CASP8AP2, PSIP1, CEP290, SAP30L, ITCH, IFRD1, DNAJC2, CCAR1, ZFP326, SIX3, MLXIPL, CHP2, VAX2, PTPRN, PROX1, TOX2, PPARGC1B, ZFP74, CTDSPL2, SLTM, PA2G4, MED16, ZIM1, TFAP2B, ZFP260, PRDM1, RNF20, SMARCA2, MCTS1, XRN2, LRPPRC, HMGB3, CIART, CHCHD2, MYEF2, ZFP764, TAGLN3, FBXW7, TRP53BP1,…	0.0468951
GOTERM_BP_FAT	GO:0019438~aromatic compound biosynthetic process	206	HMGN1, HMGN3, ZFP638, SNCA, PPCS, RORB, PTTG1, HMGN5, N4BP2L2, DDX17, TRAK2, CEP290, SAP30L, CCAR1, ZFP326, PTPRN, PROX1, TOX2, NME7, PPARGC1B, ZFP74, CTDSPL2, MED16, ZIM1, ATPIF1, PRDM1, MCTS1, COASY, MYEF2, CHCHD2, TAGLN3, TRP53BP1, ZFP950, LHX1, HTATSF1, DMD, LHX3, CASZ1, LEO1, ASXL2, BMP4, GUCY2F, DNMT3A, IKZF4, CREBBP, ZFP445, TAX1BP1, EPHA5, DUSP26, NCOR1, KAT6A, CCNT2, EZH2, WBP2, PKM, HIF…	0.0483078
GOTERM_BP_FAT	GO:1903506~regulation of nucleic acid-templated transcription	181	MORF4L1, AKNA, HMGN1, HMGN3, ZFP638, CBX3, RORB, NR2E3, PTTG1, HMGN5, PNN, KANK2, ESF1, N4BP2L2, DDX17, TRAK2, CASP8AP2, PSIP1, CEP290, SAP30L, ITCH, IFRD1, DNAJC2, CCAR1, ZFP326, SIX3, MLXIPL, CHP2, VAX2, PTPRN, PROX1, TOX2, PPARGC1B, ZFP74, CTDSPL2, SLTM, PA2G4, MED16, ZIM1, TFAP2B, ZFP260, PRDM1, RNF20, SMARCA2, MCTS1, XRN2, LRPPRC, HMGB3, CIART, CHCHD2, MYEF2, ZFP764, TAGLN3, FBXW7, TRP53BP1,…	0.0486917
GOTERM_BP_FAT	GO:2001141~regulation of RNA biosynthetic process	181	MORF4L1, AKNA, HMGN1, HMGN3, ZFP638, CBX3, RORB, NR2E3, PTTG1, HMGN5, PNN, KANK2, ESF1, N4BP2L2, DDX17, TRAK2, CASP8AP2, PSIP1, CEP290, SAP30L, ITCH, IFRD1, DNAJC2, CCAR1, ZFP326, SIX3, MLXIPL, CHP2, VAX2, PTPRN, PROX1, TOX2, PPARGC1B, ZFP74, CTDSPL2, SLTM, PA2G4, MED16, ZIM1, TFAP2B, ZFP260, PRDM1, RNF20, SMARCA2, MCTS1, XRN2, LRPPRC, HMGB3, CIART, CHCHD2, MYEF2, ZFP764, TAGLN3, FBXW7, TRP53BP1,…	0.0539236
GOTERM_BP_FAT	GO:0018130~heterocycle biosynthetic process	205	HMGN1, HMGN3, ZFP638, PPCS, RORB, PTTG1, HMGN5, N4BP2L2, DDX17, TRAK2, CEP290, SAP30L, CCAR1, ZFP326, PTPRN, PROX1, TOX2, NME7, PPARGC1B, ZFP74, CTDSPL2, MED16, ZIM1, ATPIF1, PRDM1, MCTS1, COASY, MYEF2, CHCHD2, TAGLN3, TRP53BP1, ZFP950, LHX1, HTATSF1, DMD, LHX3, CASZ1, LEO1, ASXL2, BMP4, GUCY2F, DNMT3A, IKZF4, CREBBP, ZFP445, TAX1BP1, EPHA5, DUSP26, NCOR1, KAT6A, CCNT2, EZH2, WBP2, PKM, HIF1AN, B…	0.054495
GOTERM_BP_FAT	GO:2000112~regulation of cellular macromolecule biosynthetic process	199	HMGN1, HMGN3, ZFP638, RORB, PTTG1, HMGN5, N4BP2L2, DDX17, TRAK2, CEP290, ZFP830, SAP30L, CCAR1, GTPBP4, ZFP326, PTPRN, PROX1, TOX2, PPARGC1B, ZFP74, CTDSPL2, MED16, ZIM1, PRDM1, MCTS1, MYEF2, CHCHD2, TAGLN3, ARFGEF1, TRP53BP1, ZFP950, LHX1, HTATSF1, DMD, LHX3, CASZ1, LEO1, ASXL2, BMP4, DNMT3A, IKZF4, CREBBP, ZFP445, TAX1BP1, EPHA5, UPF3B, DUSP26, NCOR1, KAT6A, CCNT2, EZH2, WBP2, ANKRD17, HIF1AN, …	0.0568562
GOTERM_BP_FAT	GO:0010556~regulation of macromolecule biosynthetic process	201	HMGN1, HMGN3, ZFP638, RORB, PTTG1, HMGN5, N4BP2L2, DDX17, TRAK2, CEP290, ZFP830, SAP30L, CCAR1, GTPBP4, ICOSL, ZFP326, PTPRN, PROX1, TOX2, PPARGC1B, ZFP74, CTDSPL2, MED16, ZIM1, PRDM1, MCTS1, MYEF2, CHCHD2, TAGLN3, ARFGEF1, TRP53BP1, ZFP950, LHX1, HTATSF1, DMD, LHX3, CASZ1, LEO1, ASXL2, BMP4, DNMT3A, IKZF4, CREBBP, ZFP445, TAX1BP1, EPHA5, UPF3B, DUSP26, NCOR1, KAT6A, CCNT2, EZH2, WBP2, ANKRD17, H…	0.115148
GOTERM_BP_FAT	GO:0010604~positive regulation of macromolecule metabolic process	147	AKNA, HMGN3, SNCA, CBX3, RORB, NR2E3, HMGN5, RAB1A, MAP3K6, ZFP91, DDX17, ANK2, CASP8AP2, PACSIN3, ANK3, PSIP1, PIK3CA, CEP290, ITCH, IFRD1, DNAJC2, GTPBP1, ICOSL, MAGI2, BRAF, ZFP326, MLXIPL, CHP2, SIX3, NRD1, PTPRN, HNRNPR, PROX1, TOX2, PPARGC1B, MED16, CELF4, TFAP2B, CELF3, ATPIF1, PRDM1, RNF20, SMARCA2, MMD, SNX1, CHCHD2, RIMS2, ARFGEF1, EPM2AIP1, TRP53BP1, FBXW7, NIPBL, LHX1, LHX3, HNRNPD, L…	0.331137
GOTERM_BP_FAT	GO:0009893~positive regulation of metabolic process	154	AKNA, HMGN3, SNCA, CBX3, RORB, NR2E3, HMGN5, RAB1A, MAP3K6, ZFP91, DDX17, ANK2, CASP8AP2, PACSIN3, ANK3, PSIP1, PIK3CA, CEP290, ITCH, IFRD1, DNAJC2, GTPBP1, ICOSL, MAGI2, BRAF, ZFP326, MLXIPL, CHP2, SIX3, NRD1, PTPRN, HNRNPR, PROX1, TOX2, PPARGC1B, MED16, CELF4, TFAP2B, CELF3, ATPIF1, PRDM1, RNF20, SMARCA2, MMD, SNX1, CHCHD2, RIMS2, ARFGEF1, EPM2AIP1, TRP53BP1, FBXW7, NIPBL, LHX1, LHX3, ENTPD5, H…	0.727899
GOTERM_BP_FAT	GO:0010628~positive regulation of gene expression	95	CCNT2, AKNA, HMGN3, RSF1, ARID4A, ARID4B, CBX3, CTCF, RORB, NR2E3, PAWR, HMGN5, WBP2, FUBP1, DDX17, ANK2, ANK3, PCBP1, RTF1, PSIP1, CEP290, BRD4, KDM5A, KDM5B, IFRD1, DNAJC2, SERTAD1, BRD8, KDM7A, BRF1, EXOSC9, BRAF, ZFP326, CHP2, SIX3, MLXIPL, TOPORS, PTPRN, NCL, PROX1, TOX2, PPARGC1B, EAPP, BPTF, MED16, CELF4, CELF3, TFAP2B, PRDM1, RNF20, SMARCA2, BCLAF1, HIST2H3C2, CHCHD2, RIMS2, PRPF19, TUNAR…	1.13645
GOTERM_BP_FAT	GO:0051254~positive regulation of RNA metabolic process	80	CCNT2, AKNA, HMGN3, RSF1, ARID4A, ARID4B, CTCF, RORB, NR2E3, WBP2, DDX17, PCBP1, RTF1, PSIP1, CEP290, BRD4, KDM5A, IFRD1, DNAJC2, SERTAD1, BRD8, KDM7A, GTPBP1, BRF1, EXOSC9, ZFP326, CHP2, MLXIPL, SIX3, TOPORS, PTPRN, NCL, HNRNPR, PROX1, TOX2, PPARGC1B, EAPP, BPTF, MED16, CELF4, CELF3, TFAP2B, RNF20, SMARCA2, BCLAF1, CHCHD2, PRPF19, TUNAR, FBXW7, TRP53BP1, CHD8, NIPBL, CHD7, LHX1, NR1D2, LHX3, MEG…	1.45063
GOTERM_BP_FAT	GO:0051173~positive regulation of nitrogen compound metabolic process	94	CCNT2, HSP90AB1, AKNA, HMGN3, RSF1, ARID4A, ARID4B, CTCF, RORB, NR2E3, WBP2, FAM168A, DDX17, PCBP1, RTF1, PSIP1, CEP290, BRD4, KDM5A, IFRD1, DNAJC2, SERTAD1, BRD8, KDM7A, GTPBP1, BRF1, HSP90AA1, EXOSC9, ZFP326, CHP2, SIX3, MLXIPL, TOPORS, PTPRN, NCL, PROX1, HNRNPR, TOX2, PPARGC1B, RAD50, EAPP, GNAL, BPTF, MED16, CELF4, CELF3, TFAP2B, RNF20, SMARCA2, BCLAF1, CHCHD2, PRPF19, TUNAR, TRP53BP1, FBXW7,…	3.09533
GOTERM_BP_FAT	GO:0045935~positive regulation of nucleobase-containing compound metabolic process	88	CCNT2, AKNA, HMGN3, RSF1, ARID4A, ARID4B, CTCF, RORB, NR2E3, WBP2, FAM168A, DDX17, PCBP1, RTF1, PSIP1, CEP290, BRD4, KDM5A, IFRD1, DNAJC2, SERTAD1, BRD8, KDM7A, GTPBP1, BRF1, EXOSC9, ZFP326, CHP2, SIX3, MLXIPL, TOPORS, PTPRN, NCL, HNRNPR, PROX1, TOX2, PPARGC1B, RAD50, EAPP, GNAL, BPTF, MED16, CELF4, CELF3, TFAP2B, RNF20, SMARCA2, BCLAF1, CHCHD2, PRPF19, TUNAR, TRP53BP1, FBXW7, CHD8, NIPBL, CHD7, …	5.04164
GOTERM_BP_FAT	GO:0006357~regulation of transcription from RNA polymerase II promoter	94	HMGN1, CCNT2, AKNA, HMGN3, ZFP13, ARID4A, EZH2, ARID4B, DEK, CTCF, NR2E3, PAWR, HMGN5, KANK2, WBP2, FUBP1, N4BP2L2, DDX17, HIF1AN, TRAK2, PCBP1, RTF1, PSIP1, BRD4, TPR, KDM5A, IFRD1, SERTAD1, BRD8, EXOSC9, ANKRA2, ARID5B, CHP2, SIX3, MLXIPL, TLE4, VAX2, PTPRN, NCL, PROX1, TOX2, PPARGC1B, CTDSPL2, SLTM, EAPP, CCND3, BPTF, TFAP2B, PRDM1, SMARCA2, MTDH, USP9X, MYEF2, HIST2H3C2, CHCHD2, TAGLN3, ZBTB1…	5.16395
GOTERM_BP_FAT	GO:1903508~positive regulation of nucleic acid-templated transcription	74	CCNT2, AKNA, HMGN3, RSF1, ARID4A, ARID4B, CTCF, RORB, NR2E3, WBP2, DDX17, PCBP1, RTF1, PSIP1, CEP290, BRD4, KDM5A, IFRD1, DNAJC2, SERTAD1, BRD8, KDM7A, BRF1, EXOSC9, ZFP326, CHP2, MLXIPL, SIX3, TOPORS, PTPRN, NCL, PROX1, TOX2, PPARGC1B, EAPP, BPTF, MED16, TFAP2B, RNF20, SMARCA2, BCLAF1, CHCHD2, TUNAR, FBXW7, TRP53BP1, CHD8, NIPBL, CHD7, LHX1, NR1D2, LHX3, MEG3, TRP53INP2, CEBPZ, LEO1, ZFP292, PPP…	5.7961
GOTERM_BP_FAT	GO:0045893~positive regulation of transcription, DNA-templated	74	CCNT2, AKNA, HMGN3, RSF1, ARID4A, ARID4B, CTCF, RORB, NR2E3, WBP2, DDX17, PCBP1, RTF1, PSIP1, CEP290, BRD4, KDM5A, IFRD1, DNAJC2, SERTAD1, BRD8, KDM7A, BRF1, EXOSC9, ZFP326, CHP2, MLXIPL, SIX3, TOPORS, PTPRN, NCL, PROX1, TOX2, PPARGC1B, EAPP, BPTF, MED16, TFAP2B, RNF20, SMARCA2, BCLAF1, CHCHD2, TUNAR, FBXW7, TRP53BP1, CHD8, NIPBL, CHD7, LHX1, NR1D2, LHX3, MEG3, TRP53INP2, CEBPZ, LEO1, ZFP292, PPP…	5.7961
GOTERM_BP_FAT	GO:1902680~positive regulation of RNA biosynthetic process	74	CCNT2, AKNA, HMGN3, RSF1, ARID4A, ARID4B, CTCF, RORB, NR2E3, WBP2, DDX17, PCBP1, RTF1, PSIP1, CEP290, BRD4, KDM5A, IFRD1, DNAJC2, SERTAD1, BRD8, KDM7A, BRF1, EXOSC9, ZFP326, CHP2, MLXIPL, SIX3, TOPORS, PTPRN, NCL, PROX1, TOX2, PPARGC1B, EAPP, BPTF, MED16, TFAP2B, RNF20, SMARCA2, BCLAF1, CHCHD2, TUNAR, FBXW7, TRP53BP1, CHD8, NIPBL, CHD7, LHX1, NR1D2, LHX3, MEG3, TRP53INP2, CEBPZ, LEO1, ZFP292, PPP…	6.24446
GOTERM_BP_FAT	GO:0031325~positive regulation of cellular metabolic process	137	AKNA, HMGN3, SNCA, RORB, NR2E3, RAB1A, MAP3K6, ZFP91, DDX17, CASP8AP2, PACSIN3, PSIP1, PIK3CA, CEP290, IFRD1, DNAJC2, GTPBP1, ICOSL, MAGI2, BRAF, ZFP326, MLXIPL, CHP2, SIX3, NRD1, PTPRN, HNRNPR, PROX1, TOX2, PPARGC1B, MED16, CELF4, TFAP2B, CELF3, ATPIF1, RNF20, SMARCA2, MMD, CHCHD2, ARFGEF1, EPM2AIP1, TRP53BP1, FBXW7, NIPBL, LHX1, LHX3, HNRNPD, ENTPD5, LEO1, SPIDR, RNF14, BMP4, ASXL2, IKZF4, LAMT…	6.6033
Annotation Cluster 5	Enrichment Score: 3.7798757264282097
Category	Term	Count	Genes	FDR
GOTERM_BP_FAT	GO:0007601~visual perception	26	RP1, GLRA1, RORB, OPN1SW, ABCA4, PDE6B, SLC24A1, SPATA7, GUCA1A, GUCY2F, AIPL1, RPGR, RPGRIP1, PCDH15, VAX2, GPR179, RGS9BP, CNGA1, SAG, RDH12, TULP1, ADGRV1, PDC, RHO, ROM1, GRK1	5.03904e-07
GOTERM_BP_FAT	GO:0050953~sensory perception of light stimulus	26	RP1, GLRA1, RORB, OPN1SW, ABCA4, PDE6B, SLC24A1, SPATA7, GUCA1A, GUCY2F, AIPL1, RPGR, RPGRIP1, PCDH15, VAX2, GPR179, RGS9BP, CNGA1, SAG, RDH12, TULP1, ADGRV1, PDC, RHO, ROM1, GRK1	9.33313e-07
Annotation Cluster 6	Enrichment Score: 3.765525940737369
Category	Term	Count	Genes	FDR
GOTERM_BP_FAT	GO:0051641~cellular localization	142	SYT1, HMGN3, AP4E1, SEPT1, SNCA, SRP68, NSRP1, TSSC1, RAB1A, HOOK1, ANK2, TRAK2, GRIN2B, GBF1, STARD7, ANK3, TIA1, CEP290, CEP83, MAGI2, BRAF, KIF5B, CHP2, SIX3, NPEPPS, AP4M1, PTPRN, PCM1, PCLO, NME7, GCC2, BTBD9, CTDSPL2, KRT18, CC2D2A, CLIP1, ATPIF1, SRP72, ERC1, RRAGA, SNX1, RIMS2, RRAGB, WAPL, HNRNPM, FBXW7, NIPBL, DMD, SPIDR, PPP2R2B, SEC61A1, BMP4, REEP6, LAMTOR3, KIF3A, TAF3, SYT11, CACNA…	0.000114989
GOTERM_BP_FAT	GO:0070727~cellular macromolecule localization	97	AP4E1, SRP68, RAB1A, GRIN2B, GBF1, TRAK2, ANK2, STARD7, ANK3, TIA1, CEP290, CEP83, MAGI2, KIF5B, BRAF, SIX3, CHP2, AP4M1, NPEPPS, PCM1, GCC2, NME7, CTDSPL2, KRT18, CC2D2A, CLIP1, ATPIF1, SRP72, SNX1, RRAGA, RIMS2, RRAGB, HNRNPM, WAPL, FBXW7, NIPBL, DMD, SPIDR, PPP2R2B, SEC61A1, BMP4, LAMTOR3, KIF3A, TAF3, SYT11, ERBIN, SSB, CASC3, PTPN11, TULP1, SYNE1, HEATR3, MAP7, XPO7, HSP90AB1, CYB5R1, TLN2, …	0.00402455
GOTERM_BP_FAT	GO:0051649~establishment of localization in cell	107	SYT1, SEPT1, AP4E1, SRP68, SNCA, NSRP1, TSSC1, RAB1A, HOOK1, ANK2, STARD7, GBF1, TRAK2, ANK3, CEP290, CEP83, MAGI2, KIF5B, BRAF, CHP2, SIX3, NPEPPS, AP4M1, PTPRN, PCM1, PCLO, GCC2, BTBD9, NME7, CTDSPL2, CLIP1, ATPIF1, SRP72, ERC1, SNX1, RIMS2, FBXW7, DMD, PPP2R2B, SEC61A1, BMP4, KIF3A, SYT11, CACNA1I, ERBIN, PTPN11, SYNE1, AKTIP, HEATR3, XPO7, PHPT1, HSP90AB1, CYB5R1, AP3S2, NBEA, FER, LONP2, PEX…	0.00466693
GOTERM_BP_FAT	GO:0034613~cellular protein localization	96	HSP90AB1, CYB5R1, AP4E1, TLN2, EZH2, SRP68, AP3S2, CTCF, NBEA, RAB1A, BLZF1, LONP2, STARD7, ANK2, TRAK2, PEX1, GBF1, GRIN2B, ANK3, TIA1, DLG4, CEP290, TPR, GOLGA4, NSF, CEP83, MAGI2, HSP90AA1, NRXN2, BRAF, ANP32B, KIF5B, CHP2, SIX3, NPEPPS, TOPORS, AP4M1, STXBP4, PCM1, NME7, GCC2, GPR179, CTDSPL2, KRT18, IPO4, CC2D2A, CFL1, CLIP1, ATPIF1, SRP72, EXOC8, GDAP1, RRAGA, SNX1, RIMS2, SEC62, RRAGB, PRP…	0.00515047
GOTERM_BP_FAT	GO:0008104~protein localization	130	HMGN3, CADM3, AP4E1, SRP68, RAB1A, HOOK1, ANK2, TRAK2, GRIN2B, GBF1, STARD7, ANK3, TIA1, CEP290, SCAMP1, CEP83, MAGI2, KIF5B, BRAF, CHP2, SIX3, NPEPPS, AP4M1, PTPRN, PCM1, PCLO, NME7, GCC2, CTDSPL2, GLUL, KRT18, CC2D2A, TFAP2B, CLIP1, ATPIF1, SRP72, ERC1, RRAGA, SNX1, RIMS2, ARFGEF1, RRAGB, WAPL, HNRNPM, FBXW7, NIPBL, DMD, SPIDR, PPP2R2B, SEC61A1, BMP4, LAMTOR3, KIF3A, TAF3, SYT11, ERBIN, NDFIP2,…	0.141247
GOTERM_BP_FAT	GO:0033036~macromolecule localization	143	HMGN3, CADM3, AP4E1, SRP68, RAB1A, HOOK1, ANK2, TRAK2, GRIN2B, GBF1, STARD7, ANK3, TIA1, CEP290, NCBP3, SCAMP1, OSBP2, CEP83, MAGI2, KIF5B, BRAF, CHP2, SIX3, NPEPPS, AP4M1, PTPRN, PCM1, PCLO, NME7, GCC2, CTDSPL2, GLUL, KRT18, CC2D2A, TFAP2B, CLIP1, ATPIF1, SRP72, ERC1, LRPPRC, RRAGA, SNX1, ABCA4, RIMS2, ARFGEF1, RRAGB, WAPL, HNRNPM, FBXW7, NIPBL, DMD, SPIDR, PPP2R2B, SEC61A1, BMP4, LAMTOR3, KIF3A…	0.336244
GOTERM_BP_FAT	GO:0033365~protein localization to organelle	52	HSP90AB1, CYB5R1, SRP68, EZH2, CTCF, LONP2, GBF1, PEX1, STARD7, ANK2, TIA1, TPR, GOLGA4, CEP83, HSP90AA1, SIX3, CHP2, TOPORS, NPEPPS, PCM1, GCC2, IPO4, CFL1, CC2D2A, ATPIF1, SRP72, GDAP1, SEC62, HNRNPM, WAPL, FBXW7, HSPA4, PPP3CA, PPP2R2B, SEC61A1, PIK3R1, SPATA7, ELMOD1, BMP4, TAF3, DNM1L, VHL, SYT11, AHI1, SSB, ATRX, TULP1, SYNE1, TEX15, COG7, HEATR3, VPS25	0.815957
GOTERM_BP_FAT	GO:0046907~intracellular transport	76	HSP90AB1, CYB5R1, AP4E1, SRP68, AP3S2, NBEA, FER, NSRP1, TSSC1, RAB1A, HOOK1, LONP2, STARD7, ANK2, TRAK2, GBF1, PEX1, ANK3, MAPT, CEP290, TPR, GOLGA4, NSF, HSP90AA1, ANP32B, KIF5B, GPRASP1, CHP2, SIX3, NPEPPS, STXBP4, AP4M1, PCM1, GCC2, CTDSPL2, IPO4, CFL1, RBMX2, THOC6, CLIP1, ATPIF1, SRP72, ERC1, THOC2, GDAP1, SNX1, RIMS2, SEC62, FBXW7, MPPE1, HSPA4, PPP3CA, PPP2R2B, FYCO1, PIK3R1, SEC61A1, ELM…	1.2103
GOTERM_BP_FAT	GO:0006886~intracellular protein transport	56	HSP90AB1, CYB5R1, AP4E1, SRP68, AP3S2, NBEA, RAB1A, LONP2, PEX1, TRAK2, STARD7, ANK2, ANK3, CEP290, TPR, GOLGA4, NSF, HSP90AA1, ANP32B, KIF5B, SIX3, CHP2, NPEPPS, STXBP4, AP4M1, PCM1, GCC2, CTDSPL2, IPO4, CFL1, CLIP1, ATPIF1, SRP72, GDAP1, SNX1, RIMS2, SEC62, FBXW7, HSPA4, PPP3CA, PPP2R2B, SEC61A1, PIK3R1, ELMOD1, BMP4, GDI1, KIF3A, VHL, ERBIN, YWHAE, PTPN11, AP2A2, COG7, HEATR3, XPO7, VPS25	1.61473
GOTERM_BP_FAT	GO:0015031~protein transport	94	HSP90AB1, HMGN3, CYB5R1, AP4E1, GRIP1, SRP68, AP3S2, NBEA, RAB1A, HOOK1, BLZF1, LONP2, STARD7, ANK2, TRAK2, PEX1, ANK3, CEP290, TPR, AGAP1, GOLGA4, NSF, SCAMP1, RPGR, HSP90AA1, ANP32B, KIF5B, CHP2, SIX3, KTN1, NPEPPS, STXBP4, AP4M1, PCM1, PTPRN, PRKCE, NCL, PCLO, NME7, GCC2, CTDSPL2, GLUL, KRT18, IPO4, CFL1, TFAP2B, CLIP1, ATPIF1, SRP72, ERC1, CPLX3, RAB3A, EXOC8, GDAP1, SNX1, RIMS2, SEC62, ARFGE…	2.70972
GOTERM_BP_FAT	GO:0045184~establishment of protein localization	99	HMGN3, AP4E1, SRP68, RAB1A, HOOK1, STARD7, TRAK2, ANK2, ANK3, CEP290, SCAMP1, KIF5B, BRAF, CHP2, SIX3, AP4M1, NPEPPS, PTPRN, PCM1, PCLO, GCC2, NME7, CTDSPL2, GLUL, KRT18, TFAP2B, CLIP1, ATPIF1, SRP72, ERC1, SNX1, RIMS2, ARFGEF1, HNRNPM, FBXW7, SPIDR, PPP2R2B, SEC61A1, BMP4, KIF3A, SYT11, ERBIN, NDFIP2, AIM2, PTPN11, EPHA5, AKTIP, HEATR3, HSPD1, XPO7, PHPT1, HSP90AB1, CYB5R1, GRIP1, AP3S2, NBEA, W…	6.01724
GOTERM_BP_FAT	GO:0006605~protein targeting	38	HSP90AB1, CYB5R1, GDAP1, SRP68, NBEA, SEC62, FBXW7, LONP2, STARD7, ANK2, PEX1, TRAK2, ANK3, HSPA4, PPP3CA, TPR, PPP2R2B, GOLGA4, PIK3R1, SEC61A1, ELMOD1, BMP4, GDI1, HSP90AA1, VHL, ERBIN, CHP2, SIX3, NPEPPS, STXBP4, YWHAE, GCC2, HEATR3, IPO4, CFL1, ATPIF1, SRP72, VPS25	9.71254
Annotation Cluster 7	Enrichment Score: 3.5743446358201822
Category	Term	Count	Genes	FDR
GOTERM_BP_FAT	GO:1903311~regulation of mRNA metabolic process	19	GTPBP1, MALAT1, SREK1, YTHDC1, NSRP1, HNRNPR, IWS1, CTR9, SLTM, PRPF19, SON, SRSF7, TIA1, CELF4, CELF3, LEO1, TNRC6B, RNF20, RBM25	0.0133466
GOTERM_BP_FAT	GO:0050684~regulation of mRNA processing	16	MALAT1, SREK1, YTHDC1, NSRP1, IWS1, CTR9, SLTM, PRPF19, SON, SRSF7, TIA1, CELF4, CELF3, LEO1, RNF20, RBM25	0.0240501
GOTERM_BP_FAT	GO:0048024~regulation of mRNA splicing, via spliceosome	11	PRPF19, SON, MALAT1, SRSF7, TIA1, SREK1, CELF4, CELF3, YTHDC1, NSRP1, RBM25	1.2231
GOTERM_BP_FAT	GO:0043484~regulation of RNA splicing	13	MALAT1, ZFP326, SREK1, YTHDC1, NSRP1, PRPF19, SON, SRSF7, TIA1, CELF4, CELF3, PIK3R1, RBM25	2.56983
Annotation Cluster 8	Enrichment Score: 2.9099430612886312
Category	Term	Count	Genes	FDR
GOTERM_BP_FAT	GO:0007399~nervous system development	129	RP1, SYT1, ENAH, LRTM1, RORB, NR2E3, ITSN2, LRRC4C, ATP2B1, ANK3, CLP1, CEP290, SPR, IFRD1, ADGRB3, MAGI2, KIF5B, BRAF, SIX3, SOCS7, VAX2, PCM1, PROX1, PCLO, NME7, NCAM1, NYAP2, RASGRF1, CC2D2A, TFAP2B, CLIP1, PRDM1, SMARCA2, XRN2, MMD, RIMS2, ARFGEF1, TTC3, DAGLA, NIPBL, LHX1, DMD, LHX3, HNRNPD, CASZ1, NDRG1, NDRG2, BMP4, DNMT3A, ABR, KIF3A, PCDH15, RPS7, PTPN11, EPHA5, TULP1, SYNE1, EPHA7, PENK…	0.0262984
GOTERM_BP_FAT	GO:0060322~head development	54	SYT1, AGTPBP1, EZH2, ATP2B1, SLC1A2, CLP1, ANKRD11, CEP290, TOP2B, KDM7A, ANP32B, BRAF, ARID5B, SIX3, SOCS7, VAX2, PCM1, PROX1, NME7, NCAM1, BPTF, UCHL5, CNTN4, XRN2, USP9X, ZBTB18, CHD8, ZFP950, CHD7, NIPBL, LHX1, LHX3, HNRNPD, NDRG2, ACSL3, BMP4, KIF3A, GNAO1, ABR, TRNP1, MACROD2, AHI1, ISL1, YWHAE, PTPN11, SLC17A7, EPHA5, ATRX, EPHA7, NEUROD1, NCOR1, CALM1, ARL13B, KAT6A	0.236226
GOTERM_BP_FAT	GO:0007420~brain development	49	SYT1, AGTPBP1, USP9X, EZH2, ZBTB18, ATP2B1, SLC1A2, CHD8, NIPBL, CHD7, LHX1, CLP1, LHX3, HNRNPD, CEP290, NDRG2, TOP2B, ACSL3, BMP4, KDM7A, ABR, GNAO1, KIF3A, TRNP1, ANP32B, SIX3, MACROD2, AHI1, SOCS7, VAX2, PCM1, ISL1, YWHAE, PROX1, NME7, PTPN11, SLC17A7, NCAM1, ATRX, EPHA5, EPHA7, BPTF, UCHL5, NEUROD1, CNTN4, NCOR1, XRN2, CALM1, ARL13B	1.18276
Annotation Cluster 9	Enrichment Score: 2.713424223143405
Category	Term	Count	Genes	FDR
GOTERM_BP_FAT	GO:0045494~photoreceptor cell maintenance	9	TULP1, RP1, ADGRV1, NXNL1, CEP290, PCDH15, ABCA4, SPATA7, RHO	0.275876
GOTERM_BP_FAT	GO:0001895~retina homeostasis	11	TULP1, RP1, AIPL1, VHL, ADGRV1, NXNL1, CEP290, PCDH15, ABCA4, SPATA7, RHO	0.28134
GOTERM_BP_FAT	GO:0060249~anatomical structure homeostasis	25	RAD51D, RP1, ABCA4, COL9A1, DMD, ANKRD11, TRP53INP2, CEP290, ZFP830, SPATA7, APC, AIPL1, SLX1B, VHL, NXNL1, PCDH15, RAD50, PPARGC1B, PTPN11, SLC17A7, ATRX, TULP1, TEX15, ADGRV1, RHO	8.1256
Annotation Cluster 10	Enrichment Score: 2.541573962863063
Category	Term	Count	Genes	FDR
GOTERM_BP_FAT	GO:0022613~ribonucleoprotein complex biogenesis	35	UTP18, LSM6, UTP6, FDXACB1, PRPF19, CHD7, SCAF11, EIF3E, CLP1, PSIP1, WDR12, LUC7L2, ZRSR2, DYNC1H1, MDN1, LUC7L3, RPS24, KRR1, GTPBP4, EXOSC9, RRP36, NOL8, YTHDC1, DENR, MRM1, NCL, RPS7, PA2G4, HEATR3, IPO4, CELF4, NGDN, CELF2, NOP56, MCTS1	0.103137
GOTERM_BP_FAT	GO:0006364~rRNA processing	18	KRR1, GTPBP4, EXOSC9, RRP36, UTP18, LSM6, NOL8, UTP6, FDXACB1, MRM1, RPS7, PA2G4, CHD7, NGDN, WDR12, NOP56, MDN1, RPS24	1.6425
GOTERM_BP_FAT	GO:0016072~rRNA metabolic process	18	KRR1, GTPBP4, EXOSC9, RRP36, UTP18, LSM6, NOL8, UTP6, FDXACB1, MRM1, RPS7, PA2G4, CHD7, NGDN, WDR12, NOP56, MDN1, RPS24	2.34965
GOTERM_BP_FAT	GO:0034660~ncRNA metabolic process	31	NARS, UTP18, LSM6, UTP6, WARS2, FDXACB1, PUS7L, ADAT1, TOP1, CHD7, 6430573F11RIK, CLP1, WDR12, NSUN2, MDN1, RPS24, KRR1, GTPBP4, EXOSC9, RRP36, NOL8, SARS, SSB, MRM1, NCL, RPS7, PA2G4, CELF3, NGDN, NOP56, GATB	4.36844
GOTERM_BP_FAT	GO:0034470~ncRNA processing	24	KRR1, GTPBP4, EXOSC9, RRP36, UTP18, LSM6, NOL8, UTP6, SSB, FDXACB1, MRM1, RPS7, ADAT1, PUS7L, PA2G4, CHD7, 6430573F11RIK, CLP1, NGDN, WDR12, NOP56, NSUN2, MDN1, RPS24	6.68543
Annotation Cluster 11	Enrichment Score: 2.3089809106839887
Category	Term	Count	Genes	FDR
GOTERM_BP_FAT	GO:0000245~spliceosomal complex assembly	9	PRPF19, SCAF11, CELF4, PSIP1, LUC7L2, YTHDC1, CELF2, ZRSR2, LUC7L3	0.468123
GOTERM_BP_FAT	GO:0006376~mRNA splice site selection	6	CELF4, PSIP1, LUC7L2, YTHDC1, CELF2, LUC7L3	4.08616
Annotation Cluster 12	Enrichment Score: 2.0830052750993406
Category	Term	Count	Genes	FDR
GOTERM_BP_FAT	GO:0009583~detection of light stimulus	10	TULP1, GUCY2F, PDE6B, AIPL1, GUCA1A, PCP2, OPN1SW, RGS9BP, RHO, RS1	0.106458
GOTERM_BP_FAT	GO:0009582~detection of abiotic stimulus	15	GUCY2F, GUCA1A, AIPL1, PCDH15, PAWR, OPN1SW, RGS9BP, TULP1, PDE6B, GRIN2B, ADGRV1, PCP2, DENND5B, RS1, RHO	0.490159
GOTERM_BP_FAT	GO:0009581~detection of external stimulus	15	GUCY2F, GUCA1A, AIPL1, PCDH15, PAWR, OPN1SW, RGS9BP, TULP1, PDE6B, GRIN2B, ADGRV1, PCP2, DENND5B, RS1, RHO	0.535041
GOTERM_BP_FAT	GO:0009584~detection of visible light	7	TULP1, GUCY2F, AIPL1, PCP2, RGS9BP, RHO, RS1	1.27862
GOTERM_BP_FAT	GO:0007602~phototransduction	6	AIPL1, GUCA1A, PCP2, OPN1SW, RHO, RS1	5.87238
GOTERM_BP_FAT	GO:0007603~phototransduction, visible light	4	AIPL1, PCP2, RHO, RS1	8.00494
Annotation Cluster 13	Enrichment Score: 2.0438368987335833
Category	Term	Count	Genes	FDR
GOTERM_BP_FAT	GO:0045934~negative regulation of nucleobase-containing compound metabolic process	79	MORF4L1, ZFP13, RSF1, ARID4A, EZH2, CBX3, CTCF, RORB, NR2E3, PAWR, KANK2, N4BP2L2, HIF1AN, RTF1, ZFP830, TPR, KDM5A, KDM5B, DNAJC2, GTPBP4, ARID5B, SIX3, MLXIPL, TLE4, VAX2, PROX1, PPARGC1B, RAD50, PURA, EAPP, PA2G4, CCND3, BPTF, CELF4, TFAP2B, PRDM1, RNF20, SMARCA2, LRPPRC, HIST1H2AC, BCLAF1, MTDH, CIART, HIST1H2AE, MYEF2, HIST2H3C2, AKAP9, ZBTB18, TAGLN3, WAPL, FBXW7, CHD8, NIPBL, LHX1, NR1D2, …	3.25624
GOTERM_BP_FAT	GO:0006357~regulation of transcription from RNA polymerase II promoter	94	HMGN1, CCNT2, AKNA, HMGN3, ZFP13, ARID4A, EZH2, ARID4B, DEK, CTCF, NR2E3, PAWR, HMGN5, KANK2, WBP2, FUBP1, N4BP2L2, DDX17, HIF1AN, TRAK2, PCBP1, RTF1, PSIP1, BRD4, TPR, KDM5A, IFRD1, SERTAD1, BRD8, EXOSC9, ANKRA2, ARID5B, CHP2, SIX3, MLXIPL, TLE4, VAX2, PTPRN, NCL, PROX1, TOX2, PPARGC1B, CTDSPL2, SLTM, EAPP, CCND3, BPTF, TFAP2B, PRDM1, SMARCA2, MTDH, USP9X, MYEF2, HIST2H3C2, CHCHD2, TAGLN3, ZBTB1…	5.16395
GOTERM_BP_FAT	GO:2000113~negative regulation of cellular macromolecule biosynthetic process	79	MORF4L1, ZFP13, RSF1, ARID4A, EZH2, CBX3, CTCF, RORB, NR2E3, PAWR, KANK2, N4BP2L2, EIF4EBP2, HIF1AN, TIA1, RTF1, ZFP830, TPR, KDM5A, KDM5B, DNAJC2, PRKCA, GTPBP4, ARID5B, SIX3, MLXIPL, TLE4, VAX2, HNRNPR, PROX1, PPARGC1B, PURA, EAPP, PA2G4, CCND3, BPTF, TFAP2B, PRDM1, SMARCA2, HIST1H2AC, BCLAF1, MTDH, CIART, HIST1H2AE, MYEF2, HIST2H3C2, ZBTB18, TAGLN3, WAPL, FBXW7, CHD8, NIPBL, LHX1, NR1D2, HNRNP…	5.37357
GOTERM_BP_FAT	GO:0051172~negative regulation of nitrogen compound metabolic process	86	MORF4L1, ZFP13, RSF1, ARID4A, EZH2, SNCA, CBX3, CTCF, RORB, NR2E3, PAWR, KANK2, N4BP2L2, EIF4EBP2, HIF1AN, TIA1, RTF1, ZFP830, TPR, KDM5A, KDM5B, DNAJC2, PRKCA, GTPBP4, ARID5B, SIX3, MLXIPL, TLE4, VAX2, PROX1, HNRNPR, PPARGC1B, RAD50, PURA, EAPP, PA2G4, CCND3, BPTF, CELF4, TFAP2B, PRDM1, RNF20, SMARCA2, LRPPRC, HIST1H2AC, BCLAF1, MTDH, CIART, HIST1H2AE, MYEF2, HIST2H3C2, AKAP9, ZBTB18, TAGLN3, WA…	5.91247
GOTERM_BP_FAT	GO:0051253~negative regulation of RNA metabolic process	71	MORF4L1, ZFP13, RSF1, ARID4A, EZH2, CBX3, CTCF, RORB, NR2E3, PAWR, KANK2, N4BP2L2, HIF1AN, RTF1, TPR, KDM5A, KDM5B, ARID5B, MLXIPL, SIX3, TLE4, VAX2, PROX1, PPARGC1B, PURA, EAPP, PA2G4, CCND3, BPTF, CELF4, TFAP2B, PRDM1, RNF20, SMARCA2, LRPPRC, HIST1H2AC, BCLAF1, MTDH, CIART, HIST1H2AE, MYEF2, HIST2H3C2, ZBTB18, TAGLN3, CHD8, NIPBL, LHX1, NR1D2, MEG3, PPP3CA, GM4924, ASXL2, BMP4, IKZF4, DNMT3A, T…	6.81351
Annotation Cluster 14	Enrichment Score: 1.9566601383920394
Category	Term	Count	Genes	FDR
GOTERM_BP_FAT	GO:0030182~neuron differentiation	88	RP1, SYT1, ENAH, GRIP1, AGTPBP1, EZH2, RORB, NR2E3, ITSN2, LRRC4C, ANK3, MAPT, DLG4, CEP290, SPR, TOP2B, IFRD1, GOLGA4, ADGRB3, KCNMA1, PRKCA, RPGR, CCDC88A, MAGI2, BRAF, KIF5B, SIX3, VAX2, RPGRIP1, KIDINS220, PROX1, NDNF, AMIGO1, NCAM1, NYAP2, RASGRF1, ADGRV1, CFL1, CLIP1, CNTN4, PRDM1, THOC2, XRN2, ROM1, RAB3A, FRYL, USP9X, MMD, RIMS2, ZBTB18, ARFGEF1, TTC3, PRPF19, TUNAR, LHX1, DMD, LHX3, MEG3…	0.0166432
GOTERM_BP_FAT	GO:0007399~nervous system development	129	RP1, SYT1, ENAH, LRTM1, RORB, NR2E3, ITSN2, LRRC4C, ATP2B1, ANK3, CLP1, CEP290, SPR, IFRD1, ADGRB3, MAGI2, KIF5B, BRAF, SIX3, SOCS7, VAX2, PCM1, PROX1, PCLO, NME7, NCAM1, NYAP2, RASGRF1, CC2D2A, TFAP2B, CLIP1, PRDM1, SMARCA2, XRN2, MMD, RIMS2, ARFGEF1, TTC3, DAGLA, NIPBL, LHX1, DMD, LHX3, HNRNPD, CASZ1, NDRG1, NDRG2, BMP4, DNMT3A, ABR, KIF3A, PCDH15, RPS7, PTPN11, EPHA5, TULP1, SYNE1, EPHA7, PENK…	0.0262984
GOTERM_BP_FAT	GO:0048666~neuron development	72	RP1, SYT1, ENAH, GRIP1, EZH2, RORB, NR2E3, LRRC4C, ITSN2, ANK3, MAPT, DLG4, CEP290, SPR, TOP2B, IFRD1, GOLGA4, ADGRB3, PRKCA, RPGR, MAGI2, BRAF, KIF5B, VAX2, RPGRIP1, KIDINS220, NDNF, AMIGO1, NCAM1, NYAP2, RASGRF1, ADGRV1, CFL1, CLIP1, CNTN4, PRDM1, THOC2, RAB3A, FRYL, USP9X, RIMS2, ARFGEF1, ZBTB18, LHX1, DMD, LHX3, MEG3, PPP3CA, APC, BMP4, GDI1, DNM3, PTPRD, KIF3A, GNAO1, MAP1B, NTNG1, AHI1, PCD…	0.0455804
GOTERM_BP_FAT	GO:0048699~generation of neurons	93	RP1, SYT1, ENAH, GRIP1, AGTPBP1, EZH2, RORB, NR2E3, ITSN2, LRRC4C, ANK3, MAPT, DLG4, CEP290, SPR, TOP2B, IFRD1, GOLGA4, ADGRB3, KCNMA1, PRKCA, RPGR, CCDC88A, MAGI2, HSP90AA1, BRAF, KIF5B, SIX3, VAX2, RPGRIP1, PCM1, KIDINS220, PROX1, NDNF, AMIGO1, NCAM1, NYAP2, RASGRF1, ADGRV1, CFL1, CLIP1, CNTN4, PRDM1, THOC2, XRN2, ROM1, RAB3A, FRYL, USP9X, MMD, RIMS2, ZBTB18, ARFGEF1, TTC3, PRPF19, TUNAR, DAGLA…	0.0524631
GOTERM_BP_FAT	GO:0022008~neurogenesis	96	RP1, SYT1, ENAH, GRIP1, AGTPBP1, EZH2, RORB, NR2E3, ITSN2, LRRC4C, ANK3, MAPT, DLG4, CEP290, SPR, TOP2B, IFRD1, GOLGA4, ADGRB3, KCNMA1, PRKCA, RPGR, CCDC88A, MAGI2, HSP90AA1, BRAF, KIF5B, SIX3, SOCS7, VAX2, RPGRIP1, PCM1, KIDINS220, PROX1, NDNF, AMIGO1, NCAM1, NYAP2, RASGRF1, ADGRV1, CFL1, CLIP1, CNTN4, PRDM1, THOC2, XRN2, ROM1, RAB3A, FRYL, USP9X, MMD, RIMS2, ZBTB18, ARFGEF1, TTC3, PRPF19, TUNAR…	0.166988
GOTERM_BP_FAT	GO:0048858~cell projection morphogenesis	53	SYT1, RP1, ENAH, ITSN2, ANK3, MAPT, DLG4, CEP290, TOP2B, GOLGA4, IFRD1, PRKCA, CEP83, RPGR, KIF5B, BRAF, VAX2, KIDINS220, PCM1, AMIGO1, NCAM1, NYAP2, CFL1, CC2D2A, CNTN4, RAB3A, B9D1, USP9X, SNX1, RIMS2, LHX1, DMD, LHX3, MEG3, PPP3CA, APC, GDI1, DNM3, PTPRD, KIF3A, MAP1B, NTNG1, AHI1, PCDH15, ISL1, PTPN11, EPHA5, PPP1R9A, EPHA7, IFT57, MAP2, FAM161A, ARL13B	1.3642
GOTERM_BP_FAT	GO:0031175~neuron projection development	57	SYT1, ENAH, GRIP1, EZH2, LRRC4C, ITSN2, ANK3, MAPT, DLG4, TOP2B, IFRD1, GOLGA4, ADGRB3, PRKCA, MAGI2, KIF5B, BRAF, VAX2, KIDINS220, NDNF, AMIGO1, NCAM1, NYAP2, RASGRF1, CFL1, CLIP1, CNTN4, THOC2, RAB3A, FRYL, USP9X, RIMS2, ARFGEF1, LHX1, DMD, LHX3, MEG3, PPP3CA, APC, BMP4, GDI1, DNM3, PTPRD, GNAO1, MAP1B, NTNG1, AHI1, DPYSL3, ISL1, PTPN11, EPHA5, TULP1, EPHA7, PPP1R9A, SYNE1, MAP2, NTM	1.69861
GOTERM_BP_FAT	GO:0032990~cell part morphogenesis	54	SYT1, RP1, ENAH, ITSN2, ANK3, MAPT, DLG4, CEP290, TOP2B, GOLGA4, IFRD1, PRKCA, CEP83, RPGR, KIF5B, BRAF, VAX2, PCM1, KIDINS220, AMIGO1, NCAM1, NYAP2, CFL1, CC2D2A, CNTN4, RAB3A, B9D1, USP9X, SNX1, RIMS2, LHX1, DMD, LHX3, MEG3, PPP3CA, APC, GDI1, DNM3, PTPRD, KIF3A, DNM1L, MAP1B, NTNG1, AHI1, PCDH15, ISL1, PTPN11, EPHA5, PPP1R9A, EPHA7, IFT57, MAP2, FAM161A, ARL13B	1.88877
GOTERM_BP_FAT	GO:0048667~cell morphogenesis involved in neuron differentiation	37	RAB3A, ENAH, USP9X, LHX1, ANK3, MAPT, LHX3, MEG3, DLG4, SPR, PPP3CA, TOP2B, IFRD1, GOLGA4, APC, PRKCA, DNM3, GDI1, PTPRD, KIF5B, BRAF, MAP1B, NTNG1, VAX2, PCDH15, ISL1, KIDINS220, PTPN11, AMIGO1, NCAM1, EPHA5, PPP1R9A, EPHA7, MAP2, CFL1, CNTN4, GRK1	2.15933
GOTERM_BP_FAT	GO:0048812~neuron projection morphogenesis	39	SYT1, RAB3A, ENAH, USP9X, ITSN2, RIMS2, LHX1, ANK3, MAPT, DMD, LHX3, DLG4, MEG3, PPP3CA, TOP2B, IFRD1, GOLGA4, APC, PRKCA, DNM3, GDI1, PTPRD, KIF5B, BRAF, MAP1B, NTNG1, VAX2, ISL1, KIDINS220, PTPN11, AMIGO1, NCAM1, EPHA5, PPP1R9A, EPHA7, NYAP2, MAP2, CFL1, CNTN4	2.30967
GOTERM_BP_FAT	GO:0000902~cell morphogenesis	73	RP1, SYT1, ENAH, EZH2, LRRC4C, PAWR, ITSN2, FER, RAB1A, MKLN1, ANK3, MAPT, DLG4, CEP290, SPR, TOP2B, IFRD1, GOLGA4, ADGRB3, PRKCA, CEP83, RPGR, KIF5B, BRAF, VAX2, PCM1, KIDINS220, PROX1, AMIGO1, NCAM1, EPB41L2, NYAP2, CC2D2A, CFL1, CNTN4, THOC2, RAB3A, ARHGEF26, FRYL, B9D1, USP9X, SNX1, RIMS2, TTC3, LHX1, DMD, LHX3, MEG3, PPP3CA, APC, BMP4, GDI1, DNM3, PTPRD, KIF3A, EPB41, MAP1B, NTNG1, AHI1, PCD…	3.00021
GOTERM_BP_FAT	GO:0000904~cell morphogenesis involved in differentiation	50	ENAH, EZH2, LRRC4C, PAWR, FER, RAB1A, ANK3, MAPT, DLG4, SPR, TOP2B, GOLGA4, IFRD1, ADGRB3, PRKCA, KIF5B, BRAF, VAX2, KIDINS220, PROX1, AMIGO1, NCAM1, CFL1, CNTN4, RAB3A, ARHGEF26, USP9X, TTC3, LHX1, LHX3, MEG3, PPP3CA, APC, BMP4, GDI1, DNM3, PTPRD, MAP1B, NTNG1, PCDH15, DOCK5, ISL1, PTPN11, EPHA5, EPHA7, PPP1R9A, SYNE1, MAP2, GRK1, ARL13B	3.29221
GOTERM_BP_FAT	GO:0030030~cell projection organization	77	RP1, SYT1, ENAH, GRIP1, EZH2, FER, LRRC4C, ITSN2, ANK3, MAPT, DLG4, CEP290, TOP2B, IFRD1, GOLGA4, ADGRB3, PRKCA, CEP83, RPGR, HSP90AA1, MAGI2, CCDC88A, BRAF, KIF5B, VAX2, PCM1, KIDINS220, NDNF, NME7, AMIGO1, NCAM1, NYAP2, RASGRF1, ADGRV1, CC2D2A, CFL1, CLIP1, CNTN4, THOC2, RAB3A, ARHGEF26, FRYL, USP9X, B9D1, SNX1, RIMS2, ARFGEF1, LHX1, DMD, LHX3, TTYH1, MEG3, PPP3CA, APC, BMP4, GDI1, DNM3, PTPRD,…	4.64461
GOTERM_BP_FAT	GO:0032989~cellular component morphogenesis	75	RP1, SYT1, ENAH, EZH2, FER, LRRC4C, PAWR, ITSN2, RAB1A, TMF1, MKLN1, ANK3, MAPT, DLG4, CEP290, SPR, TOP2B, IFRD1, GOLGA4, ADGRB3, PRKCA, CEP83, RPGR, KIF5B, BRAF, VAX2, PCM1, KIDINS220, PROX1, AMIGO1, NCAM1, EPB41L2, NYAP2, CC2D2A, CFL1, CNTN4, THOC2, RAB3A, ARHGEF26, FRYL, USP9X, B9D1, SNX1, RIMS2, TTC3, LHX1, DMD, LHX3, MEG3, PPP3CA, APC, BMP4, GDI1, DNM3, PTPRD, KIF3A, DNM1L, EPB41, MAP1B, NTN…	8.40087
GOTERM_BP_FAT	GO:0045664~regulation of neuron differentiation	42	SYT1, EZH2, MMD, LRRC4C, ITSN2, RIMS2, TTC3, PRPF19, MAPT, DMD, CASZ1, PPP3CA, IFRD1, GOLGA4, ADGRB3, BMP4, DNM3, GDI1, PTPRD, CCDC88A, MAGI2, BRAF, MAP1B, SIX3, AHI1, DPYSL3, ISL1, KIDINS220, PROX1, NDNF, AMIGO1, PPP1R9A, SYNE1, EPHA7, CFL1, MAP2, GDF11, NEUROD1, CLIP1, CNTN4, THOC2, NTM	9.20503
Annotation Cluster 15	Enrichment Score: 1.9535419678125996
Category	Term	Count	Genes	FDR
GOTERM_BP_FAT	GO:0060042~retina morphogenesis in camera-type eye	12	RP1, RPGR, LHX1, CASZ1, TFAP2B, AHI1, RORB, VSX2, PROX1, GRK1, ROM1, RS1	0.0837466
Annotation Cluster 17	Enrichment Score: 1.87901131564845
Category	Term	Count	Genes	FDR
GOTERM_BP_FAT	GO:0006349~regulation of gene expression by genetic imprinting	6	DNMT3A, ARID4A, XIST, ARID4B, CTCF, KCNQ1OT1	1.01759
GOTERM_BP_FAT	GO:0071514~genetic imprinting	7	DNMT3A, ARID4A, XIST, ARID4B, MEG3, CTCF, KCNQ1OT1	1.0402
GOTERM_BP_FAT	GO:0043414~macromolecule methylation	22	ASXL2, DNMT3A, EHMT1, ARID4A, EZH2, ARID4B, HIST2H3C2, NTMT1, CTCF, PRMT9, FDXACB1, KCNQ1OT1, MRM1, IWS1, CTR9, ATRX, RTF1, MEG3, PIK3CA, HIST1H3D, NSUN2, RNF20	5.18065
GOTERM_BP_FAT	GO:0032259~methylation	25	ARID4A, ARID4B, EZH2, HIST2H3C2, CTCF, NTMT1, PRMT9, FDXACB1, 6430573F11RIK, RTF1, MEG3, PIK3CA, NSUN2, ASXL2, DNMT3A, EHMT1, KCNQ1OT1, MRM1, IWS1, CTR9, ATRX, HIST1H3D, PRDM1, RNF20, METTL18	9.52819
Annotation Cluster 18	Enrichment Score: 1.863172084746927
Category	Term	Count	Genes	FDR
GOTERM_BP_FAT	GO:0016570~histone modification	31	MORF4L1, ARID4A, ARID4B, SNCA, EZH2, CTCF, NTMT1, WBP2, NIPBL, RTF1, LEO1, BRD4, KDM5A, USP34, KDM5B, BRD8, PRKCA, ASXL2, KDM7A, EHMT1, DTX3L, CREBBP, ISL1, IWS1, CTR9, ATRX, TBL1X, NCOR1, RNF20, EP400, KAT6A	1.77707
Annotation Cluster 19	Enrichment Score: 1.6501880195681566
Category	Term	Count	Genes	FDR
GOTERM_BP_FAT	GO:0009314~response to radiation	31	RAD51D, HMGN1, RP1, OPN1SW, PDE6B, SLC1A2, TRP53BP1, FBXW7, NIPBL, PCP2, SPIDR, TLK2, PIK3R1, RS1, AIPL1, DNMT3A, GUCA1A, GUCY2F, RPGR, RAD51AP1, FBXL21, BRAF, CREBBP, KRT13, RGS9BP, RFWD2, TULP1, UVSSA, PENK, RHO, GRK1	3.47017
GOTERM_BP_FAT	GO:0071478~cellular response to radiation	14	RP1, RAD51AP1, RPGR, CREBBP, OPN1SW, TRP53BP1, FBXW7, NIPBL, PCP2, SPIDR, TLK2, PIK3R1, RS1, RHO	8.20072
Annotation Cluster 20	Enrichment Score: 1.6137320105022637
Category	Term	Count	Genes	FDR
GOTERM_BP_FAT	GO:0043933~macromolecular complex subunit organization	123	MORF4L1, HMGN1, RAD51D, RP1, SYT1, HMGN3, SNCA, CBX3, HMGN5, RAB1A, TOP1, DMXL2, CLP1, PSIP1, LUC7L2, TLK2, ZRSR2, DNAJC2, LUC7L3, MAGI2, KIF5B, BRAF, DTX3L, TAZ, NCAM1, GLUL, CELF4, CLIP1, CELF2, ATPIF1, VAMP1, RNF20, MCTS1, SMARCA2, EP400, ME1, NTMT1, ARFGEF1, NIPBL, EIF3E, DMD, LEO1, SPIDR, ASXL2, DNMT3A, EHMT1, EPB41, SYT11, CREBBP, YTHDC1, DENR, AIM2, CTR9, PSMC6, POMP, KCTD18, HIST1H3D, NCO…	0.189286
GOTERM_BP_FAT	GO:0044085~cellular component biogenesis	137	RAD51D, RP1, SYT1, SEPT1, LRTM1, LSM6, SNCA, RAB1A, KANK2, DMXL2, ANK3, CLP1, PSIP1, LUC7L2, CEP290, ZRSR2, LUC7L3, ADGRB3, KRR1, GTPBP4, CEP83, MAGI2, BRAF, TAZ, PCM1, PROX1, MRM1, PCLO, NCAM1, GLUL, PA2G4, CELF4, CC2D2A, CLIP1, CELF2, ATPIF1, VAMP1, MCTS1, SMARCA2, ME1, ARHGEF26, B9D1, ARFGEF1, EIF3E, DMD, TTYH1, SPIDR, RPS24, KIF3A, EPB41, SYT11, YTHDC1, PCDH15, DENR, AIM2, RPS7, PTPN11, EPHA7…	1.31526
Annotation Cluster 21	Enrichment Score: 1.5350601785027287
Category	Term	Count	Genes	FDR
GOTERM_BP_FAT	GO:0051592~response to calcium ion	15	KCNMA1, GDI1, SYT1, GUCA1A, BRAF, CHP2, KRT10, PCDH15, KCNMB2, SLC25A12, PENK, ADGRV1, HNRNPD, PPP3CA, CALM1	0.95894

## Sheet: GO_p11_1577_5%_dw724
Supplementary Table 3: BP enrichment analysis on 724 DEGs inhibited at P11. The threshold for statistical significance of GOEA was FDR<0,1 and Enrichment Score ≥1.5				FDR
Annotation Cluster 1	Enrichment Score: 23.415819842856415
Category	Term	Count	Genes	FDR
GOTERM_BP_FAT	GO:0001944~vasculature development	93	NRP2, MEF2C, GNA13, NOG, NRP1, EFNA1, CSPG4, GJA1, GJA4, AQP1, CXCL12, MMRN2, CTNNB1, CDC42, GPC3, FAP, RHOA, SEMA3C, ANGPT1, SOX17, CALCRL, FGF1, LOXL1, CIB1, CYR61, EGR1, RAMP2, EGR3, TMEM204, EGFL7, SOCS3, ACTA2, RASIP1, ACKR3, MYH9, JUNB, HES1, CLIC4, CD34, F3, JUN, COL1A2, PDGFRB, ADAMTS1, MAPK7, ACVR1, WNT5A, FGFR1, MEGF8, EMCN, COL3A1, BMPR2, EGLN1, DCN, ITGB1, EPHB4, CDH5, PLPP3, ZFP36L1,…	1.73931e-25
GOTERM_BP_FAT	GO:0001568~blood vessel development	89	NRP2, MEF2C, GNA13, NOG, NRP1, EFNA1, CSPG4, GJA1, GJA4, AQP1, CXCL12, MMRN2, CTNNB1, CDC42, GPC3, FAP, RHOA, SEMA3C, ANGPT1, SOX17, CALCRL, FGF1, LOXL1, CIB1, CYR61, EGR1, RAMP2, EGR3, EGFL7, SOCS3, ACTA2, RASIP1, ACKR3, MYH9, JUNB, HES1, CLIC4, CD34, F3, JUN, COL1A2, PDGFRB, ADAMTS1, ACVR1, WNT5A, FGFR1, MEGF8, EMCN, COL3A1, BMPR2, DCN, ITGB1, EPHB4, CDH5, PLPP3, ZFP36L1, TAL1, MAP3K3, XBP1, PT…	1.45448e-24
GOTERM_BP_FAT	GO:0072359~circulatory system development	116	MEF2C, GNA13, NOG, EFNA1, CSPG4, AQP1, CXCL12, CTNNB1, MMRN2, FAP, ILK, RARB, INSR, CIB1, TMEM204, SOCS3, MYH9, JUNB, HES1, CD34, F3, JUN, COL1A2, PDGFRB, ADAMTS1, MAPK7, WNT5A, FGFR1, EMCN, BMPR2, BICC1, SOX9, EPHB4, ITGB1, TAL1, ECE1, B4GALT1, COL18A1, SASH1, CCM2, EPAS1, NR4A1, ITGA3, ECM1, FOXP1, HDAC5, NOTCH1, MYH11, TBXA2R, TGFBR3, ENG, KLF4, NRP2, NRP1, GJA1, GJA4, CDC42, GPC3, RHOA, SEMA3…	1.03784e-23
GOTERM_BP_FAT	GO:0072358~cardiovascular system development	116	MEF2C, GNA13, NOG, EFNA1, CSPG4, AQP1, CXCL12, CTNNB1, MMRN2, FAP, ILK, RARB, INSR, CIB1, TMEM204, SOCS3, MYH9, JUNB, HES1, CD34, F3, JUN, COL1A2, PDGFRB, ADAMTS1, MAPK7, WNT5A, FGFR1, EMCN, BMPR2, BICC1, SOX9, EPHB4, ITGB1, TAL1, ECE1, B4GALT1, COL18A1, SASH1, CCM2, EPAS1, NR4A1, ITGA3, ECM1, FOXP1, HDAC5, NOTCH1, MYH11, TBXA2R, TGFBR3, ENG, KLF4, NRP2, NRP1, GJA1, GJA4, CDC42, GPC3, RHOA, SEMA3…	1.03784e-23
GOTERM_BP_FAT	GO:0048514~blood vessel morphogenesis	76	NRP2, GNA13, NOG, NRP1, EFNA1, CSPG4, GJA1, AQP1, CXCL12, MMRN2, CTNNB1, CDC42, FAP, RHOA, ANGPT1, SOX17, CALCRL, FGF1, CYR61, CIB1, RAMP2, EGR3, EGFL7, RASIP1, ACKR3, MYH9, JUNB, HES1, CD34, CLIC4, F3, JUN, PDGFRB, ADAMTS1, ACVR1, WNT5A, FGFR1, EMCN, COL3A1, BMPR2, DCN, ITGB1, EPHB4, ZFP36L1, TAL1, XBP1, PTN, COL8A1, COL8A2, THBS2, THBS4, B4GALT1, PTPRB, COL18A1, SASH1, COL4A2, CCM2, COL4A1, FLT…	7.96424e-21
GOTERM_BP_FAT	GO:0001525~angiogenesis	65	NRP2, GNA13, NRP1, EFNA1, CSPG4, AQP1, CXCL12, MMRN2, CTNNB1, CDC42, FAP, RHOA, ANGPT1, SOX17, CALCRL, FGF1, CYR61, CIB1, RAMP2, EGR3, EGFL7, RASIP1, ACKR3, MYH9, CD34, CLIC4, F3, JUN, PDGFRB, ADAMTS1, ACVR1, WNT5A, FGFR1, EMCN, DCN, ITGB1, EPHB4, TAL1, XBP1, PTN, COL8A1, COL8A2, THBS2, THBS4, B4GALT1, PTPRB, COL18A1, SASH1, COL4A2, FLT1, COL4A1, EPAS1, HSPG2, NR4A1, SPARC, ECM1, ANXA2, HDAC5, NO…	2.88955e-18
GOTERM_BP_FAT	GO:0048646~anatomical structure formation involved in morphogenesis	98	NRP2, MEF2C, GNA13, NOG, NRP1, EFNA1, CSPG4, AQP1, CXCL12, CTNNB1, MMRN2, CDC42, FAP, ILK, RHOA, SEMA3C, ANGPT1, CALCRL, SOX17, FGF1, CIB1, CYR61, RAMP2, EGR3, RARG, EGFL7, UGT8A, PLXNB2, RASIP1, ACKR3, WLS, MYH9, JUNB, HES1, CD34, CLIC4, F3, JUN, PDGFRB, ADAMTS1, PMP22, ACVR1, WNT5A, FGFR1, EMCN, IRX1, BMPR2, ITGB5, FKBP1A, EGLN1, DCN, SOX9, ITGB1, EPHB4, MTMR2, ALDH1A1, TAL1, XBP1, TGM2, PTN, C…	2.18561e-09
Annotation Cluster 2	Enrichment Score: 12.428408207127152
Category	Term	Count	Genes	FDR
GOTERM_BP_FAT	GO:0040011~locomotion	133	MEF2C, GNA13, EDN3, NOG, RARRES2, EFNA1, CSPG4, IL17RC, AQP1, CXCL12, VCL, CTNNB1, MMRN2, APP, FAP, ILK, RAPGEF4, LGI1, INSR, FNDC3B, CIB1, PLXNB2, MYH9, CTNNA1, HES1, TNS1, CD34, F3, JUN, PDGFRB, WNT5A, FGFR1, BMPR2, SOX9, MDK, EPHB4, ITGB1, TRF, CD74, CERS2, ARHGDIA, PLTP, B4GALT1, COL18A1, SASH1, KLF7, ST6GAL1, FSCN1, NR4A2, ITGA1, NR4A1, ITGA3, NR4A3, GAS1, ECM1, FOXP1, HDAC5, ITGA9, NOTCH1, …	1.79204e-18
GOTERM_BP_FAT	GO:0051674~localization of cell	120	GNA13, MEF2C, EDN3, NOG, RARRES2, EFNA1, CSPG4, IL17RC, AQP1, CXCL12, VCL, CTNNB1, MMRN2, FAP, ILK, RAPGEF4, INSR, FNDC3B, CIB1, PLXNB2, MYH9, CTNNA1, HES1, TNS1, CD34, F3, JUN, PDGFRB, WNT5A, FGFR1, BMPR2, SOX9, MDK, EPHB4, ITGB1, CD74, TRF, CERS2, ARHGDIA, PLTP, B4GALT1, COL18A1, SASH1, FSCN1, ITGA1, NR4A2, NR4A1, ITGA3, ECM1, FOXP1, HDAC5, ITGA9, NOTCH1, ARF4, TGFBR3, ENG, KLF4, NRP2, IER2, AR…	4.59145e-17
GOTERM_BP_FAT	GO:0048870~cell motility	120	GNA13, MEF2C, EDN3, NOG, RARRES2, EFNA1, CSPG4, IL17RC, AQP1, CXCL12, VCL, CTNNB1, MMRN2, FAP, ILK, RAPGEF4, INSR, FNDC3B, CIB1, PLXNB2, MYH9, CTNNA1, HES1, TNS1, CD34, F3, JUN, PDGFRB, WNT5A, FGFR1, BMPR2, SOX9, MDK, EPHB4, ITGB1, CD74, TRF, CERS2, ARHGDIA, PLTP, B4GALT1, COL18A1, SASH1, FSCN1, ITGA1, NR4A2, NR4A1, ITGA3, ECM1, FOXP1, HDAC5, ITGA9, NOTCH1, ARF4, TGFBR3, ENG, KLF4, NRP2, IER2, AR…	4.59145e-17
GOTERM_BP_FAT	GO:0006928~movement of cell or subcellular component	139	MEF2C, GNA13, EDN3, NOG, RARRES2, EFNA1, CSPG4, IL17RC, AQP1, CXCL12, VCL, CTNNB1, MMRN2, APP, FAP, ILK, RAPGEF4, LGI1, INSR, FNDC3B, CIB1, PLXNB2, MYH9, CTNNA1, HES1, TNS1, CD34, F3, JUN, PDGFRB, DST, DYNLRB1, WNT5A, MYL6, FGFR1, BMPR2, SOX9, MDK, EPHB4, ITGB1, TRF, CD74, CERS2, ARHGDIA, PLTP, B4GALT1, COL18A1, SASH1, KLF7, MOBP, FSCN1, NR4A2, ITGA1, NR4A1, ITGA3, NR4A3, GAS1, ECM1, FOXP1, HDAC5…	1.61934e-16
GOTERM_BP_FAT	GO:0016477~cell migration	110	MEF2C, EDN3, NOG, RARRES2, EFNA1, CSPG4, IL17RC, AQP1, CXCL12, CTNNB1, MMRN2, FAP, ILK, RAPGEF4, INSR, FNDC3B, CIB1, PLXNB2, MYH9, HES1, TNS1, CD34, F3, JUN, PDGFRB, WNT5A, FGFR1, BMPR2, SOX9, EPHB4, ITGB1, MDK, CD74, CERS2, ARHGDIA, COL18A1, B4GALT1, SASH1, FSCN1, ITGA1, NR4A2, NR4A1, ITGA3, ECM1, FOXP1, HDAC5, ITGA9, NOTCH1, ARF4, TGFBR3, ENG, KLF4, NRP2, ARSB, NRP1, PREX1, BCAR1, MITF, SORL1, …	2.69727e-16
GOTERM_BP_FAT	GO:0040012~regulation of locomotion	83	ARSB, GNA13, EDN3, NOG, RARRES2, NRP1, EFNA1, PREX1, BCAR1, SORL1, AQP1, CXCL12, MMRN2, VCL, ILK, RHOA, SEMA3C, ANGPT1, SEMA3B, RAPGEF4, MSN, FGF1, INSR, CIB1, CYR61, EGR1, RAP2A, EGFL7, PLXNB2, PADI2, PKN1, CTNNA1, CLIC4, F3, JUN, CFAP20, CD81, PDGFRB, ACVR1, WNT5A, FGFR1, MEGF8, COL3A1, VIM, BMPR2, PLVAP, ABHD2, DCN, SOX9, ITGB1, PLPP3, TRF, CD74, MIF, XBP1, CERS2, PTN, CNN2, GPNMB, ARHGDIA, TH…	5.77211e-14
GOTERM_BP_FAT	GO:2000145~regulation of cell motility	80	ARSB, GNA13, EDN3, NOG, RARRES2, EFNA1, PREX1, BCAR1, SORL1, AQP1, CXCL12, MMRN2, VCL, ILK, RHOA, SEMA3C, ANGPT1, SEMA3B, RAPGEF4, MSN, FGF1, INSR, CIB1, CYR61, EGR1, RAP2A, EGFL7, PLXNB2, PADI2, PKN1, CTNNA1, CLIC4, F3, JUN, CFAP20, CD81, PDGFRB, ACVR1, WNT5A, FGFR1, COL3A1, VIM, BMPR2, PLVAP, ABHD2, DCN, SOX9, ITGB1, PLPP3, TRF, CD74, MIF, XBP1, CERS2, PTN, CNN2, GPNMB, ARHGDIA, THBS4, COL18A1,…	2.22045e-13
GOTERM_BP_FAT	GO:0051270~regulation of cellular component movement	83	ARSB, GNA13, EDN3, NOG, RARRES2, NRP1, EFNA1, PREX1, BCAR1, SORL1, AQP1, CXCL12, MMRN2, VCL, ILK, RHOA, SEMA3C, ANGPT1, SEMA3B, RAPGEF4, MSN, FGF1, INSR, CIB1, CYR61, EGR1, RAP2A, EGFL7, PLXNB2, PADI2, PKN1, CTNNA1, CLIC4, F3, JUN, CFAP20, CD81, PDGFRB, ACVR1, WNT5A, FGFR1, MEGF8, COL3A1, VIM, BMPR2, PLVAP, ABHD2, DCN, SOX9, ITGB1, PLPP3, TRF, CD74, MIF, XBP1, CERS2, PTN, CNN2, GPNMB, ARHGDIA, TH…	6.55032e-13
GOTERM_BP_FAT	GO:0030334~regulation of cell migration	74	ARSB, GNA13, EDN3, NOG, RARRES2, EFNA1, PREX1, BCAR1, SORL1, AQP1, CXCL12, MMRN2, VCL, ILK, RHOA, SEMA3C, ANGPT1, SEMA3B, RAPGEF4, MSN, FGF1, INSR, CIB1, CYR61, EGR1, RAP2A, EGFL7, PLXNB2, PADI2, CLIC4, F3, JUN, PDGFRB, ACVR1, WNT5A, FGFR1, COL3A1, VIM, BMPR2, PLVAP, ABHD2, DCN, SOX9, ITGB1, PLPP3, CD74, MIF, XBP1, CERS2, PTN, CNN2, GPNMB, ARHGDIA, THBS4, COL18A1, SASH1, FLT1, LMNA, ITGA3, SPARC,…	1.28453e-11
GOTERM_BP_FAT	GO:0001667~ameboidal-type cell migration	46	NRP2, WNT5A, ARSB, FGFR1, MEGF8, EDN3, NRP1, EFNA1, BCAR1, BMPR2, DCN, SOX9, AQP1, CXCL12, EPHB4, ITGB1, PLPP3, MMRN2, EDNRB, FAP, ILK, RHOA, SEMA3C, SEMA3B, ANGPT1, SOX17, FGF1, CIB1, SASH1, SOX10, EGR3, NR4A1, PKN1, ITGA3, SPARC, MYH9, FOXP1, HDAC5, NOTCH1, TNS1, JUN, HBEGF, TGFBR3, SH3BGRL3, KLF4, ACVR1	1.72884e-10
GOTERM_BP_FAT	GO:0051272~positive regulation of cellular component movement	46	WNT5A, FGFR1, MEGF8, EDN3, RARRES2, NRP1, BCAR1, PREX1, BMPR2, PLVAP, AQP1, SOX9, CXCL12, ITGB1, TRF, CD74, PLPP3, MIF, XBP1, ILK, RHOA, SEMA3C, RAPGEF4, SEMA3B, ANGPT1, GPNMB, FGF1, INSR, THBS4, CYR61, CIB1, EGR1, COL18A1, SASH1, FLT1, ITGA3, SPARC, FOXP1, NOTCH1, F3, JUN, CFAP20, PDGFRB, HBEGF, SELE, ACVR1	6.95975e-06
GOTERM_BP_FAT	GO:0040017~positive regulation of locomotion	46	WNT5A, FGFR1, MEGF8, EDN3, RARRES2, NRP1, BCAR1, PREX1, BMPR2, PLVAP, AQP1, SOX9, CXCL12, ITGB1, TRF, CD74, PLPP3, MIF, XBP1, ILK, RHOA, SEMA3C, RAPGEF4, SEMA3B, ANGPT1, GPNMB, FGF1, INSR, THBS4, CYR61, CIB1, EGR1, COL18A1, SASH1, FLT1, ITGA3, SPARC, FOXP1, NOTCH1, F3, JUN, CFAP20, PDGFRB, HBEGF, SELE, ACVR1	8.01467e-06
GOTERM_BP_FAT	GO:2000147~positive regulation of cell motility	44	WNT5A, FGFR1, EDN3, RARRES2, BCAR1, PREX1, BMPR2, PLVAP, AQP1, SOX9, CXCL12, ITGB1, TRF, CD74, PLPP3, MIF, XBP1, ILK, RHOA, SEMA3C, RAPGEF4, SEMA3B, ANGPT1, GPNMB, FGF1, INSR, THBS4, CYR61, CIB1, EGR1, COL18A1, SASH1, FLT1, ITGA3, SPARC, FOXP1, NOTCH1, F3, JUN, CFAP20, PDGFRB, HBEGF, SELE, ACVR1	3.0138e-05
GOTERM_BP_FAT	GO:0030335~positive regulation of cell migration	42	WNT5A, FGFR1, EDN3, RARRES2, BCAR1, PREX1, BMPR2, PLVAP, AQP1, SOX9, CXCL12, ITGB1, CD74, PLPP3, MIF, XBP1, ILK, RHOA, SEMA3C, RAPGEF4, SEMA3B, ANGPT1, GPNMB, FGF1, INSR, THBS4, CIB1, CYR61, EGR1, COL18A1, SASH1, FLT1, ITGA3, SPARC, FOXP1, NOTCH1, F3, JUN, PDGFRB, HBEGF, SELE, ACVR1	9.80071e-05
GOTERM_BP_FAT	GO:0040013~negative regulation of locomotion	31	WNT5A, NOG, NRP1, COL3A1, ABHD2, DCN, CXCL12, MMRN2, CERS2, ILK, RHOA, SEMA3C, PTN, CNN2, SEMA3B, ARHGDIA, RAP2A, ST6GAL1, EGFL7, PADI2, CTNNA1, HDAC5, NOTCH1, LRP1, CLIC4, SULF1, TGFBR3, ENG, IGFBP3, KLF4, IGFBP5	0.000116538
GOTERM_BP_FAT	GO:0051271~negative regulation of cellular component movement	30	WNT5A, NOG, NRP1, COL3A1, ABHD2, DCN, CXCL12, MMRN2, CERS2, ILK, RHOA, SEMA3C, PTN, CNN2, SEMA3B, ARHGDIA, RAP2A, EGFL7, PADI2, CTNNA1, HDAC5, NOTCH1, LRP1, CLIC4, SULF1, TGFBR3, ENG, IGFBP3, KLF4, IGFBP5	0.000343149
GOTERM_BP_FAT	GO:2000146~negative regulation of cell motility	26	RAP2A, NOG, EGFL7, COL3A1, PADI2, ABHD2, DCN, CTNNA1, CXCL12, MMRN2, HDAC5, NOTCH1, LRP1, CLIC4, CERS2, SULF1, ILK, RHOA, TGFBR3, PTN, CNN2, IGFBP3, ENG, KLF4, ARHGDIA, IGFBP5	0.00388894
GOTERM_BP_FAT	GO:0030336~negative regulation of cell migration	25	RAP2A, NOG, EGFL7, COL3A1, PADI2, ABHD2, DCN, CXCL12, MMRN2, HDAC5, NOTCH1, LRP1, CLIC4, CERS2, SULF1, ILK, RHOA, TGFBR3, PTN, CNN2, IGFBP3, ENG, KLF4, ARHGDIA, IGFBP5	0.00513068
GOTERM_BP_FAT	GO:0010634~positive regulation of epithelial cell migration	16	WNT5A, SASH1, FGFR1, BCAR1, BMPR2, ITGA3, SPARC, SOX9, AQP1, FOXP1, PLPP3, JUN, HBEGF, ANGPT1, FGF1, CIB1	0.011231
Annotation Cluster 3	Enrichment Score: 11.328502249726226
Category	Term	Count	Genes	FDR
GOTERM_BP_FAT	GO:0008219~cell death	148	MEF2C, NOG, EFNA1, IMPACT, EIF5A, ITPKB, AQP1, CXCL12, CTNNB1, APP, FAP, ILK, RARB, CIB1, RARG, CRYAA, SOCS3, CRYAB, CST3, CTNNA1, POR, PNPLA8, ABCB1A, CD34, F3, JUN, PDGFRB, MAPK7, PMP22, EMP3, WNT5A, FGFR1, ADAMTSL4, CLU, BMPR2, CHEK2, MYBL2, SOX9, MDK, ITGB1, TIMP3, CD74, ZC3H8, ECE1, SRGN, B4GALT1, COL18A1, EEF1A1, ST6GAL1, CRIP1, TM2D1, NR4A2, ITGA1, NR4A1, SNW1, NR4A3, GAS1, FOXP1, NOTCH1, …	2.0628e-14
GOTERM_BP_FAT	GO:0006915~apoptotic process	133	MEF2C, NOG, EFNA1, EIF5A, ITPKB, AQP1, CXCL12, CTNNB1, APP, FAP, ILK, RARB, CIB1, RARG, CRYAA, SOCS3, CRYAB, CST3, CTNNA1, POR, F3, JUN, PDGFRB, MAPK7, WNT5A, FGFR1, ADAMTSL4, CLU, BMPR2, CHEK2, MYBL2, SOX9, MDK, ITGB1, TIMP3, CD74, ZC3H8, ECE1, SRGN, B4GALT1, COL18A1, ST6GAL1, CRIP1, TM2D1, NR4A2, ITGA1, NR4A1, SNW1, NR4A3, GAS1, FOXP1, NOTCH1, UACA, ATF3, PLK2, VCP, S100B, ARF4, IKBKG, PTTG1IP,…	1.08802e-12
GOTERM_BP_FAT	GO:0012501~programmed cell death	136	MEF2C, NOG, EFNA1, EIF5A, ITPKB, AQP1, CXCL12, CTNNB1, APP, FAP, ILK, RARB, CIB1, RARG, CRYAA, SOCS3, CRYAB, CST3, CTNNA1, POR, F3, JUN, PDGFRB, MAPK7, WNT5A, FGFR1, ADAMTSL4, CLU, BMPR2, CHEK2, MYBL2, SOX9, MDK, ITGB1, TIMP3, CD74, ZC3H8, ECE1, SRGN, B4GALT1, COL18A1, ST6GAL1, CRIP1, TM2D1, NR4A2, ITGA1, NR4A1, SNW1, NR4A3, GAS1, FOXP1, NOTCH1, UACA, ATF3, PLK2, VCP, S100B, ARF4, IKBKG, PTTG1IP,…	4.14113e-12
GOTERM_BP_FAT	GO:0010941~regulation of cell death	121	MEF2C, NOG, EFNA1, IMPACT, EIF5A, ITPKB, AQP1, CXCL12, CTNNB1, FAP, ILK, RARB, CIB1, RARG, CRYAA, SOCS3, CRYAB, CST3, CTNNA1, JUNB, POR, ABCB1A, CD34, F3, JUN, PDGFRB, MAPK7, WNT5A, FGFR1, ADAMTSL4, CLU, CHEK2, MYBL2, SOX9, MDK, ITGB1, TIMP3, CD74, ZC3H8, B4GALT1, COL18A1, EEF1A1, ST6GAL1, ITGA1, NR4A2, NR4A1, NR4A3, GAS1, FOXP1, NOTCH1, UACA, ATF3, PLK2, VCP, S100B, ARF4, IKBKG, PTTG1IP, TGFBR3,…	3.44058e-11
GOTERM_BP_FAT	GO:0043067~regulation of programmed cell death	112	MEF2C, NOG, EFNA1, EIF5A, ITPKB, AQP1, CXCL12, CTNNB1, FAP, ILK, RARB, CIB1, RARG, CRYAA, SOCS3, CRYAB, CST3, CTNNA1, POR, F3, JUN, PDGFRB, MAPK7, WNT5A, FGFR1, ADAMTSL4, CLU, CHEK2, SOX9, MYBL2, MDK, ITGB1, TIMP3, CD74, ZC3H8, B4GALT1, COL18A1, ST6GAL1, ITGA1, NR4A2, NR4A1, NR4A3, GAS1, FOXP1, NOTCH1, UACA, ATF3, VCP, PLK2, S100B, ARF4, IKBKG, PTTG1IP, TGFBR3, ENG, KLF4, NRP1, NUAK2, ZMAT3, MITF…	4.15223e-10
GOTERM_BP_FAT	GO:0042981~regulation of apoptotic process	111	MEF2C, NOG, EFNA1, EIF5A, ITPKB, AQP1, CXCL12, CTNNB1, FAP, ILK, RARB, CIB1, RARG, CRYAA, SOCS3, CRYAB, CTNNA1, POR, F3, JUN, PDGFRB, MAPK7, WNT5A, FGFR1, ADAMTSL4, CLU, CHEK2, SOX9, MYBL2, MDK, ITGB1, TIMP3, CD74, ZC3H8, B4GALT1, COL18A1, ST6GAL1, ITGA1, NR4A2, NR4A1, NR4A3, GAS1, FOXP1, NOTCH1, UACA, ATF3, VCP, PLK2, S100B, ARF4, IKBKG, PTTG1IP, TGFBR3, ENG, KLF4, NRP1, NUAK2, ZMAT3, MITF, RPS3…	4.75309e-10
GOTERM_BP_FAT	GO:0060548~negative regulation of cell death	79	MEF2C, NOG, NRP1, NUAK2, EFNA1, IMPACT, SORL1, MITF, EIF5A, ITPKB, AQP1, CXCL12, CTNNB1, EDNRB, ILK, RHOA, MT1, ANGPT1, RARB, CAT, CIB1, CYR61, RAMP2, SOX10, AVP, EGR3, SGK1, RARG, ARHGEF1, CRYAA, SOCS3, CRYAB, CST3, ACKR3, CTNNA1, POR, GPR37L1, EYA2, ABCB1A, BTG2, CD34, RIPK1, JUN, PDGFRB, MAPK7, ACVR1, WNT5A, TNFRSF22, LIMS1, CLU, SOX9, MDK, ITGB1, CD74, MIF, XBP1, DAD1, GPNMB, TRIP10, ST6GAL1,…	1.61141e-06
GOTERM_BP_FAT	GO:0043065~positive regulation of apoptotic process	52	MEF2C, ZMAT3, EIF5A, CTNNB1, RPS3, CDC42, FAP, RHOA, RARB, CYR61, EGR1, RARG, CTNNA1, RIPK1, IGF2R, JUN, F3, PDGFRB, UBB, GADD45B, CRYBA1, DEGS1, WNT5A, SAV1, ADAMTSL4, CLU, EGLN1, CHEK2, MYBL2, ITGB1, TIMP3, ZC3H8, ALDH1A1, XBP1, TGM2, PTN, PHLDA1, COL18A1, B4GALT1, PTPA, ITGA1, NR4A1, NR4A3, ANXA5, NOTCH1, UACA, ATF3, DUSP1, S100B, VCP, ID3, IGFBP3	8.29501e-06
GOTERM_BP_FAT	GO:0043068~positive regulation of programmed cell death	52	MEF2C, ZMAT3, EIF5A, CTNNB1, RPS3, CDC42, FAP, RHOA, RARB, CYR61, EGR1, RARG, CTNNA1, RIPK1, IGF2R, JUN, F3, PDGFRB, UBB, GADD45B, CRYBA1, DEGS1, WNT5A, SAV1, ADAMTSL4, CLU, EGLN1, CHEK2, MYBL2, ITGB1, TIMP3, ZC3H8, ALDH1A1, XBP1, TGM2, PTN, PHLDA1, COL18A1, B4GALT1, PTPA, ITGA1, NR4A1, NR4A3, ANXA5, NOTCH1, UACA, ATF3, DUSP1, S100B, VCP, ID3, IGFBP3	1.10161e-05
GOTERM_BP_FAT	GO:0010942~positive regulation of cell death	54	MEF2C, ZMAT3, EIF5A, CTNNB1, RPS3, CDC42, FAP, RHOA, RARB, CYR61, EGR1, RARG, CTNNA1, RIPK1, F3, IGF2R, JUN, PDGFRB, UBB, GADD45B, CRYBA1, DEGS1, WNT5A, SAV1, ADAMTSL4, CLU, EGLN1, CHEK2, MYBL2, TIMP3, ITGB1, ZC3H8, ALDH1A1, XBP1, TGM2, PTN, PHLDA1, COL18A1, B4GALT1, EEF1A1, NOS1, PTPA, ITGA1, NR4A1, NR4A3, ANXA5, NOTCH1, ATF3, UACA, S100B, DUSP1, VCP, ID3, IGFBP3	1.29264e-05
GOTERM_BP_FAT	GO:0043066~negative regulation of apoptotic process	71	MEF2C, NOG, NRP1, NUAK2, EFNA1, MITF, EIF5A, ITPKB, AQP1, CXCL12, CTNNB1, EDNRB, ILK, RHOA, MT1, ANGPT1, RARB, CAT, CYR61, CIB1, RAMP2, SOX10, AVP, EGR3, SGK1, RARG, CRYAA, SOCS3, CRYAB, ACKR3, CTNNA1, POR, EYA2, BTG2, RIPK1, JUN, PDGFRB, MAPK7, ACVR1, WNT5A, TNFRSF22, LIMS1, CLU, SOX9, MDK, ITGB1, CD74, MIF, XBP1, DAD1, TRIP10, ST6GAL1, NOS1, TMBIM6, LMNA, NR4A2, NR4A1, GAS1, NR4A3, FOXP1, NOTCH…	1.32889e-05
GOTERM_BP_FAT	GO:0043069~negative regulation of programmed cell death	71	MEF2C, NOG, NRP1, NUAK2, EFNA1, MITF, EIF5A, ITPKB, AQP1, CXCL12, CTNNB1, EDNRB, ILK, RHOA, MT1, ANGPT1, RARB, CAT, CYR61, CIB1, RAMP2, SOX10, AVP, EGR3, SGK1, RARG, CRYAA, SOCS3, CRYAB, ACKR3, CTNNA1, POR, EYA2, BTG2, RIPK1, JUN, PDGFRB, MAPK7, ACVR1, WNT5A, TNFRSF22, LIMS1, CLU, SOX9, MDK, ITGB1, CD74, MIF, XBP1, DAD1, TRIP10, ST6GAL1, NOS1, TMBIM6, LMNA, NR4A2, NR4A1, GAS1, NR4A3, FOXP1, NOTCH…	2.47375e-05
Annotation Cluster 4	Enrichment Score: 11.259594295800435
Category	Term	Count	Genes	FDR
GOTERM_BP_FAT	GO:0042127~regulation of cell proliferation	123	MEF2C, EDN3, NOG, OSMR, EIF5A, AQP1, CXCL12, CTNNB1, FAP, ILK, RARB, INSR, FNDC3B, CIB1, RARG, CST3, CTNNA1, JUNB, POR, HES1, TNS2, EIF2AK1, F3, JUN, PDGFRB, PMP22, WNT5A, FGFR1, GNAI2, IFITM3, CLU, BMPR2, NFKBIA, SOX9, ITGB1, TRF, CD74, TAL1, CERS2, B4GALT1, COL18A1, ST6GAL1, CRIP2, ITGA1, NR4A1, NR4A3, GAS1, ECM1, FOXP1, HDAC5, SFRP5, NOTCH1, ATF3, S100B, TGFBR3, TMEM119, ENG, KLF4, GFAP, MITF,…	1.58984e-11
GOTERM_BP_FAT	GO:0008283~cell proliferation	134	MEF2C, EDN3, NOG, OSMR, CSPG4, EIF5A, ITPKB, AQP1, CXCL12, CTNNB1, FAP, ILK, RARB, INSR, FNDC3B, CIB1, RARG, PLXNB2, CST3, CTNNA1, JUNB, TACC1, POR, HES1, TNS2, EIF2AK1, ABCB1A, CD34, F3, JUN, PDGFRB, PMP22, WNT5A, FGFR1, GNAI2, IFITM3, CLU, BMPR2, IGF2BP1, SOX9, ITGB1, TRF, CD74, CERS2, B4GALT1, COL18A1, ST6GAL1, CRIP2, ITGA1, NR4A1, SNW1, NR4A3, GAS1, ECM1, FOXP1, HDAC5, SFRP5, NOTCH1, ATF3, S1…	2.54796e-11
GOTERM_BP_FAT	GO:0008284~positive regulation of cell proliferation	75	MEF2C, EDN3, GFAP, NOG, OSMR, EIF5A, AQP1, CXCL12, CTNNB1, CDC42, EDNRB, HLX, ILK, RARB, CALCRL, FGF1, INSR, FNDC3B, CIB1, CYR61, EGR1, SOX10, AVP, EGR3, RSU1, RARG, EGFL7, CST3, RASIP1, GPR37L1, HES1, CCND1, F3, JUN, CD81, PDGFRB, WNT5A, FGFR1, GNAI2, VIM, CLU, BMPR2, NFYA, SOX9, CDH3, ITGB1, TRF, CD74, MIF, XBP1, TGM2, PTN, THBS4, B4GALT1, COL18A1, ST6GAL1, CRIP2, NR4A1, GAS1, NR4A3, ECM1, FZD7…	5.52931e-07
GOTERM_BP_FAT	GO:0008285~negative regulation of cell proliferation	54	MEF2C, NOG, GJA1, CTNNB1, GPC3, PEX2, PTGES, FAP, ILK, RARB, CIB1, RARG, PKN1, CTNNA1, SLIT3, HES1, CTSL, TNS2, EIF2AK1, PTGDS, BTG2, JUN, PMP22, WNT5A, LIMS1, SAV1, IFITM3, BMPR2, SOX9, ITGB1, CDH5, CERS2, PTN, GPNMB, TES, B4GALT1, NOS1, NF2, ATRAID, LMNA, ITGA1, GJB6, SPARC, GAS1, SFRP5, NOTCH1, GKN3, ID2, SULF1, ACE2, TGFBR3, IGFBP3, KLF4, IGFBP5	6.08608e-05
Annotation Cluster 5	Enrichment Score: 10.528651247741234
Category	Term	Count	Genes	FDR
GOTERM_BP_FAT	GO:0050673~epithelial cell proliferation	47	WNT5A, MEF2C, NOG, LIMS1, SAV1, BMPR2, GJA1, SOX9, CDH3, CXCL12, CTNNB1, ZFP36L1, CDC42, GPC3, XBP1, PEX2, FAP, PTN, COL8A1, FGF1, COL8A2, THBS4, B4GALT1, ZFP36, EGR3, EGFL7, NR4A1, SPARC, NR4A3, GAS1, ECM1, FOXP1, FZD7, CTSL, NOTCH1, CCND1, GKN3, ID2, CD34, ID1, F3, JUN, SULF1, TGFBR3, IGFBP3, IGFBP4, IGFBP5	1.04904e-09
GOTERM_BP_FAT	GO:0050678~regulation of epithelial cell proliferation	41	WNT5A, MEF2C, NOG, LIMS1, SAV1, BMPR2, GJA1, CDH3, SOX9, CXCL12, CTNNB1, ZFP36L1, EDNRB, CDC42, GPC3, XBP1, PEX2, PTN, FGF1, THBS4, ZFP36, B4GALT1, EGR3, EGFL7, NR4A1, SPARC, NR4A3, GAS1, ECM1, FZD7, FOXP1, HES1, CTSL, NOTCH1, CCND1, GKN3, ID1, F3, JUN, SULF1, TGFBR3	2.25646e-08
GOTERM_BP_FAT	GO:0050679~positive regulation of epithelial cell proliferation	26	WNT5A, NOG, BMPR2, CDH3, SOX9, CXCL12, CTNNB1, CDC42, XBP1, PTN, FGF1, THBS4, B4GALT1, EGR3, EGFL7, NR4A1, GAS1, NR4A3, ECM1, FOXP1, FZD7, CCND1, NOTCH1, ID1, JUN, F3	8.26724e-06
Annotation Cluster 6	Enrichment Score: 9.354194074335672
Category	Term	Count	Genes	FDR
GOTERM_BP_FAT	GO:0035295~tube development	69	MEF2C, GNA13, NOG, RARRES2, NRP1, GJA1, AQP1, CXCL12, CTNNB1, EDNRB, CDC42, GPC3, HLX, ILK, RHOA, SEMA3C, ANGPT1, SLC4A2, RARB, CAT, SOX17, FGF1, FNDC3B, SOX10, RARG, PLXNB2, RASIP1, MGP, HES1, CTSL, MAN2A1, CLIC4, CTSD, PDGFRB, UBB, ACVR1, WNT5A, FGFR1, MEGF8, SAV1, IRX1, COL3A1, BMPR2, SOX9, ZFP36L1, TGM2, PTN, B4GALT1, SREBF1, CCM2, COL4A1, FLT1, EPAS1, ITGA3, SPARC, GAS1, NR4A3, FOXP1, FZD6, …	2.53664e-10
GOTERM_BP_FAT	GO:0048729~tissue morphogenesis	65	NRP2, GNA13, MEF2C, NOG, NRP1, CRYGS, GJA1, CXCL12, VCL, CTNNB1, CDC42, GPC3, ILK, RHOA, SEMA3C, ANGPT1, MSN, SOX17, FGF1, CYR61, SOX10, RARG, SOCS3, ACTA2, PLXNB2, RASIP1, MGP, WLS, HES1, CTSL, CLIC4, CTSD, ACVR1, WNT5A, FGFR1, MEGF8, IRX1, COL3A1, BMPR2, FKBP1A, EGLN1, SOX9, ITGB1, ALDH1A1, TAL1, LY6E, TGM2, B4GALT1, CCM2, FLT1, COL4A1, NF2, ITGA3, NR4A3, FZD6, SFRP5, HDAC5, RDH10, NOTCH1, SULF…	5.49127e-10
GOTERM_BP_FAT	GO:0060429~epithelium development	92	MEF2C, GNA13, NOG, NRP1, CRYGS, MYO7A, CLDN5, GJA1, GJA4, AQP1, CXCL12, VCL, CTNNB1, CDC42, CRYGD, GPC3, ILK, RHOA, SEMA3C, ANGPT1, MSN, RARB, SOX17, CAT, FGF1, FNDC3B, SLC4A5, CYR61, ZFP36, SOX10, RARG, CRYAA, SOCS3, ACTA2, PLXNB2, CST3, RASIP1, MGP, SLC7A11, HES1, CTSL, CCND1, CLIC4, CD34, JUN, CLDN1, CTSD, ACVR1, WNT5A, FGFR1, MEGF8, CNN3, ADAMTSL4, SAV1, IRX1, VIM, BMPR2, TAGLN2, SOX9, CDH3, …	3.29082e-09
GOTERM_BP_FAT	GO:0009887~organ morphogenesis	85	NRP2, MEF2C, NOG, NRP1, EFNA1, MYO7A, GJA1, RPE65, AQP1, CTNNB1, CDC42, TNFRSF11B, GPC3, FLI1, HLX, ILK, RHOA, SEMA3C, ANGPT1, MSN, RARB, SOX17, FGF1, INSR, CYR61, BSG, RARG, CRYAA, ACTA2, CTNNA1, POR, SLIT3, HES1, CTSL, MAN2A1, DHRS3, CD34, JUN, COL1A2, GAA, CTSD, PDGFRB, ADAMTS1, ACVR1, WNT5A, FGFR1, MEGF8, LIMS1, SAV1, IRX1, COL3A1, BMPR2, FKBP1A, EGLN1, SOX9, EPHB4, SERPINH1, ALDH1A1, LY6E, X…	5.98136e-09
GOTERM_BP_FAT	GO:0002009~morphogenesis of an epithelium	51	GNA13, MEF2C, NOG, CRYGS, NRP1, GJA1, CXCL12, CTNNB1, VCL, CDC42, GPC3, ILK, RHOA, SEMA3C, ANGPT1, MSN, SOX17, FGF1, CYR61, SOX10, RARG, SOCS3, PLXNB2, RASIP1, MGP, HES1, CTSL, CLIC4, CTSD, ACVR1, WNT5A, FGFR1, MEGF8, IRX1, SOX9, ALDH1A1, TGM2, B4GALT1, CCM2, FLT1, COL4A1, FZD6, SFRP5, HDAC5, NOTCH1, RDH10, SULF1, HBEGF, ENG, KLF4, IGFBP5	2.21302e-06
GOTERM_BP_FAT	GO:0061138~morphogenesis of a branching epithelium	29	GNA13, WNT5A, FGFR1, NOG, NRP1, SOX9, CXCL12, CTNNB1, GPC3, ILK, TGM2, SEMA3C, ANGPT1, FGF1, B4GALT1, SOX10, FLT1, COL4A1, SOCS3, RASIP1, MGP, CTSL, NOTCH1, RDH10, CLIC4, SULF1, CTSD, ENG, ACVR1	1.14183e-05
GOTERM_BP_FAT	GO:0035239~tube morphogenesis	41	GNA13, WNT5A, MEF2C, MEGF8, NOG, NRP1, IRX1, GJA1, SOX9, CXCL12, CTNNB1, GPC3, HLX, ILK, RHOA, TGM2, ANGPT1, SOX17, FGF1, B4GALT1, SOX10, CCM2, RARG, FLT1, COL4A1, PLXNB2, RASIP1, MGP, NR4A3, FZD6, HDAC5, HES1, SFRP5, CTSL, NOTCH1, RDH10, ID2, CLIC4, CTSD, ENG, ACVR1	3.41764e-05
GOTERM_BP_FAT	GO:0001763~morphogenesis of a branching structure	29	GNA13, WNT5A, FGFR1, NOG, NRP1, SOX9, CXCL12, CTNNB1, GPC3, ILK, TGM2, SEMA3C, ANGPT1, FGF1, B4GALT1, SOX10, FLT1, COL4A1, SOCS3, RASIP1, MGP, CTSL, NOTCH1, RDH10, CLIC4, SULF1, CTSD, ENG, ACVR1	0.000115382
GOTERM_BP_FAT	GO:0060562~epithelial tube morphogenesis	36	GNA13, MEF2C, WNT5A, MEGF8, NOG, NRP1, IRX1, GJA1, SOX9, CXCL12, CTNNB1, GPC3, ILK, RHOA, ANGPT1, SOX17, FGF1, B4GALT1, CCM2, RARG, FLT1, COL4A1, PLXNB2, RASIP1, MGP, FZD6, HDAC5, SFRP5, HES1, CTSL, NOTCH1, RDH10, CLIC4, CTSD, ENG, ACVR1	0.000478681
GOTERM_BP_FAT	GO:0048754~branching morphogenesis of an epithelial tube	23	GNA13, WNT5A, B4GALT1, NOG, COL4A1, FLT1, NRP1, RASIP1, MGP, SOX9, CXCL12, CTNNB1, CTSL, NOTCH1, RDH10, GPC3, CLIC4, ILK, CTSD, ANGPT1, FGF1, ENG, ACVR1	0.00184776
Annotation Cluster 7	Enrichment Score: 9.347155262109224
Category	Term	Count	Genes	FDR
GOTERM_BP_FAT	GO:0071363~cellular response to growth factor stimulus	69	NRP2, MEF2C, NOG, NRP1, LTBP4, BCAR1, CLDN5, MMRN2, RPS3, CTNNB1, FOS, APP, GPC3, ILK, ANGPT1, CAT, ZYX, FGF1, INSR, CYR61, CIB1, EGR1, ZFP36, RAMP2, EGR3, TMEM204, HES1, RIPK1, JUN, COL1A2, PDGFRB, MAPK7, ACVR1, WNT5A, FGFR1, WFIKKN2, MEGF8, COL3A1, BMPR2, ITGB5, DCN, MAPKAPK2, SOX9, ITGB1, CDH5, ZFP36L1, ZFP36L2, INPP5K, XBP1, PTN, HTR3A, EEF1A1, COL4A2, NOS1, FLT1, NR4A1, ITGA3, SNW1, SPARC, G…	6.66818e-14
GOTERM_BP_FAT	GO:0070848~response to growth factor	70	NRP2, MEF2C, IER2, NOG, NRP1, LTBP4, BCAR1, CLDN5, MMRN2, RPS3, CTNNB1, FOS, APP, GPC3, ILK, ANGPT1, CAT, ZYX, FGF1, INSR, CYR61, CIB1, EGR1, ZFP36, RAMP2, EGR3, TMEM204, HES1, RIPK1, JUN, COL1A2, PDGFRB, MAPK7, ACVR1, WNT5A, FGFR1, WFIKKN2, MEGF8, COL3A1, BMPR2, ITGB5, DCN, MAPKAPK2, SOX9, ITGB1, CDH5, ZFP36L1, ZFP36L2, INPP5K, XBP1, PTN, HTR3A, EEF1A1, COL4A2, NOS1, FLT1, NR4A1, ITGA3, SNW1, SP…	2.22045e-13
GOTERM_BP_FAT	GO:0007167~enzyme linked receptor protein signaling pathway	70	NRP2, NOG, NRP1, EFNA1, HEXA, LTBP4, BCAR1, CLDN5, CSPG4, RPE65, MMRN2, CTNNB1, SHKBP1, CDC42, FOS, APP, GPC3, ILK, ANGPT1, ZYX, FGF1, INSR, CYR61, EGR1, SOCS3, HES1, F3, JUN, COL1A2, PDGFRB, ACVR1, WNT5A, FGFR1, MEGF8, WFIKKN2, COL3A1, VIM, BMPR2, ITGB5, FKBP1A, DCN, MAPKAPK2, SOX9, CDH3, ITGB1, EPHB4, CDH5, TRF, INPP5K, XBP1, SREBF1, COL4A2, FLT1, COL4A1, ITGA1, ITGA3, SNW1, COL4A5, NOTCH1, LRP…	1.40814e-07
GOTERM_BP_FAT	GO:0071560~cellular response to transforming growth factor beta stimulus	25	WNT5A, MEF2C, WFIKKN2, LTBP4, COL3A1, CLDN5, ITGB5, SOX9, ITGB1, CDH5, ZFP36L1, ZFP36L2, FOS, ZYX, COL4A2, ITGA3, SNW1, ID1, JUN, COL1A2, TGFBR3, MAPK7, BAMBI, ENG, ACVR1	0.000670741
GOTERM_BP_FAT	GO:0071559~response to transforming growth factor beta	25	WNT5A, MEF2C, WFIKKN2, LTBP4, COL3A1, CLDN5, ITGB5, SOX9, ITGB1, CDH5, ZFP36L1, ZFP36L2, FOS, ZYX, COL4A2, ITGA3, SNW1, ID1, JUN, COL1A2, TGFBR3, MAPK7, BAMBI, ENG, ACVR1	0.000881572
GOTERM_BP_FAT	GO:0007178~transmembrane receptor protein serine/threonine kinase signaling pathway	33	WNT5A, WFIKKN2, MEGF8, NOG, LTBP4, HEXA, CLDN5, VIM, COL3A1, BMPR2, ITGB5, FKBP1A, ITGB1, TRF, CDH5, FOS, GPC3, ILK, ZYX, CYR61, EGR1, SNW1, ITGA3, HES1, NOTCH1, ID1, JUN, SULF1, COL1A2, TGFBR3, BAMBI, ENG, ACVR1	0.00144544
GOTERM_BP_FAT	GO:0007179~transforming growth factor beta receptor signaling pathway	16	WFIKKN2, LTBP4, COL3A1, CLDN5, ITGB5, SNW1, ITGB1, CDH5, FOS, JUN, COL1A2, TGFBR3, ZYX, BAMBI, ENG, ACVR1	0.370318
Annotation Cluster 8	Enrichment Score: 9.145563091424737
Category	Term	Count	Genes	FDR
GOTERM_BP_FAT	GO:0009966~regulation of signal transduction	156	MEF2C, EDN3, NOG, ZC3HAV1, EFNA1, CRABP2, CSPG4, ITPKB, CXCL12, CTNNB1, MMRN2, SHKBP1, APP, TMEM9B, ILK, ARHGEF40, INSR, CIB1, TMEM204, SOCS3, SCUBE1, CTNNA1, NTSR2, POR, HES1, LPAR6, F3, JUN, PDGFRB, MAPK7, WNT5A, FGFR1, GNAI2, CLU, BMPR2, NFKBIA, ABCA1, BICC1, SOX9, ITGB1, TIMP3, TRF, CD74, ECE1, VRK2, IQSEC1, ARHGDIA, SPPL3, SASH1, NR4A2, ITGA1, SNW1, ITGA3, GAS1, ECM1, FOXP1, SFRP5, NOTCH1, U…	2.96989e-09
GOTERM_BP_FAT	GO:0010646~regulation of cell communication	166	MEF2C, EDN3, NOG, ZC3HAV1, EFNA1, CRABP2, CSPG4, ITPKB, CSPG5, CXCL12, CTNNB1, MMRN2, SHKBP1, SLC16A1, APP, TMEM9B, ILK, ARHGEF40, RAPGEF4, LGI1, INSR, CIB1, TMEM204, SOCS3, SCUBE1, CTNNA1, NTSR2, POR, HES1, LPAR6, F3, JUN, PDGFRB, MAPK7, WNT5A, FGFR1, GNAI2, CLU, BMPR2, NFKBIA, ABCA1, BICC1, SOX9, TIMP3, ITGB1, TRF, CD74, ECE1, VRK2, IQSEC1, ARHGDIA, SPPL3, SREBF1, SASH1, NR4A2, ITGA1, SNW1, ITG…	5.45845e-08
GOTERM_BP_FAT	GO:0023051~regulation of signaling	166	MEF2C, EDN3, NOG, ZC3HAV1, EFNA1, CRABP2, CSPG4, ITPKB, CSPG5, CXCL12, CTNNB1, MMRN2, SHKBP1, SLC16A1, APP, TMEM9B, ILK, ARHGEF40, RAPGEF4, LGI1, INSR, CIB1, TMEM204, SOCS3, SCUBE1, CTNNA1, NTSR2, POR, HES1, LPAR6, F3, JUN, PDGFRB, MAPK7, WNT5A, FGFR1, GNAI2, CLU, BMPR2, NFKBIA, ABCA1, BICC1, SOX9, TIMP3, ITGB1, TRF, CD74, ECE1, VRK2, IQSEC1, ARHGDIA, SPPL3, SREBF1, SASH1, NR4A2, ITGA1, SNW1, ITG…	1.06444e-07
GOTERM_BP_FAT	GO:0048585~negative regulation of response to stimulus	96	1810011O10RIK, A2M, NOG, NRP1, SORL1, WWC1, GJA1, CXCL12, MMRN2, RPS3, CTNNB1, GPC3, HLX, RHOA, SEMA3C, ANGPT1, SEMA3B, CALCRL, SOX17, CIB1, EGR1, ZFP36, SOX10, AVP, EGFL7, SOCS3, G3BP1, PADI2, SERPING1, ACKR3, CTNNA1, SLC9A3R2, GPR37L1, SLIT3, CCND1, DHRS3, BGN, EYA2, CD34, RIPK1, MAPK7, CRYBA1, PPP1R15A, ACVR1, TNFRSF22, WNT5A, RTN4RL1, COL3A1, CLU, NFKBIA, EGLN1, DCN, CHEK2, BICC1, SOX9, TIMP3…	5.03144e-07
GOTERM_BP_FAT	GO:0010648~negative regulation of cell communication	85	1810011O10RIK, EDN3, NOG, NRP1, SORL1, WWC1, CXCL12, MMRN2, CTNNB1, GPC3, RHOA, MGLL, RAPGEF4, SOX17, KCNQ1, CIB1, EGR1, SOX10, AVP, EGFL7, SOCS3, G3BP1, PADI2, ACKR3, CTNNA1, SLC9A3R2, GPR37L1, SLIT3, CCND1, DHRS3, BGN, EYA2, RIPK1, MAPK7, CRYBA1, ACVR1, TNFRSF22, WNT5A, RTN4RL1, GNAI2, CLU, NFKBIA, EGLN1, DCN, BICC1, SOX9, TIMP3, ITGB1, CD74, HIC1, MIF, MTMR2, EZR, INPP5K, XBP1, SREBF1, NOS1, N…	1.63399e-06
GOTERM_BP_FAT	GO:0023057~negative regulation of signaling	85	1810011O10RIK, EDN3, NOG, NRP1, SORL1, WWC1, CXCL12, MMRN2, CTNNB1, GPC3, RHOA, MGLL, RAPGEF4, SOX17, KCNQ1, CIB1, EGR1, SOX10, AVP, EGFL7, SOCS3, G3BP1, PADI2, ACKR3, CTNNA1, SLC9A3R2, GPR37L1, SLIT3, CCND1, DHRS3, BGN, EYA2, RIPK1, MAPK7, CRYBA1, ACVR1, TNFRSF22, WNT5A, RTN4RL1, GNAI2, CLU, NFKBIA, EGLN1, DCN, BICC1, SOX9, TIMP3, ITGB1, CD74, HIC1, MIF, MTMR2, EZR, INPP5K, XBP1, SREBF1, NOS1, N…	1.88521e-06
GOTERM_BP_FAT	GO:0009968~negative regulation of signal transduction	76	1810011O10RIK, NOG, NRP1, SORL1, WWC1, CXCL12, MMRN2, CTNNB1, GPC3, RHOA, SOX17, CIB1, EGR1, SOX10, AVP, EGFL7, SOCS3, G3BP1, PADI2, ACKR3, CTNNA1, SLC9A3R2, GPR37L1, SLIT3, CCND1, DHRS3, BGN, EYA2, RIPK1, MAPK7, CRYBA1, ACVR1, WNT5A, TNFRSF22, RTN4RL1, CLU, NFKBIA, EGLN1, DCN, BICC1, SOX9, TIMP3, ITGB1, CD74, HIC1, MIF, MTMR2, EZR, INPP5K, XBP1, NF2, TMBIM6, ITGA1, LMNA, NR4A2, ITGA3, GAS1, ECM1…	9.29774e-06
GOTERM_BP_FAT	GO:1902532~negative regulation of intracellular signal transduction	36	RTN4RL1, CLU, SORL1, WWC1, NFKBIA, EGLN1, DCN, CXCL12, ITGB1, TIMP3, CD74, MIF, EZR, INPP5K, XBP1, RHOA, CIB1, NF2, SOCS3, TMBIM6, ITGA3, ACKR3, SLC9A3R2, SFRP5, ATF3, BGN, UACA, DUSP1, RIPK1, IKBKG, ACE2, PTTG1IP, DGKZ, MAPK7, CRYBA1, KLF4	0.0602392
Annotation Cluster 9	Enrichment Score: 8.747920526233596
Category	Term	Count	Genes	FDR
GOTERM_BP_FAT	GO:0035295~tube development	69	MEF2C, GNA13, NOG, RARRES2, NRP1, GJA1, AQP1, CXCL12, CTNNB1, EDNRB, CDC42, GPC3, HLX, ILK, RHOA, SEMA3C, ANGPT1, SLC4A2, RARB, CAT, SOX17, FGF1, FNDC3B, SOX10, RARG, PLXNB2, RASIP1, MGP, HES1, CTSL, MAN2A1, CLIC4, CTSD, PDGFRB, UBB, ACVR1, WNT5A, FGFR1, MEGF8, SAV1, IRX1, COL3A1, BMPR2, SOX9, ZFP36L1, TGM2, PTN, B4GALT1, SREBF1, CCM2, COL4A1, FLT1, EPAS1, ITGA3, SPARC, GAS1, NR4A3, FOXP1, FZD6, …	2.53664e-10
GOTERM_BP_FAT	GO:0030324~lung development	29	WNT5A, FGFR1, NOG, SAV1, BMPR2, SOX9, CTNNB1, CDC42, GPC3, PTN, FGF1, FNDC3B, SREBF1, EPAS1, MGP, ITGA3, SPARC, FOXP1, HES1, MAN2A1, CTSL, NOTCH1, RDH10, SP1, ID1, PDGFRB, CTSD, KLF2, IGFBP5	4.62075e-05
GOTERM_BP_FAT	GO:0030323~respiratory tube development	29	WNT5A, FGFR1, NOG, SAV1, BMPR2, SOX9, CTNNB1, CDC42, GPC3, PTN, FGF1, FNDC3B, SREBF1, EPAS1, MGP, ITGA3, SPARC, FOXP1, HES1, MAN2A1, CTSL, NOTCH1, RDH10, SP1, ID1, PDGFRB, CTSD, KLF2, IGFBP5	6.10579e-05
GOTERM_BP_FAT	GO:0060541~respiratory system development	30	WNT5A, FGFR1, NOG, SAV1, BMPR2, SOX9, CTNNB1, CDC42, GPC3, PTN, FGF1, FNDC3B, SREBF1, RARG, EPAS1, MGP, ITGA3, SPARC, FOXP1, HES1, MAN2A1, CTSL, NOTCH1, RDH10, SP1, ID1, PDGFRB, CTSD, KLF2, IGFBP5	0.00021065
Annotation Cluster 10	Enrichment Score: 8.37698824990239
Category	Term	Count	Genes	FDR
GOTERM_BP_FAT	GO:0001667~ameboidal-type cell migration	46	NRP2, WNT5A, ARSB, FGFR1, MEGF8, EDN3, NRP1, EFNA1, BCAR1, BMPR2, DCN, SOX9, AQP1, CXCL12, EPHB4, ITGB1, PLPP3, MMRN2, EDNRB, FAP, ILK, RHOA, SEMA3C, SEMA3B, ANGPT1, SOX17, FGF1, CIB1, SASH1, SOX10, EGR3, NR4A1, PKN1, ITGA3, SPARC, MYH9, FOXP1, HDAC5, NOTCH1, TNS1, JUN, HBEGF, TGFBR3, SH3BGRL3, KLF4, ACVR1	1.72884e-10
GOTERM_BP_FAT	GO:0090130~tissue migration	35	ARSB, WNT5A, FGFR1, NRP1, EFNA1, BCAR1, BMPR2, DCN, AQP1, SOX9, EPHB4, ITGB1, PLPP3, MMRN2, FAP, RHOA, ANGPT1, FGF1, CIB1, SASH1, EGR3, ACTA2, NR4A1, PKN1, ITGA3, SPARC, MYH9, FOXP1, HDAC5, NOTCH1, JUN, TGFBR3, HBEGF, SH3BGRL3, KLF4	3.15607e-08
GOTERM_BP_FAT	GO:0010631~epithelial cell migration	34	ARSB, WNT5A, FGFR1, NRP1, EFNA1, BCAR1, BMPR2, DCN, AQP1, SOX9, EPHB4, ITGB1, PLPP3, MMRN2, FAP, RHOA, ANGPT1, FGF1, CIB1, SASH1, EGR3, NR4A1, PKN1, ITGA3, SPARC, MYH9, FOXP1, HDAC5, NOTCH1, JUN, TGFBR3, HBEGF, SH3BGRL3, KLF4	5.09806e-08
GOTERM_BP_FAT	GO:0090132~epithelium migration	34	ARSB, WNT5A, FGFR1, NRP1, EFNA1, BCAR1, BMPR2, DCN, AQP1, SOX9, EPHB4, ITGB1, PLPP3, MMRN2, FAP, RHOA, ANGPT1, FGF1, CIB1, SASH1, EGR3, NR4A1, PKN1, ITGA3, SPARC, MYH9, FOXP1, HDAC5, NOTCH1, JUN, TGFBR3, HBEGF, SH3BGRL3, KLF4	7.21197e-08
GOTERM_BP_FAT	GO:0043542~endothelial cell migration	26	WNT5A, FGFR1, NRP1, EFNA1, BCAR1, BMPR2, DCN, ITGB1, EPHB4, PLPP3, MMRN2, FAP, RHOA, ANGPT1, FGF1, CIB1, SASH1, EGR3, NR4A1, SPARC, MYH9, FOXP1, HDAC5, NOTCH1, SH3BGRL3, KLF4	4.52038e-07
GOTERM_BP_FAT	GO:0010632~regulation of epithelial cell migration	26	ARSB, WNT5A, FGFR1, EFNA1, BCAR1, BMPR2, DCN, AQP1, SOX9, PLPP3, MMRN2, RHOA, ANGPT1, FGF1, CIB1, SASH1, ITGA3, SPARC, FOXP1, HDAC5, NOTCH1, JUN, TGFBR3, HBEGF, SH3BGRL3, KLF4	1.18171e-05
GOTERM_BP_FAT	GO:0010594~regulation of endothelial cell migration	19	WNT5A, SASH1, FGFR1, EFNA1, BCAR1, BMPR2, SPARC, DCN, PLPP3, FOXP1, MMRN2, HDAC5, NOTCH1, RHOA, ANGPT1, SH3BGRL3, FGF1, KLF4, CIB1	0.000328143
GOTERM_BP_FAT	GO:0010634~positive regulation of epithelial cell migration	16	WNT5A, SASH1, FGFR1, BCAR1, BMPR2, ITGA3, SPARC, SOX9, AQP1, FOXP1, PLPP3, JUN, HBEGF, ANGPT1, FGF1, CIB1	0.011231
GOTERM_BP_FAT	GO:0043534~blood vessel endothelial cell migration	13	HDAC5, NOTCH1, EGR3, NRP1, RHOA, NR4A1, ANGPT1, MYH9, ITGB1, EPHB4, KLF4, MMRN2, CIB1	0.0193361
GOTERM_BP_FAT	GO:0010595~positive regulation of endothelial cell migration	11	WNT5A, SASH1, FGFR1, BCAR1, BMPR2, ANGPT1, SPARC, FGF1, PLPP3, FOXP1, CIB1	0.186937
Annotation Cluster 11	Enrichment Score: 7.737186783797902
Category	Term	Count	Genes	FDR
GOTERM_BP_FAT	GO:2000026~regulation of multicellular organismal development	146	MEF2C, NOG, EFNA1, IMPACT, CRABP2, CSPG4, ITPKB, AQP1, CXCL12, B2M, CTNNB1, MMRN2, APP, S1PR5, ILK, RAPGEF4, OLIG2, RARB, INSR, CIB1, RARG, PLXNB2, MGP, CTNNA1, POR, HES1, CD34, F3, JUN, PDGFRB, ADAMTS1, MAPK7, PMP22, WNT5A, FGFR1, RBP1, BMPR2, NFKBIA, SOX9, EPHB4, ITGB1, TRF, CD74, ZC3H8, TAL1, CERS2, FAM213A, SRGN, B4GALT1, SASH1, EEF1A1, SNW1, ITGA3, ECM1, FOXP1, SFRP5, HDAC5, ITGA9, NOTCH1, P…	6.52401e-16
GOTERM_BP_FAT	GO:0051093~negative regulation of developmental process	80	GFAP, NOG, NRP1, EFNA1, SORL1, CSPG4, WWC1, GJA1, ITPKB, MMRN2, B2M, CTNNB1, USP19, EDNRB, APP, TNFRSF11B, HLX, RHOA, SEMA3C, SEMA3B, RARB, SOX17, OLIG2, CIB1, ZFP36, H2-K1, RARG, CST3, CTNNA1, GPR37L1, VAT1, HES1, CCND1, ADAMTS1, PMP22, WNT5A, LIMS1, SAV1, COL3A1, VIM, BMPR2, NFKBIA, SPOCK1, DCN, SOX9, CDH3, ITGB1, CD74, ZC3H8, MIF, ZFP36L1, MTMR2, XBP1, CERS2, PTN, THBS2, SRGN, THBS4, MAG, COL4…	1.52434e-11
GOTERM_BP_FAT	GO:0045597~positive regulation of cell differentiation	87	MEF2C, ARSB, EDN3, GFAP, NOG, RARRES2, NRP1, PREX1, IMPACT, CRABP2, CLDN5, GJA1, EIF5A, ITPKB, CXCL12, CTNNB1, FOS, CDC42, HLX, ILK, RHOA, NCKIPSD, RARB, SOX17, OLIG2, FNDC3B, CIB1, CYR61, ZFP36, SH3PXD2B, RAMP2, SOX10, EGR3, SGK1, SOCS3, PLXNB2, CLIC1, JUNB, POR, EIF4G1, HES1, CD83, MAN2A1, CD34, RIPK1, JUN, ADAMTS1, ACVR1, WNT5A, FGFR1, MEGF8, LIMS1, SAV1, VIM, CLU, BMPR2, GPRC5B, SOX9, ITGB1, …	3.59268e-11
GOTERM_BP_FAT	GO:0045595~regulation of cell differentiation	129	MEF2C, EDN3, NOG, RARRES2, EFNA1, IMPACT, CRABP2, CSPG4, EIF5A, ITPKB, CXCL12, B2M, CTNNB1, APP, S1PR5, ILK, RAPGEF4, RARB, OLIG2, FNDC3B, CIB1, RARG, SOCS3, PLXNB2, CTNNA1, JUNB, POR, HES1, CD34, JUN, ADAMTS1, PMP22, WNT5A, FGFR1, RBP1, CLU, BMPR2, NFKBIA, SOX9, ITGB1, TRF, CD74, ZC3H8, TAL1, CERS2, FAM213A, EEF1A1, ST6GAL1, S100A10, SNW1, ITGA3, FOXP1, HDAC5, ITGA9, NOTCH1, PLK2, S100B, TGFBR3,…	8.7097e-11
GOTERM_BP_FAT	GO:0007399~nervous system development	149	MEF2C, EDN3, NOG, EFNA1, IMPACT, CRABP2, CSPG4, RPE65, CNP, CSPG5, AQP1, CXCL12, SLC7A5, VCL, B2M, CTNNB1, OGN, APP, S1PR5, ILK, RAPGEF4, OLIG1, OLIG2, RARB, LGI1, S100A1, CIB1, RARG, PLXNB2, CST3, CTNNA1, TACC1, HES1, JUN, ADAMTS1, PMP22, DST, WNT5A, FGFR1, SLC38A3, CLU, BMPR2, IGF2BP1, SOX9, MDK, ITGB1, TRF, TAL1, CERS2, SDF4, EEF1A1, KLF7, MOBP, NR4A2, ITGA1, SNW1, ITGA3, NR4A3, GAS1, FOXP1, P…	4.42002e-10
GOTERM_BP_FAT	GO:0051241~negative regulation of multicellular organismal process	93	MEF2C, GFAP, NOG, NRP1, EFNA1, SORL1, CSPG4, WWC1, GJA1, ITPKB, MMRN2, B2M, CTNNB1, USP19, EDNRB, TNFRSF11B, APP, HLX, RHOA, SEMA3C, ANGPT1, SEMA3B, RARB, CALCRL, SOX17, OLIG2, FNDC3B, CIB1, ZFP36, H2-K1, AVP, RARG, CST3, SERPING1, CTNNA1, GPR37L1, HES1, CD83, PTGDS, CD34, ADAMTS1, PMP22, CRYBA1, WNT5A, FGFR1, LIMS1, SAV1, COL3A1, VIM, BMPR2, NFKBIA, SPOCK1, DCN, SOX9, CDH3, ITGB1, CD74, ZC3H8, Z…	1.30445e-09
GOTERM_BP_FAT	GO:0048468~cell development	148	MEF2C, EDN3, NOG, EFNA1, IMPACT, CRABP2, CSPG4, RPE65, CNP, CXCL12, VCL, B2M, CTNNB1, OGN, APP, FLI1, S1PR5, ILK, RAPGEF4, OLIG2, RARB, LGI1, FNDC3B, CIB1, SLC4A5, RARG, CRYAA, PLXNB2, CST3, MYH9, CTNNA1, HES1, ABCB1A, JUN, PDGFRB, ADAMTS1, PMP22, DST, WNT5A, FGFR1, ADAMTSL4, CLU, BMPR2, PAQR8, SOX9, SERPINH1, ITGB1, TRF, TAL1, CERS2, B4GALT1, COL18A1, EEF1A1, KLF7, CCM2, ST6GAL1, EPAS1, NR4A2, I…	1.67677e-09
GOTERM_BP_FAT	GO:0051094~positive regulation of developmental process	93	MEF2C, ARSB, GFAP, NOG, NRP1, PREX1, IMPACT, CRABP2, CLDN5, GJA1, EIF5A, ITPKB, AQP1, CXCL12, CTNNB1, FOS, CDC42, HLX, ILK, RHOA, NCKIPSD, RARB, SOX17, OLIG2, FGF1, INSR, CIB1, CYR61, EGR1, RAMP2, SOX10, EGR3, SGK1, ADGRE5, PLXNB2, GPR37L1, POR, EIF4G1, HES1, CD83, MAN2A1, CCND1, CD34, RIPK1, F3, JUN, MYRF, PDGFRB, ADAMTS1, ACVR1, WNT5A, FGFR1, MEGF8, LIMS1, VIM, BMPR2, DCN, GPRC5B, SOX9, EPHB4, …	1.02468e-07
GOTERM_BP_FAT	GO:0051240~positive regulation of multicellular organismal process	110	SCPEP1, MEF2C, EDN3, NOG, ZC3HAV1, IMPACT, CRABP2, ITPKB, IL17RC, AQP1, CXCL12, B2M, CTNNB1, ILK, RAPGEF4, RARB, OLIG2, CIB1, PLXNB2, POR, HES1, CD34, F3, JUN, PDGFRB, ADAMTS1, WNT5A, FGFR1, CLU, BMPR2, MAPKAPK2, SOX9, EPHB4, ITGB1, CD74, TRF, TAL1, ECE1, B4GALT1, SASH1, EEF1A1, SNW1, ITGA3, NR4A3, ECM1, FOXP1, ITGA9, NOTCH1, TBXA2R, TGFBR3, TMEM119, ENG, ARSB, GFAP, NRP1, BCAR1, GJA1, EDNRB, CDC…	1.12846e-07
GOTERM_BP_FAT	GO:0060284~regulation of cell development	80	MEF2C, ARSB, GFAP, NOG, NRP1, EFNA1, PREX1, IMPACT, SORL1, CRABP2, CLDN5, CSPG4, TPBGL, CXCL12, B2M, CTNNB1, CDC42, EDNRB, APP, S1PR5, ILK, RHOA, MGLL, SEMA3C, SEMA3B, RAPGEF4, NCKIPSD, RARB, OLIG2, CIB1, H2-K1, RAP2A, SOX10, SGK1, PLXNB2, CTNNA1, GPR37L1, SLIT3, EIF4G1, HES1, MAN2A1, ADAMTS1, PMP22, ACVR1, WNT5A, FGFR1, MEGF8, LIMS1, COL3A1, VIM, BMPR2, SPOCK1, GPRC5B, SOX9, ITGB1, CDH5, TRF, MI…	1.25203e-07
GOTERM_BP_FAT	GO:0048699~generation of neurons	106	MEF2C, EDN3, NOG, EFNA1, IMPACT, CRABP2, CSPG4, RPE65, CNP, CXCL12, B2M, CTNNB1, VCL, OGN, APP, ILK, S1PR5, OLIG1, RAPGEF4, RARB, OLIG2, LGI1, CIB1, PLXNB2, CTNNA1, HES1, JUN, ADAMTS1, PMP22, DST, WNT5A, FGFR1, CLU, BMPR2, SOX9, ITGB1, TRF, TAL1, CERS2, EEF1A1, KLF7, ITGA1, NR4A2, SNW1, ITGA3, NR4A3, GAS1, FOXP1, HDAC5, NOTCH1, PLK2, ARF4, KLF4, NRP2, ARSB, IER2, GFAP, NRP1, PREX1, HEXA, MYO7A, S…	1.7859e-07
GOTERM_BP_FAT	GO:0031175~neuron projection development	74	NRP2, MEF2C, ARSB, GFAP, NOG, NRP1, EFNA1, PREX1, IMPACT, CRABP2, CSPG4, GJA1, CNP, TPBGL, CXCL12, VCL, B2M, OGN, APP, ILK, RHOA, MGLL, SEMA3C, SEMA3B, RAPGEF4, NCKIPSD, LGI1, CIB1, H2-K1, RAP2A, SGK1, UGT8A, PLXNB2, CTNNA1, SLIT3, HES1, BTG2, JUN, ADAMTS1, UBB, PMP22, DST, WNT5A, FGFR1, MEGF8, RTN4RL1, VIM, CLU, BMPR2, SPOCK1, GPRC5B, ITGB1, MIF, CERS2, PTN, THBS4, ACTB, MAG, EEF1A1, KLF7, PLP1,…	4.65379e-07
GOTERM_BP_FAT	GO:0022008~neurogenesis	110	MEF2C, EDN3, NOG, EFNA1, IMPACT, CRABP2, CSPG4, RPE65, CNP, CXCL12, B2M, CTNNB1, VCL, OGN, APP, ILK, S1PR5, OLIG1, RAPGEF4, RARB, OLIG2, LGI1, CIB1, PLXNB2, CTNNA1, TACC1, HES1, JUN, ADAMTS1, PMP22, DST, WNT5A, FGFR1, CLU, BMPR2, SOX9, ITGB1, TRF, TAL1, CERS2, EEF1A1, KLF7, ITGA1, NR4A2, SNW1, ITGA3, NR4A3, GAS1, FOXP1, HDAC5, NOTCH1, PLK2, S100B, ARF4, KLF4, NRP2, ARSB, IER2, GFAP, NRP1, PREX1, …	5.18688e-07
GOTERM_BP_FAT	GO:0048666~neuron development	82	NRP2, MEF2C, ARSB, GFAP, NOG, NRP1, EFNA1, PREX1, MYO7A, IMPACT, HEXA, CRABP2, CSPG4, GJA1, RPE65, CNP, TPBGL, CXCL12, VCL, B2M, EDNRB, OGN, APP, DYNLL2, ILK, RHOA, MGLL, SEMA3C, SEMA3B, RAPGEF4, NCKIPSD, LGI1, CIB1, H2-K1, RAP2A, SGK1, UGT8A, PLXNB2, CTNNA1, SLIT3, HES1, BTG2, JUN, ADAMTS1, UBB, PMP22, DST, WNT5A, FGFR1, MEGF8, RTN4RL1, VIM, CLU, BMPR2, SPOCK1, GPRC5B, ITGB1, MIF, MTMR2, XBP1, C…	1.09648e-06
GOTERM_BP_FAT	GO:0051960~regulation of nervous system development	73	MEF2C, ARSB, GFAP, NOG, NRP1, EFNA1, PREX1, IMPACT, SORL1, CRABP2, CSPG4, TPBGL, CXCL12, B2M, CTNNB1, EDNRB, APP, S1PR5, ILK, RHOA, MGLL, SEMA3C, SEMA3B, RAPGEF4, NCKIPSD, RARB, OLIG2, CIB1, H2-K1, RAP2A, SOX10, SGK1, RARG, ADGRE5, PLXNB2, CTNNA1, GPR37L1, SLIT3, EIF4G1, HES1, MAN2A1, MYRF, ADAMTS1, PMP22, WNT5A, FGFR1, MEGF8, COL3A1, VIM, BMPR2, SPOCK1, GPRC5B, SOX9, ITGB1, TRF, MIF, MTMR2, CERS…	1.21359e-06
GOTERM_BP_FAT	GO:0050767~regulation of neurogenesis	67	ARSB, MEF2C, GFAP, NOG, NRP1, EFNA1, PREX1, IMPACT, SORL1, CRABP2, CSPG4, TPBGL, CXCL12, B2M, CTNNB1, EDNRB, APP, S1PR5, ILK, RHOA, MGLL, SEMA3C, SEMA3B, RAPGEF4, NCKIPSD, RARB, OLIG2, CIB1, H2-K1, RAP2A, SOX10, SGK1, PLXNB2, CTNNA1, GPR37L1, SLIT3, EIF4G1, HES1, MAN2A1, ADAMTS1, PMP22, WNT5A, FGFR1, MEGF8, COL3A1, VIM, BMPR2, SPOCK1, GPRC5B, SOX9, ITGB1, TRF, MIF, CERS2, PTN, MAG, EEF1A1, NOS1, …	2.39099e-06
GOTERM_BP_FAT	GO:0030182~neuron differentiation	95	NRP2, IER2, MEF2C, ARSB, EDN3, GFAP, NOG, NRP1, EFNA1, PREX1, MYO7A, IMPACT, HEXA, CRABP2, CSPG4, GJA1, RPE65, CNP, TPBGL, CXCL12, VCL, B2M, CTNNB1, CDC42, OGN, EDNRB, APP, DYNLL2, ILK, RHOA, MGLL, SEMA3C, RAPGEF4, OLIG1, SEMA3B, NCKIPSD, RARB, OLIG2, LGI1, CIB1, H2-K1, RAP2A, SGK1, UGT8A, PLXNB2, CTNNA1, GPR37L1, SLIT3, EIF4G1, HES1, BTG2, JUN, ADAMTS1, UBB, PMP22, DST, WNT5A, FGFR1, MEGF8, RTN4…	3.33244e-06
GOTERM_BP_FAT	GO:0050768~negative regulation of neurogenesis	34	WNT5A, NOG, GFAP, NRP1, EFNA1, VIM, SORL1, COL3A1, CSPG4, SPOCK1, SOX9, ITGB1, CTNNB1, B2M, EDNRB, APP, CERS2, RHOA, PTN, SEMA3C, SEMA3B, OLIG2, CIB1, H2-K1, MAG, CTNNA1, GPR37L1, HES1, NOTCH1, LRP1, ID2, PLK2, ID1, PMP22	2.51601e-05
GOTERM_BP_FAT	GO:0000904~cell morphogenesis involved in differentiation	63	NRP2, MEF2C, NOG, NRP1, EFNA1, PREX1, MYO7A, HEXA, CRABP2, GJA1, CNP, TPBGL, CXCL12, VCL, CTNNB1, OGN, CDC42, APP, ILK, MGLL, SEMA3C, SEMA3B, SOX17, LGI1, FNDC3B, CIB1, RAP2A, SGK1, CRYAA, PLXNB2, MYH9, SLIT3, HES1, CLIC4, DST, ACVR1, WNT5A, MEGF8, LIMS1, VIM, BMPR2, SOX9, ITGB1, TAL1, TRIP10, COL18A1, ACTB, KLF7, ST6GAL1, NR4A2, S100A10, NR4A3, GAS1, FZD4, FOXP1, FZD7, NOTCH1, ID2, ID1, TGFBR3, …	3.12499e-05
GOTERM_BP_FAT	GO:0000902~cell morphogenesis	87	NRP2, MEF2C, GNA13, NOG, NRP1, EFNA1, PREX1, MYO7A, IMPACT, HEXA, CRABP2, GJA1, CNP, TPBGL, CXCL12, VCL, CTNNB1, CDC42, OGN, APP, ILK, RHOA, MGLL, SEMA3C, SEMA3B, MSN, SOX17, LGI1, FNDC3B, CIB1, RAP2A, SGK1, CRYAA, CSNK1G2, UGT8A, PLXNB2, MYH9, SLIT3, HES1, CLIC4, CFAP20, UBB, DST, PARVB, ACVR1, WNT5A, MEGF8, LIMS1, VIM, CLU, BMPR2, SOX9, ITGB1, TAL1, CDC42EP2, EZR, VRK2, CDC42EP1, PTN, TRIP10, A…	3.90738e-05
GOTERM_BP_FAT	GO:0051961~negative regulation of nervous system development	35	WNT5A, NOG, GFAP, NRP1, EFNA1, VIM, SORL1, COL3A1, CSPG4, SPOCK1, SOX9, ITGB1, CTNNB1, B2M, MTMR2, EDNRB, APP, CERS2, RHOA, PTN, SEMA3C, SEMA3B, OLIG2, CIB1, H2-K1, MAG, CTNNA1, GPR37L1, HES1, NOTCH1, LRP1, ID2, PLK2, ID1, PMP22	4.29289e-05
GOTERM_BP_FAT	GO:0045664~regulation of neuron differentiation	56	ARSB, MEF2C, GFAP, NRP1, EFNA1, PREX1, IMPACT, CRABP2, CSPG4, TPBGL, CXCL12, B2M, EDNRB, APP, ILK, S1PR5, RHOA, SEMA3C, MGLL, SEMA3B, RAPGEF4, NCKIPSD, OLIG2, RARB, CIB1, H2-K1, RAP2A, SGK1, PLXNB2, GPR37L1, SLIT3, HES1, EIF4G1, ADAMTS1, PMP22, WNT5A, FGFR1, MEGF8, VIM, BMPR2, SPOCK1, GPRC5B, SOX9, ITGB1, MIF, CERS2, PTN, EEF1A1, MAG, ITGA3, NOTCH1, LRP1, PLK2, ID2, ID1, KLF4	4.72828e-05
GOTERM_BP_FAT	GO:0032989~cellular component morphogenesis	91	NRP2, MEF2C, GNA13, NOG, NRP1, EFNA1, PREX1, MYO7A, IMPACT, HEXA, CRABP2, GJA1, CNP, TPBGL, CXCL12, VCL, CTNNB1, CDC42, OGN, APP, ILK, RHOA, MGLL, SEMA3C, SEMA3B, MSN, SOX17, LGI1, FNDC3B, CIB1, RAP2A, SGK1, CRYAA, CSNK1G2, UGT8A, PLXNB2, MYH9, SLIT3, HES1, CLIC4, CFAP20, PDGFRB, UBB, PMP22, DST, PARVB, ACVR1, WNT5A, MEGF8, LIMS1, VIM, CLU, BMPR2, SOX9, ITGB1, MTMR2, TAL1, CDC42EP2, EZR, VRK2, CD…	6.84447e-05
GOTERM_BP_FAT	GO:0030030~cell projection organization	91	NRP2, MEF2C, ARSB, GFAP, NOG, NRP1, EFNA1, PREX1, MYO7A, IMPACT, CRABP2, CSPG4, GJA1, CNP, TPBGL, AQP1, CXCL12, VCL, B2M, CDC42, OGN, APP, ILK, RHOA, MGLL, SEMA3C, RAPGEF4, SEMA3B, NCKIPSD, LGI1, RHOG, CIB1, H2-K1, RAP2A, SGK1, UGT8A, PLXNB2, CTNNA1, MYH9, SLIT3, HES1, BTG2, JUN, CFAP20, ADAMTS1, UBB, EMP3, PMP22, DST, PARVB, WNT5A, FGFR1, MEGF8, RTN4RL1, VIM, CLU, BMPR2, SPOCK1, GPRC5B, ITGB1, M…	9.39889e-05
GOTERM_BP_FAT	GO:0045665~negative regulation of neuron differentiation	28	WNT5A, GFAP, NRP1, EFNA1, VIM, CSPG4, SPOCK1, SOX9, ITGB1, B2M, EDNRB, APP, CERS2, RHOA, SEMA3C, SEMA3B, OLIG2, CIB1, H2-K1, MAG, GPR37L1, HES1, NOTCH1, LRP1, ID2, PLK2, ID1, PMP22	0.000160386
GOTERM_BP_FAT	GO:0010975~regulation of neuron projection development	45	ARSB, WNT5A, MEF2C, FGFR1, MEGF8, GFAP, NRP1, EFNA1, PREX1, CRABP2, VIM, BMPR2, CSPG4, SPOCK1, TPBGL, GPRC5B, CXCL12, ITGB1, B2M, MIF, CERS2, ILK, RHOA, MGLL, SEMA3C, PTN, RAPGEF4, SEMA3B, NCKIPSD, CIB1, H2-K1, EEF1A1, RAP2A, MAG, SGK1, PLXNB2, ITGA3, SLIT3, HES1, LRP1, PLK2, ID1, ADAMTS1, PMP22, KLF4	0.000237185
GOTERM_BP_FAT	GO:0010721~negative regulation of cell development	36	WNT5A, NOG, GFAP, NRP1, EFNA1, VIM, SORL1, COL3A1, CSPG4, SPOCK1, SOX9, ITGB1, CTNNB1, B2M, EDNRB, APP, CERS2, RHOA, PTN, SEMA3C, SEMA3B, OLIG2, CIB1, H2-K1, MAG, CTNNA1, GPR37L1, HES1, NOTCH1, LRP1, ID2, PLK2, ID1, TGFBR3, PMP22, RFLNB	0.000264472
GOTERM_BP_FAT	GO:0031344~regulation of cell projection organization	52	ARSB, MEF2C, GFAP, NRP1, EFNA1, PREX1, CRABP2, CSPG4, AQP1, TPBGL, CXCL12, B2M, CDC42, ILK, RHOA, SEMA3C, MGLL, SEMA3B, RAPGEF4, NCKIPSD, RHOG, CIB1, H2-K1, RAP2A, SGK1, PLXNB2, SLIT3, HES1, ADAMTS1, PMP22, WNT5A, FGFR1, MEGF8, VIM, BMPR2, SPOCK1, GPRC5B, ITGB1, MIF, CDC42EP2, EZR, CDC42EP1, CERS2, PTN, EEF1A1, MAG, FSCN1, ITGA3, LRP1, PLK2, ID1, KLF4	0.000693811
GOTERM_BP_FAT	GO:0010720~positive regulation of cell development	48	WNT5A, ARSB, MEF2C, FGFR1, MEGF8, NOG, GFAP, LIMS1, NRP1, PREX1, IMPACT, CLDN5, CRABP2, VIM, BMPR2, GPRC5B, CXCL12, ITGB1, CDH5, TRF, MIF, CTNNB1, CDC42, ILK, RHOA, PTN, NCKIPSD, RARB, OLIG2, TRIP10, CIB1, MAG, EEF1A1, SOX10, SGK1, PLXNB2, S100A10, ITGA3, SNW1, HES1, EIF4G1, MAN2A1, NOTCH1, ID2, ADAMTS1, BAMBI, ENG, ACVR1	0.000990298
GOTERM_BP_FAT	GO:0022604~regulation of cell morphogenesis	47	GNA13, WNT5A, MEGF8, NOG, LIMS1, NRP1, EFNA1, PREX1, CRABP2, VIM, BMPR2, TPBGL, CXCL12, CTNNB1, CDC42, CDC42EP2, CDC42EP1, VRK2, EZR, ILK, MGLL, PTN, SEMA3C, SEMA3B, MSN, ARHGDIA, CIB1, RAP2A, ST6GAL1, SGK1, CSNK1G2, PLXNB2, S100A10, SPARC, MYL12A, MYH9, SLIT3, NOTCH1, S100B, CDC42SE2, ID1, TGFBR3, MYH14, BAMBI, ENG, PARVB, ACVR1	0.00122465
GOTERM_BP_FAT	GO:0045596~negative regulation of cell differentiation	57	GFAP, NOG, NRP1, EFNA1, SORL1, CSPG4, ITPKB, CTNNB1, B2M, EDNRB, APP, HLX, RHOA, SEMA3C, SEMA3B, SOX17, OLIG2, RARB, FNDC3B, CIB1, ZFP36, H2-K1, RARG, CTNNA1, GPR37L1, HES1, CCND1, PMP22, WNT5A, FGFR1, VIM, COL3A1, NFKBIA, SPOCK1, SOX9, ITGB1, CD74, ZC3H8, ZFP36L1, ZFP36L2, XBP1, CERS2, PTN, MAG, FOXP1, FZD7, HDAC5, NOTCH1, LRP1, ID2, S100B, PLK2, ID1, TGFBR3, ID3, RFLNB, IGFBP5	0.00180052
GOTERM_BP_FAT	GO:0010977~negative regulation of neuron projection development	20	WNT5A, H2-K1, MAG, GFAP, NRP1, EFNA1, VIM, CSPG4, SPOCK1, B2M, HES1, LRP1, PLK2, CERS2, ID1, RHOA, SEMA3C, SEMA3B, PMP22, CIB1	0.00519469
GOTERM_BP_FAT	GO:0031345~negative regulation of cell projection organization	22	WNT5A, H2-K1, MAG, GFAP, NRP1, EFNA1, VIM, CSPG4, SPOCK1, ITGA3, ITGB1, B2M, HES1, LRP1, PLK2, CERS2, ID1, RHOA, SEMA3C, SEMA3B, PMP22, CIB1	0.00530059
GOTERM_BP_FAT	GO:0051129~negative regulation of cellular component organization	49	WNT5A, NOG, GFAP, NRP1, EFNA1, IMPACT, CLU, VIM, SORL1, CSPG4, SPOCK1, ITGB1, B2M, CTNNB1, MTMR2, CDC42, INPP5K, CERS2, TMEM59, FAP, RHOA, SEMA3C, PTN, CNN2, SEMA3B, LYPLAL1, CIB1, H2-K1, MAG, AVP, SGK1, CTBP1, LMNA, CST3, ITGA3, MYH9, KANK4, VAT1, ANXA2, GMFB, HES1, LRP1, DUSP1, PLK2, ID1, TBCD, BUB1B, TGFBR3, PMP22	0.0141039
GOTERM_BP_FAT	GO:0051962~positive regulation of nervous system development	41	WNT5A, ARSB, MEF2C, FGFR1, MEGF8, NOG, GFAP, NRP1, IMPACT, CRABP2, VIM, BMPR2, GPRC5B, CXCL12, ITGB1, TRF, CTNNB1, MIF, ILK, RHOA, PTN, NCKIPSD, RARB, OLIG2, THBS2, EEF1A1, SOX10, MAG, SGK1, PLXNB2, ADGRE5, ITGA3, SNW1, GPR37L1, HES1, EIF4G1, MAN2A1, NOTCH1, ID2, MYRF, ADAMTS1	0.0709201
GOTERM_BP_FAT	GO:0050769~positive regulation of neurogenesis	37	ARSB, WNT5A, MEF2C, FGFR1, MEGF8, NOG, GFAP, NRP1, IMPACT, CRABP2, VIM, BMPR2, GPRC5B, CXCL12, ITGB1, TRF, CTNNB1, MIF, ILK, RHOA, PTN, NCKIPSD, RARB, OLIG2, EEF1A1, SOX10, MAG, SGK1, PLXNB2, ITGA3, SNW1, HES1, EIF4G1, MAN2A1, NOTCH1, ID2, ADAMTS1	0.101273
GOTERM_BP_FAT	GO:0048812~neuron projection morphogenesis	40	NRP2, WNT5A, MEGF8, NOG, NRP1, EFNA1, IMPACT, CLU, CRABP2, BMPR2, GJA1, CNP, TPBGL, CXCL12, ITGB1, VCL, OGN, APP, ILK, RHOA, MGLL, SEMA3C, SEMA3B, LGI1, THBS4, ACTB, SGK1, KLF7, UGT8A, PLXNB2, ITGA1, NR4A2, NR4A3, GAS1, FOXP1, SLIT3, NOTCH1, ID1, UBB, DST	0.230477
GOTERM_BP_FAT	GO:0048667~cell morphogenesis involved in neuron differentiation	37	NRP2, WNT5A, MEF2C, MEGF8, NOG, NRP1, EFNA1, MYO7A, HEXA, CRABP2, BMPR2, CNP, TPBGL, CXCL12, ITGB1, VCL, OGN, APP, ILK, MGLL, SEMA3C, SEMA3B, LGI1, ACTB, SGK1, KLF7, PLXNB2, NR4A2, NR4A3, GAS1, FOXP1, SLIT3, HES1, NOTCH1, ID2, ID1, DST	0.464722
Annotation Cluster 12	Enrichment Score: 7.301811608649884
Category	Term	Count	Genes	FDR
GOTERM_BP_FAT	GO:0007423~sensory organ development	58	NOG, NRP1, CRYGS, IGFBP7, MYO7A, MITF, GJA1, RPE65, AQP1, CTNNB1, CRYGD, RARB, CRYGE, KCNQ1, CRYBB2, SLC4A5, H2-K1, SH3PXD2B, RARG, CRYAA, CRYAB, CST3, SLC7A11, HES1, MAN2A1, CLIC4, JUN, PDGFRB, CRYBA2, CRYBA1, WNT5A, FGFR1, VIM, BMPR2, MAPKAPK2, SOX9, MIP, ALDH1A1, ECE1, PTN, COL8A1, COL8A2, CCM2, FLT1, COL4A1, NF2, CEBPD, BFSP2, GJB6, SPARC, NR4A3, GAS1, FZD4, FZD6, NOTCH1, RDH10, SP1, KLF4	1.01181e-07
GOTERM_BP_FAT	GO:0043010~camera-type eye development	39	NRP1, CRYGS, VIM, MITF, BMPR2, GJA1, RPE65, AQP1, SOX9, CTNNB1, MIP, ALDH1A1, CRYGD, PTN, RARB, CRYGE, COL8A1, COL8A2, CRYBB2, SLC4A5, RARG, FLT1, COL4A1, NF2, CRYAA, CRYAB, BFSP2, GAS1, FZD4, SLC7A11, MAN2A1, RDH10, SP1, CLIC4, JUN, PDGFRB, CRYBA2, CRYBA1, KLF4	5.54252e-06
GOTERM_BP_FAT	GO:0001654~eye development	41	NRP1, CRYGS, VIM, MITF, BMPR2, GJA1, RPE65, SOX9, AQP1, CTNNB1, MIP, ALDH1A1, CRYGD, PTN, RARB, CRYGE, COL8A1, COL8A2, CRYBB2, SLC4A5, SH3PXD2B, RARG, FLT1, COL4A1, NF2, CRYAA, CRYAB, CST3, BFSP2, GAS1, FZD4, SLC7A11, MAN2A1, RDH10, SP1, CLIC4, JUN, PDGFRB, CRYBA2, CRYBA1, KLF4	1.84711e-05
GOTERM_BP_FAT	GO:0048592~eye morphogenesis	15	RARG, FLT1, CRYAA, RPE65, GAS1, SOX9, AQP1, CTNNB1, ALDH1A1, MAN2A1, SP1, PTN, RARB, COL8A1, COL8A2	8.49873
Annotation Cluster 13	Enrichment Score: 7.240090514906585
Category	Term	Count	Genes	FDR
GOTERM_BP_FAT	GO:0070887~cellular response to chemical stimulus	177	MEF2C, EDN3, RARRES2, NOG, ZC3HAV1, OSMR, IMPACT, LTBP4, EIF5A, RPE65, IL17RE, ITPKB, IL17RC, AQP1, CXCL12, CTNNB1, B2M, MMRN2, SLC16A1, APP, CRYGD, GSTM4, ILK, RARB, INSR, CIB1, TXNL1, RARG, TMEM204, SOCS3, CST3, CTNNA1, JUNB, POR, HES1, CD34, F3, JUN, COL1A2, PDGFRB, MAPK7, GBP2, WNT5A, FGFR1, GNAI2, IFITM3, BMPR2, ITGB5, NFKBIA, ABCA1, MAPKAPK2, CHEK2, SOX9, TIMP3, ITGB1, TRF, CD74, VRK2, ARHG…	2.24801e-14
GOTERM_BP_FAT	GO:0010033~response to organic substance	193	MEF2C, NOG, RARRES2, OSMR, LTBP4, AQP1, B2M, CTNNB1, APP, ILK, RARB, AUP1, BSG, RARG, CRYAA, CRYAB, CTNNA1, HES1, JUN, F3, PDGFRB, MAPK7, RBP1, GNAI2, NFKBIA, CHEK2, CD74, TMEM129, VRK2, SASH1, SCD2, GAS1, COL16A1, ECM1, NOTCH1, PON1, TGFBR3, KLF2, ENG, KLF4, KLF3, ARSB, NRP2, NRP1, BCAR1, GJA1, USP19, EDNRB, TNFRSF11B, PTGES, ANGPT1, FGF1, IL13RA1, CYR61, ZFP36, AVP, SLC3A2, ACKR3, MBD3, FOSB, S…	4.49056e-14
GOTERM_BP_FAT	GO:0009719~response to endogenous stimulus	121	MEF2C, NOG, RARRES2, IMPACT, LTBP4, EIF5A, RPE65, AQP1, CXCL12, CTNNB1, APP, CRYGD, ILK, RARB, INSR, CIB1, BSG, RARG, CRYAA, SOCS3, CTNNA1, JUNB, POR, HES1, JUN, COL1A2, MAPK7, WNT5A, FGFR1, BMPR2, NFKBIA, ITGB5, PAQR8, ABCA1, SOX9, MDK, ITGB1, PSMB2, SREBF1, EEF1A1, NR4A2, NR4A1, SNW1, ITGA3, NR4A3, COL16A1, FOXP1, HDAC5, NOTCH1, S100B, TGFBR3, KLF2, ENG, KLF4, KLF3, IER2, IGFBP7, BCAR1, CLDN5, …	2.02505e-11
GOTERM_BP_FAT	GO:0071310~cellular response to organic substance	144	MEF2C, RARRES2, NOG, ZC3HAV1, OSMR, IMPACT, LTBP4, EIF5A, RPE65, IL17RE, AQP1, CXCL12, B2M, CTNNB1, MMRN2, SLC16A1, APP, ILK, RARB, INSR, CIB1, RARG, TMEM204, SOCS3, CTNNA1, JUNB, POR, HES1, F3, JUN, COL1A2, PDGFRB, MAPK7, GBP2, WNT5A, FGFR1, IFITM3, BMPR2, NFKBIA, ITGB5, ABCA1, MAPKAPK2, CHEK2, SOX9, ITGB1, TIMP3, CD74, VRK2, ARHGDIA, SREBF1, SASH1, EEF1A1, NR4A2, NR4A1, SNW1, ITGA3, NR4A3, GAS1…	6.33604e-11
GOTERM_BP_FAT	GO:0014070~response to organic cyclic compound	82	MEF2C, ZC3HAV1, IMPACT, IGFBP7, AQP1, CTNNB1, FOS, EDNRB, APP, SLC16A1, PTGES, RHOA, MSN, RARB, CAT, KCNQ1, ZFP36, RAMP2, AVP, SGK1, BSG, RARG, CRYAA, CRYAB, SLC3A2, CST3, PADI2, FOSB, MBD3, CTNNA1, SLC7A11, JUNB, SLIT3, CD83, CTSL, CCND1, BTG2, PTGDS, JUN, PDGFRB, NFKBIA, FKBP1A, ABHD2, PAQR8, CHEK2, ABCA1, MDK, APLP1, ZFP36L1, ZFP36L2, EZR, RPL32, INPP5K, ADH1, PSMB2, PTN, HTR3A, ARHGDIA, SREBF…	1.90606e-08
GOTERM_BP_FAT	GO:0071495~cellular response to endogenous stimulus	91	MEF2C, NOG, RARRES2, IMPACT, IGFBP7, LTBP4, BCAR1, CLDN5, EIF5A, RPE65, AQP1, RPS3, CTNNB1, FOS, APP, GPC3, ILK, RHOA, RARB, ZYX, FGF1, INSR, KCNQ1, CIB1, CYR61, EGR1, ZFP36, RAMP2, EGR3, SGK1, RARG, SOCS3, PADI2, FOSB, CTSS, CTNNA1, JUNB, POR, SLIT3, HES1, JUN, CD81, COL1A2, MAPK7, ACVR1, WNT5A, FGFR1, MEGF8, WFIKKN2, COL3A1, BMPR2, ITGB5, ABHD2, SOX9, ITGB1, CDH5, APLP1, ZFP36L1, ZFP36L2, EZR, …	3.56439e-08
GOTERM_BP_FAT	GO:1901700~response to oxygen-containing compound	115	MEF2C, RARRES2, IMPACT, RPE65, CNP, AQP1, CXCL12, B2M, CTNNB1, APP, CRYGD, INSR, BSG, RARG, CRYAA, SOCS3, CRYAB, CST3, CTNNA1, JUNB, POR, JUN, COL1A2, PDGFRB, MAPK7, GBP2, WNT5A, GNAI2, NFKBIA, CHEK2, MAPKAPK2, ABCA1, SOX9, SDF4, COL18A1, SREBF1, SASH1, SCD2, NR4A2, NR4A1, SNW1, NR4A3, COL16A1, FOXP1, HDAC5, NOTCH1, PON1, TBXA2R, TGFBR3, KLF2, KLF4, KLF3, BCAR1, IGFBP7, GJA1, RPS3, FOS, EDNRB, TN…	3.83623e-08
GOTERM_BP_FAT	GO:0009725~response to hormone	66	MEF2C, RARRES2, BCAR1, IGFBP7, GJA1, EIF5A, RPE65, AQP1, CXCL12, CTNNB1, FOS, CRYGD, RHOA, RARB, CAT, INSR, EGR1, ZFP36, RAMP2, BSG, SGK1, RARG, CRYAA, SOCS3, PADI2, CTSS, FOSB, POR, JUNB, SLIT3, CTSL, CCND1, SERPINA3N, PTGDS, BTG2, JUN, SORD, ABHD2, PAQR8, MDK, ZFP36L1, ZFP36L2, RPL32, INPP5K, XBP1, ADH1, PTN, SREBF1, NOS1, FADS1, NR4A2, NR4A1, ITGA3, SPARC, NR4A3, ANXA5, FOXP1, GJB2, ANXA2, NOT…	5.48301e-06
GOTERM_BP_FAT	GO:0033993~response to lipid	74	MEF2C, IGFBP7, CNP, AQP1, B2M, CTNNB1, FOS, EDNRB, TNFRSF11B, PTGES, RHOA, MSN, RARB, CAT, LOXL1, ZFP36, RAMP2, AVP, SGK1, RARG, CRYAA, CRYAB, CST3, PADI2, FOSB, MBD3, JUNB, SLIT3, CTSL, CCND1, PTGDS, JUN, IGF2R, PDGFRB, GBP2, WNT5A, RBP1, NFKBIA, ABHD2, PAQR8, DCN, MAPKAPK2, ABCA1, SOX9, MDK, MIF, GCH1, ZFP36L1, ZFP36L2, RPL32, XBP1, ADH1, PTN, SREBF1, SASH1, SCD2, FADS1, NR4A2, NR4A1, SNW1, GJB…	1.13863e-05
GOTERM_BP_FAT	GO:0010243~response to organonitrogen compound	64	MEF2C, RARRES2, BCAR1, IMPACT, GJA1, RPE65, AQP1, CXCL12, CTNNB1, FOS, APP, CRYGD, RHOA, CAT, KCNQ1, INSR, EGR1, AVP, BSG, SGK1, SOCS3, FOSB, CTNNA1, SLC7A11, POR, JUNB, CCND1, SERPINA3N, BTG2, JUN, COL1A2, COL3A1, NFKBIA, FKBP1A, SOX9, APLP1, ZFP36L1, EZR, INPP5K, XBP1, PSMB2, PTN, HTR3A, SREBF1, NOS1, COL4A1, TMBIM6, FADS1, NR4A2, NR4A1, SPARC, NR4A3, ANXA5, COL16A1, ITPR3, HDAC5, NOTCH1, SP1, …	0.000352038
GOTERM_BP_FAT	GO:1901698~response to nitrogen compound	69	MEF2C, RARRES2, ZC3HAV1, BCAR1, IMPACT, GJA1, RPE65, AQP1, CXCL12, CTNNB1, FOS, APP, CRYGD, RHOA, CAT, KCNQ1, INSR, EGR1, AVP, BSG, SGK1, SOCS3, SLC3A2, FOSB, CTNNA1, SLC7A11, POR, JUNB, CCND1, SERPINA3N, BTG2, JUN, COL1A2, GNAI2, COL3A1, NFKBIA, FKBP1A, EGLN1, SOX9, APLP1, ZFP36L1, EZR, LY6E, INPP5K, XBP1, PSMB2, PTN, HTR3A, SREBF1, NOS1, COL4A1, TMBIM6, FADS1, NR4A2, NR4A1, SPARC, NR4A3, ANXA5,…	0.000954335
GOTERM_BP_FAT	GO:1901701~cellular response to oxygen-containing compound	69	MEF2C, RARRES2, BCAR1, IMPACT, RPE65, AQP1, RPS3, CTNNB1, B2M, EDNRB, FOS, APP, CRYGD, MT1, MSN, CALCRL, KCNQ1, INSR, EGR1, ZFP36, SGK1, RARG, SOCS3, CST3, CTNNA1, POR, GPR37L1, RIPK1, COL1A2, MAPK7, GBP2, WNT5A, GNAI2, COL3A1, NFKBIA, CHEK2, ABCA1, SOX9, MIF, APLP1, ZFP36L1, ZFP36L2, EZR, LY6E, RPL32, INPP5K, XBP1, PTN, SREBF1, SASH1, COL4A1, NOS1, NR4A2, NR4A1, SNW1, GJB6, NR4A3, ANXA5, COL16A1…	0.00713936
GOTERM_BP_FAT	GO:1901652~response to peptide	35	RARRES2, BCAR1, GJA1, NFKBIA, RPE65, CXCL12, CTNNB1, ZFP36L1, CRYGD, INPP5K, XBP1, CAT, INSR, SREBF1, EGR1, BSG, SGK1, NOS1, SOCS3, FADS1, NR4A2, NR4A1, SPARC, NR4A3, ANXA5, POR, NOTCH1, SERPINA3N, BTG2, SP1, ID1, KLF2, KLF4, IGFBP5, KLF3	0.0205936
GOTERM_BP_FAT	GO:0071417~cellular response to organonitrogen compound	38	MEF2C, RARRES2, BCAR1, IMPACT, COL3A1, RPE65, AQP1, SOX9, APLP1, CTNNB1, ZFP36L1, APP, EZR, INPP5K, XBP1, INSR, KCNQ1, EGR1, SREBF1, SGK1, NOS1, COL4A1, SOCS3, NR4A2, NR4A1, NR4A3, ITPR3, COL16A1, ANXA5, CTNNA1, POR, SP1, ID1, COL1A2, KLF2, KLF4, IGFBP5, KLF3	0.182263
GOTERM_BP_FAT	GO:1901699~cellular response to nitrogen compound	41	MEF2C, RARRES2, ZC3HAV1, GNAI2, BCAR1, IMPACT, COL3A1, RPE65, AQP1, SOX9, APLP1, CTNNB1, ZFP36L1, APP, EZR, LY6E, INPP5K, XBP1, INSR, KCNQ1, EGR1, SREBF1, SGK1, NOS1, COL4A1, SOCS3, NR4A2, NR4A1, NR4A3, ITPR3, COL16A1, ANXA5, CTNNA1, POR, SP1, ID1, COL1A2, KLF2, KLF4, IGFBP5, KLF3	0.416464
GOTERM_BP_FAT	GO:0043434~response to peptide hormone	29	RARRES2, BCAR1, GJA1, RPE65, CXCL12, CTNNB1, ZFP36L1, CRYGD, INPP5K, XBP1, CAT, INSR, SREBF1, EGR1, BSG, SGK1, NOS1, SOCS3, FADS1, NR4A2, NR4A1, SPARC, NR4A3, ANXA5, POR, SERPINA3N, BTG2, SP1, IGFBP5	0.588896
GOTERM_BP_FAT	GO:1901653~cellular response to peptide	21	SREBF1, SGK1, RARRES2, SOCS3, BCAR1, NR4A2, NR4A1, RPE65, NR4A3, ANXA5, POR, CTNNB1, ZFP36L1, INPP5K, SP1, XBP1, ID1, KLF2, INSR, KLF4, KLF3	3.86295
Annotation Cluster 14	Enrichment Score: 7.203525144488
Category	Term	Count	Genes	FDR
GOTERM_BP_FAT	GO:0007507~heart development	62	NRP2, MEF2C, NOG, NRP1, EFNA1, GJA1, CTNNB1, CDC42, GPC3, ILK, SEMA3C, ANGPT1, RARB, SOX17, CALCRL, FGF1, INSR, CYR61, SH3PXD2B, RAMP2, MBD3, HES1, DHRS3, JUN, GAA, PDGFRB, ADAMTS1, ACVR1, WNT5A, FGFR1, MEGF8, SAV1, COL3A1, BMPR2, FKBP1A, EGLN1, BICC1, SOX9, ITGB1, EPHB4, ZFP36L1, APLNR, ECE1, LY6E, ANKS6, PTN, TRIP10, CCM2, HSPG2, LMNA, ITGA3, SPARC, FOXP1, HDAC5, NOTCH1, LRP1, ID2, ID1, MYH11, …	7.74913e-10
GOTERM_BP_FAT	GO:0060537~muscle tissue development	48	MYL6, WNT5A, MEF2C, FGFR1, NOG, SAV1, ELN, COL3A1, BMPR2, GJA1, EGLN1, FKBP1A, DCN, SOX9, ITGB1, CTNNB1, USP19, CDC42, FOS, LY6E, HLX, RHOA, SEMA3C, ANGPT1, RARB, SOX17, FGF1, TRIP10, EGR1, LMNA, HSPG2, NR4A1, SNW1, FOXP1, HDAC5, NOTCH1, ATF3, EYA2, BTG2, ID2, S100B, MYH11, PDGFRB, TGFBR3, MYH14, ENG, IGFBP5, ACVR1	5.83836e-08
GOTERM_BP_FAT	GO:0014706~striated muscle tissue development	45	MYL6, WNT5A, MEF2C, FGFR1, NOG, SAV1, ELN, BMPR2, GJA1, EGLN1, FKBP1A, DCN, ITGB1, CTNNB1, USP19, CDC42, FOS, LY6E, HLX, RHOA, SEMA3C, ANGPT1, RARB, SOX17, FGF1, TRIP10, EGR1, LMNA, HSPG2, NR4A1, SNW1, FOXP1, HDAC5, NOTCH1, ATF3, EYA2, BTG2, ID2, S100B, MYH11, PDGFRB, TGFBR3, MYH14, ENG, ACVR1	3.2079e-07
GOTERM_BP_FAT	GO:0061061~muscle structure development	57	MEF2C, NOG, GJA1, EIF5A, CXCL12, CTNNB1, USP19, CDC42, EDNRB, FOS, HLX, ILK, RHOA, ANGPT1, RARB, SOX17, EGR1, RAMP2, TMEM204, CRYAB, MYH9, HES1, BTG2, PDGFRB, ACVR1, MYL6, WNT5A, FGFR1, WFIKKN2, SAV1, ELN, COL3A1, FKBP1A, EGLN1, DCN, SOX9, ITGB1, ZFP36L1, LY6E, XBP1, TRIP10, EPAS1, LMNA, NR4A1, SNW1, FOXP1, HDAC5, NOTCH1, ATF3, S100B, MYH11, TGFBR3, ID3, MYH14, IGFBP3, ENG, IGFBP5	2.6726e-06
GOTERM_BP_FAT	GO:0007517~muscle organ development	37	WNT5A, MEF2C, MYL6, FGFR1, NOG, SAV1, COL3A1, ELN, GJA1, EGLN1, FKBP1A, DCN, CTNNB1, USP19, FOS, LY6E, XBP1, HLX, RHOA, ANGPT1, SOX17, TRIP10, EGR1, CRYAB, LMNA, NR4A1, SNW1, FOXP1, HDAC5, NOTCH1, ATF3, S100B, BTG2, TGFBR3, MYH14, ID3, ENG	0.000517887
GOTERM_BP_FAT	GO:0048738~cardiac muscle tissue development	27	WNT5A, MEF2C, FGFR1, NOG, SAV1, BMPR2, GJA1, EGLN1, FKBP1A, ITGB1, CTNNB1, CDC42, LY6E, ANGPT1, RARB, FGF1, TRIP10, HSPG2, LMNA, FOXP1, NOTCH1, ID2, MYH11, PDGFRB, TGFBR3, ENG, ACVR1	0.000589173
GOTERM_BP_FAT	GO:0007519~skeletal muscle tissue development	20	MEF2C, MYL6, EGR1, ELN, NR4A1, SNW1, DCN, FOXP1, CTNNB1, HDAC5, USP19, FOS, NOTCH1, ATF3, S100B, BTG2, HLX, RHOA, MYH14, SOX17	0.136709
GOTERM_BP_FAT	GO:0060538~skeletal muscle organ development	20	MEF2C, MYL6, EGR1, ELN, NR4A1, SNW1, DCN, FOXP1, CTNNB1, HDAC5, USP19, FOS, NOTCH1, ATF3, S100B, BTG2, HLX, RHOA, MYH14, SOX17	0.236512
Annotation Cluster 15	Enrichment Score: 7.04391897165604
Category	Term	Count	Genes	FDR
GOTERM_BP_FAT	GO:0048729~tissue morphogenesis	65	NRP2, GNA13, MEF2C, NOG, NRP1, CRYGS, GJA1, CXCL12, VCL, CTNNB1, CDC42, GPC3, ILK, RHOA, SEMA3C, ANGPT1, MSN, SOX17, FGF1, CYR61, SOX10, RARG, SOCS3, ACTA2, PLXNB2, RASIP1, MGP, WLS, HES1, CTSL, CLIC4, CTSD, ACVR1, WNT5A, FGFR1, MEGF8, IRX1, COL3A1, BMPR2, FKBP1A, EGLN1, SOX9, ITGB1, ALDH1A1, TAL1, LY6E, TGM2, B4GALT1, CCM2, FLT1, COL4A1, NF2, ITGA3, NR4A3, FZD6, SFRP5, HDAC5, RDH10, NOTCH1, SULF…	5.49127e-10
GOTERM_BP_FAT	GO:0048598~embryonic morphogenesis	57	MEF2C, NOG, EFNA1, MYO7A, CRABP2, GJA1, CTNNB1, GPC3, HLX, SOX17, RARB, CYR61, RARG, CRYAA, SOCS3, PLXNB2, WLS, HES1, MAPK7, ACVR1, WNT5A, FGFR1, MEGF8, IRX1, BMPR2, ITGB5, ZBTB17, SOX9, ITGB1, PLPP3, ZFP36L1, ALDH1A1, TAL1, APLNR, ECE1, COL8A1, SLC39A1, COL4A2, FLT1, NF2, HSPG2, ITGA3, GJB6, NR4A3, GAS1, FZD7, FZD6, SFRP5, RDH10, NOTCH1, DUSP1, ID2, SP1, ETS2, SULF1, ENG, KLF4	3.18985e-06
GOTERM_BP_FAT	GO:0009790~embryo development	84	NRP2, MEF2C, GNA13, NOG, RARRES2, NRP1, EFNA1, MYO7A, CRABP2, GJA1, CTNNB1, GPC3, HLX, SEMA3C, ANGPT1, RARB, SOX17, CYR61, SOX10, RARG, CRYAA, SOCS3, EMG1, PLXNB2, MBD3, WLS, MYH9, JUNB, HES1, MAN2A1, LRAT, PDGFRB, MAPK7, ACVR1, WNT5A, FGFR1, MEGF8, LIMS1, IRX1, BMPR2, ITGB5, EGLN1, SOX9, ZBTB17, ITGB1, PLPP3, ALDH1A1, ZFP36L1, TAL1, APLNR, ECE1, INPP5K, LY6E, DAD1, COL8A1, SLC39A1, COL4A2, CCM2,…	3.82082e-06
GOTERM_BP_FAT	GO:0048568~embryonic organ development	41	WNT5A, MEF2C, FGFR1, MEGF8, RARRES2, NOG, EFNA1, MYO7A, GJA1, EGLN1, SOX9, CTNNB1, ZFP36L1, ALDH1A1, TAL1, HLX, SOX17, RARB, SLC39A1, CYR61, RARG, EPAS1, CRYAA, SOCS3, HSPG2, PCDH12, GJB6, NR4A3, GAS1, MBD3, JUNB, FZD6, HES1, NOTCH1, RDH10, ID2, SP1, PDGFRB, ID3, ENG, ACVR1	0.00386372
GOTERM_BP_FAT	GO:0043009~chordate embryonic development	50	GNA13, MEF2C, NOG, RARRES2, GJA1, CTNNB1, SEMA3C, ANGPT1, SOX17, CYR61, SOX10, RARG, EMG1, SOCS3, PLXNB2, MBD3, MYH9, JUNB, HES1, MAN2A1, PDGFRB, ACVR1, WNT5A, FGFR1, MEGF8, LIMS1, BMPR2, EGLN1, ITGB1, ZFP36L1, ECE1, LY6E, INPP5K, DAD1, SLC39A1, CCM2, EPAS1, HSPG2, PCDH12, GAS1, FOXP1, FZD6, SFRP5, RDH10, NOTCH1, SP1, SULF1, HBEGF, TGFBR3, KLF2	0.0530707
GOTERM_BP_FAT	GO:0001701~in utero embryonic development	36	GNA13, FGFR1, RARRES2, NOG, GJA1, EGLN1, ITGB1, CTNNB1, ZFP36L1, LY6E, INPP5K, DAD1, ANGPT1, SOX17, SLC39A1, CYR61, SOX10, CCM2, EPAS1, EMG1, SOCS3, PCDH12, MBD3, MYH9, JUNB, FOXP1, HES1, MAN2A1, NOTCH1, RDH10, SP1, PDGFRB, TGFBR3, HBEGF, KLF2, ACVR1	0.0578075
GOTERM_BP_FAT	GO:0009792~embryo development ending in birth or egg hatching	50	GNA13, MEF2C, NOG, RARRES2, GJA1, CTNNB1, SEMA3C, ANGPT1, SOX17, CYR61, SOX10, RARG, EMG1, SOCS3, PLXNB2, MBD3, MYH9, JUNB, HES1, MAN2A1, PDGFRB, ACVR1, WNT5A, FGFR1, MEGF8, LIMS1, BMPR2, EGLN1, ITGB1, ZFP36L1, ECE1, LY6E, INPP5K, DAD1, SLC39A1, CCM2, EPAS1, HSPG2, PCDH12, GAS1, FOXP1, FZD6, SFRP5, RDH10, NOTCH1, SP1, SULF1, HBEGF, TGFBR3, KLF2	0.0692498
Annotation Cluster 16	Enrichment Score: 6.986556990503327
Category	Term	Count	Genes	FDR
GOTERM_BP_FAT	GO:0007166~cell surface receptor signaling pathway	148	MEF2C, EDN3, NOG, OSMR, EFNA1, LTBP4, CSPG4, RPE65, IL17RE, ITPKB, CXCL12, CTNNB1, MMRN2, SHKBP1, APP, ILK, INSR, CIB1, SOCS3, CSNK1G2, SCUBE1, PLXNB2, CTNNA1, POR, HES1, F3, JUN, COL1A2, PDGFRB, MAPK7, WNT5A, FGFR1, GNAI2, IFITM3, BMPR2, ITGB5, NFKBIA, MAPKAPK2, BICC1, SOX9, EPHB4, ITGB1, TIMP3, TRF, CD74, VRK2, ARHGDIA, SPPL3, SREBF1, SASH1, ITGA1, SNW1, ITGA3, NR4A3, GAS1, ECM1, SFRP5, ITGA9, …	1.67677e-09
GOTERM_BP_FAT	GO:0009966~regulation of signal transduction	156	MEF2C, EDN3, NOG, ZC3HAV1, EFNA1, CRABP2, CSPG4, ITPKB, CXCL12, CTNNB1, MMRN2, SHKBP1, APP, TMEM9B, ILK, ARHGEF40, INSR, CIB1, TMEM204, SOCS3, SCUBE1, CTNNA1, NTSR2, POR, HES1, LPAR6, F3, JUN, PDGFRB, MAPK7, WNT5A, FGFR1, GNAI2, CLU, BMPR2, NFKBIA, ABCA1, BICC1, SOX9, ITGB1, TIMP3, TRF, CD74, ECE1, VRK2, IQSEC1, ARHGDIA, SPPL3, SASH1, NR4A2, ITGA1, SNW1, ITGA3, GAS1, ECM1, FOXP1, SFRP5, NOTCH1, U…	2.96989e-09
GOTERM_BP_FAT	GO:0035556~intracellular signal transduction	150	MEF2C, GNA13, EDN3, ZC3HAV1, TUFT1, EFNA1, CSPG4, ITPKB, CXCL12, CTNNB1, TMEM9B, ARL15, ILK, ARHGEF40, RAPGEF4, INSR, CIB1, RAB27A, SOCS3, CRYAB, NTSR2, HES1, TNS2, TNS1, LPAR6, F3, JUN, COL1A2, PDGFRB, MAPK7, WNT5A, FGFR1, GNAI2, CLU, NFKBIA, ABCA1, MAPKAPK2, CHEK2, SOX9, ITGB1, TIMP3, TRF, CD74, CDC42EP2, CDC42EP1, ECE1, VRK2, RHOBTB2, IQSEC1, ARHGDIA, SPPL3, SASH1, CRIP1, ITGA1, SNW1, ITGA3, D…	1.21365e-08
GOTERM_BP_FAT	GO:0010646~regulation of cell communication	166	MEF2C, EDN3, NOG, ZC3HAV1, EFNA1, CRABP2, CSPG4, ITPKB, CSPG5, CXCL12, CTNNB1, MMRN2, SHKBP1, SLC16A1, APP, TMEM9B, ILK, ARHGEF40, RAPGEF4, LGI1, INSR, CIB1, TMEM204, SOCS3, SCUBE1, CTNNA1, NTSR2, POR, HES1, LPAR6, F3, JUN, PDGFRB, MAPK7, WNT5A, FGFR1, GNAI2, CLU, BMPR2, NFKBIA, ABCA1, BICC1, SOX9, TIMP3, ITGB1, TRF, CD74, ECE1, VRK2, IQSEC1, ARHGDIA, SPPL3, SREBF1, SASH1, NR4A2, ITGA1, SNW1, ITG…	5.45845e-08
GOTERM_BP_FAT	GO:0000165~MAPK cascade	63	MEF2C, EDN3, NRP1, EFNA1, SORL1, CSPG4, WWC1, ITPKB, RPS3, CTNNB1, CDC42, TNFRSF11B, ILK, ANGPT1, FGF1, INSR, CYR61, CIB1, ZFP36, RAP2A, AVP, CRYAB, ACKR3, NTSR2, GPR37L1, RIPK1, JUN, CD81, PDGFRB, MAPK7, GADD45B, CRYBA1, WNT5A, FGFR1, GNAI2, PLVAP, MAPKAPK2, SOX9, TIMP3, ITGB1, CD74, TRF, MIF, ZFP36L1, ZFP36L2, EZR, ECE1, MAP3K3, INPP5K, GPNMB, SASH1, FLT1, NF2, ITGA1, FZD4, SFRP5, ATF3, DUSP1, …	8.58713e-08
GOTERM_BP_FAT	GO:0023051~regulation of signaling	166	MEF2C, EDN3, NOG, ZC3HAV1, EFNA1, CRABP2, CSPG4, ITPKB, CSPG5, CXCL12, CTNNB1, MMRN2, SHKBP1, SLC16A1, APP, TMEM9B, ILK, ARHGEF40, RAPGEF4, LGI1, INSR, CIB1, TMEM204, SOCS3, SCUBE1, CTNNA1, NTSR2, POR, HES1, LPAR6, F3, JUN, PDGFRB, MAPK7, WNT5A, FGFR1, GNAI2, CLU, BMPR2, NFKBIA, ABCA1, BICC1, SOX9, TIMP3, ITGB1, TRF, CD74, ECE1, VRK2, IQSEC1, ARHGDIA, SPPL3, SREBF1, SASH1, NR4A2, ITGA1, SNW1, ITG…	1.06444e-07
GOTERM_BP_FAT	GO:0023014~signal transduction by protein phosphorylation	63	MEF2C, EDN3, NRP1, EFNA1, SORL1, CSPG4, WWC1, ITPKB, RPS3, CTNNB1, CDC42, TNFRSF11B, ILK, ANGPT1, FGF1, INSR, CYR61, CIB1, ZFP36, RAP2A, AVP, CRYAB, ACKR3, NTSR2, GPR37L1, RIPK1, JUN, CD81, PDGFRB, MAPK7, GADD45B, CRYBA1, WNT5A, FGFR1, GNAI2, PLVAP, MAPKAPK2, SOX9, TIMP3, ITGB1, CD74, TRF, MIF, ZFP36L1, ZFP36L2, EZR, ECE1, MAP3K3, INPP5K, GPNMB, SASH1, FLT1, NF2, ITGA1, FZD4, SFRP5, ATF3, DUSP1, …	1.08742e-07
GOTERM_BP_FAT	GO:1902531~regulation of intracellular signal transduction	107	MEF2C, EDN3, ZC3HAV1, EFNA1, CSPG4, ITPKB, CXCL12, CTNNB1, TMEM9B, ILK, ARHGEF40, INSR, CIB1, SOCS3, NTSR2, HES1, LPAR6, F3, JUN, PDGFRB, MAPK7, WNT5A, FGFR1, GNAI2, CLU, NFKBIA, ABCA1, SOX9, ITGB1, TIMP3, CD74, TRF, VRK2, ECE1, ARHGDIA, IQSEC1, SPPL3, SASH1, ITGA1, ITGA3, ECM1, SFRP5, NOTCH1, ATF3, UACA, PLK2, S100B, IKBKG, PTTG1IP, TGFBR3, KLF4, 1810011O10RIK, NRP1, PREX1, SORL1, WWC1, GJA1, RP…	2.17769e-07
GOTERM_BP_FAT	GO:0001932~regulation of protein phosphorylation	94	MEF2C, EDN3, NOG, RARRES2, NRP1, EFNA1, IMPACT, SORL1, CSPG4, WWC1, ITPKB, RPS3, CAMKK2, CTNNB1, CDC42, EDNRB, TNFRSF11B, APP, ILK, RHOA, ANGPT1, FGF1, INSR, CIB1, CYR61, RAP2A, AVP, CRYAA, SOCS3, PLXNB2, PKN1, ACKR3, NTSR2, GPR37L1, CARD10, HES1, CCND1, BGN, EIF2AK1, RIPK1, JUN, CD81, PDGFRB, MAPK7, GADD45B, CRYBA1, PPP1R15A, ACVR1, WNT5A, FGFR1, RTN4RL1, GNAI2, CLU, BMPR2, FKBP1A, DCN, CHEK2, G…	4.79699e-07
GOTERM_BP_FAT	GO:0042325~regulation of phosphorylation	97	MEF2C, EDN3, RARRES2, NOG, NRP1, EFNA1, IMPACT, SORL1, CSPG4, WWC1, ITPKB, RPS3, CAMKK2, CTNNB1, CDC42, EDNRB, APP, TNFRSF11B, ILK, RHOA, ANGPT1, FGF1, PPP1R14B, INSR, CIB1, CYR61, RAP2A, AVP, CRYAA, SOCS3, PLXNB2, PKN1, ACKR3, NTSR2, GPR37L1, CARD10, HES1, CCND1, BGN, EIF2AK1, JUN, RIPK1, CD81, PDGFRB, MAPK7, GADD45B, CRYBA1, PPP1R15A, ACVR1, WNT5A, FGFR1, GNAI2, RTN4RL1, CLU, BMPR2, FKBP1A, CHE…	2.07558e-06
GOTERM_BP_FAT	GO:0009967~positive regulation of signal transduction	93	MEF2C, 1810011O10RIK, EDN3, NRP1, ZC3HAV1, EFNA1, CSPG4, WWC1, GJA1, ITPKB, RPS3, CTNNB1, SHKBP1, CDC42, TNFRSF11B, TSPAN10, GPC3, TMEM9B, ILK, RHOA, ANGPT1, CAT, FGF1, INSR, CIB1, CYR61, SCUBE1, ACKR3, WLS, CTNNA1, NTSR2, POR, GPR37L1, CARD10, HES1, LPAR6, RIPK1, F3, JUN, CD81, PDGFRB, UBB, GADD45B, ACVR1, WNT5A, FGFR1, LIMS1, GNAI2, COL3A1, CLU, BMPR2, FKBP1A, DCN, GPRC5B, SOX9, CDH3, TIMP3, IT…	2.24567e-06
GOTERM_BP_FAT	GO:0048584~positive regulation of response to stimulus	117	MEF2C, EDN3, A2M, RARRES2, ZC3HAV1, EFNA1, CSPG4, ITPKB, IL17RC, CXCL12, B2M, CTNNB1, SHKBP1, TMEM9B, ILK, CFH, INSR, CIB1, C4B, SCUBE1, SERPING1, CTNNA1, NTSR2, POR, HES1, ABCB1A, LPAR6, F3, JUN, PDGFRB, WNT5A, FGFR1, GNAI2, CLU, BMPR2, NFKBIA, MAPKAPK2, SOX9, ITGB1, TIMP3, TRF, CD74, ECE1, SPPL3, SASH1, ITGA1, SNW1, NR4A3, GAS1, ECM1, NOTCH1, ATF3, PLK2, S100B, IKBKG, TBXA2R, TGFBR3, ENG, 18100…	2.64732e-06
GOTERM_BP_FAT	GO:0065009~regulation of molecular function	133	MEF2C, GNA13, EDN3, NOG, A2M, ZC3HAV1, EFNA1, CSPG4, AQP1, B2M, CTNNB1, APP, ILK, RAPGEF4, INSR, S100A1, CIB1, AUP1, TOR1AIP2, CRYAA, SOCS3, CRYAB, PLXNB2, CST3, SERPING1, POR, HES1, F3, JUN, PDGFRB, MAPK7, WNT5A, FGFR1, GNAI2, CLU, NFKBIA, ITGB1, TIMP3, TRF, CD74, OAZ1, BHLHE40, IQSEC1, SPPL3, SASH1, NR4A2, ITGA1, S100A10, NR4A1, ECM1, HDAC5, SFRP5, NOTCH1, UACA, VCP, PLK2, ARF4, IKBKG, PON1, TG…	4.61596e-06
GOTERM_BP_FAT	GO:0051246~regulation of protein metabolic process	145	MEF2C, EDN3, RARRES2, NOG, A2M, EFNA1, IMPACT, LTBP4, CSPG4, EIF5A, ITPKB, AQP1, CTNNB1, APP, ILK, CFH, INSR, CIB1, CRYAA, SOCS3, CRYAB, PLXNB2, CST3, SERPING1, MYH9, NTSR2, POR, HES1, EIF2AK1, F3, JUN, PDGFRB, MAPK7, WNT5A, FGFR1, GNAI2, CLU, BMPR2, IGF2BP1, NFKBIA, MAPKAPK2, CHEK2, SOX9, ITGB1, TIMP3, TRF, CD74, OAZ1, ECE1, VRK2, EIF3G, SPPL3, SREBF1, SASH1, ITGA1, NR4A1, SNW1, GAS1, ECM1, SFRP…	6.66503e-06
GOTERM_BP_FAT	GO:1902533~positive regulation of intracellular signal transduction	70	MEF2C, 1810011O10RIK, EDN3, NRP1, ZC3HAV1, EFNA1, CSPG4, WWC1, GJA1, ITPKB, RPS3, CTNNB1, CDC42, TNFRSF11B, TMEM9B, ILK, RHOA, ANGPT1, CAT, FGF1, INSR, CIB1, ACKR3, NTSR2, GPR37L1, CARD10, HES1, LPAR6, RIPK1, F3, JUN, CD81, PDGFRB, UBB, GADD45B, WNT5A, FGFR1, GNAI2, COL3A1, CLU, FKBP1A, DCN, GPRC5B, SOX9, ITGB1, CD74, TRF, HIC1, MIF, MAP3K3, XBP1, SLC35B2, SHISA5, TGM2, GPNMB, SPPL3, SASH1, FLT1,…	7.75025e-06
GOTERM_BP_FAT	GO:0010604~positive regulation of macromolecule metabolic process	158	MEF2C, EDN3, RARRES2, NOG, ZC3HAV1, EFNA1, IMPACT, CSPG4, EIF5A, CTNNB1, APP, FLI1, ILK, RARB, INSR, CIB1, RAB27A, RARG, CRYAA, CST3, MYH9, NTSR2, JUNB, HES1, CD34, F3, JUN, PDGFRB, MAPK7, WNT5A, FGFR1, SLC38A3, GNAI2, CLU, BMPR2, NFKBIA, MAPKAPK2, CHEK2, MYBL2, SOX9, MDK, ITGB1, TRF, CD74, ZC3H8, TAL1, OAZ1, ECE1, SPPL3, SREBF1, SASH1, KLF7, EPAS1, NR4A2, ITGA1, NR4A1, SNW1, ITGA3, NR4A3, FOXP1,…	9.90058e-06
GOTERM_BP_FAT	GO:0019220~regulation of phosphate metabolic process	105	MEF2C, EDN3, NOG, RARRES2, EFNA1, IMPACT, CSPG4, ITPKB, CTNNB1, APP, ILK, INSR, CIB1, CRYAA, SOCS3, PLXNB2, NTSR2, HES1, EIF2AK1, JUN, PDGFRB, MAPK7, WNT5A, FGFR1, GNAI2, CLU, BMPR2, CHEK2, ABCA1, SOX9, ITGB1, TIMP3, CD74, TRF, VRK2, ECE1, SPPL3, SASH1, ITGA1, SFRP5, ATF3, VCP, IKBKG, TGFBR3, ENG, KLF4, NRP1, ADGRF5, SORL1, WWC1, CAMKK2, RPS3, EDNRB, CDC42, TNFRSF11B, RHOA, ANGPT1, CALCRL, FGF1, …	1.55018e-05
GOTERM_BP_FAT	GO:0051174~regulation of phosphorus metabolic process	105	MEF2C, EDN3, NOG, RARRES2, EFNA1, IMPACT, CSPG4, ITPKB, CTNNB1, APP, ILK, INSR, CIB1, CRYAA, SOCS3, PLXNB2, NTSR2, HES1, EIF2AK1, JUN, PDGFRB, MAPK7, WNT5A, FGFR1, GNAI2, CLU, BMPR2, CHEK2, ABCA1, SOX9, ITGB1, TIMP3, CD74, TRF, VRK2, ECE1, SPPL3, SASH1, ITGA1, SFRP5, ATF3, VCP, IKBKG, TGFBR3, ENG, KLF4, NRP1, ADGRF5, SORL1, WWC1, CAMKK2, RPS3, EDNRB, CDC42, TNFRSF11B, RHOA, ANGPT1, CALCRL, FGF1, …	1.6138e-05
GOTERM_BP_FAT	GO:0009893~positive regulation of metabolic process	166	MEF2C, EDN3, RARRES2, NOG, ZC3HAV1, EFNA1, IMPACT, CSPG4, EIF5A, CTNNB1, APP, FLI1, ILK, RARB, INSR, CIB1, RAB27A, RARG, CRYAA, CST3, MYH9, NTSR2, JUNB, POR, HES1, CD34, F3, JUN, PDGFRB, MAPK7, WNT5A, FGFR1, SLC38A3, GNAI2, CLU, BMPR2, NFKBIA, ABCA1, MAPKAPK2, CHEK2, MYBL2, SOX9, MDK, ITGB1, TRF, CD74, ZC3H8, TAL1, OAZ1, ECE1, SPPL3, SREBF1, SASH1, KLF7, EPAS1, PMEL, NR4A2, ITGA1, NR4A1, ITGA3, S…	1.77557e-05
GOTERM_BP_FAT	GO:0010647~positive regulation of cell communication	98	MEF2C, 1810011O10RIK, EDN3, GFAP, NRP1, ZC3HAV1, EFNA1, CSPG4, WWC1, GJA1, ITPKB, RPS3, CTNNB1, SHKBP1, CDC42, TNFRSF11B, TMEM9B, GPC3, TSPAN10, ILK, RHOA, ANGPT1, RAPGEF4, CAT, FGF1, LGI1, INSR, CIB1, CYR61, SCUBE1, ACKR3, WLS, CTNNA1, NTSR2, GPR37L1, POR, CARD10, HES1, LPAR6, F3, JUN, RIPK1, CD81, PDGFRB, UBB, GADD45B, ACVR1, WNT5A, FGFR1, LIMS1, GNAI2, CLU, COL3A1, BMPR2, FKBP1A, DCN, CDH3, GP…	1.87699e-05
GOTERM_BP_FAT	GO:0031399~regulation of protein modification process	104	MEF2C, EDN3, NOG, RARRES2, EFNA1, IMPACT, CSPG4, ITPKB, CTNNB1, APP, ILK, INSR, CIB1, CRYAA, SOCS3, PLXNB2, NTSR2, HES1, EIF2AK1, JUN, PDGFRB, MAPK7, WNT5A, FGFR1, GNAI2, CLU, BMPR2, CHEK2, SOX9, ITGB1, TIMP3, CD74, TRF, VRK2, ECE1, SPPL3, SREBF1, SASH1, ITGA1, SNW1, SFRP5, ATF3, VCP, IKBKG, PTTG1IP, TGFBR3, ENG, KLF4, NRP1, SORL1, WWC1, CAMKK2, RPS3, EDNRB, CDC42, TNFRSF11B, TMEM59, RHOA, ANGPT1…	1.97059e-05
GOTERM_BP_FAT	GO:0050790~regulation of catalytic activity	106	GNA13, MEF2C, EDN3, A2M, ZC3HAV1, EFNA1, CSPG4, AQP1, CTNNB1, APP, ILK, RAPGEF4, INSR, AUP1, CIB1, TOR1AIP2, CRYAA, CRYAB, SOCS3, PLXNB2, CST3, SERPING1, POR, F3, PDGFRB, MAPK7, WNT5A, FGFR1, GNAI2, CLU, ITGB1, TIMP3, CD74, TRF, OAZ1, IQSEC1, SASH1, ITGA1, NR4A2, S100A10, NR4A1, ECM1, SFRP5, NOTCH1, UACA, VCP, ARF4, IKBKG, KLF4, GM2A, PREX1, SORL1, CAMKK2, RPS3, CDC42, NDE1, GPC3, RHOA, ANGPT1, F…	2.03088e-05
GOTERM_BP_FAT	GO:0032268~regulation of cellular protein metabolic process	135	MEF2C, EDN3, RARRES2, NOG, A2M, EFNA1, IMPACT, CSPG4, EIF5A, ITPKB, AQP1, CTNNB1, APP, ILK, INSR, CIB1, CRYAA, SOCS3, CRYAB, PLXNB2, CST3, SERPING1, MYH9, NTSR2, POR, HES1, EIF2AK1, F3, JUN, PDGFRB, MAPK7, WNT5A, FGFR1, GNAI2, CLU, BMPR2, IGF2BP1, NFKBIA, CHEK2, SOX9, ITGB1, TIMP3, TRF, CD74, VRK2, ECE1, EIF3G, SPPL3, SREBF1, SASH1, ITGA1, NR4A1, SNW1, GAS1, ECM1, SFRP5, UACA, ATF3, PLK2, VCP, IK…	2.04747e-05
GOTERM_BP_FAT	GO:0023056~positive regulation of signaling	98	MEF2C, 1810011O10RIK, EDN3, GFAP, NRP1, ZC3HAV1, EFNA1, CSPG4, WWC1, GJA1, ITPKB, RPS3, CTNNB1, SHKBP1, CDC42, TNFRSF11B, TMEM9B, GPC3, TSPAN10, ILK, RHOA, ANGPT1, RAPGEF4, CAT, FGF1, LGI1, INSR, CIB1, CYR61, SCUBE1, ACKR3, WLS, CTNNA1, NTSR2, GPR37L1, POR, CARD10, HES1, LPAR6, F3, JUN, RIPK1, CD81, PDGFRB, UBB, GADD45B, ACVR1, WNT5A, FGFR1, LIMS1, GNAI2, CLU, COL3A1, BMPR2, FKBP1A, DCN, CDH3, GP…	2.35208e-05
GOTERM_BP_FAT	GO:0043408~regulation of MAPK cascade	56	MEF2C, EDN3, NRP1, EFNA1, SORL1, CSPG4, WWC1, CTNNB1, RPS3, CDC42, TNFRSF11B, ILK, ANGPT1, FGF1, INSR, CYR61, CIB1, RAP2A, ACKR3, NTSR2, GPR37L1, RIPK1, JUN, CD81, PDGFRB, MAPK7, GADD45B, CRYBA1, WNT5A, FGFR1, GNAI2, TIMP3, ITGB1, CD74, TRF, MIF, VRK2, EZR, ECE1, MAP3K3, INPP5K, GPNMB, SASH1, FLT1, NF2, ITGA1, FZD4, SFRP5, ATF3, DUSP1, ID1, ACE2, TGFBR3, IGFBP3, IGFBP4, KLF4	3.55905e-05
GOTERM_BP_FAT	GO:0051247~positive regulation of protein metabolic process	94	MEF2C, EDN3, RARRES2, NRP1, EFNA1, IMPACT, SORL1, CSPG4, WWC1, GJA1, EIF5A, RPS3, CAMKK2, CTNNB1, CDC42, EDNRB, TNFRSF11B, GPC3, ILK, RHOA, ANGPT1, MSN, SOX17, FGF1, INSR, CIB1, CYR61, EGR1, RAP2A, AVP, CTBP1, CRYAA, ACKR3, MYH9, NTSR2, GPR37L1, CARD10, HES1, CCND1, RIPK1, F3, JUN, CD81, PDGFRB, MAPK7, GADD45B, PPP1R15A, ACVR1, WNT5A, FGFR1, GNAI2, CLU, BMPR2, NFKBIA, FKBP1A, MAPKAPK2, CHEK2, GPR…	3.86291e-05
GOTERM_BP_FAT	GO:0045937~positive regulation of phosphate metabolic process	75	MEF2C, EDN3, RARRES2, NRP1, EFNA1, ADGRF5, CSPG4, WWC1, RPS3, CAMKK2, CTNNB1, EDNRB, CDC42, TNFRSF11B, ILK, RHOA, ANGPT1, CALCRL, FGF1, INSR, CIB1, CYR61, RAMP2, RAP2A, AVP, CRYAA, ACKR3, NTSR2, GPR37L1, CARD10, HES1, CCND1, RIPK1, JUN, CD81, PDGFRB, GADD45B, PPP1R15A, ACVR1, WNT5A, FGFR1, GNAI2, CLU, BMPR2, CHEK2, ABCA1, GPRC5B, SOX9, ITGB1, PLPP3, TRF, CD74, MIF, ECE1, MAP3K3, XBP1, SQSTM1, GPN…	6.39082e-05
GOTERM_BP_FAT	GO:0010562~positive regulation of phosphorus metabolic process	75	MEF2C, EDN3, RARRES2, NRP1, EFNA1, ADGRF5, CSPG4, WWC1, RPS3, CAMKK2, CTNNB1, EDNRB, CDC42, TNFRSF11B, ILK, RHOA, ANGPT1, CALCRL, FGF1, INSR, CIB1, CYR61, RAMP2, RAP2A, AVP, CRYAA, ACKR3, NTSR2, GPR37L1, CARD10, HES1, CCND1, RIPK1, JUN, CD81, PDGFRB, GADD45B, PPP1R15A, ACVR1, WNT5A, FGFR1, GNAI2, CLU, BMPR2, CHEK2, ABCA1, GPRC5B, SOX9, ITGB1, PLPP3, TRF, CD74, MIF, ECE1, MAP3K3, XBP1, SQSTM1, GPN…	6.39082e-05
GOTERM_BP_FAT	GO:0006468~protein phosphorylation	107	MEF2C, EDN3, NOG, RARRES2, EFNA1, IMPACT, CSPG4, ITPKB, CTNNB1, APP, ILK, INSR, CIB1, CRYAA, SOCS3, CSNK1G2, CRYAB, NTSR2, HES1, EIF2AK1, JUN, PDGFRB, MAPK7, WNT5A, FGFR1, GNAI2, CLU, BMPR2, CHEK2, MAPKAPK2, SOX9, EPHB4, ITGB1, TIMP3, CD74, TRF, VRK2, ECE1, SASH1, ITGA1, SFRP5, ATF3, PLK2, IKBKG, TGFBR3, ENG, KLF4, CDK17, NRP1, NUAK2, SORL1, WWC1, RPS3, CAMKK2, EDNRB, CDC42, TNFRSF11B, RHOA, ANGP…	0.000103979
GOTERM_BP_FAT	GO:0031325~positive regulation of cellular metabolic process	152	MEF2C, EDN3, RARRES2, NOG, ZC3HAV1, EFNA1, IMPACT, CSPG4, EIF5A, CTNNB1, APP, FLI1, ILK, RARB, INSR, CIB1, RAB27A, RARG, CRYAA, CST3, MYH9, NTSR2, JUNB, POR, HES1, F3, JUN, PDGFRB, MAPK7, WNT5A, FGFR1, SLC38A3, GNAI2, CLU, BMPR2, NFKBIA, ABCA1, MAPKAPK2, CHEK2, MYBL2, SOX9, MDK, ITGB1, TRF, CD74, ZC3H8, TAL1, ECE1, SPPL3, SREBF1, SASH1, KLF7, EPAS1, PMEL, NR4A2, ITGA1, NR4A1, SNW1, NR4A3, FOXP1, …	0.000155595
GOTERM_BP_FAT	GO:0001934~positive regulation of protein phosphorylation	65	MEF2C, EDN3, RARRES2, NRP1, EFNA1, CSPG4, WWC1, RPS3, CAMKK2, CTNNB1, EDNRB, CDC42, TNFRSF11B, ILK, RHOA, ANGPT1, FGF1, INSR, CYR61, CIB1, RAP2A, AVP, CRYAA, ACKR3, NTSR2, GPR37L1, CARD10, HES1, CCND1, RIPK1, JUN, CD81, PDGFRB, GADD45B, PPP1R15A, ACVR1, WNT5A, FGFR1, GNAI2, CLU, BMPR2, CHEK2, GPRC5B, SOX9, ITGB1, CD74, TRF, PLPP3, MIF, MAP3K3, XBP1, SQSTM1, GPNMB, THBS4, SASH1, FLT1, ATRAID, ITGA…	0.000295006
GOTERM_BP_FAT	GO:0042327~positive regulation of phosphorylation	67	MEF2C, EDN3, RARRES2, NRP1, EFNA1, CSPG4, WWC1, RPS3, CAMKK2, CTNNB1, EDNRB, CDC42, TNFRSF11B, ILK, RHOA, ANGPT1, FGF1, INSR, CYR61, CIB1, RAP2A, AVP, CRYAA, ACKR3, NTSR2, GPR37L1, CARD10, HES1, CCND1, RIPK1, JUN, CD81, PDGFRB, GADD45B, PPP1R15A, ACVR1, WNT5A, FGFR1, GNAI2, CLU, BMPR2, CHEK2, GPRC5B, SOX9, ITGB1, CD74, TRF, PLPP3, MIF, MAP3K3, XBP1, SQSTM1, GPNMB, THBS4, SASH1, FLT1, ATRAID, ITGA…	0.000314083
GOTERM_BP_FAT	GO:0031401~positive regulation of protein modification process	74	MEF2C, EDN3, RARRES2, NRP1, EFNA1, CSPG4, WWC1, RPS3, CAMKK2, CTNNB1, CDC42, EDNRB, TNFRSF11B, ILK, RHOA, ANGPT1, FGF1, INSR, CIB1, CYR61, RAP2A, AVP, CTBP1, CRYAA, ACKR3, NTSR2, GPR37L1, CARD10, HES1, CCND1, RIPK1, JUN, CD81, PDGFRB, GADD45B, PPP1R15A, ACVR1, WNT5A, FGFR1, GNAI2, CLU, BMPR2, FKBP1A, CHEK2, GPRC5B, SOX9, ITGB1, PLPP3, CD74, TRF, MIF, MAP3K3, XBP1, SQSTM1, GPNMB, THBS4, SREBF1, SP…	0.00040489
GOTERM_BP_FAT	GO:0044093~positive regulation of molecular function	83	MEF2C, GNA13, EDN3, ZC3HAV1, GM2A, EFNA1, PREX1, SORL1, CSPG4, RPS3, B2M, CAMKK2, CTNNB1, CDC42, ILK, RHOA, ANGPT1, RAPGEF4, CAT, FGF1, INSR, RHOG, S100A1, CIB1, CYR61, TOR1AIP2, SGK1, RSU1, PARM1, CTSS, POR, CARD10, HES1, CCND1, RIPK1, F3, TBCD, CD81, PDGFRB, GADD45B, PPP1R15A, WNT5A, FGFR1, SNX18, LIMS1, GNAI2, SAV1, LMF1, CLU, FKBP1A, GPRC5B, CDH3, ITGB1, PLPP3, TRF, CD74, MIF, GCH1, HTR3A, IQ…	0.000431826
GOTERM_BP_FAT	GO:0032270~positive regulation of cellular protein metabolic process	84	MEF2C, EDN3, RARRES2, NRP1, EFNA1, IMPACT, CSPG4, WWC1, EIF5A, RPS3, CAMKK2, CTNNB1, CDC42, EDNRB, TNFRSF11B, ILK, RHOA, ANGPT1, MSN, FGF1, INSR, CIB1, CYR61, RAP2A, AVP, CTBP1, CRYAA, ACKR3, MYH9, NTSR2, GPR37L1, CARD10, HES1, CCND1, RIPK1, F3, JUN, CD81, PDGFRB, GADD45B, PPP1R15A, ACVR1, WNT5A, FGFR1, GNAI2, CLU, BMPR2, NFKBIA, FKBP1A, CHEK2, GPRC5B, SOX9, ITGB1, PLPP3, TRF, CD74, MIF, EZR, MAP…	0.00165757
GOTERM_BP_FAT	GO:0043085~positive regulation of catalytic activity	66	GNA13, MEF2C, EDN3, ZC3HAV1, GM2A, EFNA1, PREX1, SORL1, CSPG4, RPS3, CAMKK2, CTNNB1, CDC42, ILK, RHOA, RAPGEF4, ANGPT1, FGF1, INSR, RHOG, CYR61, CIB1, TOR1AIP2, RSU1, PARM1, POR, CARD10, CCND1, RIPK1, F3, TBCD, CD81, PDGFRB, GADD45B, PPP1R15A, WNT5A, FGFR1, SNX18, LIMS1, GNAI2, CLU, LMF1, GPRC5B, CDH3, ITGB1, CD74, TRF, MIF, GCH1, IQSEC1, SASH1, NOS1, FLT1, ATRAID, PTPA, ITGA1, NR4A2, S100A10, FZ…	0.00211825
GOTERM_BP_FAT	GO:0016310~phosphorylation	115	MEF2C, EDN3, NOG, RARRES2, EFNA1, IMPACT, CSPG4, ITPKB, CTNNB1, APP, ILK, INSR, CIB1, CRYAA, SOCS3, CSNK1G2, CRYAB, PLXNB2, NTSR2, HES1, EIF2AK1, JUN, PDGFRB, MAPK7, WNT5A, FGFR1, GNAI2, CLU, BMPR2, CHEK2, MAPKAPK2, SOX9, EPHB4, ITGB1, TIMP3, CD74, TRF, VRK2, ECE1, SASH1, ITGA1, AK3, AK2, SFRP5, ATF3, VCP, PLK2, IKBKG, TGFBR3, ENG, KLF4, CDK17, NRP1, NUAK2, SORL1, WWC1, RPS3, CAMKK2, EDNRB, CDC42…	0.00491564
GOTERM_BP_FAT	GO:0043410~positive regulation of MAPK cascade	38	WNT5A, MEF2C, FGFR1, EDN3, NRP1, GNAI2, EFNA1, WWC1, CSPG4, ITGB1, TRF, CD74, RPS3, CTNNB1, MIF, CDC42, TNFRSF11B, MAP3K3, ILK, ANGPT1, GPNMB, FGF1, INSR, CIB1, SASH1, FLT1, ITGA1, ACKR3, FZD4, NTSR2, GPR37L1, RIPK1, JUN, CD81, PDGFRB, GADD45B, IGFBP3, IGFBP4	0.015141
GOTERM_BP_FAT	GO:0071902~positive regulation of protein serine/threonine kinase activity	26	MEF2C, WNT5A, FGFR1, EDN3, EFNA1, CSPG4, TRF, CD74, MIF, RPS3, ILK, RHOA, FGF1, INSR, CIB1, SASH1, FLT1, ATRAID, ITGA1, FZD4, CARD10, CCND1, CD81, IKBKG, PDGFRB, GADD45B	0.0175883
GOTERM_BP_FAT	GO:0045859~regulation of protein kinase activity	45	WNT5A, MEF2C, FGFR1, EDN3, RTN4RL1, GNAI2, EFNA1, CLU, SORL1, CSPG4, DCN, GPRC5B, TRF, CD74, RPS3, MIF, CAMKK2, CDC42, APP, INPP5K, ILK, RHOA, ANGPT1, FGF1, INSR, CYR61, CIB1, SASH1, FLT1, NF2, ATRAID, SOCS3, ITGA1, PKN1, FZD4, CARD10, SFRP5, CCND1, BGN, DUSP1, CD81, IKBKG, PDGFRB, MAPK7, GADD45B	0.0289158
GOTERM_BP_FAT	GO:0006793~phosphorus metabolic process	145	MEF2C, EDN3, LDHB, RARRES2, NOG, GNPDA1, EFNA1, IMPACT, CSPG4, ITPKB, CNP, AQP1, CTNNB1, APP, ILK, INSR, CIB1, CRYAA, SOCS3, CRYAB, CSNK1G2, PLXNB2, NTSR2, CHPT1, PPP1CB, HES1, PNPLA8, EIF2AK1, JUN, PDGFRB, MAPK7, WNT5A, FGFR1, TALDO1, GNAI2, CLU, BMPR2, ABCA1, MAPKAPK2, CHEK2, SOX9, EPHB4, ITGB1, TIMP3, TRF, CD74, VRK2, ECE1, SPPL3, SASH1, AK3, ITGA1, AK2, SFRP5, ATF3, PLK2, VCP, PDE7A, IKBKG, P…	0.0402765
GOTERM_BP_FAT	GO:0051347~positive regulation of transferase activity	38	WNT5A, MEF2C, FGFR1, EDN3, GNAI2, EFNA1, CLU, SORL1, CSPG4, GPRC5B, TRF, CD74, RPS3, CTNNB1, CAMKK2, MIF, CDC42, ILK, RHOA, ANGPT1, FGF1, INSR, CYR61, CIB1, SASH1, PARM1, FLT1, ATRAID, ITGA1, FZD4, CARD10, CCND1, RIPK1, CD81, IKBKG, PDGFRB, GADD45B, KLF4	0.0530695
GOTERM_BP_FAT	GO:0006796~phosphate-containing compound metabolic process	144	MEF2C, LDHB, EDN3, RARRES2, NOG, GNPDA1, EFNA1, IMPACT, CSPG4, ITPKB, CNP, AQP1, CTNNB1, APP, ILK, INSR, CIB1, CRYAA, SOCS3, CRYAB, CSNK1G2, PLXNB2, NTSR2, CHPT1, PPP1CB, HES1, PNPLA8, EIF2AK1, JUN, PDGFRB, MAPK7, WNT5A, FGFR1, TALDO1, GNAI2, CLU, BMPR2, ABCA1, MAPKAPK2, CHEK2, SOX9, EPHB4, ITGB1, TIMP3, TRF, CD74, VRK2, ECE1, SPPL3, SASH1, AK3, ITGA1, AK2, SFRP5, ATF3, PLK2, VCP, PDE7A, IKBKG, T…	0.0579187
GOTERM_BP_FAT	GO:0043405~regulation of MAP kinase activity	26	MEF2C, WNT5A, FGFR1, EDN3, GNAI2, EFNA1, SORL1, CSPG4, TRF, CD74, MIF, RPS3, INPP5K, ILK, FGF1, INSR, SASH1, FLT1, ITGA1, FZD4, SFRP5, DUSP1, CD81, PDGFRB, MAPK7, GADD45B	0.0662999
GOTERM_BP_FAT	GO:0045860~positive regulation of protein kinase activity	32	WNT5A, MEF2C, FGFR1, EDN3, GNAI2, EFNA1, CLU, CSPG4, GPRC5B, TRF, CD74, CAMKK2, MIF, RPS3, ILK, RHOA, ANGPT1, FGF1, INSR, CYR61, CIB1, SASH1, FLT1, ATRAID, ITGA1, FZD4, CARD10, CCND1, CD81, IKBKG, PDGFRB, GADD45B	0.0705361
GOTERM_BP_FAT	GO:0033674~positive regulation of kinase activity	33	WNT5A, MEF2C, FGFR1, EDN3, GNAI2, EFNA1, CLU, CSPG4, GPRC5B, TRF, CD74, CAMKK2, MIF, RPS3, CDC42, ILK, RHOA, ANGPT1, FGF1, INSR, CYR61, CIB1, SASH1, FLT1, ATRAID, ITGA1, FZD4, CARD10, CCND1, CD81, IKBKG, PDGFRB, GADD45B	0.151889
GOTERM_BP_FAT	GO:0071900~regulation of protein serine/threonine kinase activity	32	WNT5A, MEF2C, FGFR1, EDN3, GNAI2, EFNA1, SORL1, CSPG4, TRF, CD74, MIF, RPS3, INPP5K, ILK, RHOA, FGF1, INSR, CIB1, SASH1, FLT1, ATRAID, ITGA1, FZD4, CARD10, SFRP5, CCND1, DUSP1, CD81, IKBKG, PDGFRB, MAPK7, GADD45B	0.158527
GOTERM_BP_FAT	GO:0051338~regulation of transferase activity	50	MEF2C, EDN3, EFNA1, SORL1, CSPG4, CAMKK2, CTNNB1, RPS3, CDC42, APP, ILK, RHOA, ANGPT1, FGF1, INSR, CIB1, CYR61, ZFP36, PARM1, SOCS3, PKN1, CARD10, CCND1, BGN, RIPK1, CD81, PDGFRB, MAPK7, GADD45B, WNT5A, FGFR1, GNAI2, RTN4RL1, CLU, DCN, GPRC5B, CD74, TRF, MIF, INPP5K, SASH1, FLT1, NF2, ATRAID, ITGA1, FZD4, SFRP5, DUSP1, IKBKG, KLF4	0.199992
GOTERM_BP_FAT	GO:0043406~positive regulation of MAP kinase activity	19	WNT5A, MEF2C, SASH1, FGFR1, EDN3, FLT1, EFNA1, CSPG4, ITGA1, FZD4, CD74, TRF, MIF, RPS3, ILK, CD81, PDGFRB, FGF1, INSR	0.242996
GOTERM_BP_FAT	GO:0043549~regulation of kinase activity	45	WNT5A, MEF2C, FGFR1, EDN3, RTN4RL1, GNAI2, EFNA1, CLU, SORL1, CSPG4, DCN, GPRC5B, TRF, CD74, RPS3, MIF, CAMKK2, CDC42, APP, INPP5K, ILK, RHOA, ANGPT1, FGF1, INSR, CYR61, CIB1, SASH1, FLT1, NF2, ATRAID, SOCS3, ITGA1, PKN1, FZD4, CARD10, SFRP5, CCND1, BGN, DUSP1, CD81, IKBKG, PDGFRB, MAPK7, GADD45B	0.252241
GOTERM_BP_FAT	GO:0006464~cellular protein modification process	160	MEF2C, EDN3, RARRES2, NOG, EFNA1, IMPACT, CSPG4, ITPKB, CTNNB1, APP, ST3GAL4, ILK, RGR, INSR, GGTA1, CIB1, BEND3, CRYAA, SOCS3, CRYAB, CSNK1G2, PLXNB2, NTSR2, PPP1CB, POR, HES1, EIF2AK1, JUN, PDGFRB, ANAPC7, MAPK7, WNT5A, FGFR1, GNAI2, CLU, BMPR2, ABCA1, MAPKAPK2, CHEK2, SKP1A, SOX9, TIMP3, EPHB4, ITGB1, TRF, CD74, TMEM129, ECE1, VRK2, B3GNT3, RNF13, B4GALT1, SPPL3, MGAT4B, SREBF1, SASH1, ST6GAL1…	1.39757
GOTERM_BP_FAT	GO:0036211~protein modification process	160	MEF2C, EDN3, RARRES2, NOG, EFNA1, IMPACT, CSPG4, ITPKB, CTNNB1, APP, ST3GAL4, ILK, RGR, INSR, GGTA1, CIB1, BEND3, CRYAA, SOCS3, CRYAB, CSNK1G2, PLXNB2, NTSR2, PPP1CB, POR, HES1, EIF2AK1, JUN, PDGFRB, ANAPC7, MAPK7, WNT5A, FGFR1, GNAI2, CLU, BMPR2, ABCA1, MAPKAPK2, CHEK2, SKP1A, SOX9, TIMP3, EPHB4, ITGB1, TRF, CD74, TMEM129, ECE1, VRK2, B3GNT3, RNF13, B4GALT1, SPPL3, MGAT4B, SREBF1, SASH1, ST6GAL1…	1.39757
Annotation Cluster 17	Enrichment Score: 6.364127040878989
Category	Term	Count	Genes	FDR
GOTERM_BP_FAT	GO:0003158~endothelium development	21	COL18A1, CCM2, CLDN5, BMPR2, GJA1, GJA4, CDH5, CTNNB1, NOTCH1, EZR, ID1, CD34, CLIC4, CLDN1, RHOA, PTN, ANGPT1, MSN, SOX17, ENG, ACVR1	9.06499e-06
GOTERM_BP_FAT	GO:0002064~epithelial cell development	30	WNT5A, FGFR1, MYO7A, ADAMTSL4, CLDN5, VIM, GJA1, SOX9, CDH5, CTNNB1, CDC42, EZR, XBP1, MSN, RARB, SLC4A5, COL18A1, B4GALT1, CCM2, RARG, CRYAA, ACTA2, CST3, BFSP2, FZD7, NOTCH1, CLIC4, ID1, CLDN1, ENG	9.85632e-05
GOTERM_BP_FAT	GO:0045446~endothelial cell differentiation	16	COL18A1, CCM2, CLDN5, BMPR2, CDH5, CTNNB1, NOTCH1, EZR, ID1, CLIC4, CLDN1, PTN, MSN, SOX17, ENG, ACVR1	0.00408265
GOTERM_BP_FAT	GO:0001885~endothelial cell development	11	COL18A1, CCM2, EZR, ID1, CLIC4, CLDN5, CLDN1, MSN, ENG, CDH5, CTNNB1	0.141654
Annotation Cluster 18	Enrichment Score: 6.129764502602261
Category	Term	Count	Genes	FDR
GOTERM_BP_FAT	GO:0031589~cell-substrate adhesion	35	LIMS1, EFNA1, PREX1, COL3A1, ITGB5, SPOCK1, VIT, ITGB1, CTNNB1, CDC42, ILK, RHOA, PTN, ANGPT1, ZYX, COL8A1, FNDC3B, CIB1, CYR61, ARL2, ST6GAL1, RSU1, ITGA1, S100A10, NID1, ITGA3, NID2, COL16A1, FZD4, FZD7, VWF, NOTCH1, ID1, CD34, TBCD	6.44517e-06
GOTERM_BP_FAT	GO:0030155~regulation of cell adhesion	50	WNT5A, EMCN, LIMS1, EFNA1, PREX1, SPOCK1, ITPKB, SOX9, VIT, EPHB4, ITGB1, CXCL12, PLPP3, CD74, ZC3H8, CTNNB1, MIP, CDC42, XBP1, HLX, ILK, RHOA, TGM2, PTN, ANGPT1, GPNMB, COL8A1, PIEZO1, CIB1, CYR61, ARL2, EGR3, ST6GAL1, RSU1, NF2, PLXNB2, S100A10, NID1, ITGA3, NR4A3, COL16A1, FZD4, PPP1CB, FZD7, HES1, CD83, NOTCH1, TBCD, MAPK7, KLF4	0.00133514
GOTERM_BP_FAT	GO:0010810~regulation of cell-substrate adhesion	22	ARL2, ST6GAL1, LIMS1, RSU1, PREX1, S100A10, SPOCK1, NID1, ITGA3, VIT, COL16A1, ITGB1, FZD4, FZD7, CDC42, NOTCH1, TBCD, ILK, PTN, COL8A1, CYR61, CIB1	0.00442949
GOTERM_BP_FAT	GO:0045785~positive regulation of cell adhesion	33	WNT5A, LIMS1, PREX1, ITPKB, VIT, CXCL12, EPHB4, ITGB1, CD74, PLPP3, MIP, CDC42, XBP1, HLX, ILK, RHOA, TGM2, PTN, ANGPT1, PIEZO1, COL8A1, CIB1, CYR61, ARL2, RSU1, EGR3, S100A10, NID1, ITGA3, NR4A3, COL16A1, HES1, CD83	0.00851344
GOTERM_BP_FAT	GO:0010811~positive regulation of cell-substrate adhesion	16	ARL2, LIMS1, RSU1, PREX1, S100A10, NID1, ITGA3, VIT, COL16A1, ITGB1, CDC42, ILK, PTN, COL8A1, CYR61, CIB1	0.0200661
Annotation Cluster 19	Enrichment Score: 5.7935304349389405
Category	Term	Count	Genes	FDR
GOTERM_BP_FAT	GO:0001503~ossification	41	WNT5A, MEF2C, FGFR1, NOG, BMPR2, GJA1, SOX9, CTNNB1, GPC3, ILK, RHOA, PTN, CAT, GPNMB, SRGN, FNDC3B, CYR61, CEBPD, ATRAID, MRC2, LMNA, HSPG2, MGP, SPARC, CLIC1, ECM1, JUNB, HDAC5, NOTCH1, CTSK, ID2, SP1, ID1, TGFBR3, RPS11, ID3, TMEM119, IGFBP3, RFLNB, ACVR1, IGFBP5	1.30354e-05
GOTERM_BP_FAT	GO:0030278~regulation of ossification	28	MEF2C, WNT5A, FGFR1, NOG, BMPR2, GJA1, SOX9, CTNNB1, ILK, SRGN, FNDC3B, CYR61, CEBPD, ATRAID, LMNA, MGP, CLIC1, ECM1, HDAC5, DHRS3, NOTCH1, ID2, ID1, ID3, TMEM119, RFLNB, ACVR1, IGFBP5	4.66977e-05
GOTERM_BP_FAT	GO:0001649~osteoblast differentiation	28	MEF2C, FGFR1, NOG, BMPR2, GJA1, CTNNB1, ILK, CAT, GPNMB, FNDC3B, CYR61, CEBPD, ATRAID, MRC2, LMNA, CLIC1, JUNB, HDAC5, NOTCH1, ID2, ID1, TGFBR3, ID3, RPS11, TMEM119, IGFBP3, ACVR1, IGFBP5	7.6336e-05
GOTERM_BP_FAT	GO:0045667~regulation of osteoblast differentiation	21	MEF2C, FGFR1, NOG, CEBPD, ATRAID, LMNA, BMPR2, GJA1, CLIC1, CTNNB1, HDAC5, NOTCH1, ID2, ID1, ILK, ID3, TMEM119, FNDC3B, IGFBP5, CYR61, ACVR1	0.000135476
GOTERM_BP_FAT	GO:0030279~negative regulation of ossification	14	MEF2C, HDAC5, FGFR1, NOTCH1, NOG, ID2, ID1, ID3, SOX9, ECM1, SRGN, FNDC3B, RFLNB, IGFBP5	0.0285018
GOTERM_BP_FAT	GO:0045669~positive regulation of osteoblast differentiation	12	MEF2C, ATRAID, CEBPD, ILK, BMPR2, LMNA, GJA1, CLIC1, TMEM119, CTNNB1, ACVR1, CYR61	0.0604371
GOTERM_BP_FAT	GO:0045778~positive regulation of ossification	13	WNT5A, MEF2C, CEBPD, ATRAID, BMPR2, LMNA, GJA1, CLIC1, CTNNB1, ILK, TMEM119, CYR61, ACVR1	0.52372
GOTERM_BP_FAT	GO:0045668~negative regulation of osteoblast differentiation	9	HDAC5, FGFR1, NOG, NOTCH1, ID2, ID1, ID3, FNDC3B, IGFBP5	1.70915
Annotation Cluster 20	Enrichment Score: 5.558451785013264
Category	Term	Count	Genes	FDR
GOTERM_BP_FAT	GO:0007043~cell-cell junction assembly	15	ARL2, RAMP2, UGT8A, CLDN5, FSCN1, CTNNA1, LSR, ITGB1, CDH5, GJB2, VCL, TBCD, CLDN1, ACE2, RHOA	0.000416697
GOTERM_BP_FAT	GO:0045216~cell-cell junction organization	23	ARL2, RAMP2, CCM2, LIMS1, NF2, UGT8A, FSCN1, CLDN5, S100A10, GJA1, CTNNA1, COL16A1, ITGB1, LSR, CDH5, GJB2, VCL, CTNNB1, CDC42, TBCD, ACE2, CLDN1, RHOA	0.00126625
GOTERM_BP_FAT	GO:0034330~cell junction organization	24	ARL2, RAMP2, CCM2, LIMS1, NF2, UGT8A, FSCN1, CLDN5, S100A10, GJA1, CTNNA1, COL16A1, ITGB1, LSR, CDH5, GJB2, VCL, CTNNB1, CDC42, TNS1, TBCD, ACE2, CLDN1, RHOA	0.00191608
GOTERM_BP_FAT	GO:0034329~cell junction assembly	21	ARL2, RAMP2, LIMS1, UGT8A, FSCN1, CLDN5, GJA1, S100A10, CTNNA1, COL16A1, ITGB1, LSR, CDH5, GJB2, VCL, CTNNB1, TNS1, TBCD, ACE2, CLDN1, RHOA	0.0028485
GOTERM_BP_FAT	GO:0043297~apical junction assembly	8	ARL2, RAMP2, TBCD, CLDN1, RHOA, CTNNA1, ITGB1, VCL	1.61283
Annotation Cluster 21	Enrichment Score: 5.366206637255589
Category	Term	Count	Genes	FDR
GOTERM_BP_FAT	GO:0040007~growth	76	NRP2, MEF2C, NOG, NRP1, IMPACT, ZMAT3, IGFBP7, CRABP2, WWC1, GJA1, TPBGL, CXCL12, VCL, CTNNB1, CDC42, APP, GPC3, HLX, ILK, RHOA, MGLL, SEMA3C, MT1, SEMA3B, RARB, SOX17, LGI1, FGF1, INSR, CIB1, CYR61, SOX10, AVP, SGK1, RARG, CRYAA, CRYAB, POR, SLIT3, TNS2, CLIC4, CD81, PDGFRB, EMP3, WNT5A, FGFR1, MEGF8, FHL1, CPQ, SAV1, BMPR2, SOX9, ITGB1, ZFP36L1, ATP6V0E, EZR, LY6E, XBP1, SQSTM1, TRIP10, CRIM1, …	1.39084e-05
GOTERM_BP_FAT	GO:0040008~regulation of growth	55	MEF2C, NOG, NRP1, IGFBP7, ZMAT3, CRABP2, WWC1, GJA1, CSPG5, CXCL12, CDC42, APP, GPC3, HLX, ILK, CREG1, RHOA, MGLL, MT1, SEMA3C, SEMA3B, SOX17, LGI1, INSR, CYR61, CIB1, SGK1, AVP, CRYAA, CRYAB, SOCS3, POR, SLIT3, CD81, WNT5A, FGFR1, MEGF8, SAV1, FHL1, BMPR2, EZR, SQSTM1, TRIP10, CRIM1, NF2, GAS1, FOXP1, SFRP5, NOTCH1, FBLN5, HBEGF, TGFBR3, IGFBP3, IGFBP4, IGFBP5	0.000165712
GOTERM_BP_FAT	GO:0016049~cell growth	40	NRP2, WNT5A, MEGF8, NRP1, FHL1, ZMAT3, IMPACT, CRABP2, BMPR2, GJA1, TPBGL, SOX9, CXCL12, ITGB1, VCL, CDC42, ATP6V0E, APP, XBP1, ILK, RHOA, MGLL, SEMA3C, SEMA3B, SOX17, TRIP10, LGI1, CIB1, AVP, SGK1, RARG, NF2, CRYAA, CRYAB, GAS1, SLIT3, CD81, TGFBR3, HBEGF, EMP3	0.00231045
GOTERM_BP_FAT	GO:0001558~regulation of cell growth	35	WNT5A, MEGF8, NRP1, FHL1, IGFBP7, ZMAT3, CRABP2, BMPR2, GJA1, CXCL12, CDC42, ILK, RHOA, MGLL, SEMA3C, SEMA3B, SOX17, TRIP10, LGI1, CRIM1, CIB1, CYR61, AVP, SGK1, NF2, CRYAA, CRYAB, GAS1, SLIT3, FBLN5, CD81, HBEGF, IGFBP3, IGFBP4, IGFBP5	0.0136532
GOTERM_BP_FAT	GO:0048589~developmental growth	51	MEF2C, NRP2, NOG, NRP1, IMPACT, CRABP2, WWC1, GJA1, TPBGL, CXCL12, CTNNB1, VCL, CDC42, APP, HLX, ILK, SEMA3C, MGLL, SEMA3B, RARB, FGF1, INSR, SOX10, RARG, POR, SLIT3, TNS2, CLIC4, PDGFRB, WNT5A, FGFR1, MEGF8, CPQ, SAV1, BMPR2, SOX9, ITGB1, ZFP36L1, EZR, LY6E, TRIP10, CCM2, GAS1, FOXP1, FZD7, SFRP5, NOTCH1, RDH10, HBEGF, TGFBR3, KLF2	0.0137934
GOTERM_BP_FAT	GO:0045927~positive regulation of growth	23	MEF2C, FGFR1, MEGF8, SGK1, AVP, NRP1, CRYAA, CRABP2, BMPR2, CXCL12, CDC42, NOTCH1, EZR, HLX, ILK, CD81, RHOA, HBEGF, TGFBR3, TRIP10, LGI1, INSR, CIB1	1.00386
GOTERM_BP_FAT	GO:0030307~positive regulation of cell growth	16	MEGF8, SGK1, AVP, NRP1, CRYAA, CRABP2, BMPR2, CXCL12, CDC42, ILK, CD81, RHOA, HBEGF, LGI1, TRIP10, CIB1	2.97111
Annotation Cluster 22	Enrichment Score: 5.31699991309958
Category	Term	Count	Genes	FDR
GOTERM_BP_FAT	GO:0048732~gland development	41	WNT5A, FGFR1, NOG, LIMS1, NRP1, NFKBIA, SOX9, MDK, LSR, CTNNB1, CDC42, RPL32, LY6E, XBP1, HLX, TGM2, SEMA3C, PTN, MSN, INSR, B4GALT1, SOX10, RARG, CST3, WLS, SLCO2B1, PPDPF, HES1, VWF, MAN2A1, NOTCH1, CCND1, ID2, SP1, DBP, IGF2R, JUN, SULF1, PDGFRB, TGFBR3, IGFBP5	0.00284211
GOTERM_BP_FAT	GO:0061008~hepaticobiliary system development	20	LIMS1, NFKBIA, SLCO2B1, SOX9, LSR, HES1, VWF, MAN2A1, NOTCH1, CCND1, SP1, RPL32, DBP, XBP1, JUN, HLX, IGF2R, PTN, TGFBR3, SOX17	0.0101781
GOTERM_BP_FAT	GO:0001889~liver development	19	LIMS1, NFKBIA, SLCO2B1, SOX9, LSR, HES1, VWF, MAN2A1, NOTCH1, CCND1, SP1, RPL32, DBP, XBP1, JUN, HLX, IGF2R, PTN, TGFBR3	0.0291843
Annotation Cluster 23	Enrichment Score: 5.23011653233356
Category	Term	Count	Genes	FDR
GOTERM_BP_FAT	GO:0048545~response to steroid hormone	35	IGFBP7, PAQR8, ABHD2, AQP1, MDK, ZFP36L1, ZFP36L2, FOS, RPL32, ADH1, RHOA, PTN, RARB, ZFP36, SREBF1, RAMP2, SGK1, RARG, CRYAA, NR4A2, PADI2, NR4A1, SPARC, FOSB, NR4A3, FOXP1, GJB2, SLIT3, CTSL, NOTCH1, CCND1, DUSP1, S100B, PTGDS, ENG	0.00139253
GOTERM_BP_FAT	GO:0031960~response to corticosteroid	21	ZFP36, SGK1, CRYAA, IGFBP7, SPARC, FOSB, AQP1, MDK, SLIT3, ZFP36L1, FOS, ZFP36L2, CTSL, CCND1, NOTCH1, S100B, DUSP1, PTGDS, RPL32, RHOA, ENG	0.0191335
GOTERM_BP_FAT	GO:0051384~response to glucocorticoid	19	ZFP36, SGK1, CRYAA, IGFBP7, SPARC, FOSB, AQP1, MDK, SLIT3, ZFP36L1, FOS, ZFP36L2, CTSL, CCND1, S100B, DUSP1, PTGDS, RPL32, RHOA	0.0577345
Annotation Cluster 24	Enrichment Score: 4.878436786099333
Category	Term	Count	Genes	FDR
GOTERM_BP_FAT	GO:0050679~positive regulation of epithelial cell proliferation	26	WNT5A, NOG, BMPR2, CDH3, SOX9, CXCL12, CTNNB1, CDC42, XBP1, PTN, FGF1, THBS4, B4GALT1, EGR3, EGFL7, NR4A1, GAS1, NR4A3, ECM1, FOXP1, FZD7, CCND1, NOTCH1, ID1, JUN, F3	8.26724e-06
GOTERM_BP_FAT	GO:0001935~endothelial cell proliferation	15	WNT5A, EGR3, EGFL7, BMPR2, NR4A1, GJA1, SPARC, CXCL12, ECM1, CD34, XBP1, JUN, F3, SULF1, THBS4	0.0956504
GOTERM_BP_FAT	GO:0001936~regulation of endothelial cell proliferation	13	WNT5A, EGR3, EGFL7, JUN, F3, SULF1, BMPR2, GJA1, NR4A1, SPARC, ECM1, CXCL12, THBS4	0.432727
GOTERM_BP_FAT	GO:0001938~positive regulation of endothelial cell proliferation	10	WNT5A, EGR3, EGFL7, JUN, F3, BMPR2, NR4A1, ECM1, CXCL12, THBS4	1.31293
Annotation Cluster 25	Enrichment Score: 4.630570376391434
Category	Term	Count	Genes	FDR
GOTERM_BP_FAT	GO:0007369~gastrulation	25	WNT5A, MEGF8, FGFR1, NOG, BMPR2, ITGB5, ZBTB17, ITGB1, PLPP3, CTNNB1, APLNR, TAL1, SOX17, COL8A1, COL4A2, NF2, ITGA3, NR4A3, WLS, FZD7, DUSP1, ETS2, MAPK7, KLF4, ACVR1	0.000126587
GOTERM_BP_FAT	GO:0001704~formation of primary germ layer	19	WNT5A, FGFR1, COL4A2, NOG, NF2, BMPR2, ITGB5, ITGA3, WLS, NR4A3, ITGB1, FZD7, CTNNB1, TAL1, DUSP1, ETS2, SOX17, COL8A1, ACVR1	0.000633996
GOTERM_BP_FAT	GO:0001707~mesoderm formation	12	WNT5A, FGFR1, TAL1, NOG, NF2, BMPR2, ITGA3, NR4A3, WLS, SOX17, ITGB1, ACVR1	0.0798736
GOTERM_BP_FAT	GO:0048332~mesoderm morphogenesis	12	WNT5A, FGFR1, TAL1, NOG, NF2, BMPR2, ITGA3, NR4A3, WLS, SOX17, ITGB1, ACVR1	0.135273
GOTERM_BP_FAT	GO:0007498~mesoderm development	15	WNT5A, FGFR1, MEGF8, NOG, NF2, BMPR2, ITGA3, NR4A3, WLS, ITGB1, ZFP36L1, TAL1, ETS2, SOX17, ACVR1	0.246817
Annotation Cluster 26	Enrichment Score: 4.597074040944682
Category	Term	Count	Genes	FDR
GOTERM_BP_FAT	GO:0060485~mesenchyme development	29	WNT5A, MEF2C, NRP2, FGFR1, EDN3, MEGF8, NOG, NRP1, EFNA1, BMPR2, GJA1, SOX9, CTNNB1, ZFP36L1, EDNRB, SEMA3C, SEMA3B, TRIP10, SOX10, ACTA2, HES1, NOTCH1, RDH10, PDGFRB, TGFBR3, BAMBI, ENG, RFLNB, ACVR1	0.000178998
GOTERM_BP_FAT	GO:0048762~mesenchymal cell differentiation	24	MEF2C, WNT5A, NRP2, FGFR1, SOX10, EDN3, NOG, NRP1, EFNA1, GJA1, SOX9, CTNNB1, HES1, EDNRB, NOTCH1, RDH10, SEMA3C, TGFBR3, SEMA3B, TRIP10, BAMBI, ENG, RFLNB, ACVR1	0.000572522
GOTERM_BP_FAT	GO:0014031~mesenchymal cell development	22	WNT5A, NRP2, SOX10, EDN3, NOG, NRP1, EFNA1, GJA1, SOX9, CTNNB1, HES1, EDNRB, NOTCH1, RDH10, SEMA3C, TGFBR3, SEMA3B, TRIP10, BAMBI, ENG, RFLNB, ACVR1	0.00253889
GOTERM_BP_FAT	GO:0014033~neural crest cell differentiation	12	MEF2C, HES1, NRP2, EDN3, EDNRB, SOX10, RDH10, NRP1, SEMA3C, SEMA3B, SOX9, ACVR1	0.480827
GOTERM_BP_FAT	GO:0001837~epithelial to mesenchymal transition	13	WNT5A, NOTCH1, NOG, EFNA1, GJA1, TGFBR3, TRIP10, BAMBI, SOX9, ENG, RFLNB, CTNNB1, ACVR1	0.690283
GOTERM_BP_FAT	GO:0014032~neural crest cell development	11	HES1, NRP2, EDN3, EDNRB, SOX10, RDH10, NRP1, SEMA3C, SEMA3B, SOX9, ACVR1	0.981753
GOTERM_BP_FAT	GO:0001755~neural crest cell migration	8	NRP2, EDN3, EDNRB, SOX10, NRP1, SEMA3C, SEMA3B, ACVR1	8.27311
Annotation Cluster 27	Enrichment Score: 4.595355260385149
Category	Term	Count	Genes	FDR
GOTERM_BP_FAT	GO:0043542~endothelial cell migration	26	WNT5A, FGFR1, NRP1, EFNA1, BCAR1, BMPR2, DCN, ITGB1, EPHB4, PLPP3, MMRN2, FAP, RHOA, ANGPT1, FGF1, CIB1, SASH1, EGR3, NR4A1, SPARC, MYH9, FOXP1, HDAC5, NOTCH1, SH3BGRL3, KLF4	4.52038e-07
GOTERM_BP_FAT	GO:1901342~regulation of vasculature development	33	WNT5A, EFNA1, EGLN1, DCN, AQP1, EPHB4, MMRN2, XBP1, RHOA, PTN, FGF1, THBS2, THBS4, CIB1, EGR1, SASH1, RAMP2, COL4A2, FLT1, SPARC, ECM1, HDAC5, NOTCH1, ID1, STAB1, CD34, F3, SULF1, TBXA2R, ADAMTS1, MAPK7, ENG, KLF4	2.56429e-06
GOTERM_BP_FAT	GO:0045765~regulation of angiogenesis	31	WNT5A, EFNA1, EGLN1, DCN, AQP1, MMRN2, XBP1, RHOA, PTN, FGF1, THBS2, THBS4, CIB1, SASH1, RAMP2, COL4A2, FLT1, SPARC, ECM1, HDAC5, NOTCH1, ID1, STAB1, CD34, F3, SULF1, TBXA2R, ADAMTS1, MAPK7, ENG, KLF4	3.83593e-06
GOTERM_BP_FAT	GO:0002040~sprouting angiogenesis	17	RAMP2, EGR3, NRP1, FLT1, NR4A1, ITGB1, EPHB4, MMRN2, HDAC5, CDC42, NOTCH1, RHOA, ANGPT1, FGF1, ENG, KLF4, CIB1	2.57484e-05
GOTERM_BP_FAT	GO:0002042~cell migration involved in sprouting angiogenesis	11	HDAC5, EGR3, NOTCH1, NRP1, RHOA, NR4A1, ITGB1, EPHB4, KLF4, MMRN2, CIB1	0.000585399
GOTERM_BP_FAT	GO:0043534~blood vessel endothelial cell migration	13	HDAC5, NOTCH1, EGR3, NRP1, RHOA, NR4A1, ANGPT1, MYH9, ITGB1, EPHB4, KLF4, MMRN2, CIB1	0.0193361
GOTERM_BP_FAT	GO:0016525~negative regulation of angiogenesis	14	COL4A2, SPARC, DCN, MMRN2, HDAC5, NOTCH1, STAB1, SULF1, RHOA, PTN, ADAMTS1, THBS2, KLF4, THBS4	0.021993
GOTERM_BP_FAT	GO:2000181~negative regulation of blood vessel morphogenesis	14	COL4A2, SPARC, DCN, MMRN2, HDAC5, NOTCH1, STAB1, SULF1, RHOA, PTN, ADAMTS1, THBS2, KLF4, THBS4	0.0323489
GOTERM_BP_FAT	GO:1901343~negative regulation of vasculature development	14	COL4A2, SPARC, DCN, MMRN2, HDAC5, NOTCH1, STAB1, SULF1, RHOA, PTN, ADAMTS1, THBS2, KLF4, THBS4	0.0592303
GOTERM_BP_FAT	GO:1904018~positive regulation of vasculature development	16	WNT5A, EGR1, SASH1, RAMP2, FLT1, AQP1, ECM1, EPHB4, NOTCH1, CD34, XBP1, F3, TBXA2R, FGF1, ENG, CIB1	0.837742
GOTERM_BP_FAT	GO:0043535~regulation of blood vessel endothelial cell migration	9	HDAC5, NOTCH1, EFNA1, RHOA, ANGPT1, SH3BGRL3, KLF4, MMRN2, CIB1	1.03151
GOTERM_BP_FAT	GO:0090051~negative regulation of cell migration involved in sprouting angiogenesis	5	HDAC5, NOTCH1, RHOA, KLF4, MMRN2	1.31339
GOTERM_BP_FAT	GO:0090049~regulation of cell migration involved in sprouting angiogenesis	6	HDAC5, NOTCH1, RHOA, KLF4, MMRN2, CIB1	1.89745
GOTERM_BP_FAT	GO:1903670~regulation of sprouting angiogenesis	7	HDAC5, NOTCH1, RHOA, FGF1, KLF4, MMRN2, CIB1	2.4423
GOTERM_BP_FAT	GO:1903671~negative regulation of sprouting angiogenesis	5	HDAC5, NOTCH1, RHOA, KLF4, MMRN2	3.28884
GOTERM_BP_FAT	GO:0045766~positive regulation of angiogenesis	13	WNT5A, SASH1, RAMP2, FLT1, AQP1, ECM1, CD34, XBP1, F3, TBXA2R, FGF1, ENG, CIB1	7.10434
Annotation Cluster 28	Enrichment Score: 4.362975930950509
Category	Term	Count	Genes	FDR
GOTERM_BP_FAT	GO:0033554~cellular response to stress	97	MEF2C, 1810011O10RIK, GFAP, NUAK2, IMPACT, ZMAT3, CSPG5, AQP1, CXCL12, RPS3, CTNNB1, USP19, FOS, CDC42, CRYGD, CD93, RHOA, FGF1, AUP1, CIB1, EGR1, ZFP36, TXNL1, RAP2A, SGK1, CRYAB, CST3, ACKR3, CDK7, CTNNA1, GPR37L1, STOM, CTSL, CCND1, EYA2, EIF2AK1, BTG2, CD34, RIPK1, JUN, MAPK7, GADD45B, PPP1R15A, WNT5A, SLC38A3, RTN4RL1, CLU, BMPR2, IGF2BP1, MAPKAPK2, CHEK2, TRF, CD74, HIC1, GCH1, MIF, ZFP36L1…	0.0118682
GOTERM_BP_FAT	GO:0080135~regulation of cellular response to stress	39	WNT5A, IMPACT, CLU, CHEK2, CXCL12, TRF, CD74, GCH1, CTNNB1, HIC1, MIF, RPS3, USP19, CDC42, EZR, MAP3K3, TMEM33, XBP1, CERS2, SASH1, RAP2A, TMBIM6, ACKR3, NR4A3, FZD4, GPR37L1, SFRP5, EIF2AK1, EYA2, CD34, RIPK1, FBLN5, IKBKG, PTTG1IP, TGFBR3, MAPK7, GADD45B, PPP1R15A, KLF4	0.199809
GOTERM_BP_FAT	GO:0080134~regulation of response to stress	69	MEF2C, A2M, ZC3HAV1, IMPACT, GJA1, CSPG5, IL17RC, CXCL12, RPS3, CTNNB1, USP19, EDNRB, CDC42, CD93, CFH, MGLL, ZYX, CALCRL, KCNQ1, ZFP36, RAP2A, SOCS3, ACKR3, SERPING1, CTSS, GPR37L1, STOM, EYA2, EIF2AK1, CD34, RIPK1, MAPK7, GADD45B, PPP1R15A, WNT5A, CLU, NFKBIA, CHEK2, MAPKAPK2, GPRC5B, PLPP3, CD74, TRF, HIC1, MIF, GCH1, EZR, MAP3K3, XBP1, TMEM33, CERS2, TGM2, SASH1, TMBIM6, NR4A3, ANXA5, FZD4, F…	0.258611
Annotation Cluster 29	Enrichment Score: 4.291798731140885
Category	Term	Count	Genes	FDR
GOTERM_BP_FAT	GO:0007417~central nervous system development	71	NRP2, MEF2C, ARSB, GFAP, NOG, NRP1, BCAN, CNP, AQP1, CXCL12, CTNNB1, MBP, CDC42, NDE1, APP, RHOA, OLIG1, RARB, OLIG2, S100A1, SOX10, PLXNB2, CST3, PADI2, MBD3, WLS, SLC7A11, TACC1, GPR37L1, HES1, BTG2, MYRF, UBB, WNT5A, FGFR1, SLC38A3, COL3A1, VIM, CLU, BMPR2, IGF2BP1, SPOCK1, SOX9, MDK, ITGB1, PLPP3, APLP1, TAL1, PTN, SDF4, ACTB, MAG, PLP1, COL4A1, NF2, HSPG2, NR4A2, GAS1, NR4A3, FZD4, FOXP1, PC…	5.30584e-05
GOTERM_BP_FAT	GO:0007420~brain development	55	NRP2, MEF2C, NOG, NRP1, BCAN, CNP, AQP1, CXCL12, MBP, CTNNB1, CDC42, NDE1, APP, RHOA, OLIG2, RARB, S100A1, PLXNB2, CST3, PADI2, MBD3, WLS, SLC7A11, TACC1, GPR37L1, HES1, BTG2, UBB, WNT5A, FGFR1, SLC38A3, COL3A1, BMPR2, IGF2BP1, ITGB1, MDK, APLP1, PTN, SDF4, ACTB, PLP1, COL4A1, NF2, HSPG2, NR4A2, GAS1, NR4A3, FZD4, PCDH18, FZD6, NOTCH1, LRP1, ID2, ID1, ARF4	0.00204859
GOTERM_BP_FAT	GO:0060322~head development	56	NRP2, MEF2C, NOG, NRP1, BCAN, CNP, AQP1, CXCL12, MBP, CTNNB1, CDC42, NDE1, APP, RHOA, OLIG2, RARB, S100A1, RARG, PLXNB2, CST3, PADI2, MBD3, WLS, SLC7A11, TACC1, GPR37L1, HES1, BTG2, UBB, WNT5A, FGFR1, SLC38A3, COL3A1, BMPR2, IGF2BP1, ITGB1, MDK, APLP1, PTN, SDF4, ACTB, PLP1, COL4A1, NF2, HSPG2, NR4A2, GAS1, NR4A3, FZD4, PCDH18, FZD6, NOTCH1, LRP1, ID2, ID1, ARF4	0.00570274
GOTERM_BP_FAT	GO:0030900~forebrain development	31	NRP2, MEF2C, WNT5A, FGFR1, NOG, NRP1, COL3A1, IGF2BP1, BCAN, CNP, AQP1, CXCL12, MDK, CTNNB1, APLP1, NDE1, APP, RHOA, PTN, OLIG2, RARB, NF2, NR4A2, NR4A3, TACC1, HES1, NOTCH1, LRP1, ID2, BTG2, UBB	0.507821
GOTERM_BP_FAT	GO:0021537~telencephalon development	22	MEF2C, NRP2, WNT5A, FGFR1, NRP1, NF2, COL3A1, IGF2BP1, BCAN, NR4A3, AQP1, CXCL12, MDK, TACC1, CTNNB1, HES1, NDE1, LRP1, ID2, BTG2, RHOA, RARB	1.50743
GOTERM_BP_FAT	GO:0021543~pallium development	16	MEF2C, NRP2, FGFR1, NRP1, NF2, COL3A1, IGF2BP1, BCAN, NR4A3, MDK, TACC1, CTNNB1, NDE1, LRP1, BTG2, RHOA	4.36752
Annotation Cluster 30	Enrichment Score: 4.012127398154364
Category	Term	Count	Genes	FDR
GOTERM_BP_FAT	GO:0033002~muscle cell proliferation	25	EGR1, MEF2C, FGFR1, NOG, SAV1, GJA1, NR4A3, FOXP1, CTNNB1, NOTCH1, ID2, JUN, SULF1, ILK, ACE2, TGM2, PDGFRB, HBEGF, TGFBR3, ANGPT1, CALCRL, FGF1, IGFBP3, KLF4, IGFBP5	0.000258043
GOTERM_BP_FAT	GO:0048660~regulation of smooth muscle cell proliferation	16	EGR1, NR4A3, FOXP1, CTNNB1, ID2, JUN, ILK, SULF1, ACE2, TGM2, HBEGF, PDGFRB, CALCRL, IGFBP3, KLF4, IGFBP5	0.432648
GOTERM_BP_FAT	GO:0048659~smooth muscle cell proliferation	15	EGR1, ID2, JUN, SULF1, ILK, ACE2, TGM2, PDGFRB, HBEGF, CALCRL, NR4A3, IGFBP3, KLF4, FOXP1, IGFBP5	0.974138
Annotation Cluster 31	Enrichment Score: 3.939633764594501
Category	Term	Count	Genes	FDR
GOTERM_BP_FAT	GO:0051591~response to cAMP	16	SREBF1, BSG, SPARC, FOSB, ITPR3, AQP1, JUNB, ZFP36L1, FOS, APP, EZR, INPP5K, DUSP1, JUN, KCNQ1, IGFBP5	0.00686448
GOTERM_BP_FAT	GO:0046683~response to organophosphorus	16	SREBF1, BSG, SPARC, FOSB, ITPR3, AQP1, JUNB, ZFP36L1, FOS, APP, EZR, INPP5K, DUSP1, JUN, KCNQ1, IGFBP5	0.227483
GOTERM_BP_FAT	GO:0014074~response to purine-containing compound	17	SREBF1, BSG, FKBP1A, SPARC, FOSB, ITPR3, AQP1, JUNB, ZFP36L1, FOS, APP, EZR, INPP5K, DUSP1, JUN, KCNQ1, IGFBP5	0.406852
GOTERM_BP_FAT	GO:0071320~cellular response to cAMP	8	ZFP36L1, APP, EZR, INPP5K, AQP1, ITPR3, KCNQ1, IGFBP5	3.97091
Annotation Cluster 32	Enrichment Score: 3.8533747820465822
Category	Term	Count	Genes	FDR
GOTERM_BP_FAT	GO:0008366~axon ensheathment	15	MTMR2, MAG, PLP1, UGT8A, HEXA, CLDN5, CLU, ILK, MYRF, OLIG2, CLDN11, PMP22, GJC3, TRF, MBP	0.187999
GOTERM_BP_FAT	GO:0007272~ensheathment of neurons	15	MTMR2, MAG, PLP1, UGT8A, HEXA, CLDN5, CLU, ILK, MYRF, OLIG2, CLDN11, PMP22, GJC3, TRF, MBP	0.187999
GOTERM_BP_FAT	GO:0042552~myelination	14	MTMR2, MAG, PLP1, UGT8A, HEXA, CLU, CLDN5, ILK, MYRF, OLIG2, PMP22, GJC3, TRF, MBP	0.584963
Annotation Cluster 33	Enrichment Score: 3.8475074262710525
Category	Term	Count	Genes	FDR
GOTERM_BP_FAT	GO:0031175~neuron projection development	74	NRP2, MEF2C, ARSB, GFAP, NOG, NRP1, EFNA1, PREX1, IMPACT, CRABP2, CSPG4, GJA1, CNP, TPBGL, CXCL12, VCL, B2M, OGN, APP, ILK, RHOA, MGLL, SEMA3C, SEMA3B, RAPGEF4, NCKIPSD, LGI1, CIB1, H2-K1, RAP2A, SGK1, UGT8A, PLXNB2, CTNNA1, SLIT3, HES1, BTG2, JUN, ADAMTS1, UBB, PMP22, DST, WNT5A, FGFR1, MEGF8, RTN4RL1, VIM, CLU, BMPR2, SPOCK1, GPRC5B, ITGB1, MIF, CERS2, PTN, THBS4, ACTB, MAG, EEF1A1, KLF7, PLP1,…	4.65379e-07
GOTERM_BP_FAT	GO:0048666~neuron development	82	NRP2, MEF2C, ARSB, GFAP, NOG, NRP1, EFNA1, PREX1, MYO7A, IMPACT, HEXA, CRABP2, CSPG4, GJA1, RPE65, CNP, TPBGL, CXCL12, VCL, B2M, EDNRB, OGN, APP, DYNLL2, ILK, RHOA, MGLL, SEMA3C, SEMA3B, RAPGEF4, NCKIPSD, LGI1, CIB1, H2-K1, RAP2A, SGK1, UGT8A, PLXNB2, CTNNA1, SLIT3, HES1, BTG2, JUN, ADAMTS1, UBB, PMP22, DST, WNT5A, FGFR1, MEGF8, RTN4RL1, VIM, CLU, BMPR2, SPOCK1, GPRC5B, ITGB1, MIF, MTMR2, XBP1, C…	1.09648e-06
GOTERM_BP_FAT	GO:0030182~neuron differentiation	95	NRP2, IER2, MEF2C, ARSB, EDN3, GFAP, NOG, NRP1, EFNA1, PREX1, MYO7A, IMPACT, HEXA, CRABP2, CSPG4, GJA1, RPE65, CNP, TPBGL, CXCL12, VCL, B2M, CTNNB1, CDC42, OGN, EDNRB, APP, DYNLL2, ILK, RHOA, MGLL, SEMA3C, RAPGEF4, OLIG1, SEMA3B, NCKIPSD, RARB, OLIG2, LGI1, CIB1, H2-K1, RAP2A, SGK1, UGT8A, PLXNB2, CTNNA1, GPR37L1, SLIT3, EIF4G1, HES1, BTG2, JUN, ADAMTS1, UBB, PMP22, DST, WNT5A, FGFR1, MEGF8, RTN4…	3.33244e-06
GOTERM_BP_FAT	GO:0000904~cell morphogenesis involved in differentiation	63	NRP2, MEF2C, NOG, NRP1, EFNA1, PREX1, MYO7A, HEXA, CRABP2, GJA1, CNP, TPBGL, CXCL12, VCL, CTNNB1, OGN, CDC42, APP, ILK, MGLL, SEMA3C, SEMA3B, SOX17, LGI1, FNDC3B, CIB1, RAP2A, SGK1, CRYAA, PLXNB2, MYH9, SLIT3, HES1, CLIC4, DST, ACVR1, WNT5A, MEGF8, LIMS1, VIM, BMPR2, SOX9, ITGB1, TAL1, TRIP10, COL18A1, ACTB, KLF7, ST6GAL1, NR4A2, S100A10, NR4A3, GAS1, FZD4, FOXP1, FZD7, NOTCH1, ID2, ID1, TGFBR3, …	3.12499e-05
GOTERM_BP_FAT	GO:0000902~cell morphogenesis	87	NRP2, MEF2C, GNA13, NOG, NRP1, EFNA1, PREX1, MYO7A, IMPACT, HEXA, CRABP2, GJA1, CNP, TPBGL, CXCL12, VCL, CTNNB1, CDC42, OGN, APP, ILK, RHOA, MGLL, SEMA3C, SEMA3B, MSN, SOX17, LGI1, FNDC3B, CIB1, RAP2A, SGK1, CRYAA, CSNK1G2, UGT8A, PLXNB2, MYH9, SLIT3, HES1, CLIC4, CFAP20, UBB, DST, PARVB, ACVR1, WNT5A, MEGF8, LIMS1, VIM, CLU, BMPR2, SOX9, ITGB1, TAL1, CDC42EP2, EZR, VRK2, CDC42EP1, PTN, TRIP10, A…	3.90738e-05
GOTERM_BP_FAT	GO:0032989~cellular component morphogenesis	91	NRP2, MEF2C, GNA13, NOG, NRP1, EFNA1, PREX1, MYO7A, IMPACT, HEXA, CRABP2, GJA1, CNP, TPBGL, CXCL12, VCL, CTNNB1, CDC42, OGN, APP, ILK, RHOA, MGLL, SEMA3C, SEMA3B, MSN, SOX17, LGI1, FNDC3B, CIB1, RAP2A, SGK1, CRYAA, CSNK1G2, UGT8A, PLXNB2, MYH9, SLIT3, HES1, CLIC4, CFAP20, PDGFRB, UBB, PMP22, DST, PARVB, ACVR1, WNT5A, MEGF8, LIMS1, VIM, CLU, BMPR2, SOX9, ITGB1, MTMR2, TAL1, CDC42EP2, EZR, VRK2, CD…	6.84447e-05
GOTERM_BP_FAT	GO:0030030~cell projection organization	91	NRP2, MEF2C, ARSB, GFAP, NOG, NRP1, EFNA1, PREX1, MYO7A, IMPACT, CRABP2, CSPG4, GJA1, CNP, TPBGL, AQP1, CXCL12, VCL, B2M, CDC42, OGN, APP, ILK, RHOA, MGLL, SEMA3C, RAPGEF4, SEMA3B, NCKIPSD, LGI1, RHOG, CIB1, H2-K1, RAP2A, SGK1, UGT8A, PLXNB2, CTNNA1, MYH9, SLIT3, HES1, BTG2, JUN, CFAP20, ADAMTS1, UBB, EMP3, PMP22, DST, PARVB, WNT5A, FGFR1, MEGF8, RTN4RL1, VIM, CLU, BMPR2, SPOCK1, GPRC5B, ITGB1, M…	9.39889e-05
GOTERM_BP_FAT	GO:0042330~taxis	46	NRP2, WNT5A, FGFR1, EDN3, MEGF8, RARRES2, NOG, NRP1, EFNA1, BCAR1, PREX1, BMPR2, TPBGL, IL17RC, CXCL12, CD74, EDNRB, APP, RHOA, SEMA3C, SEMA3B, ANGPT1, FGF1, LGI1, RHOG, THBS4, CYR61, ST6GAL1, KLF7, EGR3, FLT1, PLXNB2, ITGA1, PADI2, NR4A1, ACKR3, GAS1, NR4A3, FOXP1, SLIT3, LSP1, ITGA9, NOTCH1, ID2, PDGFRB, HBEGF	0.00035099
GOTERM_BP_FAT	GO:0006935~chemotaxis	45	NRP2, WNT5A, FGFR1, EDN3, MEGF8, RARRES2, NOG, NRP1, EFNA1, BCAR1, PREX1, BMPR2, TPBGL, IL17RC, CXCL12, CD74, EDNRB, APP, RHOA, SEMA3C, SEMA3B, ANGPT1, FGF1, LGI1, RHOG, THBS4, CYR61, ST6GAL1, KLF7, EGR3, FLT1, PLXNB2, ITGA1, PADI2, NR4A1, ACKR3, GAS1, NR4A3, FOXP1, SLIT3, LSP1, ITGA9, NOTCH1, PDGFRB, HBEGF	0.000805856
GOTERM_BP_FAT	GO:0016049~cell growth	40	NRP2, WNT5A, MEGF8, NRP1, FHL1, ZMAT3, IMPACT, CRABP2, BMPR2, GJA1, TPBGL, SOX9, CXCL12, ITGB1, VCL, CDC42, ATP6V0E, APP, XBP1, ILK, RHOA, MGLL, SEMA3C, SEMA3B, SOX17, TRIP10, LGI1, CIB1, AVP, SGK1, RARG, NF2, CRYAA, CRYAB, GAS1, SLIT3, CD81, TGFBR3, HBEGF, EMP3	0.00231045
GOTERM_BP_FAT	GO:1902284~neuron projection extension involved in neuron projection guidance	10	WNT5A, NRP2, MEGF8, NRP1, BMPR2, SEMA3C, SEMA3B, TPBGL, CXCL12, SLIT3	0.0101276
GOTERM_BP_FAT	GO:0048846~axon extension involved in axon guidance	10	WNT5A, NRP2, MEGF8, NRP1, BMPR2, SEMA3C, SEMA3B, TPBGL, CXCL12, SLIT3	0.0101276
GOTERM_BP_FAT	GO:0061564~axon development	36	NRP2, WNT5A, MEGF8, NOG, NRP1, RTN4RL1, EFNA1, CRABP2, BMPR2, CNP, TPBGL, CXCL12, ITGB1, MIF, VCL, OGN, APP, CERS2, ILK, MGLL, SEMA3C, SEMA3B, LGI1, ACTB, PLP1, KLF7, PLXNB2, NR4A2, GAS1, NR4A3, CTNNA1, FOXP1, SLIT3, NOTCH1, JUN, DST	0.0503015
GOTERM_BP_FAT	GO:0060560~developmental growth involved in morphogenesis	22	WNT5A, NRP2, MEGF8, RARG, NRP1, IMPACT, CRABP2, BMPR2, TPBGL, SOX9, ITGB1, CXCL12, SLIT3, VCL, SFRP5, NOTCH1, RDH10, APP, ILK, SEMA3C, SEMA3B, FGF1	0.215157
GOTERM_BP_FAT	GO:0048812~neuron projection morphogenesis	40	NRP2, WNT5A, MEGF8, NOG, NRP1, EFNA1, IMPACT, CLU, CRABP2, BMPR2, GJA1, CNP, TPBGL, CXCL12, ITGB1, VCL, OGN, APP, ILK, RHOA, MGLL, SEMA3C, SEMA3B, LGI1, THBS4, ACTB, SGK1, KLF7, UGT8A, PLXNB2, ITGA1, NR4A2, NR4A3, GAS1, FOXP1, SLIT3, NOTCH1, ID1, UBB, DST	0.230477
GOTERM_BP_FAT	GO:0048667~cell morphogenesis involved in neuron differentiation	37	NRP2, WNT5A, MEF2C, MEGF8, NOG, NRP1, EFNA1, MYO7A, HEXA, CRABP2, BMPR2, CNP, TPBGL, CXCL12, ITGB1, VCL, OGN, APP, ILK, MGLL, SEMA3C, SEMA3B, LGI1, ACTB, SGK1, KLF7, PLXNB2, NR4A2, NR4A3, GAS1, FOXP1, SLIT3, HES1, NOTCH1, ID2, ID1, DST	0.464722
GOTERM_BP_FAT	GO:0007411~axon guidance	19	WNT5A, NRP2, MEGF8, KLF7, NOG, NRP1, EFNA1, PLXNB2, BMPR2, GAS1, NR4A3, TPBGL, CXCL12, FOXP1, SLIT3, APP, SEMA3C, SEMA3B, LGI1	1.45841
GOTERM_BP_FAT	GO:0007409~axonogenesis	30	NRP2, WNT5A, MEGF8, NOG, NRP1, EFNA1, CRABP2, BMPR2, CNP, TPBGL, CXCL12, ITGB1, VCL, OGN, APP, ILK, SEMA3C, MGLL, SEMA3B, LGI1, ACTB, KLF7, PLXNB2, NR4A2, GAS1, NR4A3, FOXP1, SLIT3, NOTCH1, DST	1.50167
GOTERM_BP_FAT	GO:0097485~neuron projection guidance	19	WNT5A, NRP2, MEGF8, KLF7, NOG, NRP1, EFNA1, PLXNB2, BMPR2, GAS1, NR4A3, TPBGL, CXCL12, FOXP1, SLIT3, APP, SEMA3C, SEMA3B, LGI1	1.53999
GOTERM_BP_FAT	GO:0048588~developmental cell growth	19	WNT5A, NRP2, MEGF8, RARG, NRP1, IMPACT, CRABP2, BMPR2, SOX9, TPBGL, ITGB1, CXCL12, SLIT3, VCL, APP, ILK, SEMA3C, SEMA3B, TRIP10	1.71489
GOTERM_BP_FAT	GO:0048675~axon extension	13	WNT5A, NRP2, MEGF8, NRP1, BMPR2, TPBGL, ITGB1, CXCL12, VCL, SLIT3, ILK, SEMA3C, SEMA3B	2.5132
GOTERM_BP_FAT	GO:1902669~positive regulation of axon guidance	4	MEGF8, NRP1, BMPR2, CXCL12	2.88682
GOTERM_BP_FAT	GO:0048842~positive regulation of axon extension involved in axon guidance	4	MEGF8, NRP1, BMPR2, CXCL12	2.88682
GOTERM_BP_FAT	GO:0048841~regulation of axon extension involved in axon guidance	7	WNT5A, MEGF8, NRP1, BMPR2, SEMA3C, SEMA3B, CXCL12	3.31241
GOTERM_BP_FAT	GO:0050920~regulation of chemotaxis	17	WNT5A, FGFR1, EDN3, MEGF8, ST6GAL1, RARRES2, NRP1, BMPR2, PADI2, CXCL12, CD74, NOTCH1, PDGFRB, SEMA3C, SEMA3B, FGF1, THBS4	4.81907
GOTERM_BP_FAT	GO:1902667~regulation of axon guidance	7	WNT5A, MEGF8, NRP1, BMPR2, SEMA3C, SEMA3B, CXCL12	5.70698
GOTERM_BP_FAT	GO:1990138~neuron projection extension	14	WNT5A, NRP2, MEGF8, NRP1, IMPACT, BMPR2, TPBGL, ITGB1, CXCL12, VCL, SLIT3, ILK, SEMA3C, SEMA3B	9.00053
Annotation Cluster 34	Enrichment Score: 3.7448011745794374
Category	Term	Count	Genes	FDR
GOTERM_BP_FAT	GO:0055123~digestive system development	20	WNT5A, SOX10, MEGF8, RARRES2, SAV1, COL3A1, WLS, PPDPF, CTNNB1, SFRP5, HES1, EDNRB, NOTCH1, ID2, XBP1, HLX, SLC4A2, RARB, SOX17, INSR	0.0111658
GOTERM_BP_FAT	GO:0048565~digestive tract development	16	WNT5A, SOX10, MEGF8, RARRES2, SAV1, COL3A1, CTNNB1, HES1, SFRP5, EDNRB, NOTCH1, ID2, HLX, SLC4A2, RARB, SOX17	0.503818
GOTERM_BP_FAT	GO:0048546~digestive tract morphogenesis	8	SFRP5, WNT5A, SOX10, NOTCH1, ID2, HLX, SOX17, CTNNB1	7.51496
Annotation Cluster 35	Enrichment Score: 3.7366703718092715
Category	Term	Count	Genes	FDR
GOTERM_BP_FAT	GO:0030318~melanocyte differentiation	8	MEF2C, EDN3, EDNRB, SOX10, TYRP1, MLPH, MITF, RAB27A	0.0317565
GOTERM_BP_FAT	GO:0050931~pigment cell differentiation	9	MEF2C, EDN3, EDNRB, RAB32, SOX10, TYRP1, MLPH, MITF, RAB27A	0.0694433
GOTERM_BP_FAT	GO:0048066~developmental pigmentation	10	MEF2C, EDN3, EDNRB, RAB32, SOX10, TYRP1, MLPH, PMEL, MITF, RAB27A	0.184112
GOTERM_BP_FAT	GO:0043473~pigmentation	12	MEF2C, EDN3, EDNRB, RAB32, SOX10, TYRP1, MLPH, MYO7A, PMEL, MITF, CDH3, RAB27A	1.94305
GOTERM_BP_FAT	GO:0033059~cellular pigmentation	7	RAB32, TYRP1, MLPH, MYO7A, PMEL, CDH3, RAB27A	7.27946
Annotation Cluster 36	Enrichment Score: 3.653697257804755
Category	Term	Count	Genes	FDR
GOTERM_BP_FAT	GO:0010035~response to inorganic substance	44	WNT5A, MEF2C, SORD, IMPACT, ITPKB, EGLN1, FKBP1A, AQP1, TRF, RPS3, B2M, FOS, TNFRSF11B, APP, PTGES, MT1, CAT, COL18A1, CRIP1, BSG, S100A16, CRYAA, CRYAB, NR4A2, CST3, NR4A1, SPARC, NR4A3, FOSB, ITPR3, ANXA5, JUNB, GPR37L1, CCND1, ID2, DUSP1, CLIC4, RIPK1, JUN, PON1, PDGFRB, MAPK7, KLF2, KLF4	0.00586212
GOTERM_BP_FAT	GO:0000302~response to reactive oxygen species	21	CRYAA, CRYAB, IMPACT, CST3, EGLN1, NR4A3, AQP1, GPR37L1, GCH1, RPS3, FOS, CRYGD, DUSP1, JUN, RIPK1, FBLN5, PDGFRB, CAT, MAPK7, KLF2, KLF4	0.199367
GOTERM_BP_FAT	GO:0042542~response to hydrogen peroxide	16	CRYAA, CRYAB, IMPACT, CST3, NR4A3, AQP1, GPR37L1, RPS3, DUSP1, JUN, RIPK1, PDGFRB, CAT, MAPK7, KLF2, KLF4	0.209081
GOTERM_BP_FAT	GO:0006979~response to oxidative stress	32	IMPACT, EGLN1, AQP1, GCH1, CTNNB1, RPS3, ALDH1A1, FOS, APP, CRYGD, VRK2, XBP1, CAT, TXNL1, EPAS1, CRYAA, CRYAB, NR4A2, CST3, NR4A3, SLC7A11, GPR37L1, GJB2, UACA, DUSP1, RIPK1, FBLN5, JUN, PDGFRB, MAPK7, KLF2, KLF4	0.242233
GOTERM_BP_FAT	GO:0034599~cellular response to oxidative stress	22	TXNL1, EPAS1, IMPACT, CST3, NR4A2, NR4A3, AQP1, GPR37L1, GCH1, GJB2, RPS3, CTNNB1, FOS, VRK2, UACA, CRYGD, XBP1, RIPK1, FBLN5, MAPK7, KLF2, KLF4	0.409648
GOTERM_BP_FAT	GO:0070301~cellular response to hydrogen peroxide	10	RIPK1, IMPACT, CST3, NR4A3, MAPK7, AQP1, KLF2, GPR37L1, KLF4, RPS3	5.91468
Annotation Cluster 37	Enrichment Score: 3.5135669788802613
Category	Term	Count	Genes	FDR
GOTERM_BP_FAT	GO:0003007~heart morphogenesis	31	WNT5A, MEF2C, MEGF8, NOG, EFNA1, SAV1, BMPR2, GJA1, EGLN1, FKBP1A, SOX9, EPHB4, CTNNB1, LY6E, ILK, SEMA3C, ANGPT1, RARB, SOX17, INSR, CYR61, HES1, NOTCH1, DHRS3, ID2, JUN, GAA, TGFBR3, ADAMTS1, ENG, ACVR1	4.54746e-05
GOTERM_BP_FAT	GO:0048738~cardiac muscle tissue development	27	WNT5A, MEF2C, FGFR1, NOG, SAV1, BMPR2, GJA1, EGLN1, FKBP1A, ITGB1, CTNNB1, CDC42, LY6E, ANGPT1, RARB, FGF1, TRIP10, HSPG2, LMNA, FOXP1, NOTCH1, ID2, MYH11, PDGFRB, TGFBR3, ENG, ACVR1	0.000589173
GOTERM_BP_FAT	GO:0003151~outflow tract morphogenesis	15	MEF2C, WNT5A, NOG, BMPR2, CTNNB1, HES1, DHRS3, JUN, ILK, TGFBR3, SEMA3C, RARB, SOX17, ENG, ACVR1	0.0011894
GOTERM_BP_FAT	GO:0003206~cardiac chamber morphogenesis	20	MEF2C, WNT5A, NOG, SAV1, BMPR2, EGLN1, FKBP1A, CTNNB1, HES1, NOTCH1, DHRS3, ID2, LY6E, SEMA3C, TGFBR3, ADAMTS1, RARB, ENG, CYR61, ACVR1	0.00131485
GOTERM_BP_FAT	GO:0060411~cardiac septum morphogenesis	14	WNT5A, NOG, SAV1, BMPR2, EGLN1, HES1, NOTCH1, DHRS3, ID2, TGFBR3, RARB, ENG, ACVR1, CYR61	0.00449251
GOTERM_BP_FAT	GO:0003205~cardiac chamber development	21	MEF2C, WNT5A, NOG, SAV1, BMPR2, EGLN1, FKBP1A, CTNNB1, HES1, NOTCH1, DHRS3, LRP1, ID2, LY6E, SEMA3C, TGFBR3, ADAMTS1, RARB, ENG, CYR61, ACVR1	0.0265156
GOTERM_BP_FAT	GO:0060412~ventricular septum morphogenesis	10	HES1, WNT5A, NOG, NOTCH1, ID2, SAV1, BMPR2, TGFBR3, EGLN1, ACVR1	0.0556459
GOTERM_BP_FAT	GO:0030513~positive regulation of BMP signaling pathway	9	HES1, NOTCH1, GPC3, ILK, SULF1, BMPR2, TGFBR3, ENG, CYR61	0.0694433
GOTERM_BP_FAT	GO:0090287~regulation of cellular response to growth factor stimulus	23	WNT5A, FGFR1, NOG, FLT1, TMEM204, BMPR2, SNW1, ITGA3, DCN, FZD4, MMRN2, CTNNB1, HES1, NOTCH1, GPC3, SULF1, ILK, TGFBR3, ANGPT1, BAMBI, FGF1, ENG, CYR61	0.115513
GOTERM_BP_FAT	GO:0003231~cardiac ventricle development	17	MEF2C, WNT5A, NOG, SAV1, BMPR2, FKBP1A, EGLN1, CTNNB1, HES1, NOTCH1, ID2, LY6E, TGFBR3, SEMA3C, ENG, CYR61, ACVR1	0.125173
GOTERM_BP_FAT	GO:0003279~cardiac septum development	15	WNT5A, NOG, SAV1, BMPR2, EGLN1, HES1, NOTCH1, DHRS3, LRP1, ID2, TGFBR3, RARB, ENG, CYR61, ACVR1	0.171308
GOTERM_BP_FAT	GO:2000826~regulation of heart morphogenesis	8	HES1, NOG, NOTCH1, BMPR2, SOX9, ENG, CTNNB1, ACVR1	0.523214
GOTERM_BP_FAT	GO:0030510~regulation of BMP signaling pathway	12	HES1, WNT5A, NOG, NOTCH1, GPC3, ILK, SULF1, BMPR2, TGFBR3, ITGA3, ENG, CYR61	0.533481
GOTERM_BP_FAT	GO:0003281~ventricular septum development	11	HES1, WNT5A, NOG, NOTCH1, ID2, SAV1, BMPR2, TGFBR3, EGLN1, ACVR1, CYR61	1.20275
GOTERM_BP_FAT	GO:0060415~muscle tissue morphogenesis	11	WNT5A, NOG, NOTCH1, LY6E, COL3A1, TGFBR3, ANGPT1, FKBP1A, EGLN1, ENG, CTNNB1	1.60925
GOTERM_BP_FAT	GO:0055008~cardiac muscle tissue morphogenesis	10	WNT5A, NOG, NOTCH1, LY6E, TGFBR3, ANGPT1, FKBP1A, EGLN1, ENG, CTNNB1	1.80937
GOTERM_BP_FAT	GO:0003209~cardiac atrium morphogenesis	7	WNT5A, NOG, NOTCH1, BMPR2, ENG, ACVR1, CYR61	2.4423
GOTERM_BP_FAT	GO:0030509~BMP signaling pathway	15	WNT5A, EGR1, MEGF8, NOG, BMPR2, HES1, NOTCH1, GPC3, ID1, SULF1, ILK, TGFBR3, ENG, ACVR1, CYR61	2.51231
GOTERM_BP_FAT	GO:0048644~muscle organ morphogenesis	11	WNT5A, NOG, NOTCH1, LY6E, COL3A1, TGFBR3, ANGPT1, FKBP1A, EGLN1, ENG, CTNNB1	3.25773
GOTERM_BP_FAT	GO:0003230~cardiac atrium development	7	WNT5A, NOG, NOTCH1, BMPR2, ENG, ACVR1, CYR61	4.39228
GOTERM_BP_FAT	GO:0071773~cellular response to BMP stimulus	15	WNT5A, EGR1, MEGF8, NOG, BMPR2, HES1, NOTCH1, GPC3, ID1, SULF1, ILK, TGFBR3, ENG, ACVR1, CYR61	5.35396
GOTERM_BP_FAT	GO:0071772~response to BMP	15	WNT5A, EGR1, MEGF8, NOG, BMPR2, HES1, NOTCH1, GPC3, ID1, SULF1, ILK, TGFBR3, ENG, ACVR1, CYR61	5.35396
GOTERM_BP_FAT	GO:0090100~positive regulation of transmembrane receptor protein serine/threonine kinase signaling pathway	11	HES1, NOTCH1, GPC3, ILK, SULF1, BMPR2, TGFBR3, SNW1, ENG, ACVR1, CYR61	9.05512
Annotation Cluster 38	Enrichment Score: 3.464630347428742
Category	Term	Count	Genes	FDR
GOTERM_BP_FAT	GO:0034405~response to fluid shear stress	9	MEF2C, HDAC5, XBP1, PDGFRB, GJA1, ABCA1, MAPK7, KLF2, KLF4	0.0694433
GOTERM_BP_FAT	GO:0071498~cellular response to fluid shear stress	6	MEF2C, HDAC5, XBP1, MAPK7, KLF2, KLF4	0.921237
GOTERM_BP_FAT	GO:0071499~cellular response to laminar fluid shear stress	4	XBP1, MAPK7, KLF2, KLF4	1.70501
GOTERM_BP_FAT	GO:0034616~response to laminar fluid shear stress	5	XBP1, ABCA1, MAPK7, KLF2, KLF4	1.83826
Annotation Cluster 39	Enrichment Score: 3.4112376921499266
Category	Term	Count	Genes	FDR
GOTERM_BP_FAT	GO:0043620~regulation of DNA-templated transcription in response to stress	11	EGR1, 1810011O10RIK, NOTCH1, ATF3, EPAS1, JUN, TMBIM6, IMPACT, MAPK7, KLF2, PPP1R15A	0.0111407
GOTERM_BP_FAT	GO:0043618~regulation of transcription from RNA polymerase II promoter in response to stress	10	EGR1, NOTCH1, ATF3, EPAS1, JUN, TMBIM6, IMPACT, MAPK7, KLF2, PPP1R15A	0.0377843
GOTERM_BP_FAT	GO:0097201~negative regulation of transcription from RNA polymerase II promoter in response to stress	4	JUN, TMBIM6, IMPACT, PPP1R15A	8.85413
Annotation Cluster 40	Enrichment Score: 3.360947303865178
Category	Term	Count	Genes	FDR
GOTERM_BP_FAT	GO:0043122~regulation of I-kappaB kinase/NF-kappaB signaling	21	1810011O10RIK, ZC3HAV1, NFKBIA, GJA1, FKBP1A, GPRC5B, ECM1, CTNNB1, TMEM9B, UACA, MAP3K3, S100B, PLK2, SQSTM1, SLC35B2, RIPK1, IKBKG, SHISA5, TGM2, RHOA, ANGPT1	0.273694
GOTERM_BP_FAT	GO:0043123~positive regulation of I-kappaB kinase/NF-kappaB signaling	17	1810011O10RIK, ZC3HAV1, GJA1, FKBP1A, GPRC5B, ECM1, CTNNB1, TMEM9B, S100B, MAP3K3, PLK2, SLC35B2, RIPK1, IKBKG, SHISA5, TGM2, RHOA	0.580627
GOTERM_BP_FAT	GO:0007249~I-kappaB kinase/NF-kappaB signaling	19	1810011O10RIK, ZC3HAV1, NFKBIA, GJA1, FKBP1A, GPRC5B, ECM1, CTNNB1, UACA, TMEM9B, MAP3K3, S100B, PLK2, SLC35B2, RIPK1, IKBKG, SHISA5, TGM2, RHOA	3.83484
Annotation Cluster 41	Enrichment Score: 3.3331531133234478
Category	Term	Count	Genes	FDR
GOTERM_BP_FAT	GO:0048562~embryonic organ morphogenesis	29	MEF2C, WNT5A, FGFR1, MEGF8, NOG, EFNA1, MYO7A, GJA1, SOX9, CTNNB1, ALDH1A1, HLX, SOX17, RARB, SLC39A1, RARG, CRYAA, HSPG2, GJB6, GAS1, NR4A3, FZD6, HES1, RDH10, NOTCH1, ID2, SP1, ENG, ACVR1	0.0374165
GOTERM_BP_FAT	GO:0060173~limb development	20	WNT5A, FGFR1, MEGF8, NOG, RARG, CRABP2, BMPR2, GJA1, GAS1, SOX9, CTNNB1, FZD6, RDH10, NOTCH1, ECE1, GPC3, SULF1, SEMA3C, RARB, SLC39A1	0.206902
GOTERM_BP_FAT	GO:0048736~appendage development	20	WNT5A, FGFR1, MEGF8, NOG, RARG, CRABP2, BMPR2, GJA1, GAS1, SOX9, CTNNB1, FZD6, RDH10, NOTCH1, ECE1, GPC3, SULF1, SEMA3C, RARB, SLC39A1	0.206902
GOTERM_BP_FAT	GO:0035108~limb morphogenesis	18	WNT5A, FGFR1, MEGF8, NOG, RARG, CRABP2, GJA1, GAS1, SOX9, CTNNB1, FZD6, RDH10, NOTCH1, ECE1, GPC3, SULF1, SEMA3C, RARB	0.402431
GOTERM_BP_FAT	GO:0035107~appendage morphogenesis	18	WNT5A, FGFR1, MEGF8, NOG, RARG, CRABP2, GJA1, GAS1, SOX9, CTNNB1, FZD6, RDH10, NOTCH1, ECE1, GPC3, SULF1, SEMA3C, RARB	0.402431
GOTERM_BP_FAT	GO:0030326~embryonic limb morphogenesis	15	WNT5A, FGFR1, MEGF8, NOG, RARG, CRABP2, GJA1, GAS1, CTNNB1, FZD6, RDH10, NOTCH1, ECE1, GPC3, RARB	1.48889
GOTERM_BP_FAT	GO:0035113~embryonic appendage morphogenesis	15	WNT5A, FGFR1, MEGF8, NOG, RARG, CRABP2, GJA1, GAS1, CTNNB1, FZD6, RDH10, NOTCH1, ECE1, GPC3, RARB	1.48889
Annotation Cluster 42	Enrichment Score: 3.32339257527265
Category	Term	Count	Genes	FDR
GOTERM_BP_FAT	GO:0006066~alcohol metabolic process	29	FGFR1, SORD, RBP1, SORL1, RPE65, ITPKB, ABCA1, PLPP1, ALDH1A1, MTMR2, APP, INPP5K, ADH1, PEX2, CAT, FGF1, INPP5A, SREBF1, SOAT1, EPHX1, POR, RDH5, RDH10, DHRS3, COQ2, LRAT, NPC2, LRP1, PON1	0.000274004
GOTERM_BP_FAT	GO:1902652~secondary alcohol metabolic process	13	SOAT1, SREBF1, FGFR1, SORL1, ABCA1, POR, APP, NPC2, LRP1, PEX2, PON1, CAT, FGF1	2.1708
GOTERM_BP_FAT	GO:0008203~cholesterol metabolic process	12	SREBF1, SOAT1, APP, LRP1, NPC2, PEX2, SORL1, PON1, ABCA1, CAT, FGF1, POR	4.80786
GOTERM_BP_FAT	GO:0016125~sterol metabolic process	12	SREBF1, SOAT1, APP, LRP1, NPC2, PEX2, SORL1, PON1, ABCA1, CAT, FGF1, POR	7.59368
Annotation Cluster 43	Enrichment Score: 3.252085565726981
Category	Term	Count	Genes	FDR
GOTERM_BP_FAT	GO:0060070~canonical Wnt signaling pathway	25	WNT5A, NOG, MITF, BICC1, CDH3, GPRC5B, SOX9, PLPP3, CTNNB1, CDC42, GPC3, ILK, SOX17, EGR1, SOX10, G3BP1, WLS, FZD4, FZD7, FZD6, SFRP5, NOTCH1, CCND1, BAMBI, KLF4	0.00474966
GOTERM_BP_FAT	GO:0030111~regulation of Wnt signaling pathway	22	WNT5A, EGR1, SOX10, NOG, G3BP1, ITGA3, WLS, BICC1, SOX9, GPRC5B, PLPP3, HIC1, FZD6, SFRP5, NOTCH1, CCND1, GPC3, LRP1, SULF1, ILK, SOX17, BAMBI	0.482768
GOTERM_BP_FAT	GO:0030178~negative regulation of Wnt signaling pathway	15	WNT5A, EGR1, SOX10, NOG, G3BP1, BICC1, SOX9, HIC1, FZD6, SFRP5, NOTCH1, CCND1, GPC3, LRP1, SOX17	0.905077
GOTERM_BP_FAT	GO:0016055~Wnt signaling pathway	29	WNT5A, NOG, MITF, BICC1, CDH3, GPRC5B, SOX9, PLPP3, CTNNB1, HIC1, CDC42, GPC3, ILK, SOX17, EGR1, SOX10, CSNK1G2, G3BP1, WLS, FZD4, FZD7, FZD6, SFRP5, NOTCH1, CCND1, LRP1, SULF1, BAMBI, KLF4	0.968654
GOTERM_BP_FAT	GO:0198738~cell-cell signaling by wnt	29	WNT5A, NOG, MITF, BICC1, CDH3, GPRC5B, SOX9, PLPP3, CTNNB1, HIC1, CDC42, GPC3, ILK, SOX17, EGR1, SOX10, CSNK1G2, G3BP1, WLS, FZD4, FZD7, FZD6, SFRP5, NOTCH1, CCND1, LRP1, SULF1, BAMBI, KLF4	1.01327
GOTERM_BP_FAT	GO:0090090~negative regulation of canonical Wnt signaling pathway	12	EGR1, SFRP5, WNT5A, SOX10, NOG, NOTCH1, GPC3, G3BP1, BICC1, SOX17, SOX9, FZD6	2.67718
GOTERM_BP_FAT	GO:1905114~cell surface receptor signaling pathway involved in cell-cell signaling	31	WNT5A, MEF2C, NOG, MITF, BICC1, CDH3, GPRC5B, SOX9, PLPP3, CTNNB1, HIC1, MTMR2, CDC42, GPC3, ILK, SOX17, EGR1, SOX10, CSNK1G2, G3BP1, WLS, FZD4, FZD7, FZD6, SFRP5, NOTCH1, CCND1, LRP1, SULF1, BAMBI, KLF4	3.47107
GOTERM_BP_FAT	GO:0060828~regulation of canonical Wnt signaling pathway	16	WNT5A, EGR1, SOX10, NOG, G3BP1, WLS, BICC1, SOX9, GPRC5B, FZD6, SFRP5, NOTCH1, GPC3, ILK, SOX17, BAMBI	3.92336
Annotation Cluster 44	Enrichment Score: 3.2448352520579897
Category	Term	Count	Genes	FDR
GOTERM_BP_FAT	GO:0014009~glial cell proliferation	10	HES1, GFAP, NOTCH1, NF2, CERS2, VIM, CLU, PTN, SNW1, CTNNB1	0.016167
GOTERM_BP_FAT	GO:0014013~regulation of gliogenesis	15	MAG, SOX10, GFAP, NOG, NF2, VIM, GPR37L1, TRF, CTNNB1, HES1, NOTCH1, ID2, CERS2, PTN, OLIG2	0.246817
GOTERM_BP_FAT	GO:0014014~negative regulation of gliogenesis	8	HES1, NOG, NOTCH1, ID2, CERS2, PTN, GPR37L1, CTNNB1	2.42923
GOTERM_BP_FAT	GO:0060251~regulation of glial cell proliferation	6	HES1, GFAP, NOTCH1, CERS2, VIM, PTN	6.7749
Annotation Cluster 45	Enrichment Score: 3.157493575995942
Category	Term	Count	Genes	FDR
GOTERM_BP_FAT	GO:0045444~fat cell differentiation	21	SH3PXD2B, ZFP36, WNT5A, SREBF1, CTBP1, RARRES2, CEBPD, SAV1, ADGRF5, NR4A2, NR4A1, NR4A3, ZFP36L1, ZFP36L2, CCND1, ID2, XBP1, METRNL, SDF4, FNDC3B, KLF4	0.174923
GOTERM_BP_FAT	GO:0045600~positive regulation of fat cell differentiation	9	SH3PXD2B, ZFP36, ZFP36L1, RARRES2, ID2, XBP1, SAV1, METRNL, FNDC3B	1.51366
GOTERM_BP_FAT	GO:0045598~regulation of fat cell differentiation	12	SH3PXD2B, ZFP36, ZFP36L1, HES1, WNT5A, ZFP36L2, RARRES2, ID2, XBP1, SAV1, METRNL, FNDC3B	9.10305
Annotation Cluster 46	Enrichment Score: 3.1267610095187535
Category	Term	Count	Genes	FDR
GOTERM_BP_FAT	GO:0030278~regulation of ossification	28	MEF2C, WNT5A, FGFR1, NOG, BMPR2, GJA1, SOX9, CTNNB1, ILK, SRGN, FNDC3B, CYR61, CEBPD, ATRAID, LMNA, MGP, CLIC1, ECM1, HDAC5, DHRS3, NOTCH1, ID2, ID1, ID3, TMEM119, RFLNB, ACVR1, IGFBP5	4.66977e-05
GOTERM_BP_FAT	GO:0045669~positive regulation of osteoblast differentiation	12	MEF2C, ATRAID, CEBPD, ILK, BMPR2, LMNA, GJA1, CLIC1, TMEM119, CTNNB1, ACVR1, CYR61	0.0604371
GOTERM_BP_FAT	GO:0045778~positive regulation of ossification	13	WNT5A, MEF2C, CEBPD, ATRAID, BMPR2, LMNA, GJA1, CLIC1, CTNNB1, ILK, TMEM119, CYR61, ACVR1	0.52372
GOTERM_BP_FAT	GO:0030500~regulation of bone mineralization	11	MEF2C, ATRAID, BMPR2, MGP, GJA1, TMEM119, SOX9, ECM1, SRGN, RFLNB, ACVR1	0.713723
GOTERM_BP_FAT	GO:0030282~bone mineralization	12	MEF2C, GPC3, ATRAID, BMPR2, PTN, GPNMB, TMEM119, SOX9, ECM1, SRGN, RFLNB, ACVR1	0.961601
GOTERM_BP_FAT	GO:0031214~biomineral tissue development	15	MEF2C, ATRAID, TUFT1, BMPR2, MGP, GJA1, SOX9, ECM1, GPC3, PTN, GPNMB, TMEM119, SRGN, RFLNB, ACVR1	0.974138
GOTERM_BP_FAT	GO:0070167~regulation of biomineral tissue development	11	MEF2C, ATRAID, BMPR2, MGP, GJA1, TMEM119, SOX9, ECM1, SRGN, RFLNB, ACVR1	1.60925
Annotation Cluster 47	Enrichment Score: 3.0327047027997813
Category	Term	Count	Genes	FDR
GOTERM_BP_FAT	GO:0051259~protein oligomerization	39	LIMS1, CLU, SORL1, GJA1, GCH1, CTNNB1, MIF, MTMR2, ALDH1A1, MIP, SHKBP1, APP, SQSTM1, ILK, TGM2, ANGPT1, CAT, LGI1, INSR, AHNAK, THBS4, EEF1A1, CRYAA, CRYAB, SCUBE1, AK3, S100A10, ITPR3, CTNNA1, ANXA5, ANXA2, STOM, VWF, KCTD10, VCP, RIPK1, CLDN1, COL1A2, OAT	0.0834323
GOTERM_BP_FAT	GO:0006461~protein complex assembly	72	PREX1, IMPACT, SORL1, MITF, GJA1, TAPBP, RPS3, CTNNB1, SHKBP1, CDC42, NDE1, APP, ILK, RHOA, ANGPT1, MSN, CAT, PIEZO1, LGI1, INSR, AHNAK, ARL2, SH3PXD2B, SGK1, CRYAA, CRYAB, SCUBE1, MGP, CTNNA1, MYH9, STOM, HES1, RIPK1, JUN, TBCD, COL1A2, CLDN1, OAT, LCP1, LIMS1, ELN, CLU, ARPC4, FKBP1A, SOX9, CD74, MIF, GCH1, ALDH1A1, MIP, MTMR2, TAL1, CDC42EP2, CDC42EP1, SQSTM1, TMEM33, TGM2, THBS4, EEF1A1, FSCN…	0.407568
GOTERM_BP_FAT	GO:0070271~protein complex biogenesis	72	PREX1, IMPACT, SORL1, MITF, GJA1, TAPBP, RPS3, CTNNB1, SHKBP1, CDC42, NDE1, APP, ILK, RHOA, ANGPT1, MSN, CAT, PIEZO1, LGI1, INSR, AHNAK, ARL2, SH3PXD2B, SGK1, CRYAA, CRYAB, SCUBE1, MGP, CTNNA1, MYH9, STOM, HES1, RIPK1, JUN, TBCD, COL1A2, CLDN1, OAT, LCP1, LIMS1, ELN, CLU, ARPC4, FKBP1A, SOX9, CD74, MIF, GCH1, ALDH1A1, MIP, MTMR2, TAL1, CDC42EP2, CDC42EP1, SQSTM1, TMEM33, TGM2, THBS4, EEF1A1, FSCN…	0.415693
GOTERM_BP_FAT	GO:0071822~protein complex subunit organization	77	PREX1, IMPACT, SORL1, MITF, GJA1, EIF5A, TAPBP, RPS3, CTNNB1, SHKBP1, CDC42, NDE1, APP, ILK, RHOA, ANGPT1, MSN, CAT, LGI1, PIEZO1, INSR, AHNAK, CIB1, ARL2, SH3PXD2B, SGK1, CRYAA, CRYAB, SCUBE1, MGP, CTNNA1, MYH9, STOM, HES1, RIPK1, JUN, TBCD, COL1A2, CLDN1, OAT, LCP1, LIMS1, COL3A1, ELN, CLU, ARPC4, FKBP1A, SOX9, SERPINH1, CD74, MIF, GCH1, ALDH1A1, MIP, MTMR2, TAL1, CDC42EP2, CDC42EP1, SQSTM1, TM…	0.675378
GOTERM_BP_FAT	GO:0022607~cellular component assembly	115	MEF2C, IMPACT, AQP1, TAPBP, VCL, CTNNB1, SHKBP1, APP, ILK, RPL10, LGI1, INSR, CRYAA, CRYAB, SCUBE1, MGP, MYH9, CTNNA1, HES1, TNS1, CD34, JUN, COL1A2, PDGFRB, EMP3, PMP22, WNT5A, ELN, CLU, ITGB5, ARPC4, CHEK2, ABCA1, SOX9, MYBL2, ITGB1, CD74, TAL1, CDC42EP2, CDC42EP1, EIF3G, RPL6, EEF1A1, FSCN1, AK3, S100A10, COL16A1, FOXP1, KCTD10, VCP, PLK2, MYH11, TGFBR3, PREX1, MYO7A, MITF, SORL1, CLDN5, GJA1,…	3.38025
GOTERM_BP_FAT	GO:0065003~macromolecular complex assembly	77	PREX1, IMPACT, SORL1, MITF, GJA1, TAPBP, RPS3, CTNNB1, SHKBP1, CDC42, NDE1, APP, ILK, RHOA, RPL10, ANGPT1, MSN, CAT, LGI1, PIEZO1, INSR, AHNAK, ARL2, SH3PXD2B, SGK1, CRYAA, CRYAB, SCUBE1, MGP, CTNNA1, MYH9, STOM, HES1, RIPK1, JUN, TBCD, COL1A2, CLDN1, OAT, LCP1, LIMS1, ELN, CLU, ARPC4, FKBP1A, ABCA1, SOX9, CD74, MIF, GCH1, ALDH1A1, MIP, MTMR2, TAL1, CDC42EP2, CDC42EP1, EIF3G, RPL6, SQSTM1, TMEM33…	7.19602
GOTERM_BP_FAT	GO:0044085~cellular component biogenesis	122	MEF2C, IMPACT, AQP1, TAPBP, VCL, CTNNB1, SHKBP1, APP, ILK, RPL10, LGI1, INSR, CRYAA, CRYAB, EMG1, SCUBE1, MGP, MYH9, CTNNA1, HES1, TNS1, CD34, JUN, COL1A2, PDGFRB, EMP3, PMP22, WNT5A, ELN, CLU, ITGB5, ARPC4, CHEK2, ABCA1, SOX9, MYBL2, ITGB1, CD74, TAL1, CDC42EP2, CDC42EP1, EIF3G, RPL6, RPL10A, EEF1A1, FSCN1, SUV39H1, AK3, S100A10, COL16A1, NOP10, FOXP1, KCTD10, NOTCH1, VCP, PLK2, MYH11, TGFBR3, P…	7.6277
Annotation Cluster 48	Enrichment Score: 2.990367095124581
Category	Term	Count	Genes	FDR
GOTERM_BP_FAT	GO:0034097~response to cytokine	48	WNT5A, RTN4RL1, OSMR, IFITM3, COL3A1, NFKBIA, PLVAP, IL17RE, FKBP1A, MAPKAPK2, DCN, SOX9, CXCL12, CD74, GCH1, CTNNB1, ZFP36L1, ZFP36L2, FOS, VRK2, INPP5K, XBP1, PTGES, ANGPT1, IL13RA1, INSR, CIB1, EGR1, ZFP36, SOCS3, PADI2, ACKR3, SPARC, ECM1, JUNB, SLIT3, SERPINA3N, BGN, RIPK1, F3, JUN, H2-EB1, CLDN1, MAPK7, KLF2, SELE, GBP2, KLF4	0.029091
Annotation Cluster 49	Enrichment Score: 2.96734002199596
Category	Term	Count	Genes	FDR
GOTERM_BP_FAT	GO:0042060~wound healing	37	GNA13, WNT5A, NOG, CPQ, COL3A1, GJA1, DCN, AQP1, CDH3, PLPP3, VCL, XBP1, ILK, RHOA, CNN2, RAB27A, CYR61, ACTB, B4GALT1, SERPING1, SPARC, CSRP1, CLIC1, MYH9, ANXA5, SLC7A11, FZD7, ANXA2, FZD6, VWF, ITGA9, NOTCH1, CD34, F3, TBXA2R, PDGFRB, HBEGF	0.00155016
GOTERM_BP_FAT	GO:0050878~regulation of body fluid levels	27	GNA13, GJA1, AQP1, VCL, EDNRB, APLNR, INPP5K, XBP1, ILK, RAB27A, SLC4A5, ACTB, AVP, SERPING1, CSRP1, CLIC1, MYH9, ANXA5, SLC7A11, FZD6, ANXA2, VWF, CCND1, CD34, F3, CLDN1, TBXA2R	0.874775
GOTERM_BP_FAT	GO:0007596~blood coagulation	17	GNA13, ACTB, SERPING1, CLIC1, CSRP1, ANXA5, MYH9, SLC7A11, VCL, ANXA2, FZD6, VWF, CD34, F3, ILK, TBXA2R, RAB27A	1.72592
GOTERM_BP_FAT	GO:0007599~hemostasis	17	GNA13, ACTB, SERPING1, CLIC1, CSRP1, ANXA5, MYH9, SLC7A11, VCL, ANXA2, FZD6, VWF, CD34, F3, ILK, TBXA2R, RAB27A	3.55439
GOTERM_BP_FAT	GO:0050817~coagulation	17	GNA13, ACTB, SERPING1, CLIC1, CSRP1, ANXA5, MYH9, SLC7A11, VCL, ANXA2, FZD6, VWF, CD34, F3, ILK, TBXA2R, RAB27A	4.36259
Annotation Cluster 50	Enrichment Score: 2.932988382677422
Category	Term	Count	Genes	FDR
GOTERM_BP_FAT	GO:0061437~renal system vasculature development	9	EGR1, HES1, NOTCH1, NRP1, ACTA2, CD34, PDGFRB, ANGPT1, AQP1	0.00922323
GOTERM_BP_FAT	GO:0061440~kidney vasculature development	9	EGR1, HES1, NOTCH1, NRP1, ACTA2, CD34, PDGFRB, ANGPT1, AQP1	0.00922323
GOTERM_BP_FAT	GO:0072006~nephron development	19	MEF2C, EGR1, NOG, ACTA2, IRX1, NID1, ITGA3, SOX9, AQP1, CTNNB1, HES1, NOTCH1, GPC3, CD34, SULF1, ILK, PDGFRB, ANGPT1, FGF1	0.0203482
GOTERM_BP_FAT	GO:0032835~glomerulus development	12	EGR1, MEF2C, HES1, NOG, NOTCH1, ACTA2, CD34, SULF1, PDGFRB, ANGPT1, NID1, AQP1	0.0523547
GOTERM_BP_FAT	GO:0072012~glomerulus vasculature development	8	EGR1, HES1, NOTCH1, ACTA2, CD34, PDGFRB, ANGPT1, AQP1	0.0566471
GOTERM_BP_FAT	GO:0072210~metanephric nephron development	8	EGR1, HES1, CD34, IRX1, PDGFRB, AQP1, SOX9, CTNNB1	1.39472
GOTERM_BP_FAT	GO:0072109~glomerular mesangium development	5	EGR1, NOTCH1, ACTA2, CD34, PDGFRB	5.35791
GOTERM_BP_FAT	GO:0072239~metanephric glomerulus vasculature development	4	EGR1, CD34, PDGFRB, AQP1	6.44671
Annotation Cluster 51	Enrichment Score: 2.8995596066300546
Category	Term	Count	Genes	FDR
GOTERM_BP_FAT	GO:0042572~retinol metabolic process	8	ALDH1A1, DHRS3, RDH10, LRAT, RBP1, ADH1, RPE65, RDH5	0.0317565
GOTERM_BP_FAT	GO:0001523~retinoid metabolic process	11	SCPEP1, ALDH1A1, RARRES2, DHRS3, RDH10, LRAT, RBP1, ADH1, CRABP2, RPE65, RDH5	0.040949
GOTERM_BP_FAT	GO:0042573~retinoic acid metabolic process	7	SCPEP1, ALDH1A1, RDH10, LRAT, RBP1, ADH1, CRABP2	0.109684
GOTERM_BP_FAT	GO:0016101~diterpenoid metabolic process	11	SCPEP1, ALDH1A1, RARRES2, DHRS3, RDH10, LRAT, RBP1, ADH1, CRABP2, RPE65, RDH5	0.122752
GOTERM_BP_FAT	GO:0006721~terpenoid metabolic process	11	SCPEP1, ALDH1A1, RARRES2, DHRS3, RDH10, LRAT, RBP1, ADH1, CRABP2, RPE65, RDH5	0.314844
GOTERM_BP_FAT	GO:0034308~primary alcohol metabolic process	8	ALDH1A1, DHRS3, RDH10, LRAT, RBP1, ADH1, RPE65, RDH5	0.359372
GOTERM_BP_FAT	GO:0034754~cellular hormone metabolic process	12	SCPEP1, ALDH1A1, HSD17B11, DHRS3, RDH10, ECE1, LRAT, RBP1, ADH1, CRABP2, RPE65, RDH5	0.480827
GOTERM_BP_FAT	GO:0006720~isoprenoid metabolic process	12	SCPEP1, ALDH1A1, RARRES2, DHRS3, COQ2, RDH10, LRAT, RBP1, ADH1, CRABP2, RPE65, RDH5	1.15605
GOTERM_BP_FAT	GO:0042445~hormone metabolic process	16	SCPEP1, EGR1, HSD17B11, RBP1, CPQ, CRABP2, RPE65, POR, RDH5, ALDH1A1, DHRS3, RDH10, LRAT, ECE1, ADH1, ACE2	2.49715
Annotation Cluster 52	Enrichment Score: 2.823899594950768
Category	Term	Count	Genes	FDR
GOTERM_BP_FAT	GO:0030901~midbrain development	13	WNT5A, ACTB, FGFR1, PLP1, PADI2, CNP, WLS, CTNNB1, FZD6, MBP, HES1, CDC42, S100A1	0.135927
GOTERM_BP_FAT	GO:0021762~substantia nigra development	7	ACTB, CDC42, PLP1, PADI2, CNP, S100A1, MBP	4.39228
Annotation Cluster 53	Enrichment Score: 2.7666590449884003
Category	Term	Count	Genes	FDR
GOTERM_BP_FAT	GO:0060841~venous blood vessel development	6	CCM2, NOTCH1, BMPR2, SEMA3C, ENG, EPHB4	0.921237
GOTERM_BP_FAT	GO:2000136~regulation of cell proliferation involved in heart morphogenesis	6	HES1, NOTCH1, BMPR2, SOX9, ENG, CTNNB1	1.19036
Annotation Cluster 54	Enrichment Score: 2.726106674367357
Category	Term	Count	Genes	FDR
GOTERM_BP_FAT	GO:0051145~smooth muscle cell differentiation	11	MEF2C, HES1, EDNRB, RAMP2, NOTCH1, TMEM204, PDGFRB, SOX9, ENG, CTNNB1, ACVR1	0.162968
GOTERM_BP_FAT	GO:0048844~artery morphogenesis	11	HES1, NOG, NOTCH1, LRP1, NRP1, COL3A1, BMPR2, PDGFRB, ENG, EPHB4, CTNNB1	0.314844
GOTERM_BP_FAT	GO:2000826~regulation of heart morphogenesis	8	HES1, NOG, NOTCH1, BMPR2, SOX9, ENG, CTNNB1, ACVR1	0.523214
GOTERM_BP_FAT	GO:2000136~regulation of cell proliferation involved in heart morphogenesis	6	HES1, NOTCH1, BMPR2, SOX9, ENG, CTNNB1	1.19036
GOTERM_BP_FAT	GO:0060840~artery development	12	HES1, NOG, NOTCH1, LRP1, NRP1, COL3A1, BMPR2, PDGFRB, ENG, EPHB4, LOXL1, CTNNB1	1.26484
GOTERM_BP_FAT	GO:0035909~aorta morphogenesis	7	HES1, NOTCH1, LRP1, COL3A1, PDGFRB, ENG, EPHB4	2.4423
GOTERM_BP_FAT	GO:0035886~vascular smooth muscle cell differentiation	6	HES1, RAMP2, NOTCH1, PDGFRB, ENG, CTNNB1	5.80474
GOTERM_BP_FAT	GO:0097084~vascular smooth muscle cell development	4	HES1, RAMP2, NOTCH1, ENG	8.85413
GOTERM_BP_FAT	GO:0061323~cell proliferation involved in heart morphogenesis	5	HES1, NOTCH1, BMPR2, SOX9, CTNNB1	9.78362
Annotation Cluster 55	Enrichment Score: 2.7250197686130777
Category	Term	Count	Genes	FDR
GOTERM_BP_FAT	GO:0010038~response to metal ion	28	WNT5A, MEF2C, SORD, FKBP1A, ITPKB, AQP1, TRF, B2M, FOS, TNFRSF11B, APP, PTGES, MT1, CAT, CRIP1, BSG, S100A16, CRYAA, SPARC, FOSB, ITPR3, ANXA5, JUNB, CCND1, ID2, DUSP1, CLIC4, JUN	0.166767
GOTERM_BP_FAT	GO:0051592~response to calcium ion	15	WNT5A, MEF2C, S100A16, ITPKB, SPARC, FOSB, ITPR3, ANXA5, JUNB, FOS, CCND1, DUSP1, PTGES, CLIC4, JUN	0.413454
GOTERM_BP_FAT	GO:0071277~cellular response to calcium ion	8	MEF2C, WNT5A, FOS, CLIC4, JUN, ITPKB, FOSB, JUNB	6.14902
GOTERM_BP_FAT	GO:0071248~cellular response to metal ion	13	MEF2C, WNT5A, FOS, ID2, CLIC4, JUN, MT1, ITPKB, FOSB, AQP1, JUNB, TRF, B2M	8.90627
Annotation Cluster 56	Enrichment Score: 2.7190395525205204
Category	Term	Count	Genes	FDR
GOTERM_BP_FAT	GO:0032269~negative regulation of cellular protein metabolic process	64	A2M, NOG, IMPACT, SORL1, AQP1, RPS3, CTNNB1, USP19, EDNRB, APP, GPC3, TMEM59, ILK, ANGPT1, INSR, CIB1, ZFP36, AVP, CTBP1, CRYAA, SOCS3, CRYAB, CST3, PKN1, SERPING1, POR, SERPINA3N, BGN, EIF2AK1, BTG2, JUN, MAPK7, GADD45B, PPP1R15A, CRYBA1, WFIKKN2, RTN4RL1, IGF2BP1, FKBP1A, SPOCK1, DCN, TIMP3, PLPP3, MIF, ZFP36L1, ZFP36L2, EZR, INPP5K, NOS1, NF2, ATRAID, PTPA, NR4A1, GAS1, ECM1, ANXA2, SFRP5, ATF…	0.00647953
GOTERM_BP_FAT	GO:0051248~negative regulation of protein metabolic process	66	A2M, NOG, IMPACT, SORL1, AQP1, RPS3, CTNNB1, USP19, EDNRB, APP, GPC3, TMEM59, ILK, ANGPT1, INSR, CIB1, ZFP36, AVP, CTBP1, CRYAA, SOCS3, CRYAB, CST3, PKN1, SERPING1, POR, SERPINA3N, BGN, EIF2AK1, BTG2, JUN, MAPK7, GADD45B, PPP1R15A, CRYBA1, WFIKKN2, RTN4RL1, CLU, IGF2BP1, FKBP1A, SPOCK1, DCN, ITM2B, TIMP3, PLPP3, MIF, ZFP36L1, ZFP36L2, EZR, INPP5K, NOS1, NF2, ATRAID, PTPA, NR4A1, GAS1, ECM1, ANXA2…	0.010999
GOTERM_BP_FAT	GO:0001933~negative regulation of protein phosphorylation	32	NOG, RTN4RL1, IMPACT, SORL1, FKBP1A, DCN, TIMP3, PLPP3, EZR, INPP5K, ILK, ANGPT1, INSR, CIB1, NOS1, NF2, ATRAID, SOCS3, PKN1, SFRP5, ATF3, BGN, DUSP1, JUN, ACE2, MAPK7, GADD45B, CRYBA1, PPP1R15A, ENG, IGFBP3, KLF4	0.125452
GOTERM_BP_FAT	GO:0042326~negative regulation of phosphorylation	33	NOG, RTN4RL1, IMPACT, SORL1, FKBP1A, DCN, TIMP3, PLPP3, EZR, INPP5K, ILK, RHOA, ANGPT1, INSR, CIB1, NOS1, NF2, ATRAID, SOCS3, PKN1, SFRP5, ATF3, BGN, DUSP1, JUN, ACE2, MAPK7, GADD45B, CRYBA1, PPP1R15A, ENG, IGFBP3, KLF4	0.314695
GOTERM_BP_FAT	GO:0031400~negative regulation of protein modification process	37	NOG, RTN4RL1, IMPACT, SORL1, FKBP1A, DCN, TIMP3, PLPP3, RPS3, CTNNB1, EZR, INPP5K, TMEM59, ILK, ANGPT1, INSR, CIB1, CTBP1, NOS1, NF2, ATRAID, SOCS3, PTPA, PKN1, SFRP5, ATF3, BGN, DUSP1, JUN, ACE2, MAPK7, GADD45B, IGFBP3, PPP1R15A, CRYBA1, ENG, KLF4	0.40135
GOTERM_BP_FAT	GO:0045936~negative regulation of phosphate metabolic process	36	NOG, RTN4RL1, IMPACT, SORL1, EGLN1, FKBP1A, DCN, TIMP3, PLPP3, APLP1, EZR, INPP5K, ILK, RHOA, ANGPT1, INSR, CIB1, NOS1, NF2, ATRAID, SOCS3, PTPA, PKN1, SFRP5, ATF3, BGN, DUSP1, JUN, ACE2, MAPK7, GADD45B, PPP1R15A, CRYBA1, ENG, IGFBP3, KLF4	2.5509
GOTERM_BP_FAT	GO:0010563~negative regulation of phosphorus metabolic process	36	NOG, RTN4RL1, IMPACT, SORL1, EGLN1, FKBP1A, DCN, TIMP3, PLPP3, APLP1, EZR, INPP5K, ILK, RHOA, ANGPT1, INSR, CIB1, NOS1, NF2, ATRAID, SOCS3, PTPA, PKN1, SFRP5, ATF3, BGN, DUSP1, JUN, ACE2, MAPK7, GADD45B, PPP1R15A, CRYBA1, ENG, IGFBP3, KLF4	2.5509
Annotation Cluster 57	Enrichment Score: 2.594602693978749
Category	Term	Count	Genes	FDR
GOTERM_BP_FAT	GO:0006629~lipid metabolic process	75	SCPEP1, ACOX1, RARRES2, GM2A, IGFBP7, HEXA, SORL1, ADGRF5, CRABP2, RPE65, ELOVL1, CDC42, APP, SLC16A1, PTGES, SMPDL3A, ST3GAL4, PEX2, MGLL, SLCO1C1, CAT, FGF1, GGTA1, AGPAT2, CYR61, EGR1, AVP, UGT8A, CHPT1, POR, RDH5, PNPLA8, COQ2, DHRS3, NPC2, LRAT, PTGDS, CD81, PDGFRB, DEGS1, HSD17B11, FGFR1, TYRP1, RBP1, LMF1, ABHD4, ABHD2, ABCA1, PLPP1, PLPP3, CD74, MIF, ALDH1A1, MTMR2, KDELC2, INPP5K, XBP1, …	0.0158681
GOTERM_BP_FAT	GO:0072330~monocarboxylic acid biosynthetic process	20	SREBF1, LDHB, PLP1, AVP, SCD2, RBP1, FADS1, FADS3, CD74, MIF, ELOVL1, ALDH1A1, PNPLA8, RDH10, PTGDS, PEX2, PTGES, MLYCD, MGLL, DEGS1	0.0441775
GOTERM_BP_FAT	GO:0044255~cellular lipid metabolic process	59	SCPEP1, ACOX1, RARRES2, GM2A, HEXA, ADGRF5, CRABP2, RPE65, ELOVL1, CDC42, PTGES, SMPDL3A, ST3GAL4, PEX2, MGLL, CAT, GGTA1, AGPAT2, CYR61, AVP, UGT8A, CHPT1, POR, RDH5, PNPLA8, COQ2, DHRS3, LRAT, PTGDS, CD81, PDGFRB, DEGS1, TYRP1, RBP1, LMF1, ABHD2, PLPP1, CD74, PLPP3, MIF, MTMR2, ALDH1A1, KDELC2, INPP5K, ADH1, CERS2, INPP5A, SOAT1, SREBF1, PLP1, SCD2, FLT1, FADS1, FADS3, NR4A3, RDH10, CYP4F18, ML…	0.0495517
GOTERM_BP_FAT	GO:0016053~organic acid biosynthetic process	22	SREBF1, LDHB, PLP1, AVP, SCD2, RBP1, FADS1, FADS3, PADI2, CD74, MIF, ELOVL1, ALDH1A1, PNPLA8, RDH10, PTGDS, PEX2, PTGES, MLYCD, MGLL, OAT, DEGS1	0.787217
GOTERM_BP_FAT	GO:0046394~carboxylic acid biosynthetic process	21	SREBF1, LDHB, PLP1, AVP, SCD2, RBP1, FADS1, FADS3, CD74, MIF, ELOVL1, ALDH1A1, PNPLA8, RDH10, PTGDS, PEX2, PTGES, MLYCD, MGLL, OAT, DEGS1	0.824733
GOTERM_BP_FAT	GO:0006692~prostanoid metabolic process	7	ACOX1, PNPLA8, AVP, PTGDS, PTGES, CD74, MIF	1.01311
GOTERM_BP_FAT	GO:0006693~prostaglandin metabolic process	7	ACOX1, PNPLA8, AVP, PTGDS, PTGES, CD74, MIF	1.01311
GOTERM_BP_FAT	GO:0006636~unsaturated fatty acid biosynthetic process	9	ELOVL1, PNPLA8, AVP, SCD2, PTGDS, PTGES, FADS1, CD74, MIF	1.03151
GOTERM_BP_FAT	GO:0006633~fatty acid biosynthetic process	15	SREBF1, PLP1, AVP, SCD2, FADS1, FADS3, CD74, MIF, ELOVL1, PNPLA8, PTGDS, PTGES, MLYCD, MGLL, DEGS1	1.12569
GOTERM_BP_FAT	GO:0044283~small molecule biosynthetic process	32	LDHB, SORD, GNPDA1, RBP1, CD74, MIF, ALDH1A1, ELOVL1, PTGES, PEX2, MGLL, FGF1, PLTP, SREBF1, EGR1, PLP1, AVP, SCD2, FADS1, FADS3, PADI2, EPHX1, POR, PNPLA8, RDH10, COQ2, ATF3, PTGDS, MLYCD, COQ10B, OAT, DEGS1	1.2085
GOTERM_BP_FAT	GO:0001516~prostaglandin biosynthetic process	6	PNPLA8, AVP, PTGDS, PTGES, CD74, MIF	3.47222
GOTERM_BP_FAT	GO:0046457~prostanoid biosynthetic process	6	PNPLA8, AVP, PTGDS, PTGES, CD74, MIF	3.47222
GOTERM_BP_FAT	GO:0008610~lipid biosynthetic process	34	HSD17B11, RBP1, IGFBP7, ADGRF5, PLPP1, CD74, MIF, ELOVL1, ALDH1A1, ST3GAL4, PTGES, CERS2, PEX2, MGLL, FGF1, AGPAT2, GGTA1, CYR61, SREBF1, EGR1, AVP, PLP1, SCD2, UGT8A, FADS1, FADS3, CHPT1, POR, PNPLA8, RDH10, COQ2, PTGDS, MLYCD, DEGS1	5.5676
GOTERM_BP_FAT	GO:0033559~unsaturated fatty acid metabolic process	12	ELOVL1, ACOX1, PNPLA8, AVP, SCD2, PTGDS, CYP4F18, PTGES, FADS1, MGLL, CD74, MIF	7.59368
Annotation Cluster 58	Enrichment Score: 2.5139700995195855
Category	Term	Count	Genes	FDR
GOTERM_BP_FAT	GO:0035272~exocrine system development	12	FGFR1, SOX10, CDC42, NRP1, XBP1, CST3, TGM2, SEMA3C, WLS, SOX9, PPDPF, INSR	0.0124754
GOTERM_BP_FAT	GO:0007431~salivary gland development	7	FGFR1, CDC42, NRP1, XBP1, CST3, TGM2, SEMA3C	9.12937
Annotation Cluster 59	Enrichment Score: 2.4919973374742064
Category	Term	Count	Genes	FDR
GOTERM_BP_FAT	GO:0007266~Rho protein signal transduction	14	GNA13, CDC42, CDC42EP2, CDC42EP1, LPAR6, COL3A1, COL1A2, RHOA, PDGFRB, ITGA3, ABCA1, ITGB1, RHOG, ARHGDIA	0.0592303
GOTERM_BP_FAT	GO:0007265~Ras protein signal transduction	25	GNA13, RAP2A, RSU1, ARHGEF1, PREX1, COL3A1, ITPKB, ITGA3, ABCA1, ITGB1, CDC42, CDC42EP2, CDC42EP1, PLK2, RASGRP3, LPAR6, JUN, COL1A2, RHOA, PDGFRB, ARHGEF40, DGKZ, IQSEC1, RHOG, ARHGDIA	0.596254
GOTERM_BP_FAT	GO:0007264~small GTPase mediated signal transduction	35	GNA13, RAB5B, PREX1, COL3A1, ITPKB, ABCA1, ITGB1, CDC42, CDC42EP2, CDC42EP1, RASGRP3, ARL15, RHOA, RHOBTB2, ARHGEF40, RAPGEF4, IQSEC1, RHOG, ARHGDIA, RAB27A, ARL2, RAP2A, RSU1, ARHGEF1, ITGA3, DOCK6, RAB32, PLK2, LPAR6, ARF3, JUN, ARF4, COL1A2, PDGFRB, DGKZ	0.684393
Annotation Cluster 60	Enrichment Score: 2.475620755604333
Category	Term	Count	Genes	FDR
GOTERM_BP_FAT	GO:0010604~positive regulation of macromolecule metabolic process	158	MEF2C, EDN3, RARRES2, NOG, ZC3HAV1, EFNA1, IMPACT, CSPG4, EIF5A, CTNNB1, APP, FLI1, ILK, RARB, INSR, CIB1, RAB27A, RARG, CRYAA, CST3, MYH9, NTSR2, JUNB, HES1, CD34, F3, JUN, PDGFRB, MAPK7, WNT5A, FGFR1, SLC38A3, GNAI2, CLU, BMPR2, NFKBIA, MAPKAPK2, CHEK2, MYBL2, SOX9, MDK, ITGB1, TRF, CD74, ZC3H8, TAL1, OAZ1, ECE1, SPPL3, SREBF1, SASH1, KLF7, EPAS1, NR4A2, ITGA1, NR4A1, SNW1, ITGA3, NR4A3, FOXP1,…	9.90058e-06
GOTERM_BP_FAT	GO:0009893~positive regulation of metabolic process	166	MEF2C, EDN3, RARRES2, NOG, ZC3HAV1, EFNA1, IMPACT, CSPG4, EIF5A, CTNNB1, APP, FLI1, ILK, RARB, INSR, CIB1, RAB27A, RARG, CRYAA, CST3, MYH9, NTSR2, JUNB, POR, HES1, CD34, F3, JUN, PDGFRB, MAPK7, WNT5A, FGFR1, SLC38A3, GNAI2, CLU, BMPR2, NFKBIA, ABCA1, MAPKAPK2, CHEK2, MYBL2, SOX9, MDK, ITGB1, TRF, CD74, ZC3H8, TAL1, OAZ1, ECE1, SPPL3, SREBF1, SASH1, KLF7, EPAS1, PMEL, NR4A2, ITGA1, NR4A1, ITGA3, S…	1.77557e-05
GOTERM_BP_FAT	GO:0031325~positive regulation of cellular metabolic process	152	MEF2C, EDN3, RARRES2, NOG, ZC3HAV1, EFNA1, IMPACT, CSPG4, EIF5A, CTNNB1, APP, FLI1, ILK, RARB, INSR, CIB1, RAB27A, RARG, CRYAA, CST3, MYH9, NTSR2, JUNB, POR, HES1, F3, JUN, PDGFRB, MAPK7, WNT5A, FGFR1, SLC38A3, GNAI2, CLU, BMPR2, NFKBIA, ABCA1, MAPKAPK2, CHEK2, MYBL2, SOX9, MDK, ITGB1, TRF, CD74, ZC3H8, TAL1, ECE1, SPPL3, SREBF1, SASH1, KLF7, EPAS1, PMEL, NR4A2, ITGA1, NR4A1, SNW1, NR4A3, FOXP1, …	0.000155595
GOTERM_BP_FAT	GO:0045935~positive regulation of nucleobase-containing compound metabolic process	92	MEF2C, NOG, ZC3HAV1, MITF, RPS3, CTNNB1, FOS, CDC42, APP, FLI1, ILK, RARB, SOX17, CALCRL, FGF1, INSR, RHOG, CYR61, EGR1, ZFP36, RAMP2, SOX10, AVP, PARM1, RARG, CST3, PADI2, CDK7, FOSB, JUNB, HES1, EYA2, BTG2, RIPK1, JUN, CD81, MYRF, PDGFRB, MAPK7, PPP1R15A, ACVR1, WNT5A, FGFR1, SLC38A3, BMPR2, NFKBIA, EGLN1, ABCA1, NFYA, DCN, CHEK2, SOX9, ZBTB17, MYBL2, MDK, TRF, ZC3H8, MIF, ZFP36L1, TAL1, ZFP36L…	0.049599
GOTERM_BP_FAT	GO:0000122~negative regulation of transcription from RNA polymerase II promoter	51	MEF2C, NOG, AEBP1, EFNA1, IMPACT, MITF, WWC1, CTNNB1, EDNRB, PEX2, OLIG2, SOX17, RARB, S100A1, ZFP36, EGR1, CTBP1, RARG, BEND3, MBD3, JUNB, HES1, CCND1, BTG2, JUN, PPP1R15A, FGFR1, SOX9, ZC3H8, HIC1, TAL1, EZR, SQSTM1, XBP1, BHLHE40, SREBF1, EPAS1, TMBIM6, NR4A2, SUV39H1, SNW1, NR4A3, FOXP1, HDAC5, NOTCH1, ATF3, ID2, ID1, ETS2, ID3, KLF4	0.0508237
GOTERM_BP_FAT	GO:0010628~positive regulation of gene expression	95	MEF2C, NOG, IMPACT, MITF, GJA1, EIF5A, RPS3, CTNNB1, FOS, CDC42, APP, FLI1, ILK, RHOA, MSN, RARB, SOX17, FGF1, INSR, RHOG, RAB27A, CYR61, EGR1, RAMP2, SOX10, AVP, RARG, ACTA2, PADI2, CDK7, FOSB, MYH9, JUNB, HES1, CD34, RIPK1, JUN, CD81, MYRF, MAPK7, PPP1R15A, ACVR1, WNT5A, FGFR1, SLC38A3, LIMS1, VIM, BMPR2, NFKBIA, EGLN1, NFYA, DCN, CHEK2, SOX9, CDH3, ZBTB17, MYBL2, MDK, TRF, ZC3H8, TAL1, EZR, IN…	0.0515231
GOTERM_BP_FAT	GO:0051173~positive regulation of nitrogen compound metabolic process	96	MEF2C, NOG, ZC3HAV1, IMPACT, MITF, EIF5A, RPS3, CTNNB1, FOS, CDC42, APP, FLI1, ILK, RHOA, RARB, SOX17, CALCRL, FGF1, INSR, RHOG, CYR61, EGR1, ZFP36, RAMP2, SOX10, AVP, PARM1, RARG, CST3, PADI2, CDK7, FOSB, JUNB, HES1, EYA2, BTG2, RIPK1, JUN, CD81, MYRF, PDGFRB, MAPK7, PPP1R15A, ACVR1, WNT5A, FGFR1, SLC38A3, CLU, BMPR2, NFKBIA, EGLN1, ABCA1, NFYA, DCN, CHEK2, SOX9, ZBTB17, MYBL2, MDK, TRF, ZC3H8, …	0.065394
GOTERM_BP_FAT	GO:0010605~negative regulation of macromolecule metabolic process	123	MEF2C, NOG, A2M, EFNA1, IMPACT, AQP1, CTNNB1, APP, ILK, OLIG2, RARB, INSR, S100A1, CIB1, RARG, BEND3, CRYAA, SOCS3, CRYAB, CST3, SERPING1, JUNB, POR, HES1, EIF2AK1, CD34, JUN, MAPK7, WNT5A, FGFR1, IFITM3, CLU, BMPR2, IGF2BP1, CHEK2, SOX9, TIMP3, ZC3H8, TAL1, BHLHE40, SREBF1, EPAS1, NR4A2, SUV39H1, NR4A1, SNW1, UPK3B, NR4A3, GAS1, ECM1, FOXP1, HDAC5, SFRP5, NOTCH1, ATF3, ETS2, TGFBR3, ENG, KLF4, A…	0.066756
GOTERM_BP_FAT	GO:0031328~positive regulation of cellular biosynthetic process	94	MEF2C, NOG, IMPACT, MITF, ADGRF5, EIF5A, CTNNB1, FOS, CDC42, APP, FLI1, ILK, RHOA, RARB, SOX17, CALCRL, FGF1, INSR, RHOG, CYR61, EGR1, RAMP2, SOX10, AVP, PARM1, RARG, CST3, PADI2, CDK7, FOSB, JUNB, POR, HES1, RIPK1, JUN, CD81, MYRF, PDGFRB, MAPK7, PPP1R15A, ACVR1, WNT5A, FGFR1, TYRP1, SLC38A3, CLU, BMPR2, NFKBIA, EGLN1, ABCA1, MAPKAPK2, NFYA, DCN, CHEK2, SOX9, CDH3, ZBTB17, MYBL2, MDK, TRF, ZC3H8…	0.0885157
GOTERM_BP_FAT	GO:0009891~positive regulation of biosynthetic process	95	MEF2C, NOG, IMPACT, MITF, ADGRF5, EIF5A, CTNNB1, FOS, CDC42, APP, FLI1, ILK, RHOA, RARB, SOX17, CALCRL, FGF1, INSR, RHOG, RAB27A, CYR61, EGR1, RAMP2, SOX10, AVP, PARM1, RARG, CST3, PADI2, CDK7, FOSB, JUNB, POR, HES1, RIPK1, JUN, CD81, MYRF, PDGFRB, MAPK7, PPP1R15A, ACVR1, WNT5A, FGFR1, TYRP1, SLC38A3, CLU, BMPR2, NFKBIA, EGLN1, ABCA1, MAPKAPK2, NFYA, DCN, CHEK2, SOX9, CDH3, ZBTB17, MYBL2, MDK, TR…	0.113857
GOTERM_BP_FAT	GO:0031324~negative regulation of cellular metabolic process	122	MEF2C, NOG, A2M, EFNA1, IMPACT, AQP1, CTNNB1, APP, ILK, OLIG2, RARB, INSR, S100A1, CIB1, RARG, BEND3, CRYAA, SOCS3, CRYAB, CST3, SERPING1, JUNB, POR, HES1, EIF2AK1, CD34, JUN, MAPK7, WNT5A, FGFR1, IFITM3, CLU, BMPR2, IGF2BP1, CHEK2, SOX9, TIMP3, ZC3H8, TAL1, BHLHE40, SREBF1, EEF1A1, EPAS1, NR4A2, SUV39H1, NR4A1, SNW1, NR4A3, GAS1, ECM1, FOXP1, HDAC5, SFRP5, NOTCH1, ATF3, ETS2, ENG, KLF4, AEBP1, M…	0.11893
GOTERM_BP_FAT	GO:0051254~positive regulation of RNA metabolic process	78	MEF2C, NOG, ZC3HAV1, MITF, CTNNB1, FOS, APP, FLI1, ILK, RARB, SOX17, FGF1, INSR, RHOG, CYR61, EGR1, ZFP36, SOX10, RARG, PADI2, CDK7, FOSB, JUNB, HES1, BTG2, RIPK1, JUN, CD81, MYRF, MAPK7, PPP1R15A, ACVR1, WNT5A, FGFR1, SLC38A3, BMPR2, NFKBIA, EGLN1, NFYA, DCN, CHEK2, SOX9, MYBL2, ZBTB17, MDK, TRF, ZC3H8, ZFP36L1, TAL1, ZFP36L2, INPP5K, XBP1, SREBF1, KLF7, NOS1, EPAS1, CEBPD, LMNA, NR4A2, NR4A1, S…	0.281995
GOTERM_BP_FAT	GO:0009892~negative regulation of metabolic process	127	MEF2C, NOG, A2M, EFNA1, IMPACT, AQP1, CTNNB1, APP, ILK, OLIG2, RARB, INSR, S100A1, CIB1, RARG, BEND3, CRYAA, SOCS3, CRYAB, CST3, SERPING1, JUNB, POR, HES1, EIF2AK1, CD34, JUN, MAPK7, WNT5A, FGFR1, IFITM3, CLU, BMPR2, IGF2BP1, CHEK2, SOX9, TIMP3, ZC3H8, TAL1, BHLHE40, SREBF1, EEF1A1, EPAS1, NR4A2, SUV39H1, NR4A1, UPK3B, SNW1, NR4A3, GAS1, ECM1, FOXP1, HDAC5, SFRP5, NOTCH1, ATF3, ETS2, TGFBR3, ENG,…	0.455655
GOTERM_BP_FAT	GO:0006357~regulation of transcription from RNA polymerase II promoter	93	MEF2C, AEBP1, NOG, EFNA1, IMPACT, MITF, WWC1, CTNNB1, FOS, EDNRB, APP, GPC3, FLI1, PEX2, ILK, RHOA, RARB, SOX17, OLIG2, FGF1, S100A1, CYR61, EGR1, ZFP36, SOX10, NFKBIZ, CTBP1, RARG, BEND3, PKN1, CDK7, FOSB, MBD3, JUNB, HES1, CCND1, BTG2, RIPK1, JUN, CD81, MAPK7, PPP1R15A, ZFP367, ACVR1, WNT5A, FGFR1, MEGF8, SLC38A3, BMPR2, NFKBIA, EGLN1, NFYA, DCN, SOX9, MYBL2, HIC1, ZC3H8, TAL1, EZR, XBP1, SQSTM…	0.532071
GOTERM_BP_FAT	GO:0045893~positive regulation of transcription, DNA-templated	73	MEF2C, NOG, MITF, CTNNB1, FOS, APP, FLI1, ILK, RARB, SOX17, FGF1, INSR, RHOG, CYR61, EGR1, SOX10, RARG, PADI2, CDK7, FOSB, JUNB, HES1, RIPK1, JUN, CD81, MYRF, MAPK7, PPP1R15A, ACVR1, WNT5A, FGFR1, SLC38A3, BMPR2, NFKBIA, EGLN1, NFYA, DCN, CHEK2, SOX9, MYBL2, ZBTB17, MDK, TRF, ZC3H8, TAL1, INPP5K, XBP1, SREBF1, KLF7, NOS1, EPAS1, CEBPD, LMNA, NR4A2, NR4A1, SNW1, NR4A3, FZD4, FOXP1, FZD7, HDAC5, NO…	0.944609
GOTERM_BP_FAT	GO:1903508~positive regulation of nucleic acid-templated transcription	73	MEF2C, NOG, MITF, CTNNB1, FOS, APP, FLI1, ILK, RARB, SOX17, FGF1, INSR, RHOG, CYR61, EGR1, SOX10, RARG, PADI2, CDK7, FOSB, JUNB, HES1, RIPK1, JUN, CD81, MYRF, MAPK7, PPP1R15A, ACVR1, WNT5A, FGFR1, SLC38A3, BMPR2, NFKBIA, EGLN1, NFYA, DCN, CHEK2, SOX9, MYBL2, ZBTB17, MDK, TRF, ZC3H8, TAL1, INPP5K, XBP1, SREBF1, KLF7, NOS1, EPAS1, CEBPD, LMNA, NR4A2, NR4A1, SNW1, NR4A3, FZD4, FOXP1, FZD7, HDAC5, NO…	0.944609
GOTERM_BP_FAT	GO:1902680~positive regulation of RNA biosynthetic process	73	MEF2C, NOG, MITF, CTNNB1, FOS, APP, FLI1, ILK, RARB, SOX17, FGF1, INSR, RHOG, CYR61, EGR1, SOX10, RARG, PADI2, CDK7, FOSB, JUNB, HES1, RIPK1, JUN, CD81, MYRF, MAPK7, PPP1R15A, ACVR1, WNT5A, FGFR1, SLC38A3, BMPR2, NFKBIA, EGLN1, NFYA, DCN, CHEK2, SOX9, MYBL2, ZBTB17, MDK, TRF, ZC3H8, TAL1, INPP5K, XBP1, SREBF1, KLF7, NOS1, EPAS1, CEBPD, LMNA, NR4A2, NR4A1, SNW1, NR4A3, FZD4, FOXP1, FZD7, HDAC5, NO…	1.04143
GOTERM_BP_FAT	GO:0010557~positive regulation of macromolecule biosynthetic process	82	MEF2C, NOG, IMPACT, MITF, EIF5A, CTNNB1, FOS, CDC42, APP, FLI1, ILK, RHOA, RARB, SOX17, FGF1, INSR, RHOG, CYR61, EGR1, SOX10, PARM1, RARG, CST3, PADI2, CDK7, FOSB, JUNB, HES1, RIPK1, JUN, CD81, MYRF, PDGFRB, MAPK7, PPP1R15A, ACVR1, WNT5A, FGFR1, SLC38A3, BMPR2, NFKBIA, EGLN1, NFYA, DCN, CHEK2, MAPKAPK2, SOX9, MYBL2, ZBTB17, MDK, TRF, ZC3H8, TAL1, INPP5K, XBP1, SOAT1, SREBF1, KLF7, NOS1, EPAS1, CE…	1.69983
GOTERM_BP_FAT	GO:0006366~transcription from RNA polymerase II promoter	87	MEF2C, AEBP1, NOG, EFNA1, IMPACT, MITF, WWC1, CTNNB1, FOS, EDNRB, APP, GPC3, FLI1, PEX2, ILK, RARB, SOX17, OLIG2, FGF1, S100A1, CYR61, EGR1, ZFP36, SOX10, CTBP1, RARG, BEND3, CDK7, FOSB, MBD3, JUNB, HES1, CCND1, BTG2, RIPK1, JUN, CD81, MAPK7, PPP1R15A, ACVR1, WNT5A, FGFR1, MEGF8, SLC38A3, BMPR2, NFKBIA, EGLN1, NFYA, DCN, SOX9, MYBL2, HIC1, ZC3H8, TAL1, EZR, XBP1, SQSTM1, BHLHE40, SREBF1, NOS1, EP…	1.84333
GOTERM_BP_FAT	GO:0010629~negative regulation of gene expression	81	MEF2C, A2M, NOG, AEBP1, EFNA1, IMPACT, MITF, WWC1, GJA1, RPS3, CTNNB1, CDC42, EDNRB, TMEM59, PEX2, RARB, SOX17, OLIG2, INSR, KCNQ1, S100A1, MSL3L2, EGR1, ZFP36, SOX10, CTBP1, RARG, BEND3, CRYAA, CRYAB, SERPING1, MBD3, JUNB, SLIT3, MXD4, HES1, CCND1, EIF2AK1, BTG2, CD34, JUN, PPP1R15A, WNT5A, FGFR1, LIMS1, IFITM3, IGF2BP1, SOX9, HIC1, ZC3H8, MIF, ZFP36L1, TAL1, ZFP36L2, EZR, INPP5K, XBP1, SQSTM1, …	6.10064
GOTERM_BP_FAT	GO:0045944~positive regulation of transcription from RNA polymerase II promoter	56	MEF2C, NOG, MITF, CTNNB1, FOS, APP, FLI1, SOX17, RARB, FGF1, CYR61, EGR1, SOX10, RARG, CDK7, FOSB, JUNB, HES1, RIPK1, JUN, CD81, MAPK7, ACVR1, WNT5A, FGFR1, SLC38A3, BMPR2, NFKBIA, EGLN1, DCN, NFYA, MYBL2, SOX9, TAL1, XBP1, SREBF1, NOS1, EPAS1, CEBPD, LMNA, NR4A2, NR4A1, SNW1, NR4A3, FOXP1, HDAC5, NOTCH1, ATF3, SP1, DBP, ETS2, ARF4, IKBKG, KLF2, ENG, KLF4	7.35277
GOTERM_BP_FAT	GO:2000113~negative regulation of cellular macromolecule biosynthetic process	72	MEF2C, NOG, AEBP1, EFNA1, IMPACT, MITF, WWC1, GJA1, RPS3, CTNNB1, EDNRB, TMEM59, PEX2, RARB, SOX17, OLIG2, S100A1, MSL3L2, EGR1, ZFP36, SOX10, CTBP1, RARG, BEND3, MBD3, JUNB, MXD4, HES1, CCND1, EIF2AK1, BTG2, JUN, PPP1R15A, WNT5A, FGFR1, LIMS1, BMPR2, IGF2BP1, CHEK2, SOX9, ITM2B, HIC1, ZC3H8, ZFP36L1, TAL1, ZFP36L2, EZR, INPP5K, XBP1, SQSTM1, BHLHE40, SREBF1, NF2, EPAS1, CEBPD, TMBIM6, SUV39H1, N…	9.82303
Annotation Cluster 61	Enrichment Score: 2.4516870237206523
Category	Term	Count	Genes	FDR
GOTERM_BP_FAT	GO:0060191~regulation of lipase activity	11	GNA13, FGFR1, LRP1, FLT1, ARF4, LMF1, RHOA, PDGFRB, SELE, POR, CYR61	0.402369
GOTERM_BP_FAT	GO:0060193~positive regulation of lipase activity	9	GNA13, FGFR1, FLT1, ARF4, LMF1, RHOA, PDGFRB, SELE, CYR61	1.17605
GOTERM_BP_FAT	GO:0010517~regulation of phospholipase activity	8	GNA13, FGFR1, LRP1, FLT1, ARF4, PDGFRB, SELE, CYR61	3.53083
GOTERM_BP_FAT	GO:0010518~positive regulation of phospholipase activity	7	GNA13, FGFR1, FLT1, ARF4, PDGFRB, SELE, CYR61	5.01878
Annotation Cluster 62	Enrichment Score: 2.4279038445103613
Category	Term	Count	Genes	FDR
GOTERM_BP_FAT	GO:0042063~gliogenesis	28	NOG, GFAP, VIM, CLU, CSPG4, CNP, SOX9, TRF, PLPP3, CTNNB1, TAL1, CERS2, ILK, RHOA, PTN, OLIG1, OLIG2, SOX10, MAG, PLP1, NF2, SNW1, GPR37L1, HES1, NOTCH1, ID2, S100B, MYRF	0.0117609
GOTERM_BP_FAT	GO:0048708~astrocyte differentiation	13	MAG, PLP1, GFAP, NOG, VIM, SOX9, GPR37L1, PLPP3, HES1, TAL1, NOTCH1, ID2, S100B	0.0193361
GOTERM_BP_FAT	GO:0010001~glial cell differentiation	22	MAG, SOX10, PLP1, GFAP, NOG, VIM, CLU, CNP, SOX9, PLPP3, GPR37L1, CTNNB1, HES1, TAL1, NOTCH1, S100B, ID2, ILK, RHOA, MYRF, OLIG1, OLIG2	0.0860878
GOTERM_BP_FAT	GO:0014013~regulation of gliogenesis	15	MAG, SOX10, GFAP, NOG, NF2, VIM, GPR37L1, TRF, CTNNB1, HES1, NOTCH1, ID2, CERS2, PTN, OLIG2	0.246817
GOTERM_BP_FAT	GO:2000826~regulation of heart morphogenesis	8	HES1, NOG, NOTCH1, BMPR2, SOX9, ENG, CTNNB1, ACVR1	0.523214
GOTERM_BP_FAT	GO:0014015~positive regulation of gliogenesis	10	HES1, MAG, SOX10, NOG, GFAP, NOTCH1, ID2, VIM, OLIG2, TRF	1.17444
GOTERM_BP_FAT	GO:2000136~regulation of cell proliferation involved in heart morphogenesis	6	HES1, NOTCH1, BMPR2, SOX9, ENG, CTNNB1	1.19036
GOTERM_BP_FAT	GO:0014014~negative regulation of gliogenesis	8	HES1, NOG, NOTCH1, ID2, CERS2, PTN, GPR37L1, CTNNB1	2.42923
GOTERM_BP_FAT	GO:0035886~vascular smooth muscle cell differentiation	6	HES1, RAMP2, NOTCH1, PDGFRB, ENG, CTNNB1	5.80474
GOTERM_BP_FAT	GO:0030857~negative regulation of epithelial cell differentiation	7	HES1, NOTCH1, CCND1, ID1, SOX9, FOXP1, CTNNB1	8.16866
GOTERM_BP_FAT	GO:0045686~negative regulation of glial cell differentiation	6	HES1, NOG, NOTCH1, ID2, GPR37L1, CTNNB1	9.0287
GOTERM_BP_FAT	GO:0048710~regulation of astrocyte differentiation	6	HES1, MAG, NOG, NOTCH1, ID2, GPR37L1	9.0287
GOTERM_BP_FAT	GO:0061323~cell proliferation involved in heart morphogenesis	5	HES1, NOTCH1, BMPR2, SOX9, CTNNB1	9.78362
Annotation Cluster 63	Enrichment Score: 2.411788672052462
Category	Term	Count	Genes	FDR
GOTERM_BP_FAT	GO:0032526~response to retinoic acid	14	SREBF1, MEF2C, RARG, IGFBP7, SNW1, ABCA1, AQP1, SOX9, DUSP1, PTGES, ADH1, IGF2R, PDGFRB, KLF4	0.691958
GOTERM_BP_FAT	GO:0001101~response to acid chemical	29	MEF2C, IGFBP7, COL3A1, ABCA1, AQP1, SOX9, ADH1, PTGES, XBP1, RHOA, PTN, CAT, COL18A1, SREBF1, RARG, COL4A1, SCD2, S100A10, SNW1, SPARC, COL16A1, ANXA2, DUSP1, IGF2R, PON1, COL1A2, PDGFRB, ID3, KLF4	0.968654
Annotation Cluster 64	Enrichment Score: 2.3881158141407375
Category	Term	Count	Genes	FDR
GOTERM_BP_FAT	GO:0071496~cellular response to external stimulus	23	SREBF1, MAG, SLC38A3, NOS1, NUAK2, IMPACT, FADS1, NR4A2, BMPR2, GJA1, SNW1, SOX9, AQP1, CTNNB1, FOS, CTSL, ATF3, XBP1, JUN, PTN, CNN2, ENG, ARHGDIA	0.954998
Annotation Cluster 65	Enrichment Score: 2.3743113711148056
Category	Term	Count	Genes	FDR
GOTERM_BP_FAT	GO:0070727~cellular macromolecule localization	84	1810011O10RIK, NRP1, CLTB, AP1G2, MLPH, MYO7A, SORL1, EIF5A, VCL, CTNNB1, CDC42, TSPAN10, PEX2, TMEM59, EXOC3L2, ANGPT1, MSN, RHOG, AUP1, CIB1, RAB27A, ARL2, TOR1AIP2, ZFP36, SH3PXD2B, RAMP2, RAP2A, KDELR2, BSG, UGT8A, WLS, CTNNA1, NUCB1, STOM, HES1, CTSK, JUN, CD81, BUB1B, MAPK7, PPP1R15A, LCP1, WNT5A, SNX18, NFKBIA, SKP1A, SOX9, ZBTB17, ITGB1, CD74, ZFP36L1, TMEM129, EZR, OAZ1, INPP5K, XBP1, TM…	0.174279
GOTERM_BP_FAT	GO:0034613~cellular protein localization	82	1810011O10RIK, NRP1, CLTB, AP1G2, MLPH, MYO7A, SORL1, EIF5A, VCL, CTNNB1, CDC42, TSPAN10, PEX2, TMEM59, EXOC3L2, ANGPT1, MSN, RHOG, AUP1, CIB1, RAB27A, ARL2, TOR1AIP2, SH3PXD2B, RAMP2, RAP2A, KDELR2, BSG, UGT8A, WLS, CTNNA1, NUCB1, STOM, HES1, CTSK, JUN, CD81, BUB1B, MAPK7, PPP1R15A, LCP1, WNT5A, SNX18, NFKBIA, SKP1A, SOX9, ZBTB17, ITGB1, CD74, TMEM129, EZR, OAZ1, INPP5K, XBP1, TMEM33, PTN, LYPLA…	0.375515
GOTERM_BP_FAT	GO:0033036~macromolecule localization	131	AP1G2, EIF5A, IL17RC, VCL, CTNNB1, SLC16A1, SLCO1C1, RAPGEF4, CIB1, RAB27A, AUP1, TOR1AIP2, BSG, MYH9, CTNNA1, GLTP, HES1, PNPLA8, NPC2, LRAT, ABCB1A, CD34, JUN, MAPK7, WNT5A, CLU, IGF2BP1, NFKBIA, ABCA1, SKP1A, SOX9, ITGB1, CD74, SLCO2A1, TMEM129, OAZ1, TRAM1, SRGN, PLTP, SPPL3, SREBF1, TIMM10B, S100A10, ITGA3, MYL12A, SLCO2B1, NOP10, FOXP1, SFRP5, NOTCH1, LAMP2, UACA, VCP, ARF3, ARF4, PTTG1IP, …	0.717885
GOTERM_BP_FAT	GO:0051641~cellular localization	112	MEF2C, EDN3, AP1G2, EIF5A, VCL, CTNNB1, APP, AUP1, SLC4A5, RAB27A, CIB1, TOR1AIP2, BSG, CRYAB, MYH9, CTNNA1, DCTN4, TACC1, HES1, NPC2, JUN, MAPK7, DST, WNT5A, NFKBIA, SKP1A, ABCA1, SOX9, ITGB1, CD74, TMEM129, OAZ1, TRAM1, SRGN, SPPL3, SREBF1, MOBP, S100A10, ITGA3, NR4A3, GAS1, MYL12A, SFRP5, LAMP2, UACA, VCP, ARF4, IKBKG, PTTG1IP, 1810011O10RIK, NRP1, CLTB, MLPH, MYO7A, SORL1, CDC42, NDE1, TSPAN1…	2.10144
GOTERM_BP_FAT	GO:1902580~single-organism cellular localization	54	1810011O10RIK, MLPH, MYO7A, CTNNB1, CDC42, NDE1, APP, TSPAN10, TMEM59, PEX2, ANGPT1, RHOG, RAB27A, CIB1, SH3PXD2B, RAP2A, RAMP2, BSG, MYH9, HES1, STOM, NPC2, JUN, MAPK7, UBB, DST, NFKBIA, ABCA1, CDH3, ITGB1, EZR, INPP5K, XBP1, PTN, LYPLAL1, TRAM1, SPPL3, MOBP, LMNA, DNLZ, S100A10, ITGA3, NR4A3, MYL12A, FZD7, ANXA2, MICALL1, SFRP5, RAB32, UACA, GOLPH3, PTTG1IP, BAMBI, SSNA1	3.03022
GOTERM_BP_FAT	GO:1903827~regulation of cellular protein localization	34	WNT5A, 1810011O10RIK, SORL1, NFKBIA, ZBTB17, ITGB1, CTNNB1, CDC42, OAZ1, EZR, INPP5K, XBP1, TMEM59, PTN, ANGPT1, MSN, LYPLAL1, RHOG, CIB1, SPPL3, SREBF1, NF2, LMNA, ITGA3, FZD7, SFRP5, HES1, STOM, NUCB1, CTSK, UACA, MAPK7, BAMBI, LCP1	7.48731
Annotation Cluster 66	Enrichment Score: 2.356702007732496
Category	Term	Count	Genes	FDR
GOTERM_BP_FAT	GO:0072001~renal system development	33	WNT5A, MEF2C, FGFR1, NOG, NRP1, IRX1, DCN, AQP1, SOX9, CTNNB1, GPC3, ILK, ANGPT1, SOX17, CAT, RARB, FGF1, EGR1, COL4A1, ACTA2, NID1, ITGA3, HDAC5, HES1, NOTCH1, RDH10, TNS2, ID2, CD34, SULF1, PDGFRB, ADAMTS1, ID3	0.000453404
GOTERM_BP_FAT	GO:0001655~urogenital system development	35	WNT5A, MEF2C, FGFR1, NOG, NRP1, IRX1, DCN, AQP1, SOX9, CTNNB1, GPC3, ILK, ANGPT1, SOX17, CAT, RARB, FGF1, EGR1, RARG, COL4A1, ACTA2, NID1, ITGA3, HDAC5, HES1, NOTCH1, RDH10, TNS2, ID2, CD34, SULF1, PDGFRB, ADAMTS1, ID3, ACVR1	0.000960618
GOTERM_BP_FAT	GO:0001822~kidney development	29	MEF2C, FGFR1, NOG, NRP1, IRX1, DCN, AQP1, SOX9, CTNNB1, GPC3, ILK, ANGPT1, CAT, RARB, FGF1, EGR1, ACTA2, NID1, ITGA3, HES1, NOTCH1, TNS2, RDH10, ID2, CD34, SULF1, PDGFRB, ADAMTS1, ID3	0.010517
GOTERM_BP_FAT	GO:0072006~nephron development	19	MEF2C, EGR1, NOG, ACTA2, IRX1, NID1, ITGA3, SOX9, AQP1, CTNNB1, HES1, NOTCH1, GPC3, CD34, SULF1, ILK, PDGFRB, ANGPT1, FGF1	0.0203482
GOTERM_BP_FAT	GO:2000826~regulation of heart morphogenesis	8	HES1, NOG, NOTCH1, BMPR2, SOX9, ENG, CTNNB1, ACVR1	0.523214
GOTERM_BP_FAT	GO:0061326~renal tubule development	13	MEF2C, NOG, COL4A1, IRX1, AQP1, SOX9, CTNNB1, HDAC5, HES1, NOTCH1, GPC3, ILK, FGF1	0.899384
GOTERM_BP_FAT	GO:0001656~metanephros development	12	EGR1, HES1, RDH10, GPC3, ID2, CD34, IRX1, PDGFRB, ID3, AQP1, SOX9, CTNNB1	1.15605
GOTERM_BP_FAT	GO:0072210~metanephric nephron development	8	EGR1, HES1, CD34, IRX1, PDGFRB, AQP1, SOX9, CTNNB1	1.39472
GOTERM_BP_FAT	GO:0061333~renal tubule morphogenesis	11	MEF2C, HES1, HDAC5, NOG, COL4A1, GPC3, ILK, IRX1, FGF1, SOX9, CTNNB1	2.1209
GOTERM_BP_FAT	GO:0072073~kidney epithelium development	15	MEF2C, FGFR1, NOG, IRX1, SOX9, AQP1, CTNNB1, HES1, NOTCH1, GPC3, CD34, ILK, CAT, RARB, FGF1	3.40523
GOTERM_BP_FAT	GO:0072080~nephron tubule development	11	MEF2C, HES1, NOG, NOTCH1, GPC3, ILK, IRX1, AQP1, FGF1, SOX9, CTNNB1	7.42317
GOTERM_BP_FAT	GO:0072009~nephron epithelium development	12	MEF2C, HES1, NOG, NOTCH1, GPC3, CD34, ILK, IRX1, AQP1, FGF1, SOX9, CTNNB1	8.57729
GOTERM_BP_FAT	GO:0061323~cell proliferation involved in heart morphogenesis	5	HES1, NOTCH1, BMPR2, SOX9, CTNNB1	9.78362
Annotation Cluster 67	Enrichment Score: 2.343801178058583
Category	Term	Count	Genes	FDR
GOTERM_BP_FAT	GO:0009991~response to extracellular stimulus	33	MEF2C, ARSB, SLC38A3, SORD, NUAK2, RBP1, IMPACT, BMPR2, FSTL1, ABCA1, FOS, TNFRSF11B, SLC16A1, XBP1, DAD1, PTN, CAT, SREBF1, ZFP36, FADS1, NR4A2, CST3, COX4I1, SNW1, SPARC, MBD3, POR, CTSL, CCND1, ATF3, JUN, TBXA2R, PON1	0.748139
GOTERM_BP_FAT	GO:0071496~cellular response to external stimulus	23	SREBF1, MAG, SLC38A3, NOS1, NUAK2, IMPACT, FADS1, NR4A2, BMPR2, GJA1, SNW1, SOX9, AQP1, CTNNB1, FOS, CTSL, ATF3, XBP1, JUN, PTN, CNN2, ENG, ARHGDIA	0.954998
GOTERM_BP_FAT	GO:0031667~response to nutrient levels	31	MEF2C, ARSB, SLC38A3, SORD, NUAK2, RBP1, IMPACT, BMPR2, FSTL1, ABCA1, TNFRSF11B, SLC16A1, XBP1, DAD1, PTN, CAT, ZFP36, SREBF1, FADS1, CST3, COX4I1, SNW1, SPARC, MBD3, POR, CTSL, CCND1, ATF3, JUN, TBXA2R, PON1	0.998176
GOTERM_BP_FAT	GO:0007584~response to nutrient	17	ARSB, MEF2C, RBP1, FADS1, COX4I1, SNW1, ABCA1, SPARC, POR, CCND1, SLC16A1, TNFRSF11B, XBP1, DAD1, TBXA2R, PTN, CAT	1.72592
Annotation Cluster 68	Enrichment Score: 2.3139942708429295
Category	Term	Count	Genes	FDR
GOTERM_BP_FAT	GO:0090596~sensory organ morphogenesis	22	WNT5A, FGFR1, NOG, RARG, FLT1, CRYAA, MYO7A, RPE65, GJB6, GAS1, NR4A3, SOX9, AQP1, FZD6, CTNNB1, ALDH1A1, MAN2A1, SP1, PTN, RARB, COL8A1, COL8A2	5.28046
GOTERM_BP_FAT	GO:0048592~eye morphogenesis	15	RARG, FLT1, CRYAA, RPE65, GAS1, SOX9, AQP1, CTNNB1, ALDH1A1, MAN2A1, SP1, PTN, RARB, COL8A1, COL8A2	8.49873
Annotation Cluster 69	Enrichment Score: 2.3045689965907723
Category	Term	Count	Genes	FDR
GOTERM_BP_FAT	GO:0001666~response to hypoxia	24	EGR1, RAMP2, FLT1, NOS1, CRYAA, EPAS1, CRYAB, TMBIM6, CST3, SUV39H1, LMNA, NR4A2, EGLN1, AQP1, CXCL12, ZFP36L1, NOTCH1, ECE1, S100B, CD34, RHOA, PTN, TGFBR3, CAT	1.17983
GOTERM_BP_FAT	GO:0036293~response to decreased oxygen levels	24	EGR1, RAMP2, FLT1, NOS1, CRYAA, EPAS1, CRYAB, TMBIM6, CST3, SUV39H1, LMNA, NR4A2, EGLN1, AQP1, CXCL12, ZFP36L1, NOTCH1, ECE1, S100B, CD34, RHOA, PTN, TGFBR3, CAT	1.76269
GOTERM_BP_FAT	GO:0070482~response to oxygen levels	25	EGLN1, AQP1, CXCL12, ZFP36L1, ECE1, RHOA, PTN, CAT, EGR1, RAMP2, NOS1, FLT1, CRYAA, EPAS1, CRYAB, TMBIM6, CST3, NR4A2, LMNA, SUV39H1, NOTCH1, S100B, CD34, PDGFRB, TGFBR3	8.81984
Annotation Cluster 70	Enrichment Score: 2.2700707867409564
Category	Term	Count	Genes	FDR
GOTERM_BP_FAT	GO:0022610~biological adhesion	130	ZC3HAV1, EFNA1, ITPKB, CXCL12, VCL, B2M, CTNNB1, APP, FAP, ILK, FNDC3B, CIB1, RAB27A, SPON1, BSG, PLXNB2, MYH9, CTNNA1, HES1, CD34, MAPK7, DST, GBP2, WNT5A, EMCN, ITGB5, TAGLN2, SOX9, VIT, EPHB4, ITGB1, CD74, ZC3H8, CDC42EP1, B4GALT1, COL18A1, ST6GAL1, LPP, FSCN1, ITGA1, PCDH12, S100A10, ITGA3, GLOD4, NR4A3, CSRP1, TINAGL1, COL16A1, FOXP1, PCDH18, ITGA9, NOTCH1, ENG, KLF4, PREX1, IGFBP7, BCAR1, C…	1.4549e-15
GOTERM_BP_FAT	GO:0007155~cell adhesion	128	ZC3HAV1, EFNA1, ITPKB, CXCL12, VCL, B2M, CTNNB1, APP, FAP, ILK, FNDC3B, CIB1, RAB27A, SPON1, BSG, PLXNB2, MYH9, CTNNA1, HES1, CD34, MAPK7, DST, WNT5A, EMCN, ITGB5, TAGLN2, SOX9, VIT, EPHB4, ITGB1, CD74, ZC3H8, CDC42EP1, B4GALT1, COL18A1, ST6GAL1, LPP, FSCN1, ITGA1, PCDH12, S100A10, ITGA3, GLOD4, NR4A3, CSRP1, TINAGL1, COL16A1, FOXP1, PCDH18, ITGA9, NOTCH1, ENG, KLF4, PREX1, IGFBP7, BCAR1, CLDN5, …	5.54701e-15
GOTERM_BP_FAT	GO:0098602~single organism cell adhesion	64	EFNA1, PREX1, CLDN5, ITPKB, CD151, CXCL12, CTNNB1, B2M, VCL, CDC42, CD93, HLX, ILK, RHOA, ESAM, MSN, PIEZO1, FNDC3B, CYR61, RAB27A, CIB1, EGR1, EGR3, ICAM2, CLIC1, CTNNA1, MYH9, SLC7A11, HES1, CD83, CD34, MAPK7, LCP1, ACVR1, WNT5A, LIMS1, EMCN, ITGB5, FKBP1A, SOX9, CDH3, ITGB1, EPHB4, CDH5, CD74, PLPP3, ZC3H8, ZFP36L1, ZFP36L2, EZR, XBP1, GPNMB, THBS4, ACTB, NF2, S100A10, CSRP1, NR4A3, FZD4, FOXP…	9.38599e-06
GOTERM_BP_FAT	GO:0016337~single organismal cell-cell adhesion	59	PREX1, CLDN5, ITPKB, CD151, CXCL12, CTNNB1, B2M, VCL, CDC42, CD93, HLX, ILK, RHOA, ESAM, MSN, PIEZO1, CYR61, RAB27A, EGR1, EGR3, ICAM2, CLIC1, CTNNA1, MYH9, SLC7A11, HES1, CD83, CD34, MAPK7, LCP1, ACVR1, WNT5A, LIMS1, EMCN, ITGB5, FKBP1A, CDH3, SOX9, ITGB1, EPHB4, CD74, PLPP3, CDH5, ZC3H8, ZFP36L1, ZFP36L2, EZR, XBP1, GPNMB, THBS4, ACTB, NF2, CSRP1, NR4A3, FOXP1, FZD7, GOLPH3, SELE, KLF4	5.08823e-05
GOTERM_BP_FAT	GO:0098609~cell-cell adhesion	77	ZC3HAV1, PREX1, CLDN5, ITPKB, CD151, CXCL12, VCL, B2M, CTNNB1, EFHD2, CDC42, CD93, HLX, ILK, RHOA, ESAM, MSN, PIEZO1, RAB27A, CYR61, EGR1, EGR3, BSG, ICAM2, PLXNB2, SLC3A2, CLIC1, MYH9, CTNNA1, SLC9A3R2, SLC7A11, EIF4G1, HES1, CD83, CD34, CLDN1, MAPK7, LCP1, ACVR1, WNT5A, LIMS1, EMCN, CNN3, ITGB5, FKBP1A, CLDN11, TAGLN2, SOX9, CDH3, EPHB4, ITGB1, CDH5, PLPP3, CD74, ZC3H8, ZFP36L1, ZFP36L2, EZR, C…	8.68269e-05
GOTERM_BP_FAT	GO:1903706~regulation of hemopoiesis	31	MEF2C, 1810011O10RIK, RBP1, MITF, NFKBIA, ITPKB, CD74, ZC3H8, CTNNB1, B2M, ZFP36L1, FOS, ZFP36L2, TAL1, FAM213A, XBP1, HLX, RHOA, CIB1, ZFP36, EGR3, RARG, FLT1, FOXP1, HES1, ITGA9, CD83, NOTCH1, ID2, RIPK1, JUN	0.096342
GOTERM_BP_FAT	GO:0030099~myeloid cell differentiation	29	MEF2C, RBP1, MITF, NFKBIA, ITPKB, TRF, CTNNB1, B2M, ZFP36L1, TAL1, FOS, FLI1, GPC3, FAM213A, CIB1, ZFP36, EPAS1, MYH9, JUNB, FOXP1, ANXA2, ITGA9, EIF2AK1, ID2, SP1, RIPK1, JUN, TGFBR3, KLF2	0.822928
GOTERM_BP_FAT	GO:0030097~hemopoiesis	53	MEF2C, PREX1, MITF, ITPKB, CTNNB1, B2M, FOS, FLI1, GPC3, HLX, RHOA, ANGPT1, CIB1, ZFP36, EGR1, EGR3, RARG, MYH9, JUNB, HES1, CD83, EIF2AK1, CD34, RIPK1, JUN, PDGFRB, WNT5A, RBP1, NFKBIA, CD74, TRF, ZC3H8, ZFP36L1, ZFP36L2, TAL1, FAM213A, XBP1, CNN2, FLT1, EPAS1, CEBPD, CRIP2, FOXP1, FZD7, ANXA2, HDAC5, ITGA9, NOTCH1, ID2, SP1, TGFBR3, KLF2, KLF4	1.01816
GOTERM_BP_FAT	GO:0002573~myeloid leukocyte differentiation	19	MEF2C, RBP1, MITF, MYH9, JUNB, FOXP1, TRF, CTNNB1, ANXA2, ZFP36L1, ITGA9, FOS, TAL1, GPC3, EIF2AK1, ID2, FAM213A, JUN, RIPK1	1.04121
GOTERM_BP_FAT	GO:0045637~regulation of myeloid cell differentiation	19	MEF2C, ZFP36, RARG, RBP1, MITF, NFKBIA, ITPKB, FOXP1, B2M, CTNNB1, ZFP36L1, ITGA9, TAL1, FOS, ID2, FAM213A, JUN, RIPK1, CIB1	1.16683
GOTERM_BP_FAT	GO:0048534~hematopoietic or lymphoid organ development	54	MEF2C, PREX1, MITF, ITPKB, CTNNB1, B2M, FOS, FLI1, GPC3, HLX, RHOA, ANGPT1, CIB1, ZFP36, EGR1, EGR3, RARG, PKN1, MYH9, JUNB, HES1, CD83, EIF2AK1, CD34, RIPK1, JUN, PDGFRB, WNT5A, RBP1, NFKBIA, CD74, TRF, ZC3H8, ZFP36L1, ZFP36L2, TAL1, FAM213A, XBP1, CNN2, FLT1, EPAS1, CEBPD, CRIP2, FOXP1, FZD7, ANXA2, HDAC5, ITGA9, NOTCH1, ID2, SP1, TGFBR3, KLF2, KLF4	1.90383
GOTERM_BP_FAT	GO:1902105~regulation of leukocyte differentiation	21	EGR3, RBP1, MITF, ITPKB, CD74, FOXP1, ZC3H8, CTNNB1, ZFP36L1, ITGA9, FOS, CD83, ZFP36L2, TAL1, ID2, FAM213A, XBP1, JUN, RIPK1, HLX, RHOA	4.57396
GOTERM_BP_FAT	GO:0002520~immune system development	54	MEF2C, PREX1, MITF, ITPKB, CTNNB1, B2M, FOS, FLI1, GPC3, HLX, RHOA, ANGPT1, CIB1, ZFP36, EGR1, EGR3, RARG, PKN1, MYH9, JUNB, HES1, CD83, EIF2AK1, CD34, RIPK1, JUN, PDGFRB, WNT5A, RBP1, NFKBIA, CD74, TRF, ZC3H8, ZFP36L1, ZFP36L2, TAL1, FAM213A, XBP1, CNN2, FLT1, EPAS1, CEBPD, CRIP2, FOXP1, FZD7, ANXA2, HDAC5, ITGA9, NOTCH1, ID2, SP1, TGFBR3, KLF2, KLF4	5.00898
GOTERM_BP_FAT	GO:0007159~leukocyte cell-cell adhesion	32	PREX1, FKBP1A, ITPKB, CD151, CXCL12, EPHB4, ITGB1, CD74, ZC3H8, CTNNB1, B2M, ZFP36L1, ZFP36L2, EZR, XBP1, HLX, RHOA, MSN, GPNMB, RAB27A, EGR1, EGR3, NR4A3, MYH9, FZD7, FOXP1, HES1, CD83, GOLPH3, SELE, KLF4, LCP1	6.78072
GOTERM_BP_FAT	GO:0002761~regulation of myeloid leukocyte differentiation	12	ZFP36L1, ITGA9, FOS, TAL1, RBP1, ID2, FAM213A, JUN, RIPK1, MITF, FOXP1, CTNNB1	7.59368
GOTERM_BP_FAT	GO:0002521~leukocyte differentiation	33	MEF2C, RBP1, PREX1, MITF, ITPKB, TRF, CD74, ZC3H8, CTNNB1, B2M, ZFP36L1, TAL1, ZFP36L2, FOS, GPC3, XBP1, FAM213A, HLX, RHOA, EGR1, EGR3, MYH9, FZD7, JUNB, FOXP1, ANXA2, HDAC5, ITGA9, CD83, EIF2AK1, ID2, RIPK1, JUN	9.73148
Annotation Cluster 71	Enrichment Score: 2.2519644533505274
Category	Term	Count	Genes	FDR
GOTERM_BP_FAT	GO:0030029~actin filament-based process	52	MEF2C, NUAK2, MLPH, PREX1, BCAR1, MYO7A, AQP1, CDC42, ILK, RHOA, ZYX, KCNQ1, RHOG, RAP2A, CRYAA, CTNNA1, MYH9, CTSL, PDGFRB, FLII, LCP1, PARVB, MYL6, CNN3, ELN, ITGB5, ARPC4, ITGB1, TRF, CDC42EP2, EZR, CDC42EP1, INPP5K, CNN2, TRIP10, IQSEC1, ARHGDIA, NF2, MOBP, FSCN1, S100A10, CSRP1, KANK4, FOXP1, GMFB, LRP1, ID1, MYH11, SH3BGRL3, MYH14, SELE, RFLNB	0.000504686
GOTERM_BP_FAT	GO:0030036~actin cytoskeleton organization	44	MEF2C, CNN3, NUAK2, BCAR1, PREX1, ELN, ITGB5, ARPC4, AQP1, ITGB1, TRF, CDC42, CDC42EP2, CDC42EP1, EZR, INPP5K, RHOA, CNN2, ZYX, TRIP10, IQSEC1, ARHGDIA, RHOG, RAP2A, NF2, CRYAA, FSCN1, S100A10, CSRP1, MYH9, CTNNA1, KANK4, FOXP1, GMFB, CTSL, ID1, MYH11, FLII, PDGFRB, SH3BGRL3, MYH14, RFLNB, LCP1, PARVB	0.00586212
GOTERM_BP_FAT	GO:0007010~cytoskeleton organization	68	MEF2C, GFAP, NUAK2, PREX1, BCAR1, CNP, AQP1, RPS3, CTNNB1, CDC42, NDE1, SLC16A1, ILK, RHOA, ZYX, RHOG, CIB1, ARL2, RAP2A, SGK1, CRYAA, CRYAB, UGT8A, CTNNA1, MYH9, TACC1, CTSL, TBCD, PDGFRB, FLII, DST, LCP1, PARVB, CNN3, VIM, ELN, ITGB5, ARPC4, CHEK2, SOX9, MYBL2, ITGB1, TRF, CDC42EP2, EZR, CDC42EP1, INPP5K, CNN2, TRIP10, ARHGDIA, IQSEC1, NF2, FSCN1, LMNA, BFSP2, S100A10, CSRP1, KANK4, FOXP1, LSP1…	0.0738991
GOTERM_BP_FAT	GO:0007015~actin filament organization	26	BCAR1, PREX1, ELN, ITGB5, ARPC4, ITGB1, TRF, CDC42, CDC42EP2, EZR, CDC42EP1, INPP5K, RHOA, ZYX, CRYAA, NF2, FSCN1, S100A10, MYH9, CTNNA1, KANK4, GMFB, ID1, SH3BGRL3, LCP1, RFLNB	1.14176
GOTERM_BP_FAT	GO:0051493~regulation of cytoskeleton organization	29	MEF2C, PREX1, ELN, ARPC4, CTNNB1, RPS3, CDC42EP2, CDC42EP1, INPP5K, ILK, RHOA, ARHGDIA, CIB1, ARL2, SGK1, NF2, FSCN1, S100A10, MYH9, KANK4, GMFB, CTSL, LRP1, PLK2, ID1, TBCD, PDGFRB, SH3BGRL3, DST	6.02196
Annotation Cluster 72	Enrichment Score: 2.244671103211045
Category	Term	Count	Genes	FDR
GOTERM_BP_FAT	GO:0003014~renal system process	12	EDNRB, AVP, INPP5K, CD34, SULF1, RHOA, PKN1, GJA1, ITGA3, AQP1, KCNQ1, SLC4A5	2.28635
GOTERM_BP_FAT	GO:0097205~renal filtration	5	CD34, SULF1, GJA1, ITGA3, AQP1	9.78362
Annotation Cluster 73	Enrichment Score: 2.230732060247027
Category	Term	Count	Genes	FDR
GOTERM_BP_FAT	GO:0032963~collagen metabolic process	12	CTSK, TNS2, ID1, FAP, MRC2, CST3, PDGFRB, TGFBR3, CTSS, ENG, ITGB1, SERPINH1	0.248126
GOTERM_BP_FAT	GO:0044259~multicellular organismal macromolecule metabolic process	12	CTSK, TNS2, ID1, FAP, MRC2, CST3, PDGFRB, TGFBR3, CTSS, ENG, ITGB1, SERPINH1	0.278374
GOTERM_BP_FAT	GO:0044236~multicellular organism metabolic process	12	CTSK, TNS2, ID1, FAP, MRC2, CST3, PDGFRB, TGFBR3, CTSS, ENG, ITGB1, SERPINH1	2.10903
GOTERM_BP_FAT	GO:0010710~regulation of collagen catabolic process	3	FAP, CST3, ITGB1	7.28599
Annotation Cluster 74	Enrichment Score: 2.225644370255044
Category	Term	Count	Genes	FDR
GOTERM_BP_FAT	GO:0003159~morphogenesis of an endothelium	6	CCM2, NOTCH1, RHOA, ANGPT1, SOX17, CTNNB1	0.700307
GOTERM_BP_FAT	GO:0061311~cell surface receptor signaling pathway involved in heart development	6	WNT5A, NOG, NOTCH1, SOX17, CTNNB1, ACVR1	2.87065
GOTERM_BP_FAT	GO:0003143~embryonic heart tube morphogenesis	9	MEF2C, HES1, WNT5A, MEGF8, NOTCH1, GJA1, SOX17, ENG, ACVR1	6.51291
Annotation Cluster 75	Enrichment Score: 2.2156534423603116
Category	Term	Count	Genes	FDR
GOTERM_BP_FAT	GO:0015849~organic acid transport	12	MIP, SLC6A9, SLC6A20A, SLC6A6, ACE2, SLC3A2, SLCO1C1, SLC38A11, SLC19A1, SLCO2B1, SLC7A5, SLC7A11	0.721364
GOTERM_BP_FAT	GO:0006820~anion transport	29	FGFR1, SLC38A3, CLCA3A1, SLC6A20A, MFSD5, SLC38A11, SLC19A1, SLC7A5, SLCO2A1, MIF, MIP, SLC16A1, SLCO1C1, SLC4A2, SLC4A4, SLC43A2, SLC4A5, SLC12A7, AVP, SLC3A2, CLIC1, SLCO2B1, SLC7A11, PNPLA8, SLC6A9, CYP4F18, CLIC4, SLC6A6, CLIC6	3.29932
GOTERM_BP_FAT	GO:0015804~neutral amino acid transport	6	SLC38A3, SLC6A9, SLC6A20A, SLC6A6, SLC3A2, SLC7A5	6.7749
GOTERM_BP_FAT	GO:0046942~carboxylic acid transport	19	SLC38A3, AVP, SLC6A20A, SLC3A2, SLC38A11, SLC19A1, SLCO2B1, SLC7A5, SLC7A11, MIF, SLCO2A1, MIP, PNPLA8, SLC6A9, SLC16A1, CYP4F18, SLC6A6, SLCO1C1, SLC43A2	8.64476
Annotation Cluster 76	Enrichment Score: 2.205532409053953
Category	Term	Count	Genes	FDR
GOTERM_BP_FAT	GO:0018193~peptidyl-amino acid modification	55	NRP1, EFNA1, CSPG4, CTNNB1, CDC42, APP, ST3GAL4, ILK, ANGPT1, INSR, MSL3L2, AVP, CTBP1, SGK1, BEND3, CSNK1G2, SOCS3, PADI2, PKN1, MBD3, POR, HES1, BGN, RIPK1, CFAP20, CD81, PDGFRB, MAPK7, PPP1R15A, ACVR1, WNT5A, FGFR1, FKBP1A, EGLN1, CHEK2, DCN, MAPKAPK2, GPRC5B, ITGB1, CD74, PLPP3, MIF, VRK2, INPP5K, TGM2, THBS4, ST6GAL1, NOS1, FLT1, NF2, SUV39H1, SNW1, PLK2, VCP, HBEGF	3.7569
GOTERM_BP_FAT	GO:0018108~peptidyl-tyrosine phosphorylation	20	FGFR1, NRP1, FLT1, NF2, EFNA1, SOCS3, CSPG4, GPRC5B, ITGB1, PLPP3, CD74, MIF, HES1, APP, CD81, PDGFRB, HBEGF, ANGPT1, INSR, THBS4	9.83504
Annotation Cluster 77	Enrichment Score: 2.2022392624643734
Category	Term	Count	Genes	FDR
GOTERM_BP_FAT	GO:0008217~regulation of blood pressure	20	SCPEP1, RAMP2, EDN3, AVP, NOS1, ACTA2, BMPR2, GJA1, MIF, GCH1, EDNRB, ECE1, ID2, CYP4F18, CD34, ACE2, TBXA2R, RHOA, COL1A2, SLC4A5	0.0952764
GOTERM_BP_FAT	GO:0008015~blood circulation	33	SCPEP1, EDN3, GNAI2, BMPR2, GJA1, GCH1, MIF, CDC42, EDNRB, FLI1, ECE1, RHOA, ANGPT1, KCNQ1, S100A1, SLC4A5, SREBF1, RAMP2, AVP, NOS1, EPAS1, ACTA2, ITGA1, CYP4F18, ID2, CD34, COL1A2, PON1, GAA, TBXA2R, ACE2, TGFBR3, HBEGF	0.399688
GOTERM_BP_FAT	GO:0003013~circulatory system process	33	SCPEP1, EDN3, GNAI2, BMPR2, GJA1, GCH1, MIF, CDC42, EDNRB, FLI1, ECE1, RHOA, ANGPT1, KCNQ1, S100A1, SLC4A5, SREBF1, RAMP2, AVP, NOS1, EPAS1, ACTA2, ITGA1, CYP4F18, ID2, CD34, COL1A2, PON1, GAA, TBXA2R, ACE2, TGFBR3, HBEGF	0.469224
GOTERM_BP_FAT	GO:0090066~regulation of anatomical structure size	36	WNT5A, SCPEP1, EDN3, MEGF8, NRP1, PREX1, ELN, CRABP2, BMPR2, GJA1, ARPC4, AQP1, CXCL12, GCH1, MIP, EDNRB, CDC42EP2, CDC42EP1, EZR, ECE1, ILK, RHOA, MGLL, SEMA3C, SEMA3B, MSN, SLC12A7, AVP, NOS1, ACTA2, ITGA1, MYH9, GMFB, TBXA2R, TGFBR3, SH3BGRL3	1.1924
GOTERM_BP_FAT	GO:0044057~regulation of system process	33	SCPEP1, FGFR1, EDN3, GNAI2, BMPR2, GJA1, AQP1, TRF, MTMR2, EDNRB, ECE1, INPP5K, RHOA, MGLL, RAPGEF4, CALCRL, TRIP10, KCNQ1, S100A1, SREBF1, MAG, AVP, NOS1, EPAS1, CTSS, NR4A3, TBXA2R, MYRF, GAA, ACE2, HBEGF, KLF4, IGFBP5	3.14514
GOTERM_BP_FAT	GO:0003018~vascular process in circulatory system	16	SCPEP1, RAMP2, EDN3, AVP, NOS1, ACTA2, BMPR2, ITGA1, GJA1, GCH1, EDNRB, ECE1, TBXA2R, RHOA, TGFBR3, ANGPT1	7.57946
Annotation Cluster 78	Enrichment Score: 2.1936843401137742
Category	Term	Count	Genes	FDR
GOTERM_BP_FAT	GO:0061448~connective tissue development	26	EGR1, WNT5A, MEF2C, SH3PXD2B, FGFR1, NOG, RARG, ACTA2, BMPR2, LMNA, HSPG2, MGP, SOX9, SERPINH1, POR, CTNNB1, NOTCH1, ID2, XBP1, CD34, SULF1, PDGFRB, UBB, RARB, RFLNB, CYR61	0.0261774
GOTERM_BP_FAT	GO:0060348~bone development	21	SH3PXD2B, MEF2C, MEGF8, RARG, HSPG2, BMPR2, SPARC, SOX9, SERPINH1, POR, FOXP1, ANXA2, TAL1, DHRS3, FLI1, SULF1, RHOA, RARB, TMEM119, ENG, RFLNB	0.0617323
GOTERM_BP_FAT	GO:0001501~skeletal system development	37	MEF2C, WNT5A, FGFR1, WFIKKN2, MEGF8, NOG, HEXA, COL3A1, BMPR2, BCAN, SOX9, SERPINH1, CTNNB1, TAL1, FLI1, RHOA, RARB, SLC39A1, CYR61, SH3PXD2B, RARG, HSPG2, MGP, SPARC, GAS1, POR, FOXP1, ANXA2, RDH10, DHRS3, SP1, SULF1, COL1A2, PDGFRB, TMEM119, ENG, RFLNB	0.146827
GOTERM_BP_FAT	GO:0061035~regulation of cartilage development	10	WNT5A, NOG, RARG, BMPR2, RARB, SOX9, POR, RFLNB, CTNNB1, CYR61	1.17444
GOTERM_BP_FAT	GO:0002062~chondrocyte differentiation	12	MEF2C, FGFR1, RARG, SULF1, BMPR2, HSPG2, RARB, SOX9, SERPINH1, POR, RFLNB, CTNNB1	1.94305
GOTERM_BP_FAT	GO:0061037~negative regulation of cartilage development	6	NOG, RARG, RARB, SOX9, RFLNB, CTNNB1	3.47222
GOTERM_BP_FAT	GO:0002063~chondrocyte development	6	RARG, SULF1, BMPR2, SOX9, SERPINH1, RFLNB	4.1582
GOTERM_BP_FAT	GO:0031641~regulation of myelination	7	MTMR2, MAG, RARG, MYRF, RARB, TRF, CTNNB1	7.27946
GOTERM_BP_FAT	GO:0032331~negative regulation of chondrocyte differentiation	5	RARG, RARB, SOX9, RFLNB, CTNNB1	9.78362
Annotation Cluster 79	Enrichment Score: 2.1850246037721472
Category	Term	Count	Genes	FDR
GOTERM_BP_FAT	GO:0001885~endothelial cell development	11	COL18A1, CCM2, EZR, ID1, CLIC4, CLDN5, CLDN1, MSN, ENG, CDH5, CTNNB1	0.141654
GOTERM_BP_FAT	GO:0061028~establishment of endothelial barrier	7	EZR, CLDN5, CLDN1, MSN, ENG, CDH5, CTNNB1	2.4423
GOTERM_BP_FAT	GO:0030857~negative regulation of epithelial cell differentiation	7	HES1, NOTCH1, CCND1, ID1, SOX9, FOXP1, CTNNB1	8.16866
GOTERM_BP_FAT	GO:0061323~cell proliferation involved in heart morphogenesis	5	HES1, NOTCH1, BMPR2, SOX9, CTNNB1	9.78362
Annotation Cluster 80	Enrichment Score: 2.168889978713953
Category	Term	Count	Genes	FDR
GOTERM_BP_FAT	GO:0001570~vasculogenesis	19	FGFR1, RAMP2, CCM2, NRP1, EGFL7, RASIP1, ACKR3, FZD4, JUNB, CTNNB1, ZFP36L1, NOTCH1, CD34, PDGFRB, TGFBR3, ANGPT1, SOX17, FGF1, ENG	4.16954e-06
GOTERM_BP_FAT	GO:0033002~muscle cell proliferation	25	EGR1, MEF2C, FGFR1, NOG, SAV1, GJA1, NR4A3, FOXP1, CTNNB1, NOTCH1, ID2, JUN, SULF1, ILK, ACE2, TGM2, PDGFRB, HBEGF, TGFBR3, ANGPT1, CALCRL, FGF1, IGFBP3, KLF4, IGFBP5	0.000258043
GOTERM_BP_FAT	GO:0035265~organ growth	19	MEF2C, FGFR1, NOG, RARG, SAV1, WWC1, GJA1, SOX9, POR, FOXP1, CTNNB1, NOTCH1, LY6E, HLX, PDGFRB, TGFBR3, RARB, TRIP10, FGF1	0.108891
GOTERM_BP_FAT	GO:0060977~coronary vasculature morphogenesis	8	FGFR1, NOTCH1, NRP1, PDGFRB, TGFBR3, ANGPT1, FGF1, CTNNB1	0.122211
GOTERM_BP_FAT	GO:0060979~vasculogenesis involved in coronary vascular morphogenesis	6	FGFR1, NOTCH1, NRP1, TGFBR3, ANGPT1, FGF1	0.269266
GOTERM_BP_FAT	GO:0060976~coronary vasculature development	11	FGFR1, MEGF8, NOTCH1, LRP1, GPC3, NRP1, PDGFRB, TGFBR3, ANGPT1, FGF1, CTNNB1	0.509398
GOTERM_BP_FAT	GO:0014855~striated muscle cell proliferation	10	MEF2C, FGFR1, NOG, NOTCH1, SAV1, TGFBR3, GJA1, ANGPT1, FGF1, CTNNB1	0.570526
GOTERM_BP_FAT	GO:0060038~cardiac muscle cell proliferation	9	MEF2C, FGFR1, NOG, NOTCH1, SAV1, TGFBR3, GJA1, FGF1, CTNNB1	0.588716
GOTERM_BP_FAT	GO:0060043~regulation of cardiac muscle cell proliferation	8	MEF2C, FGFR1, NOG, NOTCH1, SAV1, TGFBR3, GJA1, FOXP1	1.20041
GOTERM_BP_FAT	GO:0055017~cardiac muscle tissue growth	11	MEF2C, FGFR1, NOG, NOTCH1, SAV1, TGFBR3, GJA1, FGF1, TRIP10, FOXP1, CTNNB1	2.1209
GOTERM_BP_FAT	GO:0046620~regulation of organ growth	12	MEF2C, FGFR1, NOG, NOTCH1, HLX, SAV1, WWC1, TGFBR3, GJA1, TRIP10, POR, FOXP1	2.28635
GOTERM_BP_FAT	GO:1901861~regulation of muscle tissue development	15	MEF2C, FGFR1, NOG, SAV1, GJA1, FOXP1, CTNNB1, HDAC5, USP19, NOTCH1, S100B, TGFBR3, SOX17, TRIP10, IGFBP5	2.6735
GOTERM_BP_FAT	GO:0055021~regulation of cardiac muscle tissue growth	9	MEF2C, FGFR1, NOG, NOTCH1, SAV1, TGFBR3, GJA1, TRIP10, FOXP1	2.6989
GOTERM_BP_FAT	GO:0060419~heart growth	11	MEF2C, FGFR1, NOG, NOTCH1, SAV1, TGFBR3, GJA1, FGF1, TRIP10, FOXP1, CTNNB1	3.82895
GOTERM_BP_FAT	GO:0060420~regulation of heart growth	9	MEF2C, FGFR1, NOG, NOTCH1, SAV1, TGFBR3, GJA1, TRIP10, FOXP1	5.44027
GOTERM_BP_FAT	GO:0035767~endothelial cell chemotaxis	6	FGFR1, EGR3, NOTCH1, NRP1, NR4A1, FGF1	5.80474
GOTERM_BP_FAT	GO:0016202~regulation of striated muscle tissue development	14	MEF2C, FGFR1, NOG, SAV1, GJA1, FOXP1, CTNNB1, HDAC5, USP19, NOTCH1, S100B, TGFBR3, SOX17, TRIP10	6.19016
GOTERM_BP_FAT	GO:0048634~regulation of muscle organ development	14	MEF2C, FGFR1, NOG, SAV1, GJA1, FOXP1, CTNNB1, HDAC5, USP19, NOTCH1, S100B, TGFBR3, SOX17, TRIP10	6.91243
Annotation Cluster 81	Enrichment Score: 2.1591119231174596
Category	Term	Count	Genes	FDR
GOTERM_BP_FAT	GO:0043393~regulation of protein binding	19	SPPL3, MEF2C, WNT5A, WFIKKN2, NOG, TMBIM6, SORL1, FKBP1A, B2M, ANXA2, HES1, HDAC5, CDC42, APP, PLK2, ID1, TGFBR3, ANGPT1, BAMBI	0.341588
GOTERM_BP_FAT	GO:0051098~regulation of binding	25	WNT5A, MEF2C, WFIKKN2, NOG, SORL1, FKBP1A, CTNNB1, B2M, CDC42, APP, ANGPT1, SPPL3, TMBIM6, S100A10, ANXA2, HDAC5, HES1, ID2, PLK2, ID1, JUN, PON1, TGFBR3, BAMBI, KLF4	1.35614
Annotation Cluster 82	Enrichment Score: 2.140836198749018
Category	Term	Count	Genes	FDR
GOTERM_BP_FAT	GO:0060977~coronary vasculature morphogenesis	8	FGFR1, NOTCH1, NRP1, PDGFRB, TGFBR3, ANGPT1, FGF1, CTNNB1	0.122211
GOTERM_BP_FAT	GO:0060038~cardiac muscle cell proliferation	9	MEF2C, FGFR1, NOG, NOTCH1, SAV1, TGFBR3, GJA1, FGF1, CTNNB1	0.588716
GOTERM_BP_FAT	GO:0003156~regulation of organ formation	7	HES1, WNT5A, FGFR1, NOTCH1, SULF1, FGF1, CTNNB1	5.01878
Annotation Cluster 83	Enrichment Score: 2.1106900279301697
Category	Term	Count	Genes	FDR
GOTERM_BP_FAT	GO:0002478~antigen processing and presentation of exogenous peptide antigen	9	H2-K1, ABCB1A, PSMB3, H2-EB1, PSMB2, CTSS, CD74, B2M, TAPBP	1.51366
GOTERM_BP_FAT	GO:0019884~antigen processing and presentation of exogenous antigen	9	H2-K1, ABCB1A, PSMB3, H2-EB1, PSMB2, CTSS, CD74, B2M, TAPBP	3.33727
GOTERM_BP_FAT	GO:0048002~antigen processing and presentation of peptide antigen	10	H2-K1, ABCB1A, PSMB3, H2-EB1, PSMB2, H2-T22, CTSS, CD74, B2M, TAPBP	9.96353
Annotation Cluster 84	Enrichment Score: 2.0981825836610217
Category	Term	Count	Genes	FDR
GOTERM_BP_FAT	GO:0007601~visual perception	15	GPRC5C, EPAS1, MYO7A, BFSP2, RPE65, RDH5, MIP, RDH10, LRAT, CRYGD, RLBP1, RGR, CRYBA1, CRYBB3, CRYBB2	1.20863
GOTERM_BP_FAT	GO:0050953~sensory perception of light stimulus	15	GPRC5C, EPAS1, MYO7A, BFSP2, RPE65, RDH5, MIP, RDH10, LRAT, CRYGD, RLBP1, RGR, CRYBA1, CRYBB3, CRYBB2	1.59361
Annotation Cluster 85	Enrichment Score: 2.0799220842185844
Category	Term	Count	Genes	FDR
GOTERM_BP_FAT	GO:1902284~neuron projection extension involved in neuron projection guidance	10	WNT5A, NRP2, MEGF8, NRP1, BMPR2, SEMA3C, SEMA3B, TPBGL, CXCL12, SLIT3	0.0101276
GOTERM_BP_FAT	GO:0048846~axon extension involved in axon guidance	10	WNT5A, NRP2, MEGF8, NRP1, BMPR2, SEMA3C, SEMA3B, TPBGL, CXCL12, SLIT3	0.0101276
GOTERM_BP_FAT	GO:0048841~regulation of axon extension involved in axon guidance	7	WNT5A, MEGF8, NRP1, BMPR2, SEMA3C, SEMA3B, CXCL12	3.31241
GOTERM_BP_FAT	GO:1902667~regulation of axon guidance	7	WNT5A, MEGF8, NRP1, BMPR2, SEMA3C, SEMA3B, CXCL12	5.70698
GOTERM_BP_FAT	GO:0001755~neural crest cell migration	8	NRP2, EDN3, EDNRB, SOX10, NRP1, SEMA3C, SEMA3B, ACVR1	8.27311
Annotation Cluster 86	Enrichment Score: 2.0631572210556413
Category	Term	Count	Genes	FDR
GOTERM_BP_FAT	GO:2001234~negative regulation of apoptotic signaling pathway	22	TNFRSF22, NOG, AVP, NRP1, TMBIM6, CLU, LMNA, NR4A2, ACKR3, GAS1, CTNNA1, CXCL12, CD74, MIF, CTNNB1, EYA2, XBP1, RIPK1, IKBKG, PTTG1IP, MAPK7, ACVR1	0.0660459
GOTERM_BP_FAT	GO:0097190~apoptotic signaling pathway	39	TNFRSF22, FGFR1, NOG, NRP1, ZMAT3, CLU, CHEK2, ITM2B, CXCL12, TIMP3, CD74, CTNNB1, HIC1, MIF, RPS3, TNFRSF11B, XBP1, SHISA5, SRGN, CRIP1, AVP, TM2D1, TMBIM6, NR4A2, LMNA, SNW1, ACKR3, GAS1, CTNNA1, ATF3, EYA2, UACA, RIPK1, JUN, IKBKG, PTTG1IP, MAPK7, UBB, ACVR1	0.703525
GOTERM_BP_FAT	GO:2001021~negative regulation of response to DNA damage stimulus	8	CLU, PTTG1IP, ACKR3, CHEK2, CXCL12, CD74, MIF, RPS3	3.12855
GOTERM_BP_FAT	GO:2001233~regulation of apoptotic signaling pathway	27	TNFRSF22, FGFR1, NOG, NRP1, CLU, CXCL12, TIMP3, CD74, MIF, CTNNB1, RPS3, XBP1, AVP, TMBIM6, NR4A2, LMNA, ACKR3, GAS1, CTNNA1, EYA2, ATF3, RIPK1, IKBKG, PTTG1IP, MAPK7, UBB, ACVR1	3.22453
GOTERM_BP_FAT	GO:0008630~intrinsic apoptotic signaling pathway in response to DNA damage	12	CRIP1, UACA, CLU, SHISA5, SNW1, ACKR3, CHEK2, CXCL12, CD74, MIF, HIC1, RPS3	3.36246
GOTERM_BP_FAT	GO:2001243~negative regulation of intrinsic apoptotic signaling pathway	10	XBP1, TMBIM6, IKBKG, CLU, PTTG1IP, ACKR3, MAPK7, CXCL12, CD74, MIF	8.6478
Annotation Cluster 87	Enrichment Score: 2.0315760956253697
Category	Term	Count	Genes	FDR
GOTERM_BP_FAT	GO:0048871~multicellular organismal homeostasis	25	ACTB, AVP, EPAS1, ADGRF5, RPE65, CTSS, NR4A3, CDH3, SOX9, AQP1, ITGB1, TRF, B2M, CTNNB1, ITGA9, EDNRB, TNFRSF11B, TNS2, CTSK, INPP5K, CD34, CLDN1, PDGFRB, METRNL, UBB	2.96109
Annotation Cluster 88	Enrichment Score: 2.0223902323746423
Category	Term	Count	Genes	FDR
GOTERM_BP_FAT	GO:0003206~cardiac chamber morphogenesis	20	MEF2C, WNT5A, NOG, SAV1, BMPR2, EGLN1, FKBP1A, CTNNB1, HES1, NOTCH1, DHRS3, ID2, LY6E, SEMA3C, TGFBR3, ADAMTS1, RARB, ENG, CYR61, ACVR1	0.00131485
GOTERM_BP_FAT	GO:0003205~cardiac chamber development	21	MEF2C, WNT5A, NOG, SAV1, BMPR2, EGLN1, FKBP1A, CTNNB1, HES1, NOTCH1, DHRS3, LRP1, ID2, LY6E, SEMA3C, TGFBR3, ADAMTS1, RARB, ENG, CYR61, ACVR1	0.0265156
GOTERM_BP_FAT	GO:0003231~cardiac ventricle development	17	MEF2C, WNT5A, NOG, SAV1, BMPR2, FKBP1A, EGLN1, CTNNB1, HES1, NOTCH1, ID2, LY6E, TGFBR3, SEMA3C, ENG, CYR61, ACVR1	0.125173
GOTERM_BP_FAT	GO:2000826~regulation of heart morphogenesis	8	HES1, NOG, NOTCH1, BMPR2, SOX9, ENG, CTNNB1, ACVR1	0.523214
GOTERM_BP_FAT	GO:0001837~epithelial to mesenchymal transition	13	WNT5A, NOTCH1, NOG, EFNA1, GJA1, TGFBR3, TRIP10, BAMBI, SOX9, ENG, RFLNB, CTNNB1, ACVR1	0.690283
GOTERM_BP_FAT	GO:0060415~muscle tissue morphogenesis	11	WNT5A, NOG, NOTCH1, LY6E, COL3A1, TGFBR3, ANGPT1, FKBP1A, EGLN1, ENG, CTNNB1	1.60925
GOTERM_BP_FAT	GO:0055008~cardiac muscle tissue morphogenesis	10	WNT5A, NOG, NOTCH1, LY6E, TGFBR3, ANGPT1, FKBP1A, EGLN1, ENG, CTNNB1	1.80937
GOTERM_BP_FAT	GO:0003209~cardiac atrium morphogenesis	7	WNT5A, NOG, NOTCH1, BMPR2, ENG, ACVR1, CYR61	2.4423
GOTERM_BP_FAT	GO:0061311~cell surface receptor signaling pathway involved in heart development	6	WNT5A, NOG, NOTCH1, SOX17, CTNNB1, ACVR1	2.87065
GOTERM_BP_FAT	GO:0048644~muscle organ morphogenesis	11	WNT5A, NOG, NOTCH1, LY6E, COL3A1, TGFBR3, ANGPT1, FKBP1A, EGLN1, ENG, CTNNB1	3.25773
GOTERM_BP_FAT	GO:0061384~heart trabecula morphogenesis	7	NOG, NOTCH1, TGFBR3, FKBP1A, ADAMTS1, EGLN1, ENG	3.82452
GOTERM_BP_FAT	GO:0003230~cardiac atrium development	7	WNT5A, NOG, NOTCH1, BMPR2, ENG, ACVR1, CYR61	4.39228
GOTERM_BP_FAT	GO:0072132~mesenchyme morphogenesis	8	WNT5A, NOG, NOTCH1, ACTA2, SOX9, ENG, CTNNB1, ACVR1	4.45082
GOTERM_BP_FAT	GO:0003179~heart valve morphogenesis	7	MEF2C, NOTCH1, EFNA1, BMPR2, SOX9, ACVR1, CYR61	5.01878
GOTERM_BP_FAT	GO:0061383~trabecula morphogenesis	8	NOG, NOTCH1, RHOA, TGFBR3, FKBP1A, ADAMTS1, EGLN1, ENG	6.14902
GOTERM_BP_FAT	GO:0060317~cardiac epithelial to mesenchymal transition	6	NOG, NOTCH1, EFNA1, TGFBR3, ENG, ACVR1	9.0287
Annotation Cluster 89	Enrichment Score: 2.0106602394107194
Category	Term	Count	Genes	FDR
GOTERM_BP_FAT	GO:0070371~ERK1 and ERK2 cascade	22	AVP, NRP1, ACKR3, SOX9, TIMP3, NTSR2, CD74, TRF, MIF, ZFP36L1, ZFP36L2, EZR, ATF3, DUSP1, JUN, ACE2, PDGFRB, ANGPT1, GPNMB, CRYBA1, KLF4, CIB1	1.30395
Annotation Cluster 90	Enrichment Score: 1.957672818390858
Category	Term	Count	Genes	FDR
GOTERM_BP_FAT	GO:0044708~single-organism behavior	33	MEF2C, NOG, GM2A, HEXA, GJA1, CNP, CXCL12, MDK, ITGB1, FOS, APP, ADH1, PTN, THBS4, EGR1, SGK1, AVP, NOS1, NR4A2, CST3, ITGA3, NR4A3, ITPR3, GMFB, EIF4G1, ID2, S100B, PLK2, BTG2, JUN, ARF4, MYH14, DYNLRB1	2.05323
GOTERM_BP_FAT	GO:0007610~behavior	42	MEF2C, NOG, GM2A, HEXA, GJA1, CNP, GPRC5B, CXCL12, MDK, ITGB1, MIF, TAL1, FOS, SLC16A1, APP, ADH1, PTN, THBS4, EGR1, AVP, SGK1, NOS1, NR4A2, CST3, ITGA3, NR4A3, ITPR3, FZD4, GMFB, EIF4G1, PTGDS, ID2, S100B, PLK2, BTG2, JUN, CFAP20, ARF4, GAA, ACE2, MYH14, DYNLRB1	3.26239
Annotation Cluster 91	Enrichment Score: 1.9529864435272277
Category	Term	Count	Genes	FDR
GOTERM_BP_FAT	GO:0014065~phosphatidylinositol 3-kinase signaling	11	ZFP36L1, FLT1, XBP1, PDGFRB, ANGPT1, DCN, CAT, SOX9, CRYBA1, SLC9A3R2, KLF4	5.60132
Annotation Cluster 92	Enrichment Score: 1.9266964625571739
Category	Term	Count	Genes	FDR
GOTERM_BP_FAT	GO:1901214~regulation of neuron death	24	MEF2C, EGR1, NRP1, NOS1, SORL1, CLU, ITGA1, NR4A2, EGLN1, NR4A3, MYBL2, MDK, CTNNB1, CDC42, LRP1, BTG2, CD34, JUN, ILK, RHOA, MT1, ANGPT1, UBB, GPNMB	3.4091
GOTERM_BP_FAT	GO:0070997~neuron death	24	MEF2C, EGR1, NRP1, NOS1, SORL1, CLU, NR4A2, ITGA1, EGLN1, NR4A3, MYBL2, MDK, CTNNB1, CDC42, APP, LRP1, BTG2, CD34, JUN, ILK, RHOA, MT1, ANGPT1, GPNMB	9.46673
Annotation Cluster 93	Enrichment Score: 1.910682874245868
Category	Term	Count	Genes	FDR
GOTERM_BP_FAT	GO:0014910~regulation of smooth muscle cell migration	10	EGR1, LRP1, F3, SORL1, ILK, PDGFRB, RAPGEF4, IGFBP3, MIF, IGFBP5	3.24813
GOTERM_BP_FAT	GO:0014812~muscle cell migration	10	EGR1, LRP1, F3, ILK, PDGFRB, RAPGEF4, IGFBP3, THBS4, MIF, IGFBP5	9.96353
Annotation Cluster 94	Enrichment Score: 1.886741003647802
Category	Term	Count	Genes	FDR
GOTERM_BP_FAT	GO:0044087~regulation of cellular component biogenesis	46	WNT5A, MEF2C, LIMS1, PREX1, IMPACT, CLU, ELN, MITF, SORL1, GJA1, ARPC4, SOX9, AQP1, RPS3, CTNNB1, TAL1, CDC42, CDC42EP2, CDC42EP1, EZR, INPP5K, RHOA, MSN, PIEZO1, THBS2, RHOG, CYR61, ARL2, SGK1, NF2, ADGRE5, FSCN1, S100A10, COL16A1, MYH9, KANK4, GMFB, NOTCH1, VCP, PLK2, ID1, TBCD, JUN, CLDN1, ACE2, LCP1	3.85541
GOTERM_BP_FAT	GO:0051493~regulation of cytoskeleton organization	29	MEF2C, PREX1, ELN, ARPC4, CTNNB1, RPS3, CDC42EP2, CDC42EP1, INPP5K, ILK, RHOA, ARHGDIA, CIB1, ARL2, SGK1, NF2, FSCN1, S100A10, MYH9, KANK4, GMFB, CTSL, LRP1, PLK2, ID1, TBCD, PDGFRB, SH3BGRL3, DST	6.02196
GOTERM_BP_FAT	GO:0043254~regulation of protein complex assembly	25	ARL2, SGK1, PREX1, IMPACT, CLU, ELN, MITF, SORL1, FSCN1, ARPC4, MYH9, RPS3, CTNNB1, GMFB, TAL1, CDC42, CDC42EP2, CDC42EP1, VCP, TBCD, JUN, RHOA, MSN, PIEZO1, LCP1	8.0253
Annotation Cluster 95	Enrichment Score: 1.8847528783777288
Category	Term	Count	Genes	FDR
GOTERM_BP_FAT	GO:0007015~actin filament organization	26	BCAR1, PREX1, ELN, ITGB5, ARPC4, ITGB1, TRF, CDC42, CDC42EP2, EZR, CDC42EP1, INPP5K, RHOA, ZYX, CRYAA, NF2, FSCN1, S100A10, MYH9, CTNNA1, KANK4, GMFB, ID1, SH3BGRL3, LCP1, RFLNB	1.14176
GOTERM_BP_FAT	GO:0031032~actomyosin structure organization	16	CNN3, NF2, ELN, S100A10, ITGB5, MYH9, ITGB1, KANK4, FOXP1, INPP5K, RHOA, MYH11, PDGFRB, CNN2, MYH14, ZYX	1.17843
GOTERM_BP_FAT	GO:0061572~actin filament bundle organization	15	NF2, FSCN1, ELN, S100A10, ITGB5, ITGB1, KANK4, CDC42, EZR, INPP5K, ID1, RHOA, ZYX, RFLNB, LCP1	1.20863
GOTERM_BP_FAT	GO:0051017~actin filament bundle assembly	14	NF2, FSCN1, ELN, ITGB5, S100A10, ITGB1, KANK4, CDC42, EZR, INPP5K, ID1, RHOA, ZYX, LCP1	3.00459
Annotation Cluster 96	Enrichment Score: 1.85380533636438
Category	Term	Count	Genes	FDR
GOTERM_BP_FAT	GO:0009894~regulation of catabolic process	38	WNT5A, RARRES2, ZC3HAV1, CLU, SORL1, GJA1, EGLN1, CHEK2, SOX9, ITGB1, TIMP3, MIF, MTMR2, ZFP36L1, USP19, CDC42, ZFP36L2, OAZ1, GPC3, EZR, XBP1, FAP, MSN, SOX17, INSR, ZFP36, ATRAID, CST3, PPP1CB, ANXA2, PLK2, VCP, BTG2, MLYCD, CD81, PTTG1IP, UBB, IGFBP3	0.0103674
GOTERM_BP_FAT	GO:0009896~positive regulation of catabolic process	23	ZFP36, WNT5A, ZC3HAV1, SORL1, CLU, GJA1, SOX9, MIF, ZFP36L1, ZFP36L2, OAZ1, EZR, GPC3, PLK2, VCP, BTG2, XBP1, CD81, PTTG1IP, MSN, SOX17, IGFBP3, INSR	0.396307
GOTERM_BP_FAT	GO:0031329~regulation of cellular catabolic process	26	ZC3HAV1, CLU, EGLN1, TIMP3, MIF, ZFP36L1, MTMR2, USP19, ZFP36L2, EZR, XBP1, MSN, INSR, ZFP36, ATRAID, CST3, PPP1CB, ANXA2, PLK2, BTG2, VCP, MLYCD, CD81, PTTG1IP, UBB, IGFBP3	0.434961
GOTERM_BP_FAT	GO:0042176~regulation of protein catabolic process	22	WNT5A, ATRAID, SORL1, CLU, GJA1, CHEK2, SOX9, TIMP3, ANXA2, USP19, CDC42, OAZ1, EZR, GPC3, PLK2, VCP, XBP1, CD81, PTTG1IP, MSN, SOX17, UBB	9.36017
Annotation Cluster 97	Enrichment Score: 1.8426803723616991
Category	Term	Count	Genes	FDR
GOTERM_BP_FAT	GO:0031623~receptor internalization	10	MTMR2, RAMP2, EZR, CD81, ANGPT1, ACKR3, CALCRL, SELE, ITGB1, ANXA2	5.45662
GOTERM_BP_FAT	GO:0006898~receptor-mediated endocytosis	17	RAMP2, FTL1, CLTB, IFITM3, ACKR3, ITGB1, TRF, B2M, MICALL1, ANXA2, MTMR2, LRP1, EZR, CD81, ANGPT1, CALCRL, SELE	6.72571
Annotation Cluster 98	Enrichment Score: 1.8332436283816043
Category	Term	Count	Genes	FDR
GOTERM_BP_FAT	GO:0043583~ear development	21	WNT5A, H2-K1, FGFR1, CCM2, NOG, CEBPD, MYO7A, IGFBP7, GJB6, MAPKAPK2, SPARC, GAS1, NR4A3, SOX9, FZD6, HES1, NOTCH1, RDH10, ECE1, PDGFRB, KCNQ1	0.962511
GOTERM_BP_FAT	GO:0010463~mesenchymal cell proliferation	9	WNT5A, FGFR1, GPC3, LMNA, PTN, GAS1, SOX9, FOXP1, CTNNB1	1.9241
GOTERM_BP_FAT	GO:0010464~regulation of mesenchymal cell proliferation	8	WNT5A, FGFR1, LMNA, PTN, GAS1, SOX9, FOXP1, CTNNB1	2.42923
GOTERM_BP_FAT	GO:0048839~inner ear development	17	WNT5A, H2-K1, FGFR1, CCM2, CEBPD, MYO7A, IGFBP7, GJB6, MAPKAPK2, SPARC, NR4A3, SOX9, FZD6, HES1, NOTCH1, PDGFRB, KCNQ1	8.79793
Annotation Cluster 100	Enrichment Score: 1.8124002975601359
Category	Term	Count	Genes	FDR
GOTERM_BP_FAT	GO:0022617~extracellular matrix disassembly	7	SH3PXD2B, FAP, FSCN1, CST3, NID1, CTSS, LCP1	2.85276
Annotation Cluster 101	Enrichment Score: 1.8096396507042474
Category	Term	Count	Genes	FDR
GOTERM_BP_FAT	GO:0038066~p38MAPK cascade	7	ZFP36, ZFP36L1, SASH1, EZR, MAP3K3, MAPKAPK2, GADD45B	0.672619
Annotation Cluster 102	Enrichment Score: 1.7819280945258915
Category	Term	Count	Genes	FDR
GOTERM_BP_FAT	GO:0007492~endoderm development	10	ZFP36L1, COL4A2, NOG, NOTCH1, DUSP1, ITGB5, ANGPT1, SOX17, COL8A1, CTNNB1	8.6478
Annotation Cluster 103	Enrichment Score: 1.7621040584225007
Category	Term	Count	Genes	FDR
GOTERM_BP_FAT	GO:0044087~regulation of cellular component biogenesis	46	WNT5A, MEF2C, LIMS1, PREX1, IMPACT, CLU, ELN, MITF, SORL1, GJA1, ARPC4, SOX9, AQP1, RPS3, CTNNB1, TAL1, CDC42, CDC42EP2, CDC42EP1, EZR, INPP5K, RHOA, MSN, PIEZO1, THBS2, RHOG, CYR61, ARL2, SGK1, NF2, ADGRE5, FSCN1, S100A10, COL16A1, MYH9, KANK4, GMFB, NOTCH1, VCP, PLK2, ID1, TBCD, JUN, CLDN1, ACE2, LCP1	3.85541
GOTERM_BP_FAT	GO:0044089~positive regulation of cellular component biogenesis	29	LIMS1, MITF, CLU, ARPC4, AQP1, SOX9, CTNNB1, RPS3, CDC42, TAL1, CDC42EP2, CDC42EP1, RHOA, MSN, PIEZO1, THBS2, ARL2, NF2, ADGRE5, FSCN1, S100A10, COL16A1, GMFB, VCP, ID1, JUN, CLDN1, ACE2, LCP1	6.28629
Annotation Cluster 104	Enrichment Score: 1.744070352389336
Category	Term	Count	Genes	FDR
GOTERM_BP_FAT	GO:0061311~cell surface receptor signaling pathway involved in heart development	6	WNT5A, NOG, NOTCH1, SOX17, CTNNB1, ACVR1	2.87065
GOTERM_BP_FAT	GO:0035050~embryonic heart tube development	10	MEF2C, HES1, WNT5A, MEGF8, NOTCH1, GJA1, SOX17, ENG, CTNNB1, ACVR1	6.40106
GOTERM_BP_FAT	GO:0003143~embryonic heart tube morphogenesis	9	MEF2C, HES1, WNT5A, MEGF8, NOTCH1, GJA1, SOX17, ENG, ACVR1	6.51291
Annotation Cluster 106	Enrichment Score: 1.7278506702777932
Category	Term	Count	Genes	FDR
GOTERM_BP_FAT	GO:0048645~organ formation	10	MEF2C, HES1, WNT5A, FGFR1, NOG, NOTCH1, RDH10, SULF1, FGF1, CTNNB1	1.17444
GOTERM_BP_FAT	GO:0071774~response to fibroblast growth factor	12	IER2, ZFP36, ZFP36L1, WNT5A, FGFR1, ZFP36L2, NOG, EGR3, SULF1, NR4A1, FGF1, CTNNB1	2.10903
GOTERM_BP_FAT	GO:0061311~cell surface receptor signaling pathway involved in heart development	6	WNT5A, NOG, NOTCH1, SOX17, CTNNB1, ACVR1	2.87065
GOTERM_BP_FAT	GO:0072132~mesenchyme morphogenesis	8	WNT5A, NOG, NOTCH1, ACTA2, SOX9, ENG, CTNNB1, ACVR1	4.45082
GOTERM_BP_FAT	GO:0044344~cellular response to fibroblast growth factor stimulus	11	ZFP36, ZFP36L1, WNT5A, FGFR1, ZFP36L2, NOG, EGR3, SULF1, NR4A1, FGF1, CTNNB1	4.47581
GOTERM_BP_FAT	GO:0003156~regulation of organ formation	7	HES1, WNT5A, FGFR1, NOTCH1, SULF1, FGF1, CTNNB1	5.01878
GOTERM_BP_FAT	GO:0048546~digestive tract morphogenesis	8	SFRP5, WNT5A, SOX10, NOTCH1, ID2, HLX, SOX17, CTNNB1	7.51496
Annotation Cluster 108	Enrichment Score: 1.6708989983832947
Category	Term	Count	Genes	FDR
GOTERM_BP_FAT	GO:0031644~regulation of neurological system process	11	MTMR2, MAG, FGFR1, EDNRB, AVP, NOS1, MYRF, MGLL, RAPGEF4, CTSS, TRF	2.31796
Annotation Cluster 109	Enrichment Score: 1.6690862982457686
Category	Term	Count	Genes	FDR
GOTERM_BP_FAT	GO:0002682~regulation of immune system process	74	MEF2C, 1810011O10RIK, EDN3, A2M, RARRES2, ZC3HAV1, BCAR1, ADGRF5, MITF, ITPKB, CSPG5, CXCL12, B2M, CTNNB1, FOS, CDC42, CD93, HLX, RHOA, CFH, ANGPT1, MSN, KCNQ1, CIB1, ZFP36, H2-K1, EGR3, RARG, C4B, PKN1, PADI2, ACKR3, SERPING1, STOM, HES1, CD83, ABCB1A, RIPK1, JUN, CD81, WNT5A, RBP1, COL3A1, NFKBIA, PLVAP, FKBP1A, MAPKAPK2, GPRC5B, SOX9, EPHB4, CD74, ZC3H8, MIF, ZFP36L1, TAL1, ZFP36L2, EZR, XBP1,…	0.0681604
GOTERM_BP_FAT	GO:1903706~regulation of hemopoiesis	31	MEF2C, 1810011O10RIK, RBP1, MITF, NFKBIA, ITPKB, CD74, ZC3H8, CTNNB1, B2M, ZFP36L1, FOS, ZFP36L2, TAL1, FAM213A, XBP1, HLX, RHOA, CIB1, ZFP36, EGR3, RARG, FLT1, FOXP1, HES1, ITGA9, CD83, NOTCH1, ID2, RIPK1, JUN	0.096342
GOTERM_BP_FAT	GO:0002684~positive regulation of immune system process	45	MEF2C, WNT5A, EDN3, RARRES2, A2M, ZC3HAV1, BCAR1, NFKBIA, PLVAP, ITPKB, MAPKAPK2, GPRC5B, CXCL12, EPHB4, CD74, B2M, MIF, ZFP36L1, TAL1, CDC42, FOS, EZR, XBP1, HLX, RHOA, CFH, THBS4, SPPL3, H2-K1, EGR3, FLT1, C4B, SERPING1, NR4A3, FOXP1, HES1, ITGA9, CD83, ABCB1A, ID2, RIPK1, JUN, CD81, C1S1, SELE	5.021
Annotation Cluster 110	Enrichment Score: 1.6577028812706984
Category	Term	Count	Genes	FDR
GOTERM_BP_FAT	GO:0048021~regulation of melanin biosynthetic process	4	WNT5A, TYRP1, PMEL, CDH3	4.46019
GOTERM_BP_FAT	GO:1900376~regulation of secondary metabolite biosynthetic process	4	WNT5A, TYRP1, PMEL, CDH3	4.46019
GOTERM_BP_FAT	GO:0033059~cellular pigmentation	7	RAB32, TYRP1, MLPH, MYO7A, PMEL, CDH3, RAB27A	7.27946
GOTERM_BP_FAT	GO:0046189~phenol-containing compound biosynthetic process	7	WNT5A, TYRP1, EPAS1, PMEL, NR4A2, CDH3, GCH1	8.16866
Annotation Cluster 111	Enrichment Score: 1.627136179326135
Category	Term	Count	Genes	FDR
GOTERM_BP_FAT	GO:1902946~protein localization to early endosome	4	EZR, NRP1, SORL1, MSN	0.879637
GOTERM_BP_FAT	GO:0036010~protein localization to endosome	5	EZR, NRP1, SORL1, MSN, MICALL1	1.31339
GOTERM_BP_FAT	GO:1903651~positive regulation of cytoplasmic transport	4	MTMR2, EZR, SORL1, MSN	8.85413
Annotation Cluster 113	Enrichment Score: 1.5897738362199136
Category	Term	Count	Genes	FDR
GOTERM_BP_FAT	GO:0072091~regulation of stem cell proliferation	10	ZFP36L1, HDAC5, FGFR1, SOX10, NOTCH1, NF2, NFYA, SOX17, CTNNA1, CTNNB1	5.45662
GOTERM_BP_FAT	GO:0072089~stem cell proliferation	12	WNT5A, HDAC5, FGFR1, SOX10, NDE1, NOTCH1, ABCB1A, CD34, PLXNB2, NFYA, CTNNA1, CTNNB1	9.10305
GOTERM_BP_FAT	GO:2000179~positive regulation of neural precursor cell proliferation	8	HDAC5, SOX10, NOG, RSU1, NOTCH1, GPR37L1, TRF, CTNNB1	9.94692
Annotation Cluster 114	Enrichment Score: 1.5765713603306712
Category	Term	Count	Genes	FDR
GOTERM_BP_FAT	GO:0051050~positive regulation of transport	59	1810011O10RIK, EDN3, RARRES2, SORL1, GJA1, IL17RC, AQP1, CXCL12, B2M, EDNRB, CDC42, GPC3, RAPGEF4, ANGPT1, MSN, KCNQ1, INSR, S100A1, RAB27A, CIB1, AVP, SGK1, WLS, CTSS, HES1, STOM, CTSK, LRAT, CD34, PDGFRB, WNT5A, FGFR1, SLC38A3, FHL1, NFKBIA, ABCA1, ZBTB17, CDH3, ITGB1, TRF, MIF, MTMR2, EZR, OAZ1, INPP5K, XBP1, HTR3A, PLTP, SPPL3, NOS1, NR4A3, ANXA2, LRP1, UACA, CYP4F18, GOLPH3, PON1, BAMBI, SELE	0.642593
GOTERM_BP_FAT	GO:0051049~regulation of transport	89	MEF2C, 1810011O10RIK, EDN3, GFAP, RARRES2, RAB5B, SORL1, GJA1, AQP1, IL17RC, CXCL12, KCNJ13, B2M, CTNNB1, CDC42, EDNRB, SLC16A1, GPC3, RHOA, ANGPT1, RAPGEF4, MSN, INSR, KCNQ1, AHNAK, S100A1, CIB1, RAB27A, AVP, SGK1, CRYAB, WLS, CLIC1, CTSS, NUCB1, STOM, HES1, CTSK, LRAT, CLIC4, CD34, RIPK1, CLIC6, PDGFRB, MAPK7, LCP1, WNT5A, FGFR1, SLC38A3, GNAI2, FHL1, NFKBIA, FKBP1A, ABCA1, CDH3, ZBTB17, ITGB1,…	6.58485
GOTERM_BP_FAT	GO:1903827~regulation of cellular protein localization	34	WNT5A, 1810011O10RIK, SORL1, NFKBIA, ZBTB17, ITGB1, CTNNB1, CDC42, OAZ1, EZR, INPP5K, XBP1, TMEM59, PTN, ANGPT1, MSN, LYPLAL1, RHOG, CIB1, SPPL3, SREBF1, NF2, LMNA, ITGA3, FZD7, SFRP5, HES1, STOM, NUCB1, CTSK, UACA, MAPK7, BAMBI, LCP1	7.48731
Annotation Cluster 115	Enrichment Score: 1.548246607355967
Category	Term	Count	Genes	FDR
GOTERM_BP_FAT	GO:0007163~establishment or maintenance of cell polarity	18	WNT5A, LIMS1, FSCN1, LMNA, GJA1, CTNNA1, MYH9, AQP1, CDH5, HES1, CDC42, NDE1, EZR, GOLPH3, ARF4, ILK, MSN, PARVB	1.05841
GOTERM_BP_FAT	GO:0035088~establishment or maintenance of apical/basal cell polarity	7	WNT5A, CDC42, EZR, FSCN1, ARF4, ILK, MSN	5.01878
GOTERM_BP_FAT	GO:0061245~establishment or maintenance of bipolar cell polarity	7	WNT5A, CDC42, EZR, FSCN1, ARF4, ILK, MSN	5.01878
Annotation Cluster 116	Enrichment Score: 1.5134690019725296
Category	Term	Count	Genes	FDR
GOTERM_BP_FAT	GO:0015849~organic acid transport	12	MIP, SLC6A9, SLC6A20A, SLC6A6, ACE2, SLC3A2, SLCO1C1, SLC38A11, SLC19A1, SLCO2B1, SLC7A5, SLC7A11	0.721364
Annotation Cluster 117	Enrichment Score: 1.509376313160195
Category	Term	Count	Genes	FDR
GOTERM_BP_FAT	GO:0090002~establishment of protein localization to plasma membrane	14	BSG, S100A10, ITGA3, MYL12A, ITGB1, ANXA2, TSPAN10, EZR, INPP5K, TMEM59, GOLPH3, LYPLAL1, RHOG, CIB1	3.41483

## Sheet: GO-p29_703_5%_up403
Supplementary Table 3: BP enrichment analysis on 403 DEGs induced at P29. The threshold for statistical significance of GOEA was FDR<0,1 and Enrichment Score ≥1.5				FDR
Annotation Cluster 1	Enrichment Score: 16.217717588078415
Category	Term	Count	Genes	FDR
GOTERM_BP_FAT	GO:0007601~visual perception	40	RP1, RBP3, RP1L1, CACNB2, RCVRN, CNGB1, CACNB4, CRX, CRYBB1, MIP, PDE6A, PDE6B, CRYGC, CRYGD, IMPG2, SLC4A7, CRYBB3, CRYBB2, GNAT1, AIPL1, UNC119, GUCA1A, BC027072, PRPH2, PDE6G, CNGA1, GUCY2E, SAG, RD3, RDH12, TULP1, PPEF2, GRM6, ATP8A2, PDC, CRYBA1, CRYBA4, GRK1, ROM1, RHO	4.42469e-31
GOTERM_BP_FAT	GO:0050953~sensory perception of light stimulus	40	RP1, RBP3, RP1L1, CACNB2, RCVRN, CNGB1, CACNB4, CRX, CRYBB1, MIP, PDE6A, PDE6B, CRYGC, CRYGD, IMPG2, SLC4A7, CRYBB3, CRYBB2, GNAT1, AIPL1, UNC119, GUCA1A, BC027072, PRPH2, PDE6G, CNGA1, GUCY2E, SAG, RD3, RDH12, TULP1, PPEF2, GRM6, ATP8A2, PDC, CRYBA1, CRYBA4, GRK1, ROM1, RHO	1.46789e-30
GOTERM_BP_FAT	GO:0003008~system process	88	RP1, IER3, IGDCC3, ADCY1, AGTPBP1, UCHL1, MRVI1, RP1L1, POSTN, RCVRN, CNGB1, AQP1, CRX, CRYBB1, PRKAR2B, CRYGC, CRYGD, RASL10B, DLG4, MKKS, CRYBB3, CRYBB2, CCKBR, MADD, SCN2A, CACNG4, MAGED2, CNGA1, SAG, CHGA, PPEF2, HSPB6, SLC26A7, GNB1, GRM6, CARTPT, CRYBA1, CRYBA4, ROM1, CAMTA1, RAB3A, RBP3, SOX2, DRD4, CACNB2, CACNB4, GPI1, TPM1, AMPH, PDE6A, MIP, PDE6B, CHD7, IMPG2, SLC4A7, MLLT6, NEFL, SNAP…	0.000880858
GOTERM_BP_FAT	GO:0050877~neurological system process	70	RP1, IGDCC3, ADCY1, AGTPBP1, UCHL1, RP1L1, RCVRN, CNGB1, AQP1, CRX, CRYBB1, PRKAR2B, CRYGC, CRYGD, DLG4, MKKS, CRYBB3, CRYBB2, CCKBR, SCN2A, CACNG4, CNGA1, SAG, PPEF2, GNB1, GRM6, CARTPT, CRYBA1, CRYBA4, ROM1, RAB3A, CAMTA1, RBP3, SOX2, DRD4, CACNB2, CACNB4, GPI1, AMPH, PDE6A, MIP, PDE6B, CHD7, IMPG2, SLC4A7, NEFL, SNAP25, GNAT1, GUCA1A, UNC119, AIPL1, BC027072, SLC12A5, NFASC, ATP1A3, PDE6G, PRP…	0.00715046
GOTERM_BP_FAT	GO:0007600~sensory perception	50	RP1, UCHL1, RP1L1, RCVRN, CNGB1, AQP1, CRX, CRYBB1, CRYGC, CRYGD, MKKS, CRYBB3, CRYBB2, CCKBR, CNGA1, SAG, PPEF2, GNB1, GRM6, CRYBA1, CRYBA4, ROM1, RAB3A, RBP3, SOX2, CACNB2, CACNB4, PDE6A, MIP, PDE6B, CHD7, IMPG2, SLC4A7, GNAT1, AIPL1, UNC119, GUCA1A, BC027072, PDE6G, PRPH2, GUCY2E, RD3, RDH12, TULP1, FYN, ATP8A2, PDC, DNM1, GRK1, RHO	4.65354
Annotation Cluster 2	Enrichment Score: 13.616875117338664
Category	Term	Count	Genes	FDR
GOTERM_BP_FAT	GO:0001654~eye development	53	HMGN1, RP1, CRYGS, AGTPBP1, PAX6, RP1L1, NR2E3, AQP1, CRX, ATP2B1, CRYGA, CRYGB, CRYGC, CRYGD, CRYGE, CRYGF, RS1, CRYBB2, CRYAA, CRYAB, SIX5, ARL6, NRL, GNB1, GRM6, CRYBA2, CRYBA1, CRYBA4, ROM1, KMT2C, SOX2, PDE6A, MIP, PDE6B, CHD7, CRB1, CASZ1, SLC4A7, HCN1, GNAT1, BHLHE22, BFSP1, PRPH2, STAT3, RD3, SLC17A7, PROM1, GNGT1, TULP1, ATP8A2, NEUROD1, GRK1, RHO	8.58635e-25
GOTERM_BP_FAT	GO:0043010~camera-type eye development	49	HMGN1, RP1, CRYGS, AGTPBP1, PAX6, RP1L1, NR2E3, AQP1, CRX, ATP2B1, CRYGA, CRYGB, CRYGC, CRYGD, CRYGE, RS1, CRYBB2, CRYAA, CRYAB, SIX5, ARL6, GNB1, GRM6, CRYBA2, CRYBA1, CRYBA4, ROM1, KMT2C, SOX2, PDE6A, MIP, PDE6B, CHD7, CRB1, CASZ1, SLC4A7, GNAT1, HCN1, BHLHE22, BFSP1, PRPH2, RD3, SLC17A7, PROM1, TULP1, ATP8A2, NEUROD1, GRK1, RHO	1.41291e-23
GOTERM_BP_FAT	GO:0007423~sensory organ development	57	HMGN1, RP1, CRYGS, AGTPBP1, PAX6, RP1L1, NR2E3, AQP1, CRX, ATP2B1, CRYGA, CRYGB, CRYGC, CRYGD, CRYGE, CRYGF, CRYBB2, RS1, CRYAA, CRYAB, KRT13, CECR2, SIX5, ARL6, MYCL, NRL, GNB1, GRM6, CRYBA2, CRYBA1, CRYBA4, ROM1, KMT2C, SOX2, PDE6A, MIP, PDE6B, CHD7, CRB1, CASZ1, SLC4A7, HCN1, GNAT1, BHLHE22, BFSP1, PRPH2, STAT3, LIN7A, RD3, SLC17A7, PROM1, GNGT1, TULP1, ATP8A2, NEUROD1, GRK1, RHO	1.38606e-19
GOTERM_BP_FAT	GO:0060041~retina development in camera-type eye	31	RP1, AGTPBP1, SOX2, PAX6, RP1L1, NR2E3, CRX, PDE6A, ATP2B1, PDE6B, CHD7, CRB1, CASZ1, SLC4A7, RS1, HCN1, GNAT1, BHLHE22, ARL6, PRPH2, RD3, SLC17A7, PROM1, TULP1, GNB1, GRM6, ATP8A2, NEUROD1, RHO, ROM1, GRK1	1.01684e-16
GOTERM_BP_FAT	GO:0046530~photoreceptor cell differentiation	20	HCN1, GNAT1, RP1, AGTPBP1, BC027072, RP1L1, PAX6, CNGB1, NR2E3, STAT3, CRX, PROM1, GNGT1, TULP1, CRB1, NRL, CASZ1, SLC4A7, ROM1, GRK1	4.21885e-13
GOTERM_BP_FAT	GO:0048592~eye morphogenesis	25	HCN1, HMGN1, GNAT1, RP1, BHLHE22, CRYAA, AGTPBP1, SOX2, PAX6, NR2E3, ARL6, AQP1, STAT3, PROM1, CRYGB, GNGT1, TULP1, CRB1, NRL, CASZ1, ATP8A2, SLC4A7, RS1, ROM1, GRK1	7.64389e-11
GOTERM_BP_FAT	GO:0001754~eye photoreceptor cell differentiation	15	HCN1, GNAT1, RP1, AGTPBP1, PAX6, NR2E3, STAT3, PROM1, GNGT1, TULP1, CRB1, NRL, CASZ1, SLC4A7, ROM1	6.62435e-09
GOTERM_BP_FAT	GO:0090596~sensory organ morphogenesis	27	HMGN1, RP1, AGTPBP1, SOX2, PAX6, NR2E3, AQP1, CRYGB, CHD7, CRB1, CASZ1, SLC4A7, RS1, HCN1, GNAT1, CRYAA, BHLHE22, KRT13, ARL6, STAT3, PROM1, TULP1, GNGT1, NRL, ATP8A2, ROM1, GRK1	2.43486e-07
GOTERM_BP_FAT	GO:0048593~camera-type eye morphogenesis	18	HCN1, HMGN1, RP1, BHLHE22, CRYAA, SOX2, PAX6, ARL6, AQP1, PROM1, CRYGB, CRB1, CASZ1, ATP8A2, SLC4A7, RS1, ROM1, GRK1	1.43227e-06
GOTERM_BP_FAT	GO:0042461~photoreceptor cell development	13	HCN1, GNAT1, TULP1, GNGT1, RP1, CRB1, BC027072, NRL, RP1L1, PAX6, CNGB1, NR2E3, GRK1	1.6376e-06
GOTERM_BP_FAT	GO:0060042~retina morphogenesis in camera-type eye	13	HCN1, RP1, BHLHE22, SOX2, ARL6, PROM1, CRB1, ATP8A2, CASZ1, SLC4A7, GRK1, RS1, ROM1	6.55394e-06
GOTERM_BP_FAT	GO:0003407~neural retina development	13	HCN1, RP1, BHLHE22, ARL6, ATP2B1, SLC17A7, PROM1, ATP8A2, CASZ1, NEUROD1, SLC4A7, RS1, ROM1	9.42684e-06
GOTERM_BP_FAT	GO:0042462~eye photoreceptor cell development	9	HCN1, GNAT1, TULP1, GNGT1, RP1, CRB1, NRL, PAX6, NR2E3	0.00319062
GOTERM_BP_FAT	GO:0009887~organ morphogenesis	41	HMGN1, RP1, AGTPBP1, FGFRL1, SOX2, PAX6, DSCAML1, NR2E3, AQP1, CCDC39, TPM1, CRYGB, CHD7, CRB1, XBP1, CASZ1, MKKS, SLC4A7, THBS1, FGF2, RS1, HCN1, GNAT1, CRYAA, BHLHE22, KRT13, ARL6, STAT3, PROM1, TULP1, GNGT1, MEF2D, ID2, NRL, IFT57, ATP8A2, NEUROD1, CHSY1, PERP, GRK1, ROM1	0.0432951
Annotation Cluster 3	Enrichment Score: 7.506964535927387
Category	Term	Count	Genes	FDR
GOTERM_BP_FAT	GO:0009583~detection of light stimulus	15	GNAT1, AIPL1, GUCA1A, TULP1, GNGT1, PDE6B, BC027072, GNB1, GRM6, ATP8A2, RCVRN, CACNB4, CNGB1, RHO, RS1	1.36535e-10
GOTERM_BP_FAT	GO:0009584~detection of visible light	11	GNAT1, TULP1, AIPL1, BC027072, GNB1, GRM6, ATP8A2, CACNB4, CNGB1, RHO, RS1	1.12334e-07
GOTERM_BP_FAT	GO:0009582~detection of abiotic stimulus	18	GNAT1, AIPL1, GUCA1A, BC027072, SOX2, RCVRN, CNGB1, CACNB4, PDE6B, GNGT1, TULP1, GNB1, FYN, GRM6, ATP8A2, MKKS, RS1, RHO	2.41887e-07
GOTERM_BP_FAT	GO:0009581~detection of external stimulus	18	GNAT1, AIPL1, GUCA1A, BC027072, SOX2, RCVRN, CNGB1, CACNB4, PDE6B, GNGT1, TULP1, GNB1, FYN, GRM6, ATP8A2, MKKS, RS1, RHO	2.76935e-07
GOTERM_BP_FAT	GO:0009416~response to light stimulus	26	HMGN1, RP1, RCVRN, CNGB1, CACNB4, AQP1, PDE6B, SLC1A2, RS1, GNAT1, GUCA1A, AIPL1, CRYAA, BC027072, ATP1A3, MAPK10, ATXN1, TULP1, GNGT1, ID2, GNB1, GRM6, ATP8A2, APBB1, RHO, GRK1	8.25024e-07
GOTERM_BP_FAT	GO:0007602~phototransduction	9	GNAT1, GNGT1, AIPL1, GUCA1A, GNB1, RCVRN, CNGB1, RHO, RS1	3.80539e-05
GOTERM_BP_FAT	GO:0009314~response to radiation	28	HMGN1, RP1, RCVRN, CNGB1, CACNB4, AQP1, PDE6B, SLC1A2, RS1, GNAT1, GUCA1A, AIPL1, CRYAA, CRYAB, BC027072, ATP1A3, KRT13, MAPK10, ATXN1, TULP1, GNGT1, ID2, GNB1, GRM6, ATP8A2, APBB1, RHO, GRK1	0.000136639
GOTERM_BP_FAT	GO:0009628~response to abiotic stimulus	49	HMGN1, RP1, YBX3, TLR2, RCVRN, POSTN, CNGB1, AQP1, ATP2B1, SLC1A2, MKKS, RS1, CRYAA, CRYAB, SCN2A, APOLD1, KRT13, PRKCE, GNB1, GRM6, MAP3K14, RAB3A, SOX2, CACNB4, GPI1, PDE6B, DDX3X, XBP1, NDRG1, THBS1, MGARP, GNAT1, AIPL1, GUCA1A, BC027072, SLC12A5, ATP1A3, RAF1, MAPK10, ATXN1, GNGT1, TULP1, ID2, FYN, ATP8A2, IGFBP2, APBB1, GRK1, RHO	0.000609063
GOTERM_BP_FAT	GO:0050962~detection of light stimulus involved in sensory perception	7	GNAT1, TULP1, BC027072, GRM6, ATP8A2, CACNB4, CNGB1	0.00202506
GOTERM_BP_FAT	GO:0050908~detection of light stimulus involved in visual perception	7	GNAT1, TULP1, BC027072, GRM6, ATP8A2, CACNB4, CNGB1	0.00202506
GOTERM_BP_FAT	GO:0051606~detection of stimulus	22	GNAT1, AIPL1, GUCA1A, SYT1, CADM1, BC027072, SOX2, TLR2, RCVRN, CNGB1, CACNB4, TULP1, PDE6B, GNGT1, PPEF2, GNB1, FYN, GRM6, ATP8A2, MKKS, RHO, RS1	0.476524
Annotation Cluster 4	Enrichment Score: 4.347398847508472
Category	Term	Count	Genes	FDR
GOTERM_BP_FAT	GO:0007399~nervous system development	93	RP1, SYT1, ADCY1, GFAP, CADM1, AGTPBP1, UCHL1, RP1L1, PAX6, TLR2, POSTN, VTN, NR2E3, CNGB1, KCNIP2, AQP1, CRX, ATP2B1, BZW2, SLC1A2, MAPT, CAMSAP1, DLG4, MKKS, FGF2, NEGR1, INA, STMN3, SCN2A, STXBP1, CECR2, ARID1B, ARL6, PCLO, STX1B, MYCL, MYT1L, NRL, THOC6, ROM1, DPF3, RAB3A, CDK5R2, SOX2, DSCAML1, ARF6, RIMS2, PFN1, NPTX1, CHD7, CRB1, XBP1, CASZ1, SLC4A7, NEFH, NDRG1, HSPA5, NEFL, LRFN4, SNAP25…	1.92198e-09
GOTERM_BP_FAT	GO:0048699~generation of neurons	70	RP1, SYT1, GFAP, ADCY1, AGTPBP1, UCHL1, RP1L1, PAX6, TLR2, POSTN, NR2E3, CNGB1, KCNIP2, CRX, MAPT, CAMSAP1, DLG4, NEGR1, STMN3, STXBP1, CECR2, ARID1B, STX1B, MYCL, NRL, ROM1, RAB3A, CDK5R2, SOX2, DSCAML1, ARF6, RIMS2, NPTX1, CHD7, CRB1, XBP1, CASZ1, SLC4A7, NEFH, HSPA5, SNAP25, LRFN4, NEFL, NEFM, FN1, SPP1, HCN1, GNAT1, BHLHE22, NIN, BC027072, SLC12A5, MAP1B, NFASC, DPYSL3, GAS6, STAT3, ATXN1, PR…	2.86799e-08
GOTERM_BP_FAT	GO:0022008~neurogenesis	73	RP1, SYT1, ADCY1, GFAP, AGTPBP1, UCHL1, RP1L1, PAX6, TLR2, POSTN, VTN, NR2E3, CNGB1, KCNIP2, CRX, MAPT, CAMSAP1, DLG4, NEGR1, FGF2, STMN3, STXBP1, CECR2, ARID1B, STX1B, MYCL, NRL, ROM1, RAB3A, CDK5R2, SOX2, DSCAML1, ARF6, RIMS2, NPTX1, CHD7, CRB1, XBP1, CASZ1, SLC4A7, NEFH, NDRG1, HSPA5, LRFN4, NEFL, SNAP25, NEFM, FN1, SPP1, HCN1, GNAT1, BHLHE22, NIN, BC027072, SLC12A5, MAP1B, NFASC, DPYSL3, GAS6…	3.4805e-08
GOTERM_BP_FAT	GO:0030182~neuron differentiation	65	RP1, SYT1, GFAP, ADCY1, AGTPBP1, UCHL1, PAX6, RP1L1, POSTN, NR2E3, CNGB1, KCNIP2, CRX, MAPT, CAMSAP1, DLG4, NEGR1, STMN3, STXBP1, CECR2, ARID1B, STX1B, MYCL, NRL, ROM1, RAB3A, SOX2, DSCAML1, ARF6, RIMS2, NPTX1, CRB1, XBP1, CASZ1, SLC4A7, NEFH, HSPA5, SNAP25, LRFN4, NEFL, NEFM, FN1, SPP1, HCN1, GNAT1, BHLHE22, NIN, BC027072, SLC12A5, MAP1B, NFASC, DPYSL3, STAT3, PROM1, GNGT1, TULP1, ID2, FYN, TENM…	6.14098e-08
GOTERM_BP_FAT	GO:0048666~neuron development	56	RP1, SYT1, GFAP, ADCY1, UCHL1, PAX6, RP1L1, POSTN, CNGB1, NR2E3, KCNIP2, MAPT, CAMSAP1, DLG4, NEGR1, STMN3, STXBP1, CECR2, ARID1B, STX1B, NRL, RAB3A, DSCAML1, ARF6, RIMS2, NPTX1, CRB1, XBP1, SLC4A7, NEFH, HSPA5, LRFN4, NEFL, NEFM, FN1, SPP1, HCN1, GNAT1, BHLHE22, NIN, BC027072, MAP1B, SLC12A5, NFASC, DPYSL3, GNGT1, TULP1, ID2, FYN, TENM2, MAP2, ATP8A2, NEUROD1, SMURF1, APBB1, GRK1	9.1288e-08
GOTERM_BP_FAT	GO:0048468~cell development	87	RP1, SYT1, ADCY1, GFAP, UCHL1, RP1L1, PAX6, TLR2, POSTN, NR2E3, CNGB1, KCNIP2, CRX, HOOK1, CRYGB, MAPT, CAMSAP1, DLG4, MKKS, NEGR1, FGF2, CRYAA, STMN3, UBIAD1, STXBP1, CECR2, SIX5, ARID1B, STX1B, MYCL, NRL, CHSY1, HBB-BS, HBB-BT, RAB3A, ARHGEF26, SOX2, DSCAML1, ARF6, CACNB4, RIMS2, TPM1, CDH5, NPTX1, CHD7, CRB1, XBP1, CASZ1, SLC4A7, NEFH, NDRG1, HSPA5, NEFL, LRFN4, SNAP25, NEFM, FN1, SPP1, HCN1, …	6.80594e-07
GOTERM_BP_FAT	GO:0030030~cell projection organization	55	RP1, SYT1, GFAP, ADCY1, CROCC, UCHL1, PAX6, RP1L1, POSTN, CNGB1, AQP1, CCDC39, MAPT, CAMSAP1, DLG4, MKKS, NEGR1, STMN3, STXBP1, CECR2, ARID1B, ARL6, STX1B, EPS8L1, RAB3A, ARHGEF26, ARF6, RIMS2, TPM1, PFN1, NPTX1, NEFH, HSPA5, SNAP25, LRFN4, NEFL, NEFM, FN1, SPP1, BHLHE22, NIN, MAK, BC027072, SLC12A5, MAP1B, NFASC, DPYSL3, TULP1, FYN, TENM2, IFT57, MAP2, ATP8A2, SMURF1, APBB1	0.0010936
GOTERM_BP_FAT	GO:0031175~neuron projection development	38	SYT1, RAB3A, GFAP, ADCY1, UCHL1, PAX6, ARF6, POSTN, RIMS2, NPTX1, MAPT, CAMSAP1, DLG4, NEFH, HSPA5, NEFL, NEGR1, LRFN4, NEFM, SPP1, FN1, STMN3, NIN, BHLHE22, SLC12A5, MAP1B, NFASC, STXBP1, DPYSL3, ARID1B, STX1B, TULP1, FYN, TENM2, MAP2, ATP8A2, SMURF1, APBB1	0.0366458
GOTERM_BP_FAT	GO:0048812~neuron projection morphogenesis	27	SYT1, RAB3A, ADCY1, UCHL1, PAX6, POSTN, RIMS2, NPTX1, MAPT, DLG4, NEFH, NEFL, LRFN4, NEFM, FN1, SPP1, BHLHE22, NIN, MAP1B, NFASC, STXBP1, FYN, TENM2, MAP2, ATP8A2, SMURF1, APBB1	0.0869504
GOTERM_BP_FAT	GO:0048858~cell projection morphogenesis	34	RP1, SYT1, RAB3A, ADCY1, UCHL1, PAX6, RP1L1, POSTN, CCDC39, RIMS2, NPTX1, MAPT, DLG4, MKKS, NEFH, NEFL, LRFN4, NEFM, SPP1, FN1, NIN, BHLHE22, MAK, MAP1B, NFASC, STXBP1, ARL6, FYN, TENM2, IFT57, MAP2, ATP8A2, SMURF1, APBB1	0.129906
GOTERM_BP_FAT	GO:0007409~axonogenesis	22	RAB3A, ADCY1, BHLHE22, NIN, MAP1B, UCHL1, PAX6, NFASC, STXBP1, NPTX1, FYN, TENM2, MAPT, MAP2, ATP8A2, NEFH, NEFL, APBB1, LRFN4, NEFM, SPP1, FN1	0.136895
GOTERM_BP_FAT	GO:0048667~cell morphogenesis involved in neuron differentiation	25	RAB3A, ADCY1, UCHL1, PAX6, NPTX1, MAPT, DLG4, NEFH, LRFN4, NEFL, NEFM, FN1, SPP1, NIN, BHLHE22, MAP1B, STXBP1, NFASC, ID2, FYN, TENM2, MAP2, ATP8A2, APBB1, GRK1	0.187121
GOTERM_BP_FAT	GO:0000902~cell morphogenesis	45	RP1, SYT1, RAB3A, ADCY1, CADM1, ARHGEF26, UCHL1, PAX6, RP1L1, POSTN, RIMS2, CCDC39, TPM1, CRYGB, NPTX1, MAPT, DLG4, MKKS, NEFH, NEFL, LRFN4, NEFM, SPP1, FN1, NIN, CRYAA, BHLHE22, ESRRB, MAK, MAP1B, NFASC, STXBP1, ARL6, EPB41L2, ID2, FYN, TENM2, IFT57, NOTCH4, MAP2, ATP8A2, SMURF1, APBB1, CRK, GRK1	0.262859
GOTERM_BP_FAT	GO:0032990~cell part morphogenesis	34	RP1, SYT1, RAB3A, ADCY1, UCHL1, PAX6, RP1L1, POSTN, CCDC39, RIMS2, NPTX1, MAPT, DLG4, MKKS, NEFH, NEFL, LRFN4, NEFM, SPP1, FN1, NIN, BHLHE22, MAK, MAP1B, NFASC, STXBP1, ARL6, FYN, TENM2, IFT57, MAP2, ATP8A2, SMURF1, APBB1	0.269289
GOTERM_BP_FAT	GO:0000904~cell morphogenesis involved in differentiation	32	RAB3A, ADCY1, ARHGEF26, UCHL1, PAX6, POSTN, CRYGB, NPTX1, MAPT, DLG4, NEFH, NEFL, LRFN4, NEFM, SPP1, FN1, CRYAA, NIN, BHLHE22, ESRRB, MAP1B, NFASC, STXBP1, ID2, FYN, TENM2, MAP2, NOTCH4, ATP8A2, APBB1, CRK, GRK1	0.363411
GOTERM_BP_FAT	GO:0061564~axon development	22	RAB3A, ADCY1, BHLHE22, NIN, MAP1B, UCHL1, PAX6, NFASC, STXBP1, NPTX1, FYN, TENM2, MAPT, MAP2, ATP8A2, NEFH, NEFL, APBB1, LRFN4, NEFM, SPP1, FN1	0.400834
GOTERM_BP_FAT	GO:0031344~regulation of cell projection organization	28	SYT1, RP1, GFAP, PAX6, ARF6, AQP1, RIMS2, PFN1, MAPT, HSPA5, NEFL, NEGR1, SNAP25, NEFM, SPP1, FN1, NIN, MAK, MAP1B, DPYSL3, STX1B, FYN, TENM2, MAP2, ATP8A2, SMURF1, APBB1, EPS8L1	0.404655
GOTERM_BP_FAT	GO:0060284~regulation of cell development	37	SYT1, GFAP, SOX2, TLR2, PAX6, ARF6, POSTN, RIMS2, CDH5, CRX, CHD7, MAPT, CASZ1, HSPA5, SNAP25, FGF2, NEFL, NEGR1, NEFM, SPP1, FN1, NIN, MAP1B, DPYSL3, MYCL, STX1B, STAT3, ATXN1, ID2, FYN, MAP2, ATP8A2, NEUROD1, INS2, SMURF1, APBB1, CRK	0.491288
GOTERM_BP_FAT	GO:0050767~regulation of neurogenesis	32	SYT1, GFAP, SOX2, TLR2, PAX6, ARF6, RIMS2, CRX, CHD7, MAPT, CASZ1, HSPA5, NEFL, NEGR1, SNAP25, NEFM, SPP1, FN1, NIN, MAP1B, DPYSL3, MYCL, STX1B, STAT3, ATXN1, ID2, FYN, MAP2, ATP8A2, NEUROD1, SMURF1, APBB1	0.558342
GOTERM_BP_FAT	GO:0045664~regulation of neuron differentiation	28	SYT1, GFAP, SOX2, PAX6, ARF6, RIMS2, CRX, MAPT, CASZ1, HSPA5, NEFL, NEGR1, SNAP25, NEFM, SPP1, FN1, NIN, MAP1B, DPYSL3, MYCL, STX1B, ID2, FYN, MAP2, ATP8A2, NEUROD1, SMURF1, APBB1	0.627705
GOTERM_BP_FAT	GO:1902589~single-organism organelle organization	54	RP1, SYT1, IER3, GFAP, CROCC, TLN2, PAX6, RP1L1, CNGB1, SYT7, AQP1, CCDC39, MAPT, TUBB5, DLG4, MKKS, FAM83H, INA, STMN3, CRYAA, CRYAB, SLC25A5, STXBP1, PRKCE, ARL6, STX1B, EPB41L2, KRT15, TMSB4X, RAB3A, DPF3, KRT6A, ELN, HK2, ARF6, TPM1, PFN1, NEFH, SNAP25, NEFL, NEFM, NIN, MAK, BC027072, MAP1B, RAF1, DPYSL3, STAT3, SLC17A7, VCP, IFT57, MAP2, ATP8A2, SMURF1	0.677798
GOTERM_BP_FAT	GO:0032989~cellular component morphogenesis	46	RP1, SYT1, RAB3A, ADCY1, CADM1, ARHGEF26, UCHL1, TLR2, PAX6, RP1L1, POSTN, RIMS2, CCDC39, TPM1, CRYGB, NPTX1, MAPT, DLG4, MKKS, NEFH, NEFL, LRFN4, NEFM, SPP1, FN1, NIN, CRYAA, BHLHE22, ESRRB, MAK, MAP1B, NFASC, STXBP1, ARL6, EPB41L2, ID2, FYN, TENM2, IFT57, NOTCH4, MAP2, ATP8A2, SMURF1, APBB1, CRK, GRK1	0.683589
GOTERM_BP_FAT	GO:0051128~regulation of cellular component organization	70	RP1, IER3, SYT1, GFAP, PAX6, POSTN, CTCF, VTN, SYT7, AQP1, MAPT, CAMSAP1, DLG4, MKKS, NEGR1, ADAM9, CRYAA, STMN3, SLC25A5, CRYAB, STXBP1, MFGE8, PRKCE, STX1B, EPB41L2, TMSB4X, PTMS, EPS8L1, RAB3A, ELN, HK2, ARF6, NAPB, RIMS2, TPM1, PFN1, DDX3X, XBP1, HSPA5, MLLT6, NEFL, SNAP25, NEFM, MGARP, FN1, SPP1, SREBF1, UNC119, NIN, MAK, KCNB1, MEX3B, LRRN3, MAP1B, RAF1, DPYSL3, GAS6, CTR9, TULP1, VCP, FYN,…	0.685382
GOTERM_BP_FAT	GO:0051960~regulation of nervous system development	34	SYT1, GFAP, SOX2, TLR2, PAX6, ARF6, RIMS2, CRX, CHD7, MAPT, CASZ1, HSPA5, FGF2, NEFL, NEGR1, SNAP25, NEFM, SPP1, FN1, NIN, LRRN3, MAP1B, DPYSL3, MYCL, STX1B, STAT3, ATXN1, ID2, FYN, MAP2, ATP8A2, NEUROD1, SMURF1, APBB1	0.88475
GOTERM_BP_FAT	GO:0051962~positive regulation of nervous system development	24	SYT1, GFAP, NIN, LRRN3, MAP1B, SOX2, PAX6, TLR2, DPYSL3, RIMS2, CRX, ATXN1, ID2, FYN, MAPT, ATP8A2, NEUROD1, SMURF1, HSPA5, NEGR1, NEFL, APBB1, FGF2, FN1	1.04192
GOTERM_BP_FAT	GO:0050769~positive regulation of neurogenesis	22	SYT1, GFAP, NIN, MAP1B, SOX2, PAX6, TLR2, DPYSL3, RIMS2, CRX, ATXN1, ID2, FYN, MAPT, ATP8A2, NEUROD1, SMURF1, HSPA5, NEGR1, NEFL, APBB1, FN1	1.06513
GOTERM_BP_FAT	GO:0031346~positive regulation of cell projection organization	19	RP1, SYT1, NIN, MAP1B, DPYSL3, RIMS2, AQP1, PFN1, FYN, TENM2, MAPT, ATP8A2, HSPA5, SMURF1, NEGR1, NEFL, APBB1, EPS8L1, FN1	1.16248
GOTERM_BP_FAT	GO:0010975~regulation of neuron projection development	22	SYT1, GFAP, NIN, MAP1B, PAX6, ARF6, DPYSL3, RIMS2, STX1B, FYN, MAPT, MAP2, ATP8A2, HSPA5, SMURF1, NEGR1, NEFL, APBB1, SNAP25, NEFM, SPP1, FN1	1.90871
GOTERM_BP_FAT	GO:0010720~positive regulation of cell development	24	SYT1, GFAP, NIN, MAP1B, SOX2, PAX6, TLR2, DPYSL3, RIMS2, CDH5, CRX, ATXN1, ID2, FYN, MAPT, ATP8A2, NEUROD1, SMURF1, HSPA5, NEGR1, NEFL, APBB1, CRK, FN1	2.38245
GOTERM_BP_FAT	GO:0051130~positive regulation of cellular component organization	40	RP1, SYT1, HK2, ARF6, VTN, RIMS2, AQP1, TPM1, PFN1, XBP1, MAPT, HSPA5, NEFL, NEGR1, MGARP, ADAM9, FN1, SREBF1, NIN, MEX3B, KCNB1, LRRN3, MAP1B, MFGE8, DPYSL3, PRKCE, GAS6, CTR9, TULP1, VCP, FYN, TENM2, ATP8A2, INS2, SMURF1, PTMS, APBB1, CRK, IGFBP3, EPS8L1	3.87226
GOTERM_BP_FAT	GO:0051240~positive regulation of multicellular organismal process	48	SYT1, GFAP, CADM1, SOX2, DRD4, YBX3, TLR2, PAX6, POSTN, RIMS2, AQP1, TPM1, CRX, LSM14A, PFN1, CHD7, XBP1, MAPT, MKKS, HSPA5, THBS1, FGF2, NEFL, NEGR1, ADAM9, SPP1, FN1, TRPC3, NIN, LRRN3, MAP1B, RNF207, DPYSL3, PRKCE, GAS6, ATXN1, PROM1, CHGA, ID2, FYN, NOTCH4, ATP8A2, NEUROD1, GLMN, CARTPT, INS2, SMURF1, APBB1	4.13477
GOTERM_BP_FAT	GO:0051094~positive regulation of developmental process	39	RP1, SYT1, GFAP, SOX2, YBX3, TLR2, PAX6, RIMS2, AQP1, CDH5, CRX, CHD7, XBP1, MAPT, MKKS, HSPA5, THBS1, FGF2, NEFL, NEGR1, ADAM9, FN1, NIN, LRRN3, MAP1B, DPYSL3, GAS6, PROM1, ATXN1, ID2, FYN, NOTCH4, ATP8A2, NEUROD1, TMSB4X, SMURF1, APBB1, CRK, IGFBP3	6.76994
GOTERM_BP_FAT	GO:0045666~positive regulation of neuron differentiation	17	SYT1, NIN, MAP1B, SOX2, DPYSL3, RIMS2, CRX, FYN, MAPT, ATP8A2, NEUROD1, HSPA5, SMURF1, NEGR1, NEFL, APBB1, FN1	7.23947
Annotation Cluster 5	Enrichment Score: 3.9712024636792025
Category	Term	Count	Genes	FDR
GOTERM_BP_FAT	GO:0045104~intermediate filament cytoskeleton organization	9	INA, KRT6A, GFAP, ATP8A2, RAF1, NEFH, FAM83H, NEFL, NEFM	0.0045425
GOTERM_BP_FAT	GO:0045103~intermediate filament-based process	9	INA, KRT6A, GFAP, ATP8A2, RAF1, NEFH, FAM83H, NEFL, NEFM	0.00538328
GOTERM_BP_FAT	GO:0060052~neurofilament cytoskeleton organization	5	INA, ATP8A2, NEFH, NEFL, NEFM	0.0488803
GOTERM_BP_FAT	GO:0033693~neurofilament bundle assembly	3	NEFH, NEFL, NEFM	2.04668
GOTERM_BP_FAT	GO:0045109~intermediate filament organization	5	KRT6A, GFAP, NEFH, NEFL, NEFM	2.69323
GOTERM_BP_FAT	GO:0045110~intermediate filament bundle assembly	3	NEFH, NEFL, NEFM	9.48969
Annotation Cluster 6	Enrichment Score: 3.9117926958437366
Category	Term	Count	Genes	FDR
GOTERM_BP_FAT	GO:0007610~behavior	35	ADCY1, AGTPBP1, DRD4, UCHL1, CACNB4, GPI1, AMPH, PRKAR2B, SLC1A2, CHD7, ADH1, MAPT, DLG4, MKKS, THBS1, NEGR1, SNAP25, APBA1, CCKBR, SLC12A5, ATP1A3, MAPK10, PRKCE, PCDH17, STAT3, SLC17A7, ATXN1, ID2, GRM6, ATP8A2, NHLH2, CARTPT, INS2, APBB1, DNM1	0.00131019
GOTERM_BP_FAT	GO:0007626~locomotory behavior	17	AGTPBP1, UCHL1, DRD4, ATP1A3, CACNB4, MAPK10, PRKCE, ATXN1, CHD7, ID2, MAPT, GRM6, DLG4, NEGR1, SNAP25, DNM1, APBA1	0.058163
GOTERM_BP_FAT	GO:0044708~single-organism behavior	25	ADCY1, AGTPBP1, DRD4, UCHL1, CACNB4, GPI1, AMPH, PRKAR2B, SLC1A2, CHD7, ADH1, MAPT, DLG4, THBS1, SNAP25, SLC12A5, ATP1A3, PCDH17, PRKCE, SLC17A7, ATXN1, ID2, CARTPT, APBB1, DNM1	0.0584633
GOTERM_BP_FAT	GO:0030534~adult behavior	14	ATXN1, SLC1A2, CHD7, ID2, AGTPBP1, ADH1, MAPT, DRD4, UCHL1, ATP1A3, CARTPT, CACNB4, PCDH17, DNM1	0.071418
GOTERM_BP_FAT	GO:0008344~adult locomotory behavior	10	ATXN1, CHD7, ID2, AGTPBP1, MAPT, UCHL1, DRD4, ATP1A3, CACNB4, DNM1	0.394278
Annotation Cluster 7	Enrichment Score: 3.8308435465787527
Category	Term	Count	Genes	FDR
GOTERM_BP_FAT	GO:0034220~ion transmembrane transport	36	KCNC1, FXYD3, ATP1B2, LRRC8C, DRD4, KCNA4, HK1, CACNB2, CACNB4, AQP1, KCNIP2, KCNJ14, KCNIP4, MIP, ATP2B1, SLC1A2, CHD7, DLG4, SLC4A7, GSTO1, THBS1, FGF2, HCN1, TRPC3, COX8B, KCNB1, SCN2A, SLC12A5, ATP1A3, CACNG4, RNF207, PRKCE, GAS6, CNGA1, SLC17A7, SLC17A1	0.00032867
GOTERM_BP_FAT	GO:0098655~cation transmembrane transport	28	KCNC1, FXYD3, ATP1B2, DRD4, KCNA4, CACNB2, CACNB4, AQP1, KCNIP2, KCNJ14, KCNIP4, ATP2B1, CHD7, GSTO1, FGF2, HCN1, TRPC3, COX8B, KCNB1, SCN2A, ATP1A3, CACNG4, RNF207, PRKCE, GAS6, CNGA1, SLC17A7, SLC17A1	0.00912925
GOTERM_BP_FAT	GO:0098662~inorganic cation transmembrane transport	26	KCNC1, FXYD3, ATP1B2, DRD4, KCNA4, CACNB2, CACNB4, KCNIP2, KCNJ14, KCNIP4, ATP2B1, CHD7, GSTO1, FGF2, HCN1, TRPC3, COX8B, KCNB1, SCN2A, ATP1A3, CACNG4, RNF207, PRKCE, GAS6, SLC17A7, SLC17A1	0.0254154
GOTERM_BP_FAT	GO:0055085~transmembrane transport	40	KCNC1, FXYD3, ATP1B2, LRRC8C, DRD4, KCNA4, HK1, CACNB2, CACNB4, AQP1, KCNIP2, KCNJ14, KCNIP4, MIP, ATP2B1, SLC1A2, CHD7, DLG4, SLC4A7, ABCD4, GSTO1, THBS1, FGF2, HCN1, TRPC3, COX8B, SLC25A5, KCNB1, SCN2A, SLC12A5, ATP1A3, CACNG4, RNF207, PRKCE, GAS6, CNGA1, SLC17A7, SLC26A7, SLC17A1, INS2	0.0432853
GOTERM_BP_FAT	GO:0098660~inorganic ion transmembrane transport	27	KCNC1, FXYD3, ATP1B2, DRD4, KCNA4, CACNB2, CACNB4, KCNIP2, KCNJ14, KCNIP4, ATP2B1, CHD7, GSTO1, FGF2, HCN1, TRPC3, COX8B, KCNB1, SLC12A5, SCN2A, ATP1A3, CACNG4, RNF207, PRKCE, GAS6, SLC17A7, SLC17A1	0.0452162
GOTERM_BP_FAT	GO:0030001~metal ion transport	33	KCNC1, FXYD3, ATP1B2, DRD4, KCNA4, CACNB2, RCVRN, CACNB4, AQP1, KCNIP2, KCNJ14, KCNIP4, ATP2B1, CHD7, SLC4A7, GSTO1, MLLT6, FGF2, HCN1, TRPC3, KCNB1, SCN2A, SLC12A5, ATP1A3, CACNG4, RNF207, PRKCE, MAGED2, GAS6, SLC17A7, SLC17A1, GRM6, CP	0.108025
GOTERM_BP_FAT	GO:0015672~monovalent inorganic cation transport	22	HCN1, KCNC1, FXYD3, COX8B, ATP1B2, KCNB1, SCN2A, SLC12A5, DRD4, ATP1A3, KCNA4, RNF207, ATP6V1G1, KCNIP2, MAGED2, AQP1, KCNJ14, KCNIP4, SLC17A7, SLC17A1, SLC4A7, MLLT6	0.141928
GOTERM_BP_FAT	GO:0006812~cation transport	36	KCNC1, FXYD3, ATP1B2, DRD4, KCNA4, CACNB2, RCVRN, ATP6V1G1, CACNB4, AQP1, KCNIP2, KCNJ14, KCNIP4, ATP2B1, CHD7, SLC4A7, GSTO1, MLLT6, FGF2, HCN1, TRPC3, COX8B, KCNB1, SCN2A, SLC12A5, ATP1A3, CACNG4, RNF207, MAGED2, PRKCE, GAS6, CNGA1, SLC17A7, SLC17A1, GRM6, CP	0.148827
GOTERM_BP_FAT	GO:0034762~regulation of transmembrane transport	21	HCN1, KCNC1, FXYD3, ATP1B2, KCNB1, DRD4, KCNA4, HK1, CACNG4, CACNB2, RNF207, CACNB4, PRKCE, KCNIP2, KCNJ14, KCNIP4, CHD7, DLG4, GSTO1, INS2, THBS1	0.217232
GOTERM_BP_FAT	GO:0006811~ion transport	47	KCNC1, FXYD3, ATP1B2, LRRC8C, DRD4, KCNA4, CACNB2, HK1, RCVRN, CACNB4, ATP6V1G1, AQP1, KCNIP2, KCNJ14, KCNIP4, MIP, ATP2B1, SLC1A2, CHD7, DLG4, SLC4A7, ANO2, GSTO1, THBS1, MLLT6, PLA2R1, FGF2, APBA1, HCN1, TRPC3, COX8B, KCNB1, SCN2A, SLC12A5, ATP1A3, CACNG4, RNF207, GRIA4, MAGED2, PRKCE, GAS6, CNGA1, SLC17A7, SLC26A7, SLC17A1, GRM6, CP	0.224288
GOTERM_BP_FAT	GO:0034765~regulation of ion transmembrane transport	20	HCN1, KCNC1, FXYD3, ATP1B2, KCNB1, DRD4, KCNA4, HK1, CACNG4, CACNB2, RNF207, CACNB4, PRKCE, KCNIP2, KCNJ14, KCNIP4, CHD7, DLG4, GSTO1, THBS1	0.358669
GOTERM_BP_FAT	GO:0043269~regulation of ion transport	25	KCNC1, FXYD3, ATP1B2, DRD4, KCNA4, HK1, CACNB2, RCVRN, CACNB4, KCNIP2, KCNJ14, KCNIP4, CHD7, DLG4, GSTO1, PLA2R1, MLLT6, THBS1, HCN1, TRPC3, KCNB1, CACNG4, RNF207, PRKCE, GRM6	0.767927
GOTERM_BP_FAT	GO:1904062~regulation of cation transmembrane transport	13	HCN1, KCNC1, FXYD3, CHD7, ATP1B2, DRD4, CACNB2, RNF207, GSTO1, CACNB4, KCNIP2, PRKCE, KCNIP4	3.46843
GOTERM_BP_FAT	GO:0006813~potassium ion transport	12	HCN1, KCNC1, ATP1B2, KCNB1, SLC12A5, KCNA4, ATP1A3, RNF207, AQP1, KCNIP2, KCNJ14, KCNIP4	3.68612
GOTERM_BP_FAT	GO:0071805~potassium ion transmembrane transport	10	HCN1, KCNC1, ATP1B2, KCNB1, KCNA4, ATP1A3, RNF207, KCNIP2, KCNJ14, KCNIP4	4.88371
GOTERM_BP_FAT	GO:0071804~cellular potassium ion transport	10	HCN1, KCNC1, ATP1B2, KCNB1, KCNA4, ATP1A3, RNF207, KCNIP2, KCNJ14, KCNIP4	5.09996
GOTERM_BP_FAT	GO:0032412~regulation of ion transmembrane transporter activity	11	HCN1, FXYD3, ATP1B2, DRD4, DLG4, CACNB2, CACNG4, HK1, RNF207, GSTO1, CACNB4	7.03832
GOTERM_BP_FAT	GO:0010959~regulation of metal ion transport	16	KCNC1, FXYD3, TRPC3, ATP1B2, DRD4, CACNB2, RCVRN, RNF207, CACNB4, PRKCE, KCNIP2, KCNIP4, CHD7, GRM6, GSTO1, MLLT6	8.35839
Annotation Cluster 8	Enrichment Score: 3.6803283295976015
Category	Term	Count	Genes	FDR
GOTERM_BP_FAT	GO:0045494~photoreceptor cell maintenance	10	PROM1, PDE6A, TULP1, RP1, CROCC, MAK, RP1L1, MKKS, CNGB1, RHO	0.000100232
GOTERM_BP_FAT	GO:0001895~retina homeostasis	11	PROM1, PDE6A, TULP1, RP1, AIPL1, CROCC, MAK, RP1L1, MKKS, CNGB1, RHO	0.0005146
GOTERM_BP_FAT	GO:0001894~tissue homeostasis	13	PROM1, PDE6A, RP1, AIPL1, TULP1, CROCC, MAK, RP1L1, MKKS, CARTPT, CNGB1, SPP1, RHO	1.98184
Annotation Cluster 9	Enrichment Score: 3.677917378648464
Category	Term	Count	Genes	FDR
GOTERM_BP_FAT	GO:0007268~chemical synaptic transmission	34	CPLX4, CPLX3, SYT1, RAB3A, GFAP, SNCB, DRD4, CACNB2, SYT7, NAPB, CACNB4, RIMS2, XBP1, MAPT, DLG4, SNAP25, APBA1, CCKBR, KCNB1, SLC12A5, STXBP1, GRIA4, ARID1B, PRKCE, PCDH17, STX1B, PCLO, LIN7A, SLC17A7, ATXN1, GRM6, CELF4, CARTPT, DNM1	3.67779e-05
GOTERM_BP_FAT	GO:0099537~trans-synaptic signaling	34	CPLX4, CPLX3, SYT1, RAB3A, GFAP, SNCB, DRD4, CACNB2, SYT7, NAPB, CACNB4, RIMS2, XBP1, MAPT, DLG4, SNAP25, APBA1, CCKBR, KCNB1, SLC12A5, STXBP1, GRIA4, ARID1B, PRKCE, PCDH17, STX1B, PCLO, LIN7A, SLC17A7, ATXN1, GRM6, CELF4, CARTPT, DNM1	3.67779e-05
GOTERM_BP_FAT	GO:0099536~synaptic signaling	34	CPLX4, CPLX3, SYT1, RAB3A, GFAP, SNCB, DRD4, CACNB2, SYT7, NAPB, CACNB4, RIMS2, XBP1, MAPT, DLG4, SNAP25, APBA1, CCKBR, KCNB1, SLC12A5, STXBP1, GRIA4, ARID1B, PRKCE, PCDH17, STX1B, PCLO, LIN7A, SLC17A7, ATXN1, GRM6, CELF4, CARTPT, DNM1	3.67779e-05
GOTERM_BP_FAT	GO:0098916~anterograde trans-synaptic signaling	34	CPLX4, CPLX3, SYT1, RAB3A, GFAP, SNCB, DRD4, CACNB2, SYT7, NAPB, CACNB4, RIMS2, XBP1, MAPT, DLG4, SNAP25, APBA1, CCKBR, KCNB1, SLC12A5, STXBP1, GRIA4, ARID1B, PRKCE, PCDH17, STX1B, PCLO, LIN7A, SLC17A7, ATXN1, GRM6, CELF4, CARTPT, DNM1	3.67779e-05
GOTERM_BP_FAT	GO:0001505~regulation of neurotransmitter levels	18	CPLX4, CPLX3, RAB3A, SYT1, GFAP, AGTPBP1, DRD4, STXBP1, SYT7, NAPB, RIMS2, STX1B, PCLO, LIN7A, SLC17A7, GAD2, XBP1, SNAP25	0.000156451
GOTERM_BP_FAT	GO:0023061~signal release	27	CPLX3, SYT1, RAB3A, PFKFB2, PAX6, SYT7, NAPB, AQP1, RIMS2, CHD7, XBP1, RASL10B, SNAP25, SREBF1, CCKBR, MADD, KCNB1, STXBP1, RAF1, PRKCE, STX1B, PCLO, LIN7A, VSNL1, NEUROD1, CARTPT, INS2	0.00096782
GOTERM_BP_FAT	GO:0099504~synaptic vesicle cycle	13	RAB3A, SYT1, CPLX3, STXBP1, NAPB, SYT7, RIMS2, PCLO, STX1B, AMPH, SLC17A7, SNAP25, DNM1	0.0015932
GOTERM_BP_FAT	GO:0099003~vesicle mediated transport in synapse	12	CPLX3, SYT1, RAB3A, STXBP1, NAPB, SYT7, RIMS2, STX1B, SNAP25, PCLO, DNM1, AMPH	0.00291132
GOTERM_BP_FAT	GO:0006836~neurotransmitter transport	16	CPLX4, CPLX3, RAB3A, SYT1, GFAP, DRD4, STXBP1, SYT7, NAPB, RIMS2, STX1B, PCLO, LIN7A, SLC17A7, XBP1, SNAP25	0.00292448
GOTERM_BP_FAT	GO:0048489~synaptic vesicle transport	13	RAB3A, SYT1, CPLX3, STXBP1, NAPB, SYT7, RIMS2, PCLO, STX1B, LIN7A, AMPH, SNAP25, DNM1	0.00464635
GOTERM_BP_FAT	GO:0097480~establishment of synaptic vesicle localization	13	RAB3A, SYT1, CPLX3, STXBP1, NAPB, SYT7, RIMS2, PCLO, STX1B, LIN7A, AMPH, SNAP25, DNM1	0.00464635
GOTERM_BP_FAT	GO:0017156~calcium ion regulated exocytosis	12	CPLX3, SYT1, RAB3A, CDK5R2, KCNB1, STXBP1, NAPB, SYT7, RIMS2, STX1B, SNAP25, PCLO	0.00737856
GOTERM_BP_FAT	GO:0097479~synaptic vesicle localization	13	RAB3A, SYT1, CPLX3, STXBP1, NAPB, SYT7, RIMS2, PCLO, STX1B, LIN7A, AMPH, SNAP25, DNM1	0.00861436
GOTERM_BP_FAT	GO:0050804~modulation of synaptic transmission	21	CPLX4, CPLX3, RAB3A, SYT1, GFAP, CCKBR, KCNB1, DRD4, STXBP1, GRIA4, SYT7, NAPB, PCDH17, PRKCE, RIMS2, STX1B, MAPT, GRM6, CELF4, DLG4, SNAP25	0.0140463
GOTERM_BP_FAT	GO:0016079~synaptic vesicle exocytosis	10	CPLX3, SYT1, RAB3A, STXBP1, NAPB, SYT7, RIMS2, STX1B, SNAP25, PCLO	0.0203539
GOTERM_BP_FAT	GO:0007269~neurotransmitter secretion	12	CPLX3, SYT1, RAB3A, XBP1, STXBP1, NAPB, SYT7, RIMS2, STX1B, SNAP25, PCLO, LIN7A	0.025994
GOTERM_BP_FAT	GO:0099643~signal release from synapse	12	CPLX3, SYT1, RAB3A, XBP1, STXBP1, NAPB, SYT7, RIMS2, STX1B, SNAP25, PCLO, LIN7A	0.025994
GOTERM_BP_FAT	GO:0045055~regulated exocytosis	15	CPLX3, RAB3A, SYT1, CDK5R2, KCNB1, STXBP1, NAPB, SYT7, RIMS2, STX1B, PCLO, PFN1, CHGA, HSPA5, SNAP25	0.0274905
GOTERM_BP_FAT	GO:0051656~establishment of organelle localization	21	CPLX3, RAB3A, SYT1, CROCC, MAP1B, UCHL1, PAX6, STXBP1, SYT7, NAPB, RIMS2, STX1B, PCLO, AMPH, LIN7A, CHGA, MAPT, NEFL, SNAP25, DNM1, MGARP	0.034226
GOTERM_BP_FAT	GO:0099531~presynaptic process involved in chemical synaptic transmission	12	CPLX3, SYT1, RAB3A, XBP1, STXBP1, NAPB, SYT7, RIMS2, STX1B, SNAP25, PCLO, LIN7A	0.0389279
GOTERM_BP_FAT	GO:0017158~regulation of calcium ion-dependent exocytosis	9	SYT1, RAB3A, CDK5R2, KCNB1, STXBP1, NAPB, SYT7, RIMS2, STX1B	0.0639218
GOTERM_BP_FAT	GO:0051588~regulation of neurotransmitter transport	9	CPLX4, CPLX3, RAB3A, GFAP, DRD4, STXBP1, NAPB, RIMS2, STX1B	0.109959
GOTERM_BP_FAT	GO:0006887~exocytosis	18	CPLX4, CPLX3, RAB3A, SYT1, CDK5R2, KCNB1, STXBP1, SYT7, NAPB, RIMS2, STX1B, PCLO, LIN7A, PFN1, CHGA, VSNL1, HSPA5, SNAP25	0.177407
GOTERM_BP_FAT	GO:0051640~organelle localization	22	CPLX3, RAB3A, SYT1, NIN, CROCC, MAP1B, UCHL1, PAX6, STXBP1, SYT7, NAPB, RIMS2, STX1B, PCLO, AMPH, LIN7A, CHGA, MAPT, NEFL, SNAP25, DNM1, MGARP	0.203443
GOTERM_BP_FAT	GO:0046928~regulation of neurotransmitter secretion	8	CPLX4, CPLX3, RAB3A, DRD4, STXBP1, NAPB, RIMS2, STX1B	0.251709
GOTERM_BP_FAT	GO:0051650~establishment of vesicle localization	13	RAB3A, SYT1, CPLX3, STXBP1, NAPB, SYT7, RIMS2, PCLO, STX1B, LIN7A, AMPH, SNAP25, DNM1	0.302512
GOTERM_BP_FAT	GO:0036465~synaptic vesicle recycling	6	SYT1, RAB3A, SYT7, STX1B, DNM1, AMPH	0.464813
GOTERM_BP_FAT	GO:1902803~regulation of synaptic vesicle transport	6	RAB3A, STXBP1, NAPB, RIMS2, STX1B, DNM1	0.545316
GOTERM_BP_FAT	GO:0051648~vesicle localization	13	RAB3A, SYT1, CPLX3, STXBP1, NAPB, SYT7, RIMS2, PCLO, STX1B, LIN7A, AMPH, SNAP25, DNM1	0.582266
GOTERM_BP_FAT	GO:0045956~positive regulation of calcium ion-dependent exocytosis	5	SYT1, CDK5R2, KCNB1, STXBP1, SYT7	1.1717
GOTERM_BP_FAT	GO:2000300~regulation of synaptic vesicle exocytosis	5	RAB3A, STXBP1, NAPB, RIMS2, STX1B	1.97998
GOTERM_BP_FAT	GO:1903305~regulation of regulated secretory pathway	9	SYT1, RAB3A, CDK5R2, KCNB1, STXBP1, NAPB, SYT7, RIMS2, STX1B	2.72309
GOTERM_BP_FAT	GO:0017157~regulation of exocytosis	11	SYT1, RAB3A, CDK5R2, KCNB1, VSNL1, STXBP1, NAPB, SYT7, RIMS2, STX1B, PCLO	3.07166
GOTERM_BP_FAT	GO:1902580~single-organism cellular localization	33	CPLX3, SYT1, RAB3A, UCHL1, TLR2, PAX6, CACNB2, ARF6, SYT7, NAPB, RIMS2, KCNIP4, AMPH, XBP1, MAPT, DLG4, NEFL, SNAP25, MGARP, NEFM, KCNB1, MAP1B, NFASC, STXBP1, ARL6, STX1B, PCLO, GAS6, STAT3, LIN7A, TULP1, CHGA, DNM1	3.41387
GOTERM_BP_FAT	GO:0048791~calcium ion-regulated exocytosis of neurotransmitter	5	SYT1, SYT7, RIMS2, STX1B, SNAP25	4.0617
GOTERM_BP_FAT	GO:1903307~positive regulation of regulated secretory pathway	6	SYT1, RAB3A, CDK5R2, KCNB1, STXBP1, SYT7	4.93962
GOTERM_BP_FAT	GO:0060627~regulation of vesicle-mediated transport	19	RAB3A, SYT1, UNC119, CDK5R2, MEX3B, KCNB1, STXBP1, VTN, MFGE8, SYT7, NAPB, RIMS2, STX1B, PCLO, GAS6, TULP1, VSNL1, DLG4, DNM1	5.83304
GOTERM_BP_FAT	GO:0016050~vesicle organization	12	SLC17A7, SYT1, RAB3A, TYRP1, PMEL, DLG4, ATP8A2, STXBP1, SYT7, AQP1, STX1B, SNAP25	7.62931
Annotation Cluster 10	Enrichment Score: 3.3214794646668677
Category	Term	Count	Genes	FDR
GOTERM_BP_FAT	GO:0051049~regulation of transport	76	KCNC1, IER3, SYT1, GFAP, CADM1, ATP1B2, PAX6, TLR2, POSTN, RCVRN, VTN, SYT7, KCNIP2, AQP1, KCNJ14, KCNIP4, SLC1A2, MAPT, RASL10B, DLG4, ADAM9, CCKBR, SLC25A5, CRYAB, MADD, STXBP1, CACNG4, MFGE8, PRKCE, PCLO, STX1B, CHGA, GRM6, VSNL1, CARTPT, CPLX4, CPLX3, RAB3A, FXYD3, CDK5R2, PFKFB2, DRD4, KCNA4, HK2, CACNB2, HK1, CACNB4, NAPB, RIMS2, CHD7, XBP1, NEFH, GSTO1, PLA2R1, MLLT6, THBS1, SNAP25, FN1, H…	3.09308e-07
GOTERM_BP_FAT	GO:0007267~cell-cell signaling	56	SYT1, GFAP, SNCB, TLR2, PAX6, SYT7, AQP1, MAPT, RASL10B, DLG4, FGF2, CCKBR, MADD, STXBP1, ARID1B, PRKCE, ARL6, PCLO, STX1B, GRM6, VSNL1, CELF4, CARTPT, CPLX4, CPLX3, RAB3A, KRT6A, PFKFB2, DRD4, SOX2, CACNB2, NAPB, CACNB4, RIMS2, PDE6A, PDE6B, CHD7, DDX3X, XBP1, SNAP25, APBA1, SREBF1, KCNB1, SLC12A5, RAF1, GRIA4, PCDH17, PDE6G, PORCN, LIN7A, CTR9, SLC17A7, ATXN1, NEUROD1, INS2, DNM1	4.1636e-05
GOTERM_BP_FAT	GO:0046903~secretion	47	CPLX4, CPLX3, SYT1, RAB3A, CDK5R2, CADM1, PFKFB2, DRD4, HK2, TLR2, PAX6, POSTN, CACNB4, NAPB, SYT7, RIMS2, AQP1, MIP, PFN1, CHD7, XBP1, RASL10B, HSPA5, PLA2R1, SNAP25, APBA1, ADAM9, FN1, SREBF1, CCKBR, MADD, KCNB1, STXBP1, RAF1, PRKCE, PCLO, STX1B, GAS6, LIN7A, CHGA, SLC26A7, VSNL1, NEUROD1, GLMN, CARTPT, INS2, APBB1	0.00058501
GOTERM_BP_FAT	GO:0030072~peptide hormone secretion	21	SREBF1, CPLX3, CCKBR, MADD, KCNB1, PFKFB2, PAX6, STXBP1, RAF1, SYT7, AQP1, PRKCE, RIMS2, PCLO, CHD7, RASL10B, VSNL1, NEUROD1, CARTPT, INS2, SNAP25	0.000773957
GOTERM_BP_FAT	GO:0051046~regulation of secretion	37	CPLX4, CPLX3, SYT1, RAB3A, CDK5R2, CADM1, PFKFB2, DRD4, TLR2, PAX6, POSTN, NAPB, SYT7, RIMS2, AQP1, CHD7, XBP1, RASL10B, PLA2R1, SNAP25, ADAM9, FN1, SREBF1, CCKBR, MADD, KCNB1, STXBP1, PRKCE, STX1B, PCLO, GAS6, CHGA, VSNL1, GLMN, CARTPT, INS2, APBB1	0.000912908
GOTERM_BP_FAT	GO:0023061~signal release	27	CPLX3, SYT1, RAB3A, PFKFB2, PAX6, SYT7, NAPB, AQP1, RIMS2, CHD7, XBP1, RASL10B, SNAP25, SREBF1, CCKBR, MADD, KCNB1, STXBP1, RAF1, PRKCE, STX1B, PCLO, LIN7A, VSNL1, NEUROD1, CARTPT, INS2	0.00096782
GOTERM_BP_FAT	GO:0002790~peptide secretion	21	SREBF1, CPLX3, CCKBR, MADD, KCNB1, PFKFB2, PAX6, STXBP1, RAF1, SYT7, AQP1, PRKCE, RIMS2, PCLO, CHD7, RASL10B, VSNL1, NEUROD1, CARTPT, INS2, SNAP25	0.00136281
GOTERM_BP_FAT	GO:1903530~regulation of secretion by cell	35	CPLX4, CPLX3, SYT1, RAB3A, CDK5R2, CADM1, PFKFB2, DRD4, TLR2, PAX6, POSTN, NAPB, SYT7, RIMS2, CHD7, XBP1, RASL10B, SNAP25, ADAM9, FN1, SREBF1, CCKBR, MADD, KCNB1, STXBP1, PRKCE, STX1B, PCLO, GAS6, CHGA, VSNL1, GLMN, CARTPT, INS2, APBB1	0.00139368
GOTERM_BP_FAT	GO:0051641~cellular localization	78	IER3, SYT1, TLN2, CROCC, UCHL1, PAX6, TLR2, CTCF, SYT7, CNGB1, YBX1, KCNIP4, HOOK1, MAPT, DLG4, FAM83H, FGF2, CRYAB, ANP32E, STXBP1, ARL6, PRKCE, PCLO, STX1B, CHGA, VSNL1, THOC6, TMSB4X, CPLX4, CPLX3, RAB3A, DRD4, HK2, CACNB2, HK1, ARF6, NAPB, RIMS2, AMPH, PFN1, PPP1R3C, CHD7, DDX3X, XBP1, NEFH, GSTO1, HSPA5, PPP2R2B, NEFL, SNAP25, NEFM, APBA1, MGARP, REEP6, SREBF1, TRPC3, NIN, BC027072, KCNB1, M…	0.00143446
GOTERM_BP_FAT	GO:0032940~secretion by cell	42	CPLX4, CPLX3, SYT1, RAB3A, CDK5R2, CADM1, PFKFB2, DRD4, TLR2, PAX6, POSTN, NAPB, SYT7, RIMS2, AQP1, PFN1, CHD7, XBP1, RASL10B, HSPA5, SNAP25, APBA1, ADAM9, FN1, SREBF1, CCKBR, MADD, KCNB1, STXBP1, RAF1, PRKCE, STX1B, PCLO, GAS6, LIN7A, CHGA, VSNL1, NEUROD1, GLMN, CARTPT, INS2, APBB1	0.00144624
GOTERM_BP_FAT	GO:0051050~positive regulation of transport	44	KCNC1, SYT1, RAB3A, CDK5R2, CADM1, ATP1B2, PFKFB2, DRD4, TLR2, PAX6, CACNB2, VTN, POSTN, SYT7, AQP1, SLC1A2, XBP1, RASL10B, GSTO1, MLLT6, PLA2R1, SNAP25, ADAM9, HCN1, TRPC3, CCKBR, MEX3B, KCNB1, STXBP1, RNF207, MFGE8, PRKCE, STX1B, GAS6, SYNGR3, TULP1, VSNL1, GRM6, ATP8A2, GLMN, CARTPT, INS2, APBB1, DNM1	0.0014559
GOTERM_BP_FAT	GO:0042886~amide transport	22	SREBF1, CPLX3, CCKBR, MADD, KCNB1, PFKFB2, PAX6, STXBP1, TLR2, RAF1, SYT7, AQP1, PRKCE, RIMS2, PCLO, CHD7, RASL10B, VSNL1, NEUROD1, CARTPT, INS2, SNAP25	0.00213767
GOTERM_BP_FAT	GO:0015833~peptide transport	21	SREBF1, CPLX3, CCKBR, MADD, KCNB1, PFKFB2, PAX6, STXBP1, RAF1, SYT7, AQP1, PRKCE, RIMS2, PCLO, CHD7, RASL10B, VSNL1, NEUROD1, CARTPT, INS2, SNAP25	0.00334934
GOTERM_BP_FAT	GO:0051047~positive regulation of secretion	25	SYT1, RAB3A, CDK5R2, CADM1, PFKFB2, TLR2, PAX6, POSTN, SYT7, AQP1, XBP1, RASL10B, PLA2R1, SNAP25, ADAM9, CCKBR, KCNB1, STXBP1, PRKCE, STX1B, VSNL1, GLMN, CARTPT, INS2, APBB1	0.00577955
GOTERM_BP_FAT	GO:1903532~positive regulation of secretion by cell	23	RAB3A, SYT1, CDK5R2, CADM1, CCKBR, KCNB1, PFKFB2, PAX6, STXBP1, TLR2, POSTN, SYT7, PRKCE, STX1B, XBP1, RASL10B, VSNL1, CARTPT, GLMN, INS2, APBB1, SNAP25, ADAM9	0.0191674
GOTERM_BP_FAT	GO:0046879~hormone secretion	21	SREBF1, CPLX3, CCKBR, MADD, KCNB1, PFKFB2, PAX6, STXBP1, RAF1, SYT7, AQP1, PRKCE, RIMS2, PCLO, CHD7, RASL10B, VSNL1, NEUROD1, CARTPT, INS2, SNAP25	0.0280033
GOTERM_BP_FAT	GO:0071705~nitrogen compound transport	32	CPLX3, SYT1, PFKFB2, TLR2, PAX6, SYT7, CACNB4, AQP1, RIMS2, SLC1A2, CHD7, XBP1, RASL10B, SNAP25, APBA1, SREBF1, CCKBR, MADD, KCNB1, SLC12A5, STXBP1, RAF1, PRKCE, PCLO, SRSF3, SLC17A7, CHGA, VSNL1, THOC6, NEUROD1, CARTPT, INS2	0.0288013
GOTERM_BP_FAT	GO:0009914~hormone transport	21	SREBF1, CPLX3, CCKBR, MADD, KCNB1, PFKFB2, PAX6, STXBP1, RAF1, SYT7, AQP1, PRKCE, RIMS2, PCLO, CHD7, RASL10B, VSNL1, NEUROD1, CARTPT, INS2, SNAP25	0.0385636
GOTERM_BP_FAT	GO:0009306~protein secretion	26	CPLX3, CADM1, PFKFB2, DRD4, TLR2, POSTN, SYT7, RIMS2, XBP1, SNAP25, ADAM9, FN1, SREBF1, MADD, KCNB1, STXBP1, RAF1, PRKCE, PCLO, GAS6, VSNL1, CARTPT, GLMN, NEUROD1, INS2, APBB1	0.041916
GOTERM_BP_FAT	GO:0010817~regulation of hormone levels	24	SREBF1, CPLX3, CCKBR, MADD, KCNB1, PFKFB2, PAX6, STXBP1, RAF1, ADH7, SYT7, AQP1, RIMS2, PRKCE, PCLO, RDH12, CHD7, ADH1, RASL10B, VSNL1, NEUROD1, CARTPT, INS2, SNAP25	0.276022
GOTERM_BP_FAT	GO:0090276~regulation of peptide hormone secretion	15	SREBF1, CCKBR, MADD, KCNB1, PFKFB2, PAX6, STXBP1, SYT7, PRKCE, CHD7, VSNL1, RASL10B, CARTPT, INS2, SNAP25	0.308996
GOTERM_BP_FAT	GO:0002791~regulation of peptide secretion	15	SREBF1, CCKBR, MADD, KCNB1, PFKFB2, PAX6, STXBP1, SYT7, PRKCE, CHD7, VSNL1, RASL10B, CARTPT, INS2, SNAP25	0.384352
GOTERM_BP_FAT	GO:0090087~regulation of peptide transport	15	SREBF1, CCKBR, MADD, KCNB1, PFKFB2, PAX6, STXBP1, SYT7, PRKCE, CHD7, VSNL1, RASL10B, CARTPT, INS2, SNAP25	0.42367
GOTERM_BP_FAT	GO:0050708~regulation of protein secretion	21	SREBF1, CADM1, MADD, KCNB1, PFKFB2, DRD4, STXBP1, TLR2, POSTN, SYT7, PRKCE, GAS6, XBP1, VSNL1, CARTPT, GLMN, INS2, APBB1, SNAP25, ADAM9, FN1	0.560016
GOTERM_BP_FAT	GO:0033036~macromolecule localization	77	CADM1, TLN2, CROCC, ATP10A, PAX6, VPS37A, TLR2, POSTN, CTCF, SYT7, CNGB1, YBX1, KCNIP4, HOOK1, DLG4, FAM83H, ADAM9, MADD, MPP4, STXBP1, APOLD1, ARL6, PRKCE, PCLO, STX1B, VSNL1, THOC6, CARTPT, TMSB4X, CPLX3, RAB3A, PFKFB2, DRD4, HK2, CACNB2, HK1, ARF6, NAPB, RIMS2, MIP, PFN1, PPP1R3C, DDX3X, XBP1, HSPA5, PLA2R1, PPP2R2B, THBS1, SNAP25, APBA1, MGARP, FN1, HCN1, SREBF1, UNC119, BC027072, KCNB1, MEX3…	0.660922
GOTERM_BP_FAT	GO:0008104~protein localization	69	CADM1, TLN2, CROCC, VPS37A, TLR2, PAX6, POSTN, CTCF, SYT7, CNGB1, KCNIP4, YBX1, HOOK1, DLG4, FAM83H, ADAM9, MADD, MPP4, STXBP1, ARL6, PRKCE, PCLO, STX1B, VSNL1, CARTPT, TMSB4X, CPLX3, RAB3A, PFKFB2, DRD4, HK2, CACNB2, HK1, ARF6, NAPB, RIMS2, PFN1, PPP1R3C, DDX3X, XBP1, HSPA5, PPP2R2B, SNAP25, APBA1, MGARP, FN1, HCN1, SREBF1, UNC119, BC027072, KCNB1, MEX3B, NFASC, RAF1, GAS6, STAT3, LIN7A, GNGT1, …	0.78829
GOTERM_BP_FAT	GO:0046883~regulation of hormone secretion	15	SREBF1, CCKBR, MADD, KCNB1, PFKFB2, PAX6, STXBP1, SYT7, PRKCE, CHD7, VSNL1, RASL10B, CARTPT, INS2, SNAP25	2.89525
Annotation Cluster 11	Enrichment Score: 3.067736355032993
Category	Term	Count	Genes	FDR
GOTERM_BP_FAT	GO:0015672~monovalent inorganic cation transport	22	HCN1, KCNC1, FXYD3, COX8B, ATP1B2, KCNB1, SCN2A, SLC12A5, DRD4, ATP1A3, KCNA4, RNF207, ATP6V1G1, KCNIP2, MAGED2, AQP1, KCNJ14, KCNIP4, SLC17A7, SLC17A1, SLC4A7, MLLT6	0.141928
GOTERM_BP_FAT	GO:0035725~sodium ion transmembrane transport	8	HCN1, SLC17A7, FXYD3, ATP1B2, SLC17A1, SCN2A, DRD4, ATP1A3	3.70344
GOTERM_BP_FAT	GO:0006814~sodium ion transport	11	HCN1, SLC17A7, FXYD3, ATP1B2, SLC17A1, SCN2A, DRD4, ATP1A3, SLC4A7, MAGED2, MLLT6	7.56492
Annotation Cluster 12	Enrichment Score: 2.369433254766958
Category	Term	Count	Genes	FDR
GOTERM_BP_FAT	GO:0047497~mitochondrion transport along microtubule	5	MAPT, UCHL1, MAP1B, NEFL, MGARP	0.0756363
GOTERM_BP_FAT	GO:0034643~establishment of mitochondrion localization, microtubule-mediated	5	MAPT, UCHL1, MAP1B, NEFL, MGARP	0.0756363
GOTERM_BP_FAT	GO:0051654~establishment of mitochondrion localization	5	MAPT, UCHL1, MAP1B, NEFL, MGARP	0.219004
GOTERM_BP_FAT	GO:0019896~axonal transport of mitochondrion	3	UCHL1, NEFL, MGARP	6.5056
GOTERM_BP_FAT	GO:0051646~mitochondrion localization	5	MAPT, UCHL1, MAP1B, NEFL, MGARP	9.73035
Annotation Cluster 13	Enrichment Score: 2.305408640192136
Category	Term	Count	Genes	FDR
GOTERM_BP_FAT	GO:0060079~excitatory postsynaptic potential	7	SLC17A7, ATXN1, CELF4, DRD4, DLG4, RIMS2, STX1B	3.91315
GOTERM_BP_FAT	GO:0099565~chemical synaptic transmission, postsynaptic	7	SLC17A7, ATXN1, CELF4, DRD4, DLG4, RIMS2, STX1B	7.14498
GOTERM_BP_FAT	GO:1905114~cell surface receptor signaling pathway involved in cell-cell signaling	19	KRT6A, DRD4, SOX2, TLR2, RIMS2, ARL6, STX1B, PDE6G, PORCN, CTR9, SLC17A7, PDE6A, ATXN1, PDE6B, DDX3X, CELF4, DLG4, INS2, FGF2	7.49283
GOTERM_BP_FAT	GO:0060078~regulation of postsynaptic membrane potential	7	SLC17A7, ATXN1, CELF4, DRD4, DLG4, RIMS2, STX1B	8.0593
Annotation Cluster 14	Enrichment Score: 2.239252005945757
Category	Term	Count	Genes	FDR
GOTERM_BP_FAT	GO:0007603~phototransduction, visible light	5	GNAT1, AIPL1, GNB1, RHO, RS1	0.0297832
GOTERM_BP_FAT	GO:0016056~rhodopsin mediated signaling pathway	3	GNAT1, RHO, RS1	9.48969
Annotation Cluster 15	Enrichment Score: 2.1908130207525716
Category	Term	Count	Genes	FDR
GOTERM_BP_FAT	GO:0007417~central nervous system development	33	SYT1, GFAP, CDK5R2, CADM1, AGTPBP1, SOX2, TLR2, PAX6, DSCAML1, VTN, AQP1, ATP2B1, SLC1A2, CHD7, CASZ1, MKKS, NEFH, SLC4A7, HSPA5, FGF2, NEFL, INA, NIN, BHLHE22, ARL6, STAT3, SYNGR3, SLC17A7, ID2, FYN, MAP2, THOC6, NEUROD1	3.9436
GOTERM_BP_FAT	GO:0007420~brain development	26	SYT1, CDK5R2, CADM1, AGTPBP1, SOX2, PAX6, DSCAML1, AQP1, ATP2B1, SLC1A2, CHD7, MKKS, SLC4A7, NEFH, HSPA5, NEFL, FGF2, INA, BHLHE22, NIN, ARL6, SYNGR3, SLC17A7, ID2, FYN, NEUROD1	9.41951
Annotation Cluster 16	Enrichment Score: 2.1593632081420853
Category	Term	Count	Genes	FDR
GOTERM_BP_FAT	GO:0055082~cellular chemical homeostasis	33	ATP1B2, HK2, HK1, CNGB1, CACNB4, AQP1, CALB2, MIP, PDE6A, ATP2B1, PDE6B, CHD7, XBP1, DLG4, SLC4A7, GSTO1, FGF2, TRPC3, CCKBR, KCNB1, SLC12A5, ATP1A3, RAF1, PRKCE, CNGA1, GAS6, SLC17A7, GNB1, SLC26A7, VSNL1, NEUROD1, CARTPT, CP	0.0595581
GOTERM_BP_FAT	GO:0042592~homeostatic process	56	RP1, CROCC, ATP1B2, PAX6, RP1L1, CNGB1, AQP1, CALB2, ATP2B1, DLG4, MKKS, FGF2, CCKBR, PRKCE, CNGA1, GNB1, SLC26A7, VSNL1, CARTPT, HBB-BS, HBB-BT, HK2, HK1, CACNB4, GPI1, PDE6A, MIP, PDE6B, CHD7, XBP1, SLC4A7, GSTO1, MLLT6, SPP1, HCN1, AIPL1, TRPC3, MAK, KCNB1, SLC12A5, ATP1A3, RAF1, GAS6, STAT3, SLC17A7, PROM1, HBA-A1, HBA-A2, TULP1, CCNB2, ID2, NEUROD1, CP, GK, INS2, RHO	0.187988
GOTERM_BP_FAT	GO:0048878~chemical homeostasis	40	ATP1B2, PAX6, HK2, HK1, CACNB4, CNGB1, AQP1, GPI1, CALB2, MIP, PDE6A, ATP2B1, PDE6B, CHD7, XBP1, DLG4, SLC4A7, GSTO1, MLLT6, FGF2, HCN1, TRPC3, CCKBR, KCNB1, SLC12A5, ATP1A3, RAF1, PRKCE, STAT3, CNGA1, GAS6, SLC17A7, SLC26A7, GNB1, VSNL1, NEUROD1, CARTPT, GK, CP, INS2	0.33708
GOTERM_BP_FAT	GO:0019725~cellular homeostasis	33	ATP1B2, HK2, HK1, CNGB1, CACNB4, AQP1, CALB2, MIP, PDE6A, ATP2B1, PDE6B, CHD7, XBP1, DLG4, SLC4A7, GSTO1, FGF2, TRPC3, CCKBR, KCNB1, SLC12A5, ATP1A3, RAF1, PRKCE, CNGA1, GAS6, SLC17A7, GNB1, SLC26A7, VSNL1, NEUROD1, CARTPT, CP	0.61338
GOTERM_BP_FAT	GO:0030003~cellular cation homeostasis	22	TRPC3, CCKBR, ATP1B2, SLC12A5, ATP1A3, CNGB1, CACNB4, PRKCE, CALB2, CNGA1, ATP2B1, SLC17A7, PDE6A, PDE6B, CHD7, SLC26A7, GNB1, DLG4, SLC4A7, GSTO1, CP, FGF2	9.0395
Annotation Cluster 17	Enrichment Score: 1.9041959410133715
Category	Term	Count	Genes	FDR
GOTERM_BP_FAT	GO:0012501~programmed cell death	55	IER3, CADM1, SNCB, YBX3, AQP1, YBX1, MAPT, FGF2, CCAR1, CRYAA, CCKBR, MADD, CRYAB, SLC25A5, SCN2A, ANP32E, STXBP1, CECR2, PRKCE, GNB1, THOC6, CRYBA1, SOX2, HK2, HK1, ARF6, GPI1, DAPL1, NPTX1, DDX3X, XBP1, CKMT1, SLC4A7, HSPA5, THBS1, PPP2R2B, NEFL, SPP1, FN1, AIPL1, KCNB1, RAF1, GAS6, STAT3, GNGT1, MEF2D, VCP, FYN, IFT57, NEUROD1, INS2, PERP, APBB1, IGFBP3, GRK1	2.98749
GOTERM_BP_FAT	GO:0006915~apoptotic process	52	IER3, CADM1, SNCB, YBX3, AQP1, YBX1, MAPT, CCAR1, CRYAA, CCKBR, MADD, CRYAB, SLC25A5, SCN2A, STXBP1, CECR2, PRKCE, GNB1, THOC6, CRYBA1, SOX2, HK2, HK1, ARF6, GPI1, DAPL1, NPTX1, DDX3X, XBP1, CKMT1, HSPA5, THBS1, PPP2R2B, NEFL, SPP1, FN1, AIPL1, KCNB1, RAF1, STAT3, GAS6, GNGT1, MEF2D, VCP, FYN, IFT57, NEUROD1, INS2, PERP, APBB1, IGFBP3, GRK1	4.60945
GOTERM_BP_FAT	GO:0008219~cell death	56	IER3, CADM1, SNCB, YBX3, AQP1, YBX1, MAPT, FGF2, CCAR1, CRYAA, CCKBR, MADD, CRYAB, SLC25A5, SCN2A, ANP32E, STXBP1, CECR2, PRKCE, CHGA, GNB1, THOC6, CRYBA1, SOX2, HK2, HK1, ARF6, GPI1, DAPL1, NPTX1, DDX3X, XBP1, CKMT1, SLC4A7, HSPA5, THBS1, PPP2R2B, NEFL, SPP1, FN1, AIPL1, KCNB1, RAF1, GAS6, STAT3, GNGT1, MEF2D, VCP, FYN, IFT57, NEUROD1, INS2, PERP, APBB1, IGFBP3, GRK1	7.89907
Annotation Cluster 18	Enrichment Score: 1.9033502556427726
Category	Term	Count	Genes	FDR
GOTERM_BP_FAT	GO:0007010~cytoskeleton organization	38	RP1, KRT6A, GFAP, CROCC, TLN2, ELN, PAX6, RP1L1, ARF6, AQP1, CCDC39, TPM1, PFN1, MAPT, CAMSAP1, TUBB5, MKKS, NEFH, KRT4, FAM83H, NEFL, NEFM, INA, STMN3, NIN, CRYAA, CRYAB, MAP1B, RAF1, KRT13, DPYSL3, PRKCE, PCLO, EPB41L2, MAP2, ATP8A2, TMSB4X, CRK	1.79006
Annotation Cluster 19	Enrichment Score: 1.8982958180875766
Category	Term	Count	Genes	FDR
GOTERM_BP_FAT	GO:0010038~response to metal ion	17	HCN1, SYT1, GUCA1A, ADCY1, TRPC3, CRYAA, AQP1, GPI1, NPTX1, ID2, HSPA5, CP, IGFBP2, THBS1, APBB1, ADAM9, FN1	1.41296
Annotation Cluster 20	Enrichment Score: 1.841865663168683
Category	Term	Count	Genes	FDR
GOTERM_BP_FAT	GO:0034765~regulation of ion transmembrane transport	20	HCN1, KCNC1, FXYD3, ATP1B2, KCNB1, DRD4, KCNA4, HK1, CACNG4, CACNB2, RNF207, CACNB4, PRKCE, KCNIP2, KCNJ14, KCNIP4, CHD7, DLG4, GSTO1, THBS1	0.358669
GOTERM_BP_FAT	GO:0043269~regulation of ion transport	25	KCNC1, FXYD3, ATP1B2, DRD4, KCNA4, HK1, CACNB2, RCVRN, CACNB4, KCNIP2, KCNJ14, KCNIP4, CHD7, DLG4, GSTO1, PLA2R1, MLLT6, THBS1, HCN1, TRPC3, KCNB1, CACNG4, RNF207, PRKCE, GRM6	0.767927
GOTERM_BP_FAT	GO:0032409~regulation of transporter activity	13	HCN1, FXYD3, ATP1B2, DRD4, DLG4, CACNB2, CACNG4, HK1, RNF207, GSTO1, INS2, CACNB4, SYNGR3	1.49434
GOTERM_BP_FAT	GO:0022898~regulation of transmembrane transporter activity	12	HCN1, FXYD3, ATP1B2, DRD4, DLG4, CACNB2, CACNG4, HK1, RNF207, GSTO1, INS2, CACNB4	2.91071
GOTERM_BP_FAT	GO:1904062~regulation of cation transmembrane transport	13	HCN1, KCNC1, FXYD3, CHD7, ATP1B2, DRD4, CACNB2, RNF207, GSTO1, CACNB4, KCNIP2, PRKCE, KCNIP4	3.46843
GOTERM_BP_FAT	GO:0032412~regulation of ion transmembrane transporter activity	11	HCN1, FXYD3, ATP1B2, DRD4, DLG4, CACNB2, CACNG4, HK1, RNF207, GSTO1, CACNB4	7.03832
GOTERM_BP_FAT	GO:0010959~regulation of metal ion transport	16	KCNC1, FXYD3, TRPC3, ATP1B2, DRD4, CACNB2, RCVRN, RNF207, CACNB4, PRKCE, KCNIP2, KCNIP4, CHD7, GRM6, GSTO1, MLLT6	8.35839
Annotation Cluster 22	Enrichment Score: 1.7999700930091909
Category	Term	Count	Genes	FDR
GOTERM_BP_FAT	GO:0045956~positive regulation of calcium ion-dependent exocytosis	5	SYT1, CDK5R2, KCNB1, STXBP1, SYT7	1.1717
GOTERM_BP_FAT	GO:1903307~positive regulation of regulated secretory pathway	6	SYT1, RAB3A, CDK5R2, KCNB1, STXBP1, SYT7	4.93962
Annotation Cluster 23	Enrichment Score: 1.7608604846979814
Category	Term	Count	Genes	FDR
GOTERM_BP_FAT	GO:0071805~potassium ion transmembrane transport	10	HCN1, KCNC1, ATP1B2, KCNB1, KCNA4, ATP1A3, RNF207, KCNIP2, KCNJ14, KCNIP4	4.88371
GOTERM_BP_FAT	GO:0071804~cellular potassium ion transport	10	HCN1, KCNC1, ATP1B2, KCNB1, KCNA4, ATP1A3, RNF207, KCNIP2, KCNJ14, KCNIP4	5.09996
Annotation Cluster 24	Enrichment Score: 1.7190563827143244
Category	Term	Count	Genes	FDR
GOTERM_BP_FAT	GO:0032507~maintenance of protein location in cell	7	PFN1, TLN2, HK2, HK1, TMSB4X, HSPA5, PLEKHA2	9.57579
Annotation Cluster 25	Enrichment Score: 1.5813441209609005
Category	Term	Count	Genes	FDR
GOTERM_BP_FAT	GO:0006163~purine nucleotide metabolic process	22	IER3, AIPL1, GUCA1A, ADCY1, COX8B, PFKFB2, DRD4, HK2, HK1, CACNB4, AQP1, GPI1, GUCY2E, STAT3, PDE6A, PDE6B, CHGA, VCP, INS2, THBS1, GUK1, IMPDH1	0.671112
GOTERM_BP_FAT	GO:0072521~purine-containing compound metabolic process	22	IER3, AIPL1, GUCA1A, ADCY1, COX8B, PFKFB2, DRD4, HK2, HK1, CACNB4, AQP1, GPI1, GUCY2E, STAT3, PDE6A, PDE6B, CHGA, VCP, INS2, THBS1, GUK1, IMPDH1	1.90871
GOTERM_BP_FAT	GO:0009179~purine ribonucleoside diphosphate metabolic process	8	IER3, PFKFB2, HK2, HK1, INS2, GUK1, GPI1, STAT3	2.0492
GOTERM_BP_FAT	GO:0009135~purine nucleoside diphosphate metabolic process	8	IER3, PFKFB2, HK2, HK1, INS2, GUK1, GPI1, STAT3	2.0492
GOTERM_BP_FAT	GO:0009150~purine ribonucleotide metabolic process	20	IER3, GUCA1A, ADCY1, COX8B, PFKFB2, DRD4, HK2, HK1, CACNB4, AQP1, GPI1, GUCY2E, STAT3, PDE6A, PDE6B, CHGA, VCP, INS2, GUK1, IMPDH1	2.10925
GOTERM_BP_FAT	GO:0046939~nucleotide phosphorylation	8	IER3, PFKFB2, HK2, HK1, INS2, GUK1, GPI1, STAT3	2.69327
GOTERM_BP_FAT	GO:0009185~ribonucleoside diphosphate metabolic process	8	IER3, PFKFB2, HK2, HK1, INS2, GUK1, GPI1, STAT3	3.06827
GOTERM_BP_FAT	GO:0009259~ribonucleotide metabolic process	20	IER3, GUCA1A, ADCY1, COX8B, PFKFB2, DRD4, HK2, HK1, CACNB4, AQP1, GPI1, GUCY2E, STAT3, PDE6A, PDE6B, CHGA, VCP, INS2, GUK1, IMPDH1	3.15376
GOTERM_BP_FAT	GO:0006096~glycolytic process	7	IER3, PFKFB2, HK2, HK1, INS2, GPI1, STAT3	3.91315
GOTERM_BP_FAT	GO:0009167~purine ribonucleoside monophosphate metabolic process	13	IER3, COX8B, PFKFB2, HK2, HK1, GPI1, STAT3, PDE6A, PDE6B, VCP, INS2, IMPDH1, GUK1	3.98775
GOTERM_BP_FAT	GO:0019693~ribose phosphate metabolic process	20	IER3, GUCA1A, ADCY1, COX8B, PFKFB2, DRD4, HK2, HK1, CACNB4, AQP1, GPI1, GUCY2E, STAT3, PDE6A, PDE6B, CHGA, VCP, INS2, GUK1, IMPDH1	4.0844
GOTERM_BP_FAT	GO:0009126~purine nucleoside monophosphate metabolic process	13	IER3, COX8B, PFKFB2, HK2, HK1, GPI1, STAT3, PDE6A, PDE6B, VCP, INS2, IMPDH1, GUK1	4.12929
GOTERM_BP_FAT	GO:0006757~ATP generation from ADP	7	IER3, PFKFB2, HK2, HK1, INS2, GPI1, STAT3	4.20597
GOTERM_BP_FAT	GO:0006733~oxidoreduction coenzyme metabolic process	10	IER3, CBR2, VCP, PFKFB2, UBIAD1, HK2, HK1, INS2, GPI1, STAT3	4.88371
GOTERM_BP_FAT	GO:0009117~nucleotide metabolic process	23	IER3, AIPL1, GUCA1A, ADCY1, COX8B, PFKFB2, DRD4, HK2, HK1, CACNB4, AQP1, GPI1, GUCY2E, STAT3, PDE6A, PDE6B, CHGA, CBR2, VCP, INS2, THBS1, GUK1, IMPDH1	5.29809
GOTERM_BP_FAT	GO:0009161~ribonucleoside monophosphate metabolic process	13	IER3, COX8B, PFKFB2, HK2, HK1, GPI1, STAT3, PDE6A, PDE6B, VCP, INS2, IMPDH1, GUK1	5.92678
GOTERM_BP_FAT	GO:0006753~nucleoside phosphate metabolic process	23	IER3, AIPL1, GUCA1A, ADCY1, COX8B, PFKFB2, DRD4, HK2, HK1, CACNB4, AQP1, GPI1, GUCY2E, STAT3, PDE6A, PDE6B, CHGA, CBR2, VCP, INS2, THBS1, GUK1, IMPDH1	6.35285
GOTERM_BP_FAT	GO:0046031~ADP metabolic process	7	IER3, PFKFB2, HK2, HK1, INS2, GPI1, STAT3	7.14498
GOTERM_BP_FAT	GO:0009123~nucleoside monophosphate metabolic process	13	IER3, COX8B, PFKFB2, HK2, HK1, GPI1, STAT3, PDE6A, PDE6B, VCP, INS2, IMPDH1, GUK1	7.57848
GOTERM_BP_FAT	GO:0055086~nucleobase-containing small molecule metabolic process	24	IER3, AIPL1, GUCA1A, ADCY1, COX8B, PFKFB2, DRD4, HK2, HK1, CACNB4, AQP1, GPI1, GUCY2E, STAT3, PDE6A, PDE6B, CHGA, CBR2, VCP, PDC, INS2, THBS1, GUK1, IMPDH1	8.06478
GOTERM_BP_FAT	GO:0044724~single-organism carbohydrate catabolic process	8	IER3, PFKFB2, HK2, HK1, INS2, GK, GPI1, STAT3	8.4365
GOTERM_BP_FAT	GO:0009132~nucleoside diphosphate metabolic process	8	IER3, PFKFB2, HK2, HK1, INS2, GUK1, GPI1, STAT3	8.4365
GOTERM_BP_FAT	GO:0046496~nicotinamide nucleotide metabolic process	9	IER3, CBR2, VCP, PFKFB2, HK2, HK1, INS2, GPI1, STAT3	8.44058
GOTERM_BP_FAT	GO:0019362~pyridine nucleotide metabolic process	9	IER3, CBR2, VCP, PFKFB2, HK2, HK1, INS2, GPI1, STAT3	8.44058
GOTERM_BP_FAT	GO:0072524~pyridine-containing compound metabolic process	9	IER3, CBR2, VCP, PFKFB2, HK2, HK1, INS2, GPI1, STAT3	9.18171

## Sheet: GO-p29_703_5%_dw300
Supplementary Table 3: BP enrichment analysis on 300 DEGs inhibited at P29. The threshold for statistical significance of GOEA was FDR<0,1 and Enrichment Score ≥1.5
Annotation Cluster 1	Enrichment Score: 4.615273658730576
Category	Term	Count	Genes	FDR
GOTERM_BP_FAT	GO:0001568~blood vessel development	26	FGFR2, EGR1, B4GALT1, COL18A1, RAMP2, NOG, DAB2IP, EPAS1, DICER1, FZD4, JUNB, THSD7A, AP2B1, PTGIS, LRP1, BTG1, APOE, JUN, VEGFA, SEMA3C, RAPGEF3, JAM3, COL8A2, KLF4, SEMA4A, LRP5	0.00815645
GOTERM_BP_FAT	GO:0048514~blood vessel morphogenesis	23	FGFR2, B4GALT1, COL18A1, RAMP2, NOG, DAB2IP, EPAS1, DICER1, FZD4, JUNB, THSD7A, PTGIS, LRP1, APOE, BTG1, JUN, VEGFA, RAPGEF3, COL8A2, JAM3, SEMA4A, KLF4, LRP5	0.0160833
GOTERM_BP_FAT	GO:0001944~vasculature development	26	FGFR2, EGR1, B4GALT1, COL18A1, RAMP2, NOG, DAB2IP, EPAS1, DICER1, FZD4, JUNB, THSD7A, AP2B1, PTGIS, LRP1, BTG1, APOE, JUN, VEGFA, SEMA3C, RAPGEF3, JAM3, COL8A2, KLF4, SEMA4A, LRP5	0.0209585
GOTERM_BP_FAT	GO:0072358~cardiovascular system development	33	FGFR2, NOG, UTY, DICER1, SOX9, AP2B1, PTGIS, IFT20, SORBS2, APOE, SEMA3C, RAPGEF3, COL8A2, COL18A1, B4GALT1, EGR1, RAMP2, DAB2IP, EPAS1, ADGRG6, FZD4, JUNB, THSD7A, LRP1, NXN, BTG1, JUN, VEGFA, GAA, JAM3, SEMA4A, KLF4, LRP5	0.0740365
GOTERM_BP_FAT	GO:0072359~circulatory system development	33	FGFR2, NOG, UTY, DICER1, SOX9, AP2B1, PTGIS, IFT20, SORBS2, APOE, SEMA3C, RAPGEF3, COL8A2, COL18A1, B4GALT1, EGR1, RAMP2, DAB2IP, EPAS1, ADGRG6, FZD4, JUNB, THSD7A, LRP1, NXN, BTG1, JUN, VEGFA, GAA, JAM3, SEMA4A, KLF4, LRP5	0.0740365
GOTERM_BP_FAT	GO:0048646~anatomical structure formation involved in morphogenesis	37	FGFR2, NOG, DZIP1, DICER1, SOX9, ATP2B2, PTGIS, IFT20, SEMA3C, RAPGEF3, COL8A2, EHD3, HAP1, COL18A1, B4GALT1, RAMP2, DAB2IP, NF2, EPAS1, ADGRG6, SPAG1, WLS, TET1, JUNB, THSD7A, DUSP4, RDH10, BTG1, JUN, VEGFA, TFAP2C, H2-DMA, PMP22, JAM3, SEMA4A, KLF4, LRP5	0.0753573
GOTERM_BP_FAT	GO:0001525~angiogenesis	18	FGFR2, B4GALT1, COL18A1, RAMP2, DAB2IP, EPAS1, DICER1, THSD7A, PTGIS, BTG1, JUN, VEGFA, RAPGEF3, COL8A2, JAM3, KLF4, SEMA4A, LRP5	0.363083
Annotation Cluster 2	Enrichment Score: 3.2027550832953335
Category	Term	Count	Genes	FDR
GOTERM_BP_FAT	GO:0051270~regulation of cellular component movement	30	NOG, ABI3, SOX9, CD74, TRF, DOCK1, APOE, PDE4B, SEMA3C, RGN, RAPGEF4, RAPGEF3, HAP1, CSF1R, COL18A1, B4GALT1, EGR1, DAB2IP, IRS2, CREB3, PADI2, SLC9A3R1, LRP1, JUN, VEGFA, SDCBP, JAM3, SEMA4A, KLF4, IGFBP5	0.0168897
GOTERM_BP_FAT	GO:0040012~regulation of locomotion	28	NOG, ABI3, SOX9, CD74, TRF, DOCK1, APOE, SEMA3C, RGN, RAPGEF4, RAPGEF3, CSF1R, COL18A1, EGR1, IRS2, DAB2IP, CREB3, PADI2, SLC9A3R1, LRP1, JUN, VEGFA, SDCBP, JAM3, TSHR, SEMA4A, KLF4, IGFBP5	0.0688046
GOTERM_BP_FAT	GO:2000145~regulation of cell motility	27	NOG, ABI3, SOX9, CD74, TRF, DOCK1, APOE, RGN, SEMA3C, RAPGEF4, RAPGEF3, CSF1R, COL18A1, EGR1, IRS2, DAB2IP, CREB3, PADI2, SLC9A3R1, LRP1, JUN, VEGFA, SDCBP, JAM3, SEMA4A, KLF4, IGFBP5	0.0839527
GOTERM_BP_FAT	GO:0030334~regulation of cell migration	25	NOG, ABI3, SOX9, CD74, DOCK1, APOE, SEMA3C, RAPGEF4, RAPGEF3, CSF1R, COL18A1, EGR1, DAB2IP, IRS2, CREB3, PADI2, SLC9A3R1, LRP1, JUN, VEGFA, SDCBP, JAM3, KLF4, SEMA4A, IGFBP5	0.253693
GOTERM_BP_FAT	GO:0006928~movement of cell or subcellular component	44	NOG, UTY, ABI3, SOX9, TRF, CD74, DOCK1, IFT20, APOE, SORBS2, PDE4B, WIPF2, SEMA3C, RGN, RAPGEF4, RAPGEF3, LGI1, HAP1, PLTP, CSF1R, EGR1, B4GALT1, COL18A1, PHACTR1, DAB2IP, IRS2, CREB3, FSCN1, PADI2, SLC9A3R1, ELMO3, LRP1, JUN, VEGFA, SDCBP, UBB, KCNH2, JAM3, FEZ2, KLF4, LCP1, SEMA4A, LRP5, IGFBP5	0.280428
GOTERM_BP_FAT	GO:0040011~locomotion	40	NOG, ABI3, SOX9, TRF, CD74, ATP2B2, DOCK1, APOE, SORBS2, PDE4B, SEMA3C, RGN, RAPGEF4, RAPGEF3, LGI1, PLTP, CSF1R, EGR1, B4GALT1, COL18A1, PHACTR1, DAB2IP, IRS2, CREB3, FSCN1, PADI2, SLC9A3R1, FZD4, ELMO3, LRP1, JUN, VEGFA, SDCBP, JAM3, FEZ2, SEMA4A, KLF4, LCP1, LRP5, IGFBP5	0.377591
GOTERM_BP_FAT	GO:0048870~cell motility	36	NOG, ABI3, SOX9, TRF, CD74, DOCK1, APOE, SORBS2, PDE4B, SEMA3C, RGN, RAPGEF4, RAPGEF3, PLTP, CSF1R, EGR1, COL18A1, B4GALT1, PHACTR1, DAB2IP, IRS2, CREB3, FSCN1, PADI2, SLC9A3R1, ELMO3, LRP1, JUN, VEGFA, SDCBP, JAM3, SEMA4A, KLF4, LCP1, LRP5, IGFBP5	0.596324
GOTERM_BP_FAT	GO:0051674~localization of cell	36	NOG, ABI3, SOX9, TRF, CD74, DOCK1, APOE, SORBS2, PDE4B, SEMA3C, RGN, RAPGEF4, RAPGEF3, PLTP, CSF1R, EGR1, COL18A1, B4GALT1, PHACTR1, DAB2IP, IRS2, CREB3, FSCN1, PADI2, SLC9A3R1, ELMO3, LRP1, JUN, VEGFA, SDCBP, JAM3, SEMA4A, KLF4, LCP1, LRP5, IGFBP5	0.596324
GOTERM_BP_FAT	GO:2000147~positive regulation of cell motility	17	COL18A1, EGR1, IRS2, DAB2IP, DOCK1, CREB3, JUN, VEGFA, SEMA3C, SDCBP, RAPGEF4, RAPGEF3, SOX9, CD74, SEMA4A, TRF, CSF1R	1.61172
GOTERM_BP_FAT	GO:0051272~positive regulation of cellular component movement	17	COL18A1, EGR1, IRS2, DAB2IP, DOCK1, CREB3, JUN, VEGFA, SEMA3C, SDCBP, RAPGEF4, RAPGEF3, SOX9, CD74, SEMA4A, TRF, CSF1R	2.05952
GOTERM_BP_FAT	GO:0040017~positive regulation of locomotion	17	COL18A1, EGR1, IRS2, DAB2IP, DOCK1, CREB3, JUN, VEGFA, SEMA3C, SDCBP, RAPGEF4, RAPGEF3, SOX9, CD74, SEMA4A, TRF, CSF1R	2.13934
GOTERM_BP_FAT	GO:0016477~cell migration	31	NOG, SOX9, CD74, DOCK1, SORBS2, APOE, PDE4B, SEMA3C, RAPGEF4, RAPGEF3, CSF1R, COL18A1, B4GALT1, EGR1, DAB2IP, IRS2, CREB3, FSCN1, PADI2, SLC9A3R1, ELMO3, LRP1, JUN, VEGFA, SDCBP, JAM3, SEMA4A, KLF4, LCP1, IGFBP5, LRP5	2.89739
GOTERM_BP_FAT	GO:0030335~positive regulation of cell migration	16	COL18A1, EGR1, IRS2, DAB2IP, DOCK1, CREB3, JUN, VEGFA, SEMA3C, SDCBP, RAPGEF4, RAPGEF3, SOX9, CD74, SEMA4A, CSF1R	3.14715
GOTERM_BP_FAT	GO:0051271~negative regulation of cellular component movement	11	NOG, DAB2IP, LRP1, APOE, RGN, PADI2, SEMA3C, SLC9A3R1, SEMA4A, KLF4, IGFBP5	8.86056
GOTERM_BP_FAT	GO:0040013~negative regulation of locomotion	11	NOG, DAB2IP, LRP1, APOE, RGN, PADI2, SEMA3C, SLC9A3R1, SEMA4A, KLF4, IGFBP5	9.31434
Annotation Cluster 3	Enrichment Score: 3.1796197581664836
Category	Term	Count	Genes	FDR
GOTERM_BP_FAT	GO:0006915~apoptotic process	47	FGFR2, CAST, ARL6IP1, NOG, NUAK2, ADAMTSL4, DICER1, SOX9, TIMP3, CD74, APLP1, PTGIS, DOCK1, APOE, SHISA5, RGN, RAPGEF3, OGT, CSF1R, MT3, EGR1, COL18A1, B4GALT1, RAMP2, IRS2, DAB2IP, NOS1, CREB3, TRPM7, NAT8F1, SNW1, SLC9A3R1, ELMO3, ATF4, LRP1, BTG2, RNF152, BTG1, JUN, VEGFA, NAIF1, PTTG1IP, UBB, MERTK, KLF4, LRP5, DEGS1	0.0660668
GOTERM_BP_FAT	GO:0010941~regulation of cell death	43	FGFR2, CAST, ARL6IP1, NOG, NUAK2, ADAMTSL4, DICER1, SOX9, TIMP3, CD74, PTGIS, APOE, JUND, RGN, RAPGEF3, OGT, CSF1R, MT3, EGR1, COL18A1, B4GALT1, RAMP2, IRS2, DAB2IP, NOS1, CREB3, TRPM7, PSAP, NAT8F1, SLC9A3R1, JUNB, ATF4, LRP1, BTG2, BTG1, JUN, VEGFA, PTTG1IP, UBB, MERTK, KLF4, LRP5, DEGS1	0.144444
GOTERM_BP_FAT	GO:0012501~programmed cell death	47	FGFR2, CAST, ARL6IP1, NOG, NUAK2, ADAMTSL4, DICER1, SOX9, TIMP3, CD74, APLP1, PTGIS, DOCK1, APOE, SHISA5, RGN, RAPGEF3, OGT, CSF1R, MT3, EGR1, COL18A1, B4GALT1, RAMP2, IRS2, DAB2IP, NOS1, CREB3, TRPM7, NAT8F1, SNW1, SLC9A3R1, ELMO3, ATF4, LRP1, BTG2, RNF152, BTG1, JUN, VEGFA, NAIF1, PTTG1IP, UBB, MERTK, KLF4, LRP5, DEGS1	0.219461
GOTERM_BP_FAT	GO:0008219~cell death	49	CAST, NOG, NUAK2, DICER1, PTGIS, APOE, RGN, OGT, RAPGEF3, MT3, EGR1, RAMP2, DAB2IP, IRS2, TRPM7, SLC9A3R1, ELMO3, BTG2, BTG1, JUN, VEGFA, NAIF1, UBB, PMP22, DEGS1, ARL6IP1, FGFR2, ADAMTSL4, SOX9, TIMP3, CD74, APLP1, DOCK1, SHISA5, CSF1R, B4GALT1, COL18A1, NOS1, CREB3, PSAP, NAT8F1, SNW1, ATF4, LRP1, RNF152, PTTG1IP, MERTK, KLF4, LRP5	0.284963
GOTERM_BP_FAT	GO:0042981~regulation of apoptotic process	39	FGFR2, CAST, ARL6IP1, NOG, NUAK2, ADAMTSL4, DICER1, SOX9, TIMP3, CD74, PTGIS, APOE, RGN, RAPGEF3, CSF1R, MT3, COL18A1, B4GALT1, EGR1, RAMP2, IRS2, DAB2IP, NOS1, CREB3, TRPM7, NAT8F1, SLC9A3R1, ATF4, LRP1, BTG2, BTG1, JUN, VEGFA, PTTG1IP, UBB, MERTK, KLF4, LRP5, DEGS1	0.414322
GOTERM_BP_FAT	GO:0043067~regulation of programmed cell death	39	FGFR2, CAST, ARL6IP1, NOG, NUAK2, ADAMTSL4, DICER1, SOX9, TIMP3, CD74, PTGIS, APOE, RGN, RAPGEF3, CSF1R, MT3, COL18A1, B4GALT1, EGR1, RAMP2, IRS2, DAB2IP, NOS1, CREB3, TRPM7, NAT8F1, SLC9A3R1, ATF4, LRP1, BTG2, BTG1, JUN, VEGFA, PTTG1IP, UBB, MERTK, KLF4, LRP5, DEGS1	0.512892
GOTERM_BP_FAT	GO:0060548~negative regulation of cell death	27	FGFR2, ARL6IP1, CAST, NOG, NUAK2, SOX9, CD74, APOE, RGN, RAPGEF3, OGT, CSF1R, MT3, RAMP2, IRS2, NOS1, CREB3, PSAP, NAT8F1, ATF4, LRP1, BTG2, JUN, VEGFA, PTTG1IP, MERTK, KLF4	6.18836
Annotation Cluster 4	Enrichment Score: 3.1023860798708403
Category	Term	Count	Genes	FDR
GOTERM_BP_FAT	GO:0008285~negative regulation of cell proliferation	25	FGFR2, NOG, TSG101, DICER1, PTTG1, SOX9, PTGES, APOE, RGN, NDRG2, EMD, CSF1R, B4GALT1, DAB2IP, NOS1, NF2, SLC9A3R1, PTGDS, BTG2, BTG1, JUN, H2-AA, PMP22, KLF4, IGFBP5	0.0309999
GOTERM_BP_FAT	GO:0008283~cell proliferation	46	FGFR2, NOG, MALAT1, TSG101, DICER1, PTTG1, SOX9, CD74, TRF, IFT20, PTGES, APOE, RGN, SLC4A1, NDRG2, EMD, COL8A2, ACSL6, CSF1R, EGR1, B4GALT1, COL18A1, DAB2IP, IRS2, NOS1, CR2, NF2, SNW1, SLC9A3R1, TET1, APPL2, JUNB, LRP1, PTGDS, BTG2, BTG1, JUN, VEGFA, SDCBP, H2-AA, TFAP2C, PMP22, TSHR, KLF4, LRP5, IGFBP5	0.454742
GOTERM_BP_FAT	GO:0042127~regulation of cell proliferation	40	FGFR2, NOG, MALAT1, TSG101, DICER1, PTTG1, SOX9, CD74, TRF, PTGES, APOE, JUND, RGN, SLC4A1, NDRG2, EMD, CSF1R, EGR1, COL18A1, B4GALT1, IRS2, DAB2IP, NOS1, NF2, SLC9A3R1, TET1, JUNB, PTGDS, BTG2, BTG1, JUN, VEGFA, SDCBP, H2-AA, TFAP2C, PMP22, TSHR, KLF4, LRP5, IGFBP5	1.53229
Annotation Cluster 5	Enrichment Score: 3.0326149210076494
Category	Term	Count	Genes	FDR
GOTERM_BP_FAT	GO:0022607~cellular component assembly	59	TSG101, DZIP1, DICER1, RHOQ, IQGAP2, CLTC, NDUFS7, SFSWAP, AP2B1, APOE, IFT20, SLC2A1, SLC4A1, RAPGEF3, OGT, LGI1, ARL2, RAMP2, EIF2S3Y, TRPM7, CCDC88C, SPAG1, SLC9A3R1, JUN, VEGFA, CLDN1, SDCBP, CTSD, PDE4DIP, MAPRE1, KCNH2, PMP22, LCP1, ME1, ARL6IP1, CALD1, SOX9, XAB2, CD74, CHMP2B, INPP5K, WIPF2, HIST1H4I, EHD3, HAP1, HIST1H4H, PHACTR1, NF2, MAT2A, FSCN1, AK3, KCTD2, CRYZ, WIPI1, TRIM21, ATRX,…	0.0471627
GOTERM_BP_FAT	GO:0044085~cellular component biogenesis	60	TSG101, DZIP1, DICER1, RHOQ, IQGAP2, CLTC, NDUFS7, SFSWAP, AP2B1, APOE, IFT20, SLC2A1, SLC4A1, RAPGEF3, OGT, LGI1, ARL2, RAMP2, DAB2IP, EIF2S3Y, TRPM7, CCDC88C, SPAG1, SLC9A3R1, JUN, VEGFA, CLDN1, SDCBP, CTSD, PDE4DIP, MAPRE1, KCNH2, PMP22, LCP1, ME1, ARL6IP1, CALD1, SOX9, XAB2, CD74, CHMP2B, INPP5K, WIPF2, HIST1H4I, EHD3, HAP1, HIST1H4H, PHACTR1, NF2, MAT2A, FSCN1, AK3, KCTD2, CRYZ, WIPI1, TRIM2…	0.344549
GOTERM_BP_FAT	GO:0065003~macromolecular complex assembly	38	ME1, DICER1, IQGAP2, SOX9, XAB2, CD74, NDUFS7, SFSWAP, AP2B1, APOE, SLC2A1, WIPF2, SLC4A1, OGT, HIST1H4I, LGI1, EHD3, HIST1H4H, ARL2, EIF2S3Y, MAT2A, TRPM7, CCDC88C, FSCN1, SPAG1, AK3, KCTD2, CRYZ, TRIM21, ATRX, JUN, VEGFA, CLDN1, PDE4DIP, MAPRE1, KCNH2, H2-DMA, LCP1	1.79494
GOTERM_BP_FAT	GO:0006461~protein complex assembly	33	ME1, IQGAP2, SOX9, CD74, NDUFS7, AP2B1, SLC2A1, WIPF2, SLC4A1, OGT, LGI1, HIST1H4I, EHD3, HIST1H4H, ARL2, MAT2A, CCDC88C, TRPM7, FSCN1, SPAG1, AK3, KCTD2, CRYZ, TRIM21, ATRX, JUN, VEGFA, CLDN1, PDE4DIP, MAPRE1, KCNH2, H2-DMA, LCP1	1.97269
GOTERM_BP_FAT	GO:0070271~protein complex biogenesis	33	ME1, IQGAP2, SOX9, CD74, NDUFS7, AP2B1, SLC2A1, WIPF2, SLC4A1, OGT, LGI1, HIST1H4I, EHD3, HIST1H4H, ARL2, MAT2A, CCDC88C, TRPM7, FSCN1, SPAG1, AK3, KCTD2, CRYZ, TRIM21, ATRX, JUN, VEGFA, CLDN1, PDE4DIP, MAPRE1, KCNH2, H2-DMA, LCP1	1.99792
GOTERM_BP_FAT	GO:0043933~macromolecular complex subunit organization	48	ME1, UTY, DICER1, IQGAP2, SOX9, XAB2, CD74, NDUFS7, SFSWAP, AP2B1, APOE, SLC2A1, WIPF2, PER1, OGT, SLC4A1, HIST1H4I, LGI1, EHD3, PLTP, HIST1H4H, MT3, KDM5D, ARL2, NOS1, EIF2S3Y, MAT2A, TRPM7, CCDC88C, FSCN1, SPAG1, AK3, PADI2, SNW1, KCTD2, CRYZ, TET1, TRIM21, ATRX, HUWE1, JUN, VEGFA, CLDN1, PDE4DIP, MAPRE1, KCNH2, H2-DMA, LCP1	5.20206
GOTERM_BP_FAT	GO:0071822~protein complex subunit organization	33	ME1, IQGAP2, SOX9, CD74, NDUFS7, AP2B1, SLC2A1, WIPF2, SLC4A1, OGT, LGI1, HIST1H4I, EHD3, HIST1H4H, ARL2, MAT2A, CCDC88C, TRPM7, FSCN1, SPAG1, AK3, KCTD2, CRYZ, TRIM21, ATRX, JUN, VEGFA, CLDN1, PDE4DIP, MAPRE1, KCNH2, H2-DMA, LCP1	9.25333
Annotation Cluster 6	Enrichment Score: 2.8494567130555324
Category	Term	Count	Genes	FDR
GOTERM_BP_FAT	GO:0051591~response to cAMP	9	INPP5K, MAT2A, JUN, JUND, PER1, RAPGEF3, FOSB, JUNB, IGFBP5	0.169229
GOTERM_BP_FAT	GO:0014074~response to purine-containing compound	10	INPP5K, MAT2A, JUN, JUND, HMGCS1, PER1, RAPGEF3, FOSB, JUNB, IGFBP5	0.763953
GOTERM_BP_FAT	GO:0046683~response to organophosphorus	9	INPP5K, MAT2A, JUN, JUND, PER1, RAPGEF3, FOSB, JUNB, IGFBP5	1.22618
Annotation Cluster 7	Enrichment Score: 2.7149395936621588
Category	Term	Count	Genes	FDR
GOTERM_BP_FAT	GO:0010033~response to organic substance	69	NOG, DICER1, RHOQ, RPE65, B2M, SLC16A1, PTGIS, PTGES, PDE4B, SLC4A1, RAPGEF3, OGT, MT3, EGR1, RAMP2, GBP7, IRS2, DAB2IP, PADI2, FOSB, JUNB, BTG2, PTGDS, BTG1, JUN, VEGFA, CLDN1, SDCBP, H2-AA, TSHR, GBP2, FGFR2, ME1, WFIKKN2, RBP1, CALD1, HMGCS1, PAQR9, SOX9, TIMP3, CD74, APLP1, SESN3, PLIN2, INPP5K, JUND, PER1, IIGP1, EMD, HAP1, CSF1R, KLF6, RECQL5, NOS1, GNAO1, MAT2A, CREB3, PSAP, SNW1, FZD4, TR…	0.0360127
GOTERM_BP_FAT	GO:1901698~response to nitrogen compound	32	DICER1, HMGCS1, RHOQ, RPE65, SOX9, APLP1, SESN3, INPP5K, PDE4B, JUND, PER1, RAPGEF3, OGT, MT3, EGR1, IRS2, GNAO1, RECQL5, NOS1, MAT2A, FOSB, JUNB, AGTRAP, ATRX, SRSF5, BTG2, BTG1, JUN, KLF4, LRP5, IGFBP5, KLF3	0.0624144
GOTERM_BP_FAT	GO:0009725~response to hormone	28	ME1, HMGCS1, RHOQ, RPE65, PAQR9, SESN3, INPP5K, JUND, PER1, OGT, MT3, EGR1, RAMP2, IRS2, NOS1, MAT2A, PADI2, FOSB, JUNB, AGTRAP, SRSF5, PTGDS, BTG2, BTG1, JUN, TSHR, IGFBP5, LRP5	0.0733877
GOTERM_BP_FAT	GO:0010243~response to organonitrogen compound	29	HMGCS1, RHOQ, RPE65, SOX9, SESN3, APLP1, INPP5K, PDE4B, JUND, PER1, RAPGEF3, OGT, EGR1, IRS2, GNAO1, RECQL5, NOS1, MAT2A, FOSB, JUNB, AGTRAP, SRSF5, BTG2, BTG1, JUN, KLF4, LRP5, IGFBP5, KLF3	0.087642
GOTERM_BP_FAT	GO:0009719~response to endogenous stimulus	43	FGFR2, ME1, WFIKKN2, NOG, CALD1, HMGCS1, RHOQ, RPE65, PAQR9, SOX9, APLP1, SESN3, INPP5K, PDE4B, JUND, PER1, RAPGEF3, OGT, MT3, EGR1, RAMP2, DAB2IP, IRS2, GNAO1, RECQL5, NOS1, MAT2A, PADI2, SNW1, FOSB, JUNB, AGTRAP, SRSF5, PTGDS, BTG2, BTG1, JUN, SDCBP, TSHR, KLF4, LRP5, IGFBP5, KLF3	0.122153
GOTERM_BP_FAT	GO:0071310~cellular response to organic substance	52	NOG, DICER1, RHOQ, RPE65, B2M, SLC16A1, PTGIS, PDE4B, RAPGEF3, OGT, MT3, EGR1, GBP7, RAMP2, DAB2IP, IRS2, PADI2, FOSB, JUNB, JUN, VEGFA, SDCBP, TSHR, GBP2, FGFR2, WFIKKN2, HMGCS1, SOX9, TIMP3, CD74, APLP1, SESN3, INPP5K, JUND, IIGP1, PER1, EMD, HAP1, CSF1R, KLF6, NOS1, RECQL5, CREB3, PSAP, SNW1, FZD4, AGTRAP, ATF4, SRSF5, KLF4, IGFBP5, KLF3	0.124766
GOTERM_BP_FAT	GO:0070887~cellular response to chemical stimulus	60	NOG, DICER1, RHOQ, RPE65, B2M, SLC16A1, PTGIS, PDE4B, RGN, RAPGEF3, OGT, MT3, EGR1, RAMP2, GBP7, DAB2IP, IRS2, PADI2, FOSB, JUNB, JUN, VEGFA, SDCBP, KCNH2, TSHR, JAM3, GBP2, FGFR2, FUS, WFIKKN2, HMGCS1, SOX9, TIMP3, CD74, TRF, APLP1, SESN3, INPP5K, JUND, IIGP1, PER1, EMD, HAP1, CSF1R, KLF6, RECQL5, NOS1, CREB3, EPAS1, PSAP, SNW1, CRYZ, FZD4, AGTRAP, ATRX, ATF4, SRSF5, KLF4, IGFBP5, KLF3	0.210759
GOTERM_BP_FAT	GO:0071495~cellular response to endogenous stimulus	34	FGFR2, WFIKKN2, NOG, HMGCS1, RHOQ, RPE65, SOX9, SESN3, APLP1, INPP5K, PDE4B, JUND, PER1, RAPGEF3, OGT, MT3, EGR1, RAMP2, DAB2IP, IRS2, RECQL5, NOS1, PADI2, SNW1, FOSB, JUNB, AGTRAP, SRSF5, JUN, SDCBP, TSHR, KLF4, IGFBP5, KLF3	0.26907
GOTERM_BP_FAT	GO:1901652~response to peptide	17	EGR1, IRS2, NOS1, RHOQ, RPE65, AGTRAP, SESN3, SRSF5, INPP5K, BTG2, BTG1, JUND, OGT, KLF4, KLF3, IGFBP5, LRP5	0.557732
GOTERM_BP_FAT	GO:1901699~cellular response to nitrogen compound	21	EGR1, IRS2, NOS1, RECQL5, DICER1, RHOQ, RPE65, SOX9, AGTRAP, SESN3, APLP1, ATRX, SRSF5, INPP5K, PDE4B, RAPGEF3, OGT, KLF4, KLF3, IGFBP5, MT3	0.731798
GOTERM_BP_FAT	GO:0043434~response to peptide hormone	15	EGR1, IRS2, NOS1, RHOQ, RPE65, SESN3, AGTRAP, SRSF5, INPP5K, BTG2, BTG1, JUND, OGT, IGFBP5, LRP5	1.81022
GOTERM_BP_FAT	GO:1901700~response to oxygen-containing compound	40	HMGCS1, RHOQ, RPE65, SOX9, APLP1, SESN3, B2M, INPP5K, PTGES, JUND, PDE4B, RGN, PER1, RAPGEF3, OGT, SLC4A1, MT3, EGR1, COL18A1, RAMP2, DAB2IP, IRS2, GNAO1, RECQL5, NOS1, MAT2A, PSAP, SNW1, FOSB, JUNB, AGTRAP, SRSF5, BTG2, BTG1, JUN, GBP2, KLF4, LRP5, IGFBP5, KLF3	2.09905
GOTERM_BP_FAT	GO:0071417~cellular response to organonitrogen compound	18	EGR1, IRS2, NOS1, RECQL5, RHOQ, RPE65, SOX9, AGTRAP, SESN3, APLP1, SRSF5, INPP5K, PDE4B, RAPGEF3, OGT, KLF4, KLF3, IGFBP5	2.33657
GOTERM_BP_FAT	GO:0032870~cellular response to hormone stimulus	18	RAMP2, IRS2, HMGCS1, RHOQ, PADI2, RPE65, FOSB, JUNB, SESN3, AGTRAP, SRSF5, INPP5K, JUN, JUND, PER1, OGT, TSHR, MT3	3.79229
GOTERM_BP_FAT	GO:0014070~response to organic cyclic compound	26	DICER1, HMGCS1, PAQR9, APLP1, SLC16A1, PLIN2, INPP5K, PTGES, PDE4B, JUND, PER1, RAPGEF3, RAMP2, GNAO1, NOS1, RECQL5, MAT2A, PADI2, SNW1, FOSB, JUNB, BTG2, PTGDS, JUN, KLF4, IGFBP5	7.65394
Annotation Cluster 8	Enrichment Score: 2.6872461274756736
Category	Term	Count	Genes	FDR
GOTERM_BP_FAT	GO:0016055~Wnt signaling pathway	17	FGFR2, EGR1, NOG, DAB2IP, CCDC88C, UTY, WLS, SLC9A3R1, SOX9, FZD4, LRP1, NXN, IFT20, NDRG2, EMD, KLF4, LRP5	0.254
GOTERM_BP_FAT	GO:0198738~cell-cell signaling by wnt	17	FGFR2, EGR1, NOG, DAB2IP, CCDC88C, UTY, WLS, SLC9A3R1, SOX9, FZD4, LRP1, NXN, IFT20, NDRG2, EMD, KLF4, LRP5	0.267107
GOTERM_BP_FAT	GO:1905114~cell surface receptor signaling pathway involved in cell-cell signaling	18	FGFR2, EGR1, NOG, DAB2IP, GRIK1, CCDC88C, UTY, WLS, SLC9A3R1, SOX9, FZD4, LRP1, NXN, IFT20, NDRG2, EMD, KLF4, LRP5	0.621669
GOTERM_BP_FAT	GO:0030111~regulation of Wnt signaling pathway	11	FGFR2, EGR1, NOG, DAB2IP, LRP1, NXN, IFT20, WLS, SOX9, EMD, LRP5	4.67623
GOTERM_BP_FAT	GO:0060828~regulation of canonical Wnt signaling pathway	9	FGFR2, EGR1, NOG, DAB2IP, IFT20, WLS, SOX9, EMD, LRP5	6.66056
GOTERM_BP_FAT	GO:0060070~canonical Wnt signaling pathway	10	FGFR2, EGR1, NOG, DAB2IP, UTY, WLS, SOX9, FZD4, KLF4, LRP5	8.46155
Annotation Cluster 9	Enrichment Score: 2.668153508689159
Category	Term	Count	Genes	FDR
GOTERM_BP_FAT	GO:0015711~organic anion transport	18	ARL6IP1, IRS2, GRIK1, SLC6A13, SLC22A8, SLC9A3R1, SLC7A5, SLC16A1, PLIN2, APOE, SLC2A1, SLC16A8, SLCO1C1, SLC4A1, SLC4A4, ACSL6, SLC43A2, SLC4A5	0.00201008
GOTERM_BP_FAT	GO:0006820~anion transport	19	ARL6IP1, IRS2, GRIK1, SLC6A13, SLC22A8, SLC9A3R1, SLC7A5, SLC16A1, PLIN2, APOE, SLC2A1, CLIC6, SLC16A8, SLCO1C1, SLC4A1, SLC4A4, ACSL6, SLC43A2, SLC4A5	0.0614546
GOTERM_BP_FAT	GO:0046942~carboxylic acid transport	13	ARL6IP1, IRS2, SLC16A1, GRIK1, PLIN2, APOE, SLC6A13, SLC16A8, SLCO1C1, SLC9A3R1, SLC7A5, SLC43A2, ACSL6	0.432365
GOTERM_BP_FAT	GO:0015718~monocarboxylic acid transport	8	IRS2, SLC16A1, PLIN2, APOE, SLC16A8, SLCO1C1, SLC9A3R1, ACSL6	2.61673
GOTERM_BP_FAT	GO:0098656~anion transmembrane transport	7	IRS2, SLC16A1, CLIC6, SLC16A8, SLC4A4, ACSL6, SLC4A5	4.34789
Annotation Cluster 10	Enrichment Score: 2.6383122259873706
Category	Term	Count	Genes	FDR
GOTERM_BP_FAT	GO:0051128~regulation of cellular component organization	64	NOG, MALAT1, TSG101, RAB5C, UTY, IQGAP2, RHOQ, PTTG1, CLTC, B2M, APOE, IFT20, MGLL, SEMA3C, RAPGEF4, RAPGEF3, OGT, LGI1, MT3, ARL2, H2-K1, DAB2IP, ERMN, PADI2, SLC9A3R1, MAPK6, HUWE1, JUN, VEGFA, NAIF1, CLDN1, SDCBP, MAPRE1, PMP22, JAM3, LCP1, SEMA4A, FGFR2, SOX9, TRF, CHMP2B, DOCK1, INPP5K, WIPF2, TBC1D1, ACSL6, EHD3, HAP1, CSF1R, NOS1, NF2, CREB3, FSCN1, LRRC46, SNW1, TET1, ATRX, LRP1, MERTK, F…	0.000873967
GOTERM_BP_FAT	GO:0048468~cell development	59	NOG, DICER1, RPE65, B2M, ATP2B2, APOE, IFT20, MGLL, SEMA3C, RAPGEF4, RAPGEF3, LGI1, MT3, SLC4A5, H2-K1, RAMP2, DAB2IP, ZHX2, SLC9A3R1, MAPK6, BTG2, JUN, VEGFA, MYRF, CLDN1, SDCBP, UBB, TFAP2C, PMP22, JAM3, TSHR, SEMA4A, FGFR2, WFIKKN2, ADAMTSL4, SOX9, TRF, DOCK1, SORBS2, JUND, HAP1, ACSL6, CSF1R, COL18A1, B4GALT1, NOS1, GNAO1, NF2, EPAS1, ADGRG6, SNW1, FZD4, ATRX, RDH10, LRP1, MERTK, FEZ2, KLF4, …	0.00772989
GOTERM_BP_FAT	GO:0007399~nervous system development	54	NOG, GRIK1, DICER1, RPE65, SLC7A5, B2M, ATP2B2, APOE, IFT20, SEMA3C, MGLL, RAPGEF4, LGI1, MT3, H2-K1, IRS2, DAB2IP, ZHX2, PADI2, WLS, SLC9A3R1, MAPK6, BTG2, JUN, VEGFA, MYRF, CLDN1, TFAP2C, UBB, PMP22, JAM3, TSHR, SEMA4A, FGFR2, HMGCS1, SOX9, XAB2, TRF, APLP1, NDRG2, HAP1, ACSL6, CSF1R, NOS1, GNAO1, NF2, ADGRG6, SNW1, FZD4, ATRX, FNBP1, LRP1, FEZ2, KLF4	0.212168
GOTERM_BP_FAT	GO:0048666~neuron development	32	FGFR2, NOG, DICER1, RPE65, B2M, ATP2B2, IFT20, APOE, SEMA3C, MGLL, RAPGEF4, LGI1, HAP1, ACSL6, CSF1R, MT3, H2-K1, DAB2IP, GNAO1, SLC9A3R1, LRP1, MAPK6, BTG2, JUN, VEGFA, UBB, PMP22, JAM3, TSHR, FEZ2, SEMA4A, KLF4	0.291785
GOTERM_BP_FAT	GO:0045595~regulation of cell differentiation	45	FGFR2, CCNT2, NOG, RBP1, DICER1, SOX9, TRF, CD74, B2M, DOCK1, FAM213A, APOE, JUND, MGLL, SEMA3C, RAPGEF4, OGT, HIST1H4I, ACSL6, HAP1, CSF1R, HIST1H4H, MT3, H2-K1, RAMP2, DAB2IP, NOS1, NF2, ZHX2, SNW1, JUNB, LRP1, MAPK6, BTG1, JUN, VEGFA, SDCBP, H2-AA, INPP4B, PMP22, H2-DMA, SEMA4A, KLF4, LRP5, IGFBP5	0.373624
GOTERM_BP_FAT	GO:0030030~cell projection organization	37	FGFR2, NOG, DZIP1, DICER1, RHOQ, B2M, ATP2B2, INPP5K, IFT20, APOE, MGLL, SEMA3C, RAPGEF4, LGI1, HAP1, ACSL6, EHD3, CSF1R, MT3, H2-K1, DAB2IP, GNAO1, FSCN1, SPAG1, SLC9A3R1, LRP1, MAPK6, BTG2, JUN, VEGFA, UBB, PMP22, TSHR, JAM3, FEZ2, SEMA4A, KLF4	0.524095
GOTERM_BP_FAT	GO:0048699~generation of neurons	39	FGFR2, NOG, DICER1, RPE65, SOX9, TRF, B2M, ATP2B2, IFT20, APOE, MGLL, SEMA3C, RAPGEF4, LGI1, HAP1, ACSL6, CSF1R, MT3, H2-K1, DAB2IP, GNAO1, NOS1, NF2, ZHX2, SNW1, SLC9A3R1, LRP1, MAPK6, BTG2, JUN, VEGFA, TFAP2C, UBB, PMP22, TSHR, JAM3, FEZ2, SEMA4A, KLF4	0.7369
GOTERM_BP_FAT	GO:0022008~neurogenesis	41	FGFR2, NOG, DICER1, RPE65, SOX9, TRF, B2M, ATP2B2, IFT20, APOE, MGLL, SEMA3C, RAPGEF4, LGI1, HAP1, ACSL6, CSF1R, MT3, H2-K1, DAB2IP, GNAO1, NOS1, NF2, ADGRG6, ZHX2, SNW1, SLC9A3R1, LRP1, MAPK6, BTG2, JUN, VEGFA, MYRF, TFAP2C, UBB, PMP22, TSHR, JAM3, FEZ2, SEMA4A, KLF4	0.756186
GOTERM_BP_FAT	GO:2000026~regulation of multicellular organismal development	45	FGFR2, NOG, RBP1, DICER1, SOX9, TRF, CD74, B2M, PTGIS, FAM213A, APOE, MGLL, SEMA3C, RGN, RAPGEF4, RAPGEF3, OGT, HIST1H4I, ACSL6, HAP1, CSF1R, HIST1H4H, MT3, H2-K1, EGR1, B4GALT1, RAMP2, DAB2IP, NOS1, NF2, ZHX2, SNW1, LRP1, MAPK6, BTG1, JUN, VEGFA, MYRF, SDCBP, H2-AA, INPP4B, PMP22, H2-DMA, KLF4, SEMA4A	1.02064
GOTERM_BP_FAT	GO:0031175~neuron projection development	27	FGFR2, NOG, DICER1, B2M, APOE, SEMA3C, MGLL, RAPGEF4, LGI1, HAP1, ACSL6, CSF1R, MT3, H2-K1, DAB2IP, GNAO1, LRP1, BTG2, MAPK6, JUN, VEGFA, UBB, PMP22, JAM3, SEMA4A, KLF4, FEZ2	1.08971
GOTERM_BP_FAT	GO:0030182~neuron differentiation	35	FGFR2, NOG, DICER1, RPE65, SOX9, B2M, ATP2B2, IFT20, APOE, SEMA3C, MGLL, RAPGEF4, LGI1, HAP1, ACSL6, CSF1R, MT3, H2-K1, DAB2IP, GNAO1, ZHX2, SLC9A3R1, LRP1, MAPK6, BTG2, JUN, VEGFA, TFAP2C, UBB, PMP22, JAM3, TSHR, FEZ2, SEMA4A, KLF4	1.80869
GOTERM_BP_FAT	GO:0050767~regulation of neurogenesis	24	H2-K1, DAB2IP, NOG, NOS1, NF2, DICER1, ZHX2, SNW1, SOX9, TRF, B2M, LRP1, MAPK6, APOE, VEGFA, SEMA3C, MGLL, RAPGEF4, PMP22, SEMA4A, KLF4, ACSL6, HAP1, MT3	2.61055
GOTERM_BP_FAT	GO:0031344~regulation of cell projection organization	20	H2-K1, DAB2IP, FSCN1, ERMN, RHOQ, B2M, LRP1, MAPK6, IFT20, APOE, VEGFA, SEMA3C, MGLL, RAPGEF4, PMP22, SEMA4A, ACSL6, HAP1, KLF4, MT3	4.94568
GOTERM_BP_FAT	GO:0051960~regulation of nervous system development	25	H2-K1, NOG, DAB2IP, NOS1, NF2, DICER1, ZHX2, SNW1, SOX9, TRF, B2M, LRP1, MAPK6, APOE, VEGFA, MYRF, MGLL, SEMA3C, RAPGEF4, PMP22, ACSL6, HAP1, KLF4, SEMA4A, MT3	5.12958
GOTERM_BP_FAT	GO:0060284~regulation of cell development	26	H2-K1, NOG, DAB2IP, NOS1, NF2, DICER1, ZHX2, SNW1, SOX9, TRF, B2M, LRP1, DOCK1, MAPK6, APOE, VEGFA, MGLL, SDCBP, SEMA3C, RAPGEF4, PMP22, ACSL6, HAP1, KLF4, SEMA4A, MT3	7.51977
Annotation Cluster 11	Enrichment Score: 2.6095729335104068
Category	Term	Count	Genes	FDR
GOTERM_BP_FAT	GO:0035556~intracellular signal transduction	61	NUAK2, STK38, TSG101, RAB5C, RHOQ, APOE, RGN, PELI2, RAPGEF4, RAPGEF3, OGT, MT3, ARL2, ARHGEF3, IRS2, DAB2IP, CCDC88C, C330021F23RIK, SLC9A3R1, SRPK1, PLCE1, JUN, VEGFA, SDCBP, INPP4B, UBB, KCNH2, LCP1, FGFR2, AKAP12, SOX9, TIMP3, CD74, TRF, SESN3, DOCK1, RASGRP3, INPP5K, SHISA5, RHOBTB2, PER1, NDRG2, IQSEC1, HAP1, CSF1R, NOS1, CREB3, NF2, PSAP, ADGRG6, SNW1, FZD4, MID2, ATRX, DUSP4, ATF4, RNF152…	0.00687504
GOTERM_BP_FAT	GO:0019220~regulation of phosphate metabolic process	45	FGFR2, ME1, CCNT2, NOG, STK38, TSG101, DICER1, AKAP12, SOX9, TIMP3, TRF, CD74, APLP1, INPP5K, APOE, RGN, PER1, PELI2, RAPGEF3, OGT, NDRG2, CSF1R, MT3, RAMP2, PHACTR1, DAB2IP, IRS2, NOS1, NF2, PSAP, CCDC88C, C330021F23RIK, ADGRG6, CCNL1, SLC9A3R1, FZD4, TMEM132D, DUSP4, PLCE1, JUN, VEGFA, SDCBP, TSHR, KLF4, LRP5	0.036965
GOTERM_BP_FAT	GO:0051174~regulation of phosphorus metabolic process	45	FGFR2, ME1, CCNT2, NOG, STK38, TSG101, DICER1, AKAP12, SOX9, TIMP3, TRF, CD74, APLP1, INPP5K, APOE, RGN, PER1, PELI2, RAPGEF3, OGT, NDRG2, CSF1R, MT3, RAMP2, PHACTR1, DAB2IP, IRS2, NOS1, NF2, PSAP, CCDC88C, C330021F23RIK, ADGRG6, CCNL1, SLC9A3R1, FZD4, TMEM132D, DUSP4, PLCE1, JUN, VEGFA, SDCBP, TSHR, KLF4, LRP5	0.0375234
GOTERM_BP_FAT	GO:0032269~negative regulation of cellular protein metabolic process	31	CAST, ARL6IP1, WFIKKN2, NOG, STK38, DICER1, TIMP3, INPP5K, APOE, RGN, PER1, OGT, NDRG2, HAP1, MT3, DAB2IP, NOS1, NF2, C330021F23RIK, CRTAP, SLC9A3R1, TRIM21, DUSP4, NXN, BTG2, JUN, VEGFA, SDCBP, KLF4, LRP5, IGFBP5	0.0627048
GOTERM_BP_FAT	GO:0031399~regulation of protein modification process	44	FGFR2, CCNT2, NOG, STK38, TSG101, DICER1, SOX9, TIMP3, TRF, CD74, INPP5K, APOE, RGN, PER1, PELI2, RAPGEF3, OGT, NDRG2, CSF1R, MT3, EGR1, DAB2IP, NOS1, NF2, PSAP, CCDC88C, C330021F23RIK, CRTAP, CCNL1, SNW1, SLC9A3R1, TET1, FZD4, TRIM21, ATRX, DUSP4, PLCE1, NXN, JUN, VEGFA, PTTG1IP, SDCBP, KLF4, LRP5	0.0657125
GOTERM_BP_FAT	GO:0051248~negative regulation of protein metabolic process	32	CAST, ARL6IP1, WFIKKN2, NOG, STK38, DICER1, AZIN2, TIMP3, INPP5K, APOE, RGN, PER1, OGT, NDRG2, HAP1, MT3, DAB2IP, NOS1, NF2, C330021F23RIK, CRTAP, SLC9A3R1, TRIM21, DUSP4, NXN, BTG2, JUN, VEGFA, SDCBP, KLF4, LRP5, IGFBP5	0.0752168
GOTERM_BP_FAT	GO:0042326~negative regulation of phosphorylation	19	IRS2, NOG, DAB2IP, NOS1, NF2, STK38, C330021F23RIK, SLC9A3R1, TIMP3, DUSP4, INPP5K, APOE, JUN, PER1, RGN, NDRG2, OGT, KLF4, LRP5	0.102342
GOTERM_BP_FAT	GO:0001933~negative regulation of protein phosphorylation	18	NOG, DAB2IP, NOS1, NF2, STK38, C330021F23RIK, SLC9A3R1, TIMP3, DUSP4, INPP5K, APOE, JUN, PER1, RGN, NDRG2, OGT, KLF4, LRP5	0.103538
GOTERM_BP_FAT	GO:0065009~regulation of molecular function	54	CAST, CCNT2, NOG, STK38, TSG101, IQGAP2, B2M, PTGIS, APOE, PDE4B, RGN, RAPGEF4, RAPGEF3, MT3, ARL2, TOR1AIP2, DAB2IP, IRS2, CCNL1, SLC9A3R1, TMEM132D, PLCE1, BTG1, JUN, VEGFA, MAPRE1, TSHR, FGFR2, ARL6IP1, WFIKKN2, CALD1, TIMP3, AZIN2, CD74, TRF, INPP5K, RASGRP3, TBC1D1, EHD3, IQSEC1, HAP1, CSF1R, NOS1, GNAO1, CREB3, NF2, ADGRG6, FZD4, TRIM21, MID2, DUSP4, LRP1, KLF4, LRP5	0.104681
GOTERM_BP_FAT	GO:0031400~negative regulation of protein modification process	21	NOG, DAB2IP, NOS1, NF2, STK38, C330021F23RIK, CRTAP, SLC9A3R1, TIMP3, TRIM21, DUSP4, INPP5K, NXN, APOE, JUN, PER1, RGN, NDRG2, OGT, KLF4, LRP5	0.106816
GOTERM_BP_FAT	GO:0043409~negative regulation of MAPK cascade	11	DUSP4, DAB2IP, NF2, STK38, INPP5K, APOE, PER1, NDRG2, SLC9A3R1, TIMP3, KLF4	0.124704
GOTERM_BP_FAT	GO:0070371~ERK1 and ERK2 cascade	14	FGFR2, DAB2IP, SOX9, SLC9A3R1, TIMP3, TRF, CD74, DUSP4, JUN, VEGFA, NDRG2, KLF4, CSF1R, MT3	0.186535
GOTERM_BP_FAT	GO:0000165~MAPK cascade	24	FGFR2, DAB2IP, STK38, NF2, TSG101, PSAP, SLC9A3R1, SOX9, TIMP3, FZD4, CD74, TRF, DUSP4, PLCE1, INPP5K, APOE, JUN, VEGFA, PER1, PELI2, NDRG2, KLF4, CSF1R, MT3	0.231101
GOTERM_BP_FAT	GO:0023014~signal transduction by protein phosphorylation	24	FGFR2, DAB2IP, STK38, NF2, TSG101, PSAP, SLC9A3R1, SOX9, TIMP3, FZD4, CD74, TRF, DUSP4, PLCE1, INPP5K, APOE, JUN, VEGFA, PER1, PELI2, NDRG2, KLF4, CSF1R, MT3	0.252085
GOTERM_BP_FAT	GO:0050790~regulation of catalytic activity	43	FGFR2, CAST, CCNT2, ARL6IP1, WFIKKN2, STK38, TSG101, IQGAP2, AZIN2, TIMP3, TRF, CD74, INPP5K, RASGRP3, APOE, RGN, RAPGEF4, RAPGEF3, TBC1D1, IQSEC1, CSF1R, MT3, ARL2, TOR1AIP2, DAB2IP, IRS2, GNAO1, NOS1, CREB3, NF2, ADGRG6, CCNL1, SLC9A3R1, FZD4, TMEM132D, DUSP4, PLCE1, LRP1, BTG1, VEGFA, TSHR, KLF4, LRP5	0.254804
GOTERM_BP_FAT	GO:0010563~negative regulation of phosphorus metabolic process	21	IRS2, NOG, DAB2IP, NOS1, NF2, STK38, C330021F23RIK, SLC9A3R1, TIMP3, TMEM132D, APLP1, DUSP4, INPP5K, APOE, JUN, PER1, RGN, NDRG2, OGT, KLF4, LRP5	0.25972
GOTERM_BP_FAT	GO:0045936~negative regulation of phosphate metabolic process	21	IRS2, NOG, DAB2IP, NOS1, NF2, STK38, C330021F23RIK, SLC9A3R1, TIMP3, TMEM132D, APLP1, DUSP4, INPP5K, APOE, JUN, PER1, RGN, NDRG2, OGT, KLF4, LRP5	0.25972
GOTERM_BP_FAT	GO:0023051~regulation of signaling	63	NOG, GRIK1, STK38, TSG101, DICER1, ATP2B2, SLC16A1, PTGIS, APOE, IFT20, MGLL, RGN, PELI2, RAPGEF4, OGT, LGI1, MT3, EGR1, RAMP2, ARHGEF3, IRS2, DAB2IP, C330021F23RIK, PADI2, WLS, SLC9A3R1, PLCE1, JUN, VEGFA, SDCBP, INPP4B, UBB, FGFR2, AKAP12, SOX9, TIMP3, CD74, TRF, SESN3, INPP5K, SHISA5, PER1, NDRG2, EMD, EHD3, IQSEC1, HAP1, CSF1R, NOS1, NF2, CREB3, PSAP, SNW1, FZD4, MID2, DUSP4, LRP1, NXN, RNF15…	0.271875
GOTERM_BP_FAT	GO:0042325~regulation of phosphorylation	38	FGFR2, CCNT2, NOG, STK38, TSG101, DICER1, SOX9, TIMP3, TRF, CD74, INPP5K, APOE, RGN, PER1, PELI2, RAPGEF3, OGT, NDRG2, CSF1R, MT3, PHACTR1, DAB2IP, IRS2, NOS1, NF2, PSAP, CCDC88C, C330021F23RIK, CCNL1, SLC9A3R1, FZD4, DUSP4, PLCE1, JUN, VEGFA, SDCBP, KLF4, LRP5	0.307589
GOTERM_BP_FAT	GO:0001932~regulation of protein phosphorylation	36	FGFR2, CCNT2, NOG, STK38, TSG101, DICER1, SOX9, TIMP3, TRF, CD74, INPP5K, APOE, RGN, PER1, PELI2, RAPGEF3, OGT, NDRG2, CSF1R, MT3, DAB2IP, NOS1, NF2, PSAP, CCDC88C, C330021F23RIK, CCNL1, SLC9A3R1, FZD4, DUSP4, PLCE1, JUN, VEGFA, SDCBP, KLF4, LRP5	0.343019
GOTERM_BP_FAT	GO:0010646~regulation of cell communication	62	NOG, GRIK1, STK38, TSG101, DICER1, ATP2B2, SLC16A1, PTGIS, APOE, IFT20, MGLL, RGN, PELI2, RAPGEF4, OGT, LGI1, MT3, EGR1, RAMP2, ARHGEF3, IRS2, DAB2IP, C330021F23RIK, PADI2, WLS, SLC9A3R1, PLCE1, JUN, VEGFA, SDCBP, INPP4B, UBB, FGFR2, AKAP12, SOX9, TIMP3, CD74, TRF, SESN3, INPP5K, SHISA5, PER1, NDRG2, EMD, IQSEC1, HAP1, CSF1R, NOS1, NF2, CREB3, PSAP, SNW1, FZD4, MID2, DUSP4, LRP1, NXN, RNF152, PTT…	0.391445
GOTERM_BP_FAT	GO:0043408~regulation of MAPK cascade	23	FGFR2, DAB2IP, STK38, NF2, TSG101, PSAP, SLC9A3R1, TIMP3, FZD4, CD74, TRF, DUSP4, PLCE1, INPP5K, APOE, JUN, VEGFA, PER1, PELI2, NDRG2, KLF4, CSF1R, MT3	0.441123
GOTERM_BP_FAT	GO:1902531~regulation of intracellular signal transduction	40	FGFR2, STK38, TSG101, AKAP12, SOX9, TIMP3, TRF, CD74, SESN3, INPP5K, APOE, SHISA5, RGN, PER1, PELI2, OGT, NDRG2, IQSEC1, HAP1, CSF1R, MT3, ARHGEF3, DAB2IP, CREB3, NF2, PSAP, C330021F23RIK, SLC9A3R1, FZD4, MID2, DUSP4, PLCE1, RNF152, JUN, VEGFA, PTTG1IP, INPP4B, UBB, KLF4, IGFBP5	0.511053
GOTERM_BP_FAT	GO:0009966~regulation of signal transduction	56	NOG, STK38, TSG101, DICER1, PTGIS, APOE, IFT20, MGLL, RGN, PELI2, OGT, MT3, EGR1, ARHGEF3, RAMP2, DAB2IP, C330021F23RIK, PADI2, WLS, SLC9A3R1, PLCE1, JUN, VEGFA, SDCBP, INPP4B, UBB, FGFR2, AKAP12, SOX9, TIMP3, CD74, TRF, SESN3, INPP5K, SHISA5, PER1, NDRG2, EMD, IQSEC1, HAP1, CSF1R, NOS1, CREB3, NF2, PSAP, SNW1, FZD4, MID2, DUSP4, LRP1, NXN, RNF152, PTTG1IP, KLF4, IGFBP5, LRP5	0.568842
GOTERM_BP_FAT	GO:0044093~positive regulation of molecular function	34	FGFR2, CCNT2, CALD1, AZIN2, TRF, CD74, B2M, APOE, RGN, RAPGEF4, RAPGEF3, TBC1D1, IQSEC1, HAP1, EHD3, CSF1R, MT3, TOR1AIP2, DAB2IP, GNAO1, NOS1, CREB3, ADGRG6, CCNL1, FZD4, TRIM21, MID2, PLCE1, BTG1, VEGFA, MAPRE1, TSHR, KLF4, LRP5	0.88324
GOTERM_BP_FAT	GO:0032268~regulation of cellular protein metabolic process	52	CAST, CCNT2, NOG, STK38, TSG101, DICER1, APOE, RGN, PELI2, RAPGEF3, OGT, MT3, EGR1, DAB2IP, CCDC88C, C330021F23RIK, CRTAP, CCNL1, SLC9A3R1, PLCE1, BTG2, JUN, VEGFA, SDCBP, UBB, FGFR2, ARL6IP1, WFIKKN2, SOX9, TIMP3, CD74, TRF, APLP1, INPP5K, PER1, NDRG2, HAP1, CSF1R, NOS1, NF2, PSAP, SNW1, TET1, FZD4, TRIM21, ATRX, DUSP4, NXN, PTTG1IP, KLF4, IGFBP5, LRP5	1.08968
GOTERM_BP_FAT	GO:0006796~phosphate-containing compound metabolic process	61	CCNT2, NOG, NUAK2, STK38, TSG101, DICER1, PIP5K1B, RHOQ, ATP2B2, APOE, PDE4B, RGN, PELI2, RAPGEF3, OGT, MT3, RAMP2, IRS2, DAB2IP, TRPM7, CCDC88C, C330021F23RIK, CCNL1, SLC9A3R1, SRPK1, TMEM132D, PLCE1, MAPK6, JUN, VEGFA, SDCBP, INPP4B, TSHR, FGFR2, ME1, ABI3, AKAP12, SOX9, TIMP3, CD74, TRF, APLP1, INPP5K, ETNK1, PER1, NDRG2, ACSL6, CSF1R, PHACTR1, NOS1, MOCS2, NF2, PSAP, ADGRG6, AK3, FZD4, DUSP4,…	1.50364
GOTERM_BP_FAT	GO:0006793~phosphorus metabolic process	61	CCNT2, NOG, NUAK2, STK38, TSG101, DICER1, PIP5K1B, RHOQ, ATP2B2, APOE, PDE4B, RGN, PELI2, RAPGEF3, OGT, MT3, RAMP2, IRS2, DAB2IP, TRPM7, CCDC88C, C330021F23RIK, CCNL1, SLC9A3R1, SRPK1, TMEM132D, PLCE1, MAPK6, JUN, VEGFA, SDCBP, INPP4B, TSHR, FGFR2, ME1, ABI3, AKAP12, SOX9, TIMP3, CD74, TRF, APLP1, INPP5K, ETNK1, PER1, NDRG2, ACSL6, CSF1R, PHACTR1, NOS1, MOCS2, NF2, PSAP, ADGRG6, AK3, FZD4, DUSP4,…	1.55724
GOTERM_BP_FAT	GO:0016310~phosphorylation	47	FGFR2, CCNT2, NOG, NUAK2, STK38, TSG101, DICER1, ABI3, PIP5K1B, SOX9, TIMP3, TRF, CD74, INPP5K, APOE, ETNK1, RGN, PER1, PELI2, RAPGEF3, OGT, NDRG2, CSF1R, MT3, DAB2IP, IRS2, NOS1, NF2, TRPM7, PSAP, CCDC88C, C330021F23RIK, AK3, CCNL1, SLC9A3R1, FZD4, SRPK1, DUSP4, PLCE1, MAPK6, JUN, VEGFA, SDCBP, MERTK, KLF4, PIP4K2C, LRP5	1.92179
GOTERM_BP_FAT	GO:0044092~negative regulation of molecular function	26	CAST, ARL6IP1, WFIKKN2, NOG, STK38, TIMP3, B2M, PTGIS, INPP5K, APOE, RGN, MT3, ARL2, IRS2, DAB2IP, NOS1, NF2, CREB3, SLC9A3R1, TRIM21, TMEM132D, DUSP4, JUN, VEGFA, KLF4, LRP5	2.45083
GOTERM_BP_FAT	GO:0070372~regulation of ERK1 and ERK2 cascade	12	FGFR2, DUSP4, DAB2IP, JUN, VEGFA, NDRG2, SLC9A3R1, TIMP3, CD74, KLF4, CSF1R, MT3	3.31857
GOTERM_BP_FAT	GO:0071900~regulation of protein serine/threonine kinase activity	15	CCNT2, DAB2IP, STK38, TSG101, CCNL1, FZD4, CD74, TRF, DUSP4, PLCE1, INPP5K, APOE, VEGFA, CSF1R, LRP5	3.45564
GOTERM_BP_FAT	GO:0051246~regulation of protein metabolic process	53	CAST, CCNT2, NOG, STK38, TSG101, DICER1, APOE, RGN, PELI2, RAPGEF3, OGT, MT3, EGR1, DAB2IP, CCDC88C, C330021F23RIK, CRTAP, CCNL1, SLC9A3R1, PLCE1, BTG2, JUN, VEGFA, SDCBP, UBB, FGFR2, ARL6IP1, WFIKKN2, SOX9, TIMP3, AZIN2, CD74, TRF, APLP1, INPP5K, PER1, NDRG2, HAP1, CSF1R, NOS1, NF2, PSAP, SNW1, FZD4, TET1, TRIM21, ATRX, DUSP4, NXN, PTTG1IP, KLF4, IGFBP5, LRP5	3.50366
GOTERM_BP_FAT	GO:1902532~negative regulation of intracellular signal transduction	16	DUSP4, DAB2IP, STK38, CREB3, NF2, INPP5K, APOE, RNF152, PTTG1IP, PER1, NDRG2, SLC9A3R1, TIMP3, CD74, KLF4, SESN3	4.1089
GOTERM_BP_FAT	GO:0006468~protein phosphorylation	40	FGFR2, CCNT2, NOG, STK38, NUAK2, TSG101, ABI3, SOX9, TIMP3, TRF, CD74, INPP5K, APOE, RGN, PER1, PELI2, RAPGEF3, OGT, NDRG2, CSF1R, MT3, DAB2IP, NOS1, NF2, TRPM7, PSAP, C330021F23RIK, CCNL1, SLC9A3R1, FZD4, SRPK1, DUSP4, PLCE1, MAPK6, JUN, VEGFA, SDCBP, MERTK, KLF4, LRP5	4.2411
GOTERM_BP_FAT	GO:0043085~positive regulation of catalytic activity	26	CCNT2, FGFR2, AZIN2, CD74, TRF, APOE, RGN, RAPGEF4, RAPGEF3, TBC1D1, IQSEC1, CSF1R, MT3, TOR1AIP2, DAB2IP, NOS1, GNAO1, CREB3, CCNL1, ADGRG6, FZD4, PLCE1, BTG1, VEGFA, TSHR, KLF4	4.53046
GOTERM_BP_FAT	GO:0045859~regulation of protein kinase activity	19	CCNT2, DAB2IP, STK38, NF2, TSG101, CCNL1, SLC9A3R1, FZD4, CD74, TRF, DUSP4, PLCE1, INPP5K, APOE, VEGFA, RGN, CSF1R, LRP5, MT3	5.16272
GOTERM_BP_FAT	GO:0043549~regulation of kinase activity	20	CCNT2, IRS2, DAB2IP, STK38, NF2, TSG101, CCNL1, SLC9A3R1, FZD4, CD74, TRF, DUSP4, PLCE1, INPP5K, APOE, VEGFA, RGN, CSF1R, LRP5, MT3	5.97886
GOTERM_BP_FAT	GO:0010648~negative regulation of cell communication	29	NOG, GRIK1, STK38, TSG101, SOX9, TIMP3, CD74, SESN3, INPP5K, APOE, PER1, MGLL, RAPGEF4, NDRG2, EGR1, DAB2IP, NOS1, CREB3, NF2, PADI2, SLC9A3R1, DUSP4, LRP1, NXN, RNF152, VEGFA, PTTG1IP, KLF4, IGFBP5	6.76211
GOTERM_BP_FAT	GO:0023057~negative regulation of signaling	29	NOG, GRIK1, STK38, TSG101, SOX9, TIMP3, CD74, SESN3, INPP5K, APOE, PER1, MGLL, RAPGEF4, NDRG2, EGR1, DAB2IP, NOS1, CREB3, NF2, PADI2, SLC9A3R1, DUSP4, LRP1, NXN, RNF152, VEGFA, PTTG1IP, KLF4, IGFBP5	7.07884
GOTERM_BP_FAT	GO:0007166~cell surface receptor signaling pathway	48	FGFR2, WFIKKN2, NOG, GRIK1, UTY, TSG101, DZIP1, RHOQ, RPE65, SOX9, TIMP3, TRF, CD74, INPP5K, IFT20, SORBS2, PDE4B, IIGP1, SEMA3C, PELI2, NDRG2, CLEC4D, EMD, HAP1, CSF1R, MT3, EGR1, KLF6, DAB2IP, IRS2, CCDC88C, ADGRG6, PADI2, SNW1, WLS, SLC9A3R1, FZD4, LRP1, NXN, JUN, VEGFA, UBC, SDCBP, UBB, KLF4, SEMA4A, LRP5, IGFBP5	7.82098
GOTERM_BP_FAT	GO:0048585~negative regulation of response to stimulus	32	NOG, STK38, TSG101, SOX9, TIMP3, CD74, SESN3, PTGIS, INPP5K, APOE, SEMA3C, PER1, OGT, NDRG2, EGR1, DAB2IP, RECQL5, CREB3, NF2, PSAP, PADI2, SLC9A3R1, DUSP4, ATF4, LRP1, NXN, RNF152, VEGFA, PTTG1IP, SEMA4A, KLF4, IGFBP5	8.61406
Annotation Cluster 12	Enrichment Score: 2.601435556503205
Category	Term	Count	Genes	FDR
GOTERM_BP_FAT	GO:0033043~regulation of organelle organization	33	FGFR2, UTY, TSG101, IQGAP2, CHMP2B, INPP5K, IFT20, WIPF2, RAPGEF3, OGT, TBC1D1, HAP1, EHD3, CSF1R, ARL2, NOS1, NF2, FSCN1, LRRC46, PADI2, SNW1, TET1, ATRX, LRP1, HUWE1, VEGFA, SDCBP, MAPRE1, JAM3, FEZ2, PIP4K2C, LCP1, LRP5	0.316298
GOTERM_BP_FAT	GO:0010638~positive regulation of organelle organization	20	ARL2, NOS1, NF2, TSG101, FSCN1, LRRC46, IQGAP2, SNW1, TET1, ATRX, HUWE1, VEGFA, WIPF2, SDCBP, RAPGEF3, OGT, LCP1, PIP4K2C, HAP1, LRP5	1.80412
GOTERM_BP_FAT	GO:0051130~positive regulation of cellular component organization	32	TSG101, RHOQ, IQGAP2, SOX9, TRF, B2M, DOCK1, APOE, WIPF2, RAPGEF3, OGT, HAP1, ACSL6, ARL2, DAB2IP, NOS1, NF2, FSCN1, LRRC46, SNW1, TET1, ATRX, HUWE1, MAPK6, JUN, VEGFA, CLDN1, SDCBP, MERTK, PIP4K2C, LCP1, LRP5	2.88546
GOTERM_BP_FAT	GO:0044089~positive regulation of cellular component biogenesis	16	ARL2, NF2, TSG101, FSCN1, IQGAP2, RHOQ, SOX9, JUN, VEGFA, CLDN1, WIPF2, SDCBP, RAPGEF3, LCP1, PIP4K2C, HAP1	2.92601
GOTERM_BP_FAT	GO:0044087~regulation of cellular component biogenesis	22	ARL2, DAB2IP, NF2, TSG101, FSCN1, IQGAP2, RHOQ, SOX9, CHMP2B, INPP5K, IFT20, JUN, VEGFA, CLDN1, WIPF2, SDCBP, RAPGEF3, MAPRE1, FEZ2, LCP1, PIP4K2C, HAP1	7.52809
Annotation Cluster 13	Enrichment Score: 2.5770790089834397
Category	Term	Count	Genes	FDR
GOTERM_BP_FAT	GO:0009892~negative regulation of metabolic process	64	CAST, NOG, STK38, TSG101, UTY, DICER1, CLTC, SFSWAP, CIPC, PTGIS, APOE, RGN, RAPGEF3, OGT, MT3, EGR1, DAB2IP, IRS2, ZBTB20, BEND5, C330021F23RIK, CRTAP, ZHX2, SLC9A3R1, KCNQ1OT1, TMEM132D, JUNB, MXD4, ACADVL, BTG2, JUN, VEGFA, SDCBP, FGFR2, ARL6IP1, WFIKKN2, SOX9, ZFP457, AZIN2, TIMP3, APLP1, INPP5K, JUND, PER1, NDRG2, HIST1H4I, HAP1, HIST1H4H, RECQL5, NOS1, NF2, EPAS1, SNW1, UPK3B, TET1, TRIM21,…	0.0103123
GOTERM_BP_FAT	GO:0010605~negative regulation of macromolecule metabolic process	59	CAST, NOG, STK38, TSG101, UTY, DICER1, CLTC, SFSWAP, CIPC, APOE, RGN, RAPGEF3, OGT, MT3, EGR1, DAB2IP, ZBTB20, BEND5, C330021F23RIK, CRTAP, ZHX2, SLC9A3R1, KCNQ1OT1, JUNB, MXD4, BTG2, JUN, VEGFA, SDCBP, FGFR2, ARL6IP1, WFIKKN2, SOX9, ZFP457, AZIN2, TIMP3, INPP5K, JUND, PER1, NDRG2, HIST1H4I, HAP1, HIST1H4H, RECQL5, NOS1, NF2, EPAS1, SNW1, UPK3B, TET1, TRIM21, MID2, ATRX, DUSP4, NXN, IRF2BPL, KLF4…	0.0266776
GOTERM_BP_FAT	GO:0045935~positive regulation of nucleobase-containing compound metabolic process	45	FGFR2, CCNT2, NOG, TRA2A, DICER1, AKAP12, RHOQ, MED21, SOX9, TRF, INPP5K, APOE, JUND, PER1, RAPGEF3, OGT, MT3, EGR1, RAMP2, KLF6, DAB2IP, NOS1, CREB3, EPAS1, ADGRG6, CCNL1, PADI2, SNW1, FOSB, TET1, FZD4, JUNB, ATRX, ATF4, SRSF5, BTG2, IRF2BPL, JUN, GLMP, VEGFA, MYRF, TFAP2C, TSHR, KLF4, LRP5	0.0398357
GOTERM_BP_FAT	GO:0051254~positive regulation of RNA metabolic process	40	FGFR2, CCNT2, NOG, TRA2A, DICER1, RHOQ, MED21, SOX9, TRF, INPP5K, JUND, PER1, RAPGEF3, OGT, MT3, EGR1, KLF6, DAB2IP, NOS1, CREB3, EPAS1, CCNL1, PADI2, SNW1, FOSB, TET1, FZD4, JUNB, ATRX, ATF4, SRSF5, BTG2, IRF2BPL, JUN, GLMP, VEGFA, MYRF, TFAP2C, KLF4, LRP5	0.0549619
GOTERM_BP_FAT	GO:0031324~negative regulation of cellular metabolic process	58	CAST, NOG, STK38, TSG101, DICER1, CIPC, SFSWAP, PTGIS, APOE, RGN, OGT, MT3, EGR1, DAB2IP, IRS2, ZBTB20, BEND5, C330021F23RIK, CRTAP, ZHX2, SLC9A3R1, TMEM132D, JUNB, MXD4, ACADVL, BTG2, JUN, VEGFA, SDCBP, FGFR2, ARL6IP1, WFIKKN2, SOX9, ZFP457, TIMP3, APLP1, INPP5K, JUND, PER1, NDRG2, HIST1H4I, HAP1, HIST1H4H, RECQL5, NOS1, NF2, EPAS1, SNW1, TET1, TRIM21, MID2, ATRX, DUSP4, NXN, IRF2BPL, KLF4, LRP5…	0.0591697
GOTERM_BP_FAT	GO:0031328~positive regulation of cellular biosynthetic process	45	FGFR2, CCNT2, NOG, DICER1, AKAP12, RHOQ, MED21, SOX9, TRF, INPP5K, APOE, JUND, RGN, PER1, RAPGEF3, OGT, ACSL6, MT3, EGR1, RAMP2, KLF6, DAB2IP, IRS2, NOS1, CREB3, EPAS1, ADGRG6, CCNL1, PADI2, SNW1, FOSB, TET1, FZD4, JUNB, ATRX, ATF4, IRF2BPL, JUN, GLMP, VEGFA, MYRF, TFAP2C, TSHR, KLF4, LRP5	0.111588
GOTERM_BP_FAT	GO:0071310~cellular response to organic substance	52	NOG, DICER1, RHOQ, RPE65, B2M, SLC16A1, PTGIS, PDE4B, RAPGEF3, OGT, MT3, EGR1, GBP7, RAMP2, DAB2IP, IRS2, PADI2, FOSB, JUNB, JUN, VEGFA, SDCBP, TSHR, GBP2, FGFR2, WFIKKN2, HMGCS1, SOX9, TIMP3, CD74, APLP1, SESN3, INPP5K, JUND, IIGP1, PER1, EMD, HAP1, CSF1R, KLF6, NOS1, RECQL5, CREB3, PSAP, SNW1, FZD4, AGTRAP, ATF4, SRSF5, KLF4, IGFBP5, KLF3	0.124766
GOTERM_BP_FAT	GO:0045944~positive regulation of transcription from RNA polymerase II promoter	32	FGFR2, CCNT2, NOG, DICER1, RHOQ, MED21, SOX9, JUND, PER1, RAPGEF3, OGT, MT3, EGR1, KLF6, DAB2IP, NOS1, CREB3, EPAS1, CCNL1, SNW1, FOSB, TET1, JUNB, ATRX, ATF4, IRF2BPL, JUN, VEGFA, GLMP, TFAP2C, KLF4, LRP5	0.141373
GOTERM_BP_FAT	GO:0051173~positive regulation of nitrogen compound metabolic process	45	FGFR2, CCNT2, NOG, TRA2A, DICER1, AKAP12, RHOQ, MED21, SOX9, TRF, INPP5K, APOE, JUND, PER1, RAPGEF3, OGT, MT3, EGR1, RAMP2, KLF6, DAB2IP, NOS1, CREB3, EPAS1, ADGRG6, CCNL1, PADI2, SNW1, FOSB, TET1, FZD4, JUNB, ATRX, ATF4, SRSF5, BTG2, IRF2BPL, JUN, GLMP, VEGFA, MYRF, TFAP2C, TSHR, KLF4, LRP5	0.173951
GOTERM_BP_FAT	GO:0009891~positive regulation of biosynthetic process	45	FGFR2, CCNT2, NOG, DICER1, AKAP12, RHOQ, MED21, SOX9, TRF, INPP5K, APOE, JUND, RGN, PER1, RAPGEF3, OGT, ACSL6, MT3, EGR1, RAMP2, KLF6, DAB2IP, IRS2, NOS1, CREB3, EPAS1, ADGRG6, CCNL1, PADI2, SNW1, FOSB, TET1, FZD4, JUNB, ATRX, ATF4, IRF2BPL, JUN, GLMP, VEGFA, MYRF, TFAP2C, TSHR, KLF4, LRP5	0.178597
GOTERM_BP_FAT	GO:0070887~cellular response to chemical stimulus	60	NOG, DICER1, RHOQ, RPE65, B2M, SLC16A1, PTGIS, PDE4B, RGN, RAPGEF3, OGT, MT3, EGR1, RAMP2, GBP7, DAB2IP, IRS2, PADI2, FOSB, JUNB, JUN, VEGFA, SDCBP, KCNH2, TSHR, JAM3, GBP2, FGFR2, FUS, WFIKKN2, HMGCS1, SOX9, TIMP3, CD74, TRF, APLP1, SESN3, INPP5K, JUND, IIGP1, PER1, EMD, HAP1, CSF1R, KLF6, RECQL5, NOS1, CREB3, EPAS1, PSAP, SNW1, CRYZ, FZD4, AGTRAP, ATRX, ATF4, SRSF5, KLF4, IGFBP5, KLF3	0.210759
GOTERM_BP_FAT	GO:0009890~negative regulation of biosynthetic process	42	FGFR2, NOG, TSG101, DICER1, CLTC, SOX9, ZFP457, APLP1, CIPC, PTGIS, INPP5K, APOE, JUND, RGN, PER1, RAPGEF3, HIST1H4I, HAP1, HIST1H4H, MT3, EGR1, ZBTB20, DAB2IP, RECQL5, NF2, EPAS1, BEND5, ZHX2, SNW1, TET1, TRIM21, JUNB, MID2, MXD4, ACADVL, ATRX, BTG2, IRF2BPL, JUN, VEGFA, KLF4, IGFBP5	0.214561
GOTERM_BP_FAT	GO:0051172~negative regulation of nitrogen compound metabolic process	42	FGFR2, NOG, TSG101, DICER1, CLTC, SOX9, ZFP457, APLP1, CIPC, SFSWAP, PTGIS, INPP5K, APOE, JUND, RGN, PER1, HIST1H4I, HAP1, HIST1H4H, MT3, EGR1, ZBTB20, DAB2IP, RECQL5, NF2, EPAS1, BEND5, C330021F23RIK, ZHX2, SNW1, TET1, TRIM21, JUNB, MID2, MXD4, ATRX, BTG2, IRF2BPL, JUN, VEGFA, KLF4, IGFBP5	0.245638
GOTERM_BP_FAT	GO:1903508~positive regulation of nucleic acid-templated transcription	37	FGFR2, CCNT2, NOG, DICER1, RHOQ, MED21, SOX9, TRF, INPP5K, JUND, PER1, RAPGEF3, OGT, MT3, EGR1, KLF6, DAB2IP, NOS1, CREB3, EPAS1, CCNL1, PADI2, SNW1, FOSB, TET1, FZD4, JUNB, ATRX, ATF4, IRF2BPL, JUN, VEGFA, GLMP, MYRF, TFAP2C, KLF4, LRP5	0.246674
GOTERM_BP_FAT	GO:0045893~positive regulation of transcription, DNA-templated	37	FGFR2, CCNT2, NOG, DICER1, RHOQ, MED21, SOX9, TRF, INPP5K, JUND, PER1, RAPGEF3, OGT, MT3, EGR1, KLF6, DAB2IP, NOS1, CREB3, EPAS1, CCNL1, PADI2, SNW1, FOSB, TET1, FZD4, JUNB, ATRX, ATF4, IRF2BPL, JUN, VEGFA, GLMP, MYRF, TFAP2C, KLF4, LRP5	0.246674
GOTERM_BP_FAT	GO:1902680~positive regulation of RNA biosynthetic process	37	FGFR2, CCNT2, NOG, DICER1, RHOQ, MED21, SOX9, TRF, INPP5K, JUND, PER1, RAPGEF3, OGT, MT3, EGR1, KLF6, DAB2IP, NOS1, CREB3, EPAS1, CCNL1, PADI2, SNW1, FOSB, TET1, FZD4, JUNB, ATRX, ATF4, IRF2BPL, JUN, VEGFA, GLMP, MYRF, TFAP2C, KLF4, LRP5	0.26164
GOTERM_BP_FAT	GO:0010628~positive regulation of gene expression	43	FGFR2, CCNT2, NOG, DICER1, TRA2A, RHOQ, MED21, SOX9, TRF, INPP5K, JUND, PER1, RAPGEF3, OGT, HIST1H4I, HIST1H4H, MT3, EGR1, RAMP2, KLF6, DAB2IP, NOS1, CREB3, EPAS1, CCNL1, PADI2, NAT8F1, SNW1, FOSB, TET1, FZD4, JUNB, ATRX, ATF4, SRSF5, IRF2BPL, JUN, GLMP, VEGFA, MYRF, TFAP2C, KLF4, LRP5	0.459156
GOTERM_BP_FAT	GO:0051253~negative regulation of RNA metabolic process	34	FGFR2, NOG, TSG101, DICER1, SOX9, ZFP457, CIPC, SFSWAP, INPP5K, JUND, PER1, RGN, HIST1H4I, HIST1H4H, MT3, EGR1, ZBTB20, DAB2IP, RECQL5, EPAS1, BEND5, ZHX2, SNW1, TET1, JUNB, TRIM21, MID2, MXD4, ATRX, BTG2, IRF2BPL, JUN, VEGFA, KLF4	1.0542
GOTERM_BP_FAT	GO:0010558~negative regulation of macromolecule biosynthetic process	38	FGFR2, NOG, TSG101, DICER1, CLTC, SOX9, ZFP457, CIPC, INPP5K, JUND, RGN, PER1, RAPGEF3, HIST1H4I, HAP1, HIST1H4H, MT3, EGR1, ZBTB20, DAB2IP, RECQL5, NF2, EPAS1, BEND5, ZHX2, SNW1, TET1, TRIM21, JUNB, MID2, MXD4, ATRX, BTG2, IRF2BPL, JUN, VEGFA, KLF4, IGFBP5	1.13865
GOTERM_BP_FAT	GO:1902679~negative regulation of RNA biosynthetic process	33	FGFR2, NOG, TSG101, DICER1, SOX9, ZFP457, CIPC, INPP5K, JUND, PER1, RGN, HIST1H4I, HIST1H4H, MT3, EGR1, ZBTB20, DAB2IP, RECQL5, EPAS1, BEND5, ZHX2, SNW1, TET1, JUNB, TRIM21, MID2, MXD4, ATRX, BTG2, IRF2BPL, JUN, VEGFA, KLF4	1.16525
GOTERM_BP_FAT	GO:0031327~negative regulation of cellular biosynthetic process	39	FGFR2, NOG, TSG101, DICER1, SOX9, ZFP457, APLP1, CIPC, PTGIS, INPP5K, JUND, RGN, PER1, HIST1H4I, HAP1, HIST1H4H, MT3, EGR1, ZBTB20, DAB2IP, RECQL5, NF2, EPAS1, BEND5, ZHX2, SNW1, TET1, TRIM21, JUNB, MID2, MXD4, ACADVL, ATRX, BTG2, IRF2BPL, JUN, VEGFA, KLF4, IGFBP5	1.17884
GOTERM_BP_FAT	GO:0045934~negative regulation of nucleobase-containing compound metabolic process	36	FGFR2, NOG, TSG101, DICER1, SOX9, ZFP457, APLP1, CIPC, SFSWAP, INPP5K, JUND, RGN, PER1, HIST1H4I, HIST1H4H, MT3, EGR1, ZBTB20, DAB2IP, RECQL5, NF2, EPAS1, BEND5, ZHX2, SNW1, TET1, JUNB, TRIM21, MID2, MXD4, ATRX, BTG2, IRF2BPL, JUN, VEGFA, KLF4	1.47055
GOTERM_BP_FAT	GO:0010557~positive regulation of macromolecule biosynthetic process	38	FGFR2, CCNT2, NOG, DICER1, RHOQ, MED21, SOX9, TRF, INPP5K, JUND, PER1, RAPGEF3, OGT, MT3, EGR1, KLF6, DAB2IP, IRS2, NOS1, CREB3, EPAS1, CCNL1, PADI2, SNW1, FOSB, TET1, FZD4, JUNB, ATRX, ATF4, IRF2BPL, JUN, GLMP, VEGFA, MYRF, TFAP2C, KLF4, LRP5	2.6117
GOTERM_BP_FAT	GO:0010629~negative regulation of gene expression	38	FGFR2, NOG, UTY, TSG101, DICER1, SOX9, ZFP457, CIPC, SFSWAP, INPP5K, JUND, PER1, HIST1H4I, HAP1, HIST1H4H, MT3, EGR1, ZBTB20, DAB2IP, RECQL5, EPAS1, BEND5, ZHX2, UPK3B, SNW1, KCNQ1OT1, TET1, JUNB, TRIM21, MID2, MXD4, ATRX, BTG2, IRF2BPL, JUN, VEGFA, KLF4, IGFBP5	4.49743
GOTERM_BP_FAT	GO:0045892~negative regulation of transcription, DNA-templated	30	FGFR2, NOG, TSG101, DICER1, SOX9, ZFP457, CIPC, INPP5K, JUND, PER1, HIST1H4I, HIST1H4H, MT3, EGR1, ZBTB20, DAB2IP, RECQL5, EPAS1, BEND5, ZHX2, SNW1, TET1, JUNB, MXD4, ATRX, BTG2, IRF2BPL, JUN, VEGFA, KLF4	6.15727
GOTERM_BP_FAT	GO:2000113~negative regulation of cellular macromolecule biosynthetic process	34	FGFR2, NOG, TSG101, DICER1, SOX9, ZFP457, CIPC, INPP5K, JUND, RGN, PER1, HIST1H4I, HAP1, HIST1H4H, MT3, EGR1, ZBTB20, DAB2IP, RECQL5, NF2, EPAS1, BEND5, ZHX2, SNW1, TET1, JUNB, MXD4, ATRX, BTG2, IRF2BPL, JUN, VEGFA, KLF4, IGFBP5	6.98619
GOTERM_BP_FAT	GO:1903507~negative regulation of nucleic acid-templated transcription	30	FGFR2, NOG, TSG101, DICER1, SOX9, ZFP457, CIPC, INPP5K, JUND, PER1, HIST1H4I, HIST1H4H, MT3, EGR1, ZBTB20, DAB2IP, RECQL5, EPAS1, BEND5, ZHX2, SNW1, TET1, JUNB, MXD4, ATRX, BTG2, IRF2BPL, JUN, VEGFA, KLF4	7.28788
Annotation Cluster 14	Enrichment Score: 2.5089487583879726
Category	Term	Count	Genes	FDR
GOTERM_BP_FAT	GO:1901615~organic hydroxy compound metabolic process	17	MSMO1, RBP1, EPAS1, HMGCS1, RPE65, RDH5, ATP2B2, RDH10, LRAT, LRP1, INPP5K, CYP27A1, APOE, INPP4B, PLTP, LRP5, MT3	0.163728
GOTERM_BP_FAT	GO:0006066~alcohol metabolic process	13	RBP1, HMGCS1, RPE65, RDH5, RDH10, LRAT, LRP1, INPP5K, CYP27A1, APOE, INPP4B, LRP5, MT3	0.445397
Annotation Cluster 15	Enrichment Score: 2.507825791929211
Category	Term	Count	Genes	FDR
GOTERM_BP_FAT	GO:0002064~epithelial cell development	13	FGFR2, COL18A1, ATRX, B4GALT1, ATP2B2, ADAMTSL4, DICER1, CLDN1, RAPGEF3, TFAP2C, SLC9A3R1, SOX9, SLC4A5	0.501944
GOTERM_BP_FAT	GO:0030855~epithelial cell differentiation	21	FGFR2, B4GALT1, COL18A1, NF2, TSG101, PSAP, ADAMTSL4, DICER1, SLC9A3R1, SOX9, ACADVL, ATRX, ATP2B2, BTG1, JUN, VEGFA, CLDN1, RAPGEF3, TFAP2C, KLF4, SLC4A5	1.23752
Annotation Cluster 16	Enrichment Score: 2.489078673111496
Category	Term	Count	Genes	FDR
GOTERM_BP_FAT	GO:0001523~retinoid metabolic process	7	SCPEP1, RDH10, LRAT, RBP1, APOE, RPE65, RDH5	0.201707
GOTERM_BP_FAT	GO:0016101~diterpenoid metabolic process	7	SCPEP1, RDH10, LRAT, RBP1, APOE, RPE65, RDH5	0.399129
GOTERM_BP_FAT	GO:0006066~alcohol metabolic process	13	RBP1, HMGCS1, RPE65, RDH5, RDH10, LRAT, LRP1, INPP5K, CYP27A1, APOE, INPP4B, LRP5, MT3	0.445397
GOTERM_BP_FAT	GO:0042572~retinol metabolic process	5	RDH10, LRAT, RBP1, RPE65, RDH5	0.611497
GOTERM_BP_FAT	GO:0006720~isoprenoid metabolic process	8	SCPEP1, RDH10, LRAT, RBP1, APOE, HMGCS1, RPE65, RDH5	0.681408
GOTERM_BP_FAT	GO:0006721~terpenoid metabolic process	7	SCPEP1, RDH10, LRAT, RBP1, APOE, RPE65, RDH5	0.723808
GOTERM_BP_FAT	GO:0034308~primary alcohol metabolic process	5	RDH10, LRAT, RBP1, RPE65, RDH5	2.37022
GOTERM_BP_FAT	GO:0042573~retinoic acid metabolic process	4	SCPEP1, RDH10, LRAT, RBP1	4.83382
Annotation Cluster 17	Enrichment Score: 2.4655335091804256
Category	Term	Count	Genes	FDR
GOTERM_BP_FAT	GO:0006629~lipid metabolic process	38	SCPEP1, RBP1, HMGCS1, PIP5K1B, RPE65, CD74, ST6GALNAC6, SLC16A1, PTGIS, INPP5K, PTGES, APOE, MPDU1, MGLL, SLCO1C1, ETNK1, RGN, PLTP, ACSL6, CSF1R, MT3, EGR1, DAB2IP, IRS2, MSMO1, PSAP, RDH5, ACADVL, RDH10, PLCE1, LRP1, LRAT, PTGDS, CYP27A1, INPP4B, PIP4K2C, LRP5, DEGS1	0.0141095
GOTERM_BP_FAT	GO:0044255~cellular lipid metabolic process	30	SCPEP1, RBP1, PIP5K1B, HMGCS1, RPE65, CD74, ST6GALNAC6, PTGIS, INPP5K, APOE, PTGES, MPDU1, MGLL, ETNK1, RGN, ACSL6, CSF1R, MT3, DAB2IP, IRS2, MSMO1, PSAP, RDH5, ACADVL, RDH10, LRAT, PTGDS, INPP4B, PIP4K2C, DEGS1	0.0714927
GOTERM_BP_FAT	GO:0072330~monocarboxylic acid biosynthetic process	11	ACADVL, RDH10, MSMO1, PTGIS, PTGDS, RBP1, PTGES, MGLL, RGN, CD74, DEGS1	0.375792
GOTERM_BP_FAT	GO:0044283~small molecule biosynthetic process	18	EGR1, MSMO1, RBP1, HMGCS1, PADI2, CD74, ACADVL, RDH10, ATF4, PTGIS, PTGDS, PTGES, APOE, RGN, MGLL, OGT, PLTP, DEGS1	0.485466
GOTERM_BP_FAT	GO:0006633~fatty acid biosynthetic process	9	ACADVL, MSMO1, PTGIS, PTGDS, PTGES, MGLL, RGN, CD74, DEGS1	1.5543
GOTERM_BP_FAT	GO:0016053~organic acid biosynthetic process	12	ACADVL, RDH10, MSMO1, PTGIS, PTGDS, RBP1, PTGES, MGLL, RGN, PADI2, CD74, DEGS1	1.83412
GOTERM_BP_FAT	GO:0008610~lipid biosynthetic process	18	EGR1, MSMO1, RBP1, PIP5K1B, HMGCS1, CD74, ACADVL, ST6GALNAC6, RDH10, PTGIS, PTGDS, PTGES, APOE, RGN, ETNK1, MGLL, ACSL6, DEGS1	3.52265
GOTERM_BP_FAT	GO:0046394~carboxylic acid biosynthetic process	11	ACADVL, RDH10, MSMO1, PTGIS, PTGDS, RBP1, PTGES, MGLL, RGN, CD74, DEGS1	3.68118
GOTERM_BP_FAT	GO:0046457~prostanoid biosynthetic process	4	PTGIS, PTGDS, PTGES, CD74	9.06584
GOTERM_BP_FAT	GO:0001516~prostaglandin biosynthetic process	4	PTGIS, PTGDS, PTGES, CD74	9.06584
Annotation Cluster 18	Enrichment Score: 2.320392231877461
Category	Term	Count	Genes	FDR
GOTERM_BP_FAT	GO:0030029~actin filament-based process	25	PHACTR1, NF2, NUAK2, UTY, TRPM7, CALD1, FSCN1, ERMN, RHOQ, IQGAP2, ARHGAP17, SLC9A3R1, TRF, LRP1, INPP5K, SORBS2, PDE4B, WIPF2, SDCBP, RAPGEF3, KCNH2, JAM3, IQSEC1, LCP1, CSF1R	0.0365433
GOTERM_BP_FAT	GO:0030036~actin cytoskeleton organization	21	PHACTR1, NF2, NUAK2, TRPM7, CALD1, FSCN1, ERMN, IQGAP2, RHOQ, ARHGAP17, SLC9A3R1, TRF, INPP5K, SORBS2, WIPF2, SDCBP, RAPGEF3, JAM3, IQSEC1, LCP1, CSF1R	0.243743
GOTERM_BP_FAT	GO:0007010~cytoskeleton organization	31	NUAK2, CALD1, DICER1, RHOQ, IQGAP2, ARHGAP17, CLTC, SOX9, TRF, CHMP2B, SLC16A1, DOCK1, INPP5K, SORBS2, WIPF2, RAPGEF3, IQSEC1, CSF1R, ARL2, PHACTR1, NF2, TRPM7, ERMN, FSCN1, SPAG1, SLC9A3R1, LRP1, SDCBP, MAPRE1, JAM3, LCP1	0.991935
GOTERM_BP_FAT	GO:0007015~actin filament organization	13	PHACTR1, NF2, INPP5K, SORBS2, CALD1, FSCN1, ERMN, WIPF2, IQGAP2, ARHGAP17, RAPGEF3, LCP1, TRF	5.50327
Annotation Cluster 19	Enrichment Score: 2.2734805201789965
Category	Term	Count	Genes	FDR
GOTERM_BP_FAT	GO:0007399~nervous system development	54	NOG, GRIK1, DICER1, RPE65, SLC7A5, B2M, ATP2B2, APOE, IFT20, SEMA3C, MGLL, RAPGEF4, LGI1, MT3, H2-K1, IRS2, DAB2IP, ZHX2, PADI2, WLS, SLC9A3R1, MAPK6, BTG2, JUN, VEGFA, MYRF, CLDN1, TFAP2C, UBB, PMP22, JAM3, TSHR, SEMA4A, FGFR2, HMGCS1, SOX9, XAB2, TRF, APLP1, NDRG2, HAP1, ACSL6, CSF1R, NOS1, GNAO1, NF2, ADGRG6, SNW1, FZD4, ATRX, FNBP1, LRP1, FEZ2, KLF4	0.212168
GOTERM_BP_FAT	GO:0007420~brain development	23	FGFR2, IRS2, DAB2IP, NOG, GNAO1, NF2, DICER1, HMGCS1, PADI2, WLS, XAB2, FZD4, APLP1, ATRX, ATP2B2, LRP1, BTG2, NDRG2, TFAP2C, UBB, HAP1, CSF1R, MT3	1.64961
GOTERM_BP_FAT	GO:0060322~head development	23	FGFR2, IRS2, DAB2IP, NOG, GNAO1, NF2, DICER1, HMGCS1, PADI2, WLS, XAB2, FZD4, APLP1, ATRX, ATP2B2, LRP1, BTG2, NDRG2, TFAP2C, UBB, HAP1, CSF1R, MT3	3.46677
GOTERM_BP_FAT	GO:0030900~forebrain development	15	FGFR2, NOG, DAB2IP, GNAO1, NF2, DICER1, XAB2, APLP1, ATRX, LRP1, BTG2, UBB, TFAP2C, HAP1, CSF1R	4.10669
GOTERM_BP_FAT	GO:0007417~central nervous system development	25	FGFR2, NOG, DICER1, HMGCS1, SOX9, XAB2, APLP1, ATP2B2, NDRG2, HAP1, CSF1R, MT3, DAB2IP, IRS2, GNAO1, NF2, PADI2, WLS, FZD4, ATRX, LRP1, BTG2, MYRF, UBB, TFAP2C	9.32333
Annotation Cluster 20	Enrichment Score: 2.073980762624464
Category	Term	Count	Genes	FDR
GOTERM_BP_FAT	GO:0071248~cellular response to metal ion	9	FUS, ATF4, JUN, JUND, FOSB, JUNB, TRF, MT3, B2M	1.48365
GOTERM_BP_FAT	GO:0010035~response to inorganic substance	18	COL18A1, FUS, GNAO1, PSAP, HMGCS1, FOSB, JUNB, TRF, B2M, ATRX, ATF4, PTGES, JUN, JUND, RGN, SLC4A1, KLF4, MT3	4.46306
GOTERM_BP_FAT	GO:0071241~cellular response to inorganic substance	10	ATRX, FUS, ATF4, JUN, JUND, FOSB, JUNB, TRF, MT3, B2M	5.81407
Annotation Cluster 21	Enrichment Score: 1.8101293904921494
Category	Term	Count	Genes	FDR
GOTERM_BP_FAT	GO:0019083~viral transcription	6	CCNT2, INPP5K, JUN, SNW1, TRIM21, MID2	0.553243
GOTERM_BP_FAT	GO:0019080~viral gene expression	6	CCNT2, INPP5K, JUN, SNW1, TRIM21, MID2	1.50111
GOTERM_BP_FAT	GO:0048524~positive regulation of viral process	7	TSG101, APOE, JUN, SNW1, SRPK1, TRIM21, CHMP2B	1.71933
GOTERM_BP_FAT	GO:1903900~regulation of viral life cycle	9	INPP5K, TSG101, JUN, DICER1, SNW1, SRPK1, TRIM21, MID2, CHMP2B	2.03618
GOTERM_BP_FAT	GO:0019058~viral life cycle	11	CCNT2, INPP5K, TSG101, APOE, JUN, DICER1, SNW1, SRPK1, TRIM21, MID2, CHMP2B	2.61176
GOTERM_BP_FAT	GO:1903902~positive regulation of viral life cycle	6	TSG101, JUN, SNW1, SRPK1, TRIM21, CHMP2B	4.0643
GOTERM_BP_FAT	GO:0046782~regulation of viral transcription	5	INPP5K, JUN, SNW1, TRIM21, MID2	4.33145
GOTERM_BP_FAT	GO:0044033~multi-organism metabolic process	6	CCNT2, INPP5K, JUN, SNW1, TRIM21, MID2	4.34191
GOTERM_BP_FAT	GO:0032897~negative regulation of viral transcription	4	INPP5K, JUN, TRIM21, MID2	8.10057
Annotation Cluster 22	Enrichment Score: 1.7561729151684116
Category	Term	Count	Genes	FDR
GOTERM_BP_FAT	GO:0043618~regulation of transcription from RNA polymerase II promoter in response to stress	6	EGR1, ATF4, EPAS1, JUN, VEGFA, MT3	0.618729
GOTERM_BP_FAT	GO:0043620~regulation of DNA-templated transcription in response to stress	6	EGR1, ATF4, EPAS1, JUN, VEGFA, MT3	0.940488
Annotation Cluster 23	Enrichment Score: 1.7131897213733407
Category	Term	Count	Genes	FDR
GOTERM_BP_FAT	GO:0044057~regulation of system process	18	SCPEP1, GNAO1, NOS1, EPAS1, CALD1, DICER1, SLC9A3R1, TRF, INPP5K, PDE4B, GAA, MYRF, MGLL, RAPGEF4, KCNH2, EHD3, KLF4, IGFBP5	1.53475
GOTERM_BP_FAT	GO:0008015~blood circulation	16	SCPEP1, RAMP2, GNAO1, NOS1, EPAS1, UTY, MYL1, AGTRAP, APOE, PDE4B, VEGFA, GAA, KCNH2, EHD3, SLC4A5, LRP5	3.14715
GOTERM_BP_FAT	GO:0003013~circulatory system process	16	SCPEP1, RAMP2, GNAO1, NOS1, EPAS1, UTY, MYL1, AGTRAP, APOE, PDE4B, VEGFA, GAA, KCNH2, EHD3, SLC4A5, LRP5	3.44364
Annotation Cluster 24	Enrichment Score: 1.7089450946805123
Category	Term	Count	Genes	FDR
GOTERM_BP_FAT	GO:0070373~negative regulation of ERK1 and ERK2 cascade	6	DUSP4, DAB2IP, NDRG2, SLC9A3R1, TIMP3, KLF4	4.34191
Annotation Cluster 25	Enrichment Score: 1.7041347239672098
Category	Term	Count	Genes	FDR
GOTERM_BP_FAT	GO:0006811~ion transport	43	ARL6IP1, FTL1, GRIK1, SFXN1, CLTC, SLC7A5, TRF, KCNJ13, B2M, ATP2B2, SLC16A1, PLIN2, INPP5K, APOE, PDE4B, SLC2A1, SLCO1C1, RGN, PER1, RAPGEF3, SLC4A1, SLC4A4, SLC43A2, HAP1, ACSL6, EHD3, MT3, SLC4A5, ARL2, CNNM3, RAMP2, IRS2, GNAO1, NOS1, TRPM7, SLC6A13, SLC22A8, SLC9A3R1, SLC16A2, ATF4, SLC16A8, CLIC6, KCNH2	0.00184439
GOTERM_BP_FAT	GO:0043269~regulation of ion transport	20	ARL6IP1, IRS2, GNAO1, NOS1, GRIK1, SLC9A3R1, KCNJ13, B2M, ATP2B2, ATF4, INPP5K, CLIC6, PDE4B, PER1, RGN, RAPGEF3, KCNH2, ACSL6, EHD3, HAP1	1.13971
GOTERM_BP_FAT	GO:0030001~metal ion transport	23	RAMP2, GNAO1, FTL1, NOS1, TRPM7, SFXN1, SLC9A3R1, CLTC, TRF, KCNJ13, B2M, ATP2B2, ATF4, INPP5K, PDE4B, PER1, RGN, RAPGEF3, KCNH2, SLC4A4, EHD3, HAP1, MT3	3.22005
GOTERM_BP_FAT	GO:0010959~regulation of metal ion transport	14	GNAO1, NOS1, SLC9A3R1, B2M, ATP2B2, ATF4, INPP5K, PDE4B, RGN, PER1, RAPGEF3, KCNH2, EHD3, HAP1	3.52929
GOTERM_BP_FAT	GO:0043270~positive regulation of ion transport	11	ARL6IP1, ATP2B2, NOS1, GRIK1, RGN, RAPGEF3, KCNH2, HAP1, EHD3, ACSL6, B2M	5.38757
GOTERM_BP_FAT	GO:0034764~positive regulation of transmembrane transport	8	NOS1, RGN, RAPGEF3, KCNH2, AZIN2, HAP1, EHD3, ACSL6	6.23962
GOTERM_BP_FAT	GO:0055085~transmembrane transport	26	IRS2, NOS1, TRPM7, SLC22A8, SFXN1, SLC9A3R1, SLC7A5, AZIN2, KCNJ13, SLC16A2, ATP2B2, SLC16A1, SLC16A9, SLC16A8, SLC2A1, CLIC6, PDE4B, RGN, RAPGEF3, KCNH2, SLC4A4, HAP1, ACSL6, EHD3, SLC43A2, SLC4A5	7.13225
GOTERM_BP_FAT	GO:0006812~cation transport	24	ARL2, RAMP2, GNAO1, FTL1, NOS1, TRPM7, SFXN1, SLC9A3R1, CLTC, TRF, KCNJ13, B2M, ATP2B2, ATF4, INPP5K, PDE4B, PER1, RGN, RAPGEF3, KCNH2, SLC4A4, EHD3, HAP1, MT3	8.7189
Annotation Cluster 26	Enrichment Score: 1.6405557183341006
Category	Term	Count	Genes	FDR
GOTERM_BP_FAT	GO:0048666~neuron development	32	FGFR2, NOG, DICER1, RPE65, B2M, ATP2B2, IFT20, APOE, SEMA3C, MGLL, RAPGEF4, LGI1, HAP1, ACSL6, CSF1R, MT3, H2-K1, DAB2IP, GNAO1, SLC9A3R1, LRP1, MAPK6, BTG2, JUN, VEGFA, UBB, PMP22, JAM3, TSHR, FEZ2, SEMA4A, KLF4	0.291785
GOTERM_BP_FAT	GO:0030030~cell projection organization	37	FGFR2, NOG, DZIP1, DICER1, RHOQ, B2M, ATP2B2, INPP5K, IFT20, APOE, MGLL, SEMA3C, RAPGEF4, LGI1, HAP1, ACSL6, EHD3, CSF1R, MT3, H2-K1, DAB2IP, GNAO1, FSCN1, SPAG1, SLC9A3R1, LRP1, MAPK6, BTG2, JUN, VEGFA, UBB, PMP22, TSHR, JAM3, FEZ2, SEMA4A, KLF4	0.524095
GOTERM_BP_FAT	GO:0048699~generation of neurons	39	FGFR2, NOG, DICER1, RPE65, SOX9, TRF, B2M, ATP2B2, IFT20, APOE, MGLL, SEMA3C, RAPGEF4, LGI1, HAP1, ACSL6, CSF1R, MT3, H2-K1, DAB2IP, GNAO1, NOS1, NF2, ZHX2, SNW1, SLC9A3R1, LRP1, MAPK6, BTG2, JUN, VEGFA, TFAP2C, UBB, PMP22, TSHR, JAM3, FEZ2, SEMA4A, KLF4	0.7369
GOTERM_BP_FAT	GO:0031175~neuron projection development	27	FGFR2, NOG, DICER1, B2M, APOE, SEMA3C, MGLL, RAPGEF4, LGI1, HAP1, ACSL6, CSF1R, MT3, H2-K1, DAB2IP, GNAO1, LRP1, BTG2, MAPK6, JUN, VEGFA, UBB, PMP22, JAM3, SEMA4A, KLF4, FEZ2	1.08971
GOTERM_BP_FAT	GO:0030182~neuron differentiation	35	FGFR2, NOG, DICER1, RPE65, SOX9, B2M, ATP2B2, IFT20, APOE, SEMA3C, MGLL, RAPGEF4, LGI1, HAP1, ACSL6, CSF1R, MT3, H2-K1, DAB2IP, GNAO1, ZHX2, SLC9A3R1, LRP1, MAPK6, BTG2, JUN, VEGFA, TFAP2C, UBB, PMP22, JAM3, TSHR, FEZ2, SEMA4A, KLF4	1.80869
GOTERM_BP_FAT	GO:0061138~morphogenesis of a branching epithelium	11	FGFR2, B4GALT1, NOG, RDH10, VEGFA, DICER1, SEMA3C, CTSD, TFAP2C, SOX9, LRP5	1.93059
GOTERM_BP_FAT	GO:0048754~branching morphogenesis of an epithelial tube	10	FGFR2, B4GALT1, NOG, RDH10, VEGFA, DICER1, CTSD, TFAP2C, SOX9, LRP5	2.25519
GOTERM_BP_FAT	GO:0008361~regulation of cell size	10	ATP2B2, APOE, VEGFA, MGLL, SEMA3C, RAPGEF3, OGT, SLC9A3R1, SEMA4A, MT3	3.23758
GOTERM_BP_FAT	GO:0001558~regulation of cell growth	15	DAB2IP, NF2, CREB3, TSG101, PTTG1, APOE, VEGFA, NAIF1, SDCBP, MGLL, SEMA3C, LGI1, SEMA4A, IGFBP5, MT3	3.84758
GOTERM_BP_FAT	GO:0022603~regulation of anatomical structure morphogenesis	27	FGFR2, NOG, DICER1, RHOQ, SOX9, DOCK1, PTGIS, APOE, IFT20, WIPF2, SEMA3C, MGLL, RAPGEF3, HAP1, CSF1R, MT3, B4GALT1, RAMP2, DAB2IP, ERMN, SLC9A3R1, BTG1, VEGFA, SDCBP, H2-DMA, SEMA4A, KLF4	5.39277
GOTERM_BP_FAT	GO:0014031~mesenchymal cell development	9	FGFR2, NOG, RDH10, DAB2IP, DICER1, SDCBP, SEMA3C, SOX9, SEMA4A	5.80428
GOTERM_BP_FAT	GO:0048762~mesenchymal cell differentiation	9	FGFR2, NOG, RDH10, DAB2IP, DICER1, SDCBP, SEMA3C, SOX9, SEMA4A	8.83255
Annotation Cluster 27	Enrichment Score: 1.6276984972047381
Category	Term	Count	Genes	FDR
GOTERM_BP_FAT	GO:0006826~iron ion transport	5	FTL1, SFXN1, CLTC, TRF, B2M	6.61021
Annotation Cluster 29	Enrichment Score: 1.5796537344563542
Category	Term	Count	Genes	FDR
GOTERM_BP_FAT	GO:0048771~tissue remodeling	10	B4GALT1, EPAS1, VEGFA, SEMA3C, INPP4B, MERTK, TRF, CSF1R, IGFBP5, LRP5	2.09141
GOTERM_BP_FAT	GO:0034103~regulation of tissue remodeling	6	B4GALT1, VEGFA, INPP4B, TRF, CSF1R, LRP5	7.8749
Annotation Cluster 32	Enrichment Score: 1.5226163850413654
Category	Term	Count	Genes	FDR
GOTERM_BP_FAT	GO:0061061~muscle structure development	20	FGFR2, CCNT2, EGR1, RAMP2, WFIKKN2, NOG, EPAS1, DICER1, SNW1, SOX9, CD164, BTG2, IFT20, SORBS2, BTG1, VEGFA, VAMP5, EMD, UNC45B, IGFBP5	3.71888
GOTERM_BP_FAT	GO:0060537~muscle tissue development	15	FGFR2, EGR1, CCNT2, NOG, DICER1, SNW1, SOX9, BTG2, SORBS2, IFT20, VEGFA, VAMP5, SEMA3C, EMD, IGFBP5	6.87197
Annotation Cluster 33	Enrichment Score: 1.5105773276369159
Category	Term	Count	Genes	FDR
GOTERM_BP_FAT	GO:0022612~gland morphogenesis	9	FGFR2, B4GALT1, NOG, SEMA3C, TFAP2C, SLC9A3R1, SOX9, IGFBP5, LRP5	1.7036
GOTERM_BP_FAT	GO:0061138~morphogenesis of a branching epithelium	11	FGFR2, B4GALT1, NOG, RDH10, VEGFA, DICER1, SEMA3C, CTSD, TFAP2C, SOX9, LRP5	1.93059
GOTERM_BP_FAT	GO:0030879~mammary gland development	9	FGFR2, B4GALT1, ATP2B2, IRS2, VEGFA, TFAP2C, SOX9, IGFBP5, LRP5	2.2206
GOTERM_BP_FAT	GO:0048754~branching morphogenesis of an epithelial tube	10	FGFR2, B4GALT1, NOG, RDH10, VEGFA, DICER1, CTSD, TFAP2C, SOX9, LRP5	2.25519
GOTERM_BP_FAT	GO:0060602~branch elongation of an epithelium	4	FGFR2, RDH10, TFAP2C, SOX9	4.16524

## Sheet: GO_3M_599_5%_up454
Supplementary Table 3: BP enrichment analysis on 454 DEGs induced at 3 months. The threshold for statistical significance of GOEA was FDR<0,1 and Enrichment Score ≥1.5
Annotation Cluster 1	Enrichment Score: 16.71991672872635
Category	Term	Count	Genes	FDR
GOTERM_BP_FAT	GO:0050953~sensory perception of light stimulus	43	RP1, IRX5, RBP3, RP1L1, CACNB2, CABP4, RCVRN, COL2A1, OPN1SW, CNGB1, CNGB3, CRX, PDE6A, PDE6B, CRYGD, IMPG2, ARR3, SLC4A7, GNAT1, GUCA1B, AIPL1, UNC119, GUCA1A, RAX, RPGRIP1, PDE6H, PRPH2, WHRN, PDE6G, CNGA1, GUCY2E, RGS9BP, GNAT2, CACNA2D4, SAG, RDH12, TULP1, GRM6, PDC, CACNA1F, GRK1, ROM1, RHO	2.65764e-32
GOTERM_BP_FAT	GO:0007601~visual perception	42	RP1, IRX5, RBP3, RP1L1, CACNB2, CABP4, RCVRN, COL2A1, OPN1SW, CNGB1, CNGB3, CRX, PDE6A, PDE6B, CRYGD, IMPG2, ARR3, SLC4A7, GNAT1, GUCA1B, AIPL1, UNC119, GUCA1A, RAX, RPGRIP1, PDE6H, PRPH2, PDE6G, CNGA1, GUCY2E, RGS9BP, GNAT2, CACNA2D4, SAG, RDH12, TULP1, GRM6, PDC, CACNA1F, GRK1, ROM1, RHO	1.50527e-31
GOTERM_BP_FAT	GO:0003008~system process	101	MEF2C, RP1, RCVRN, CNGB1, CNGB3, TGFB2, CRYGD, SRRM4, PPP1R1B, ADGRB3, TUB, CNGA1, SAG, NCAM1, HSPB6, JUN, COL1A2, TFAP2B, ALDOA, CAMTA1, CCL3, RBP3, DRD4, CACNB2, OPN1SW, ACAT2, PEX5L, EPHB1, PDE6A, PDE6B, DMD, IMPG2, SCARB1, GNAT1, BMP4, UNC119, AIPL1, RNF207, PDE6H, PDE6G, WHRN, RGS9BP, GUCY2E, CACNA2D4, KDR, GNAT2, TULP1, COL14A1, S100B, HOPX, SCN8A, CACNA1F, MYLK, KLF4, RHO, GRK1, KCNH1, COP…	6.00018e-05
GOTERM_BP_FAT	GO:0050877~neurological system process	74	KCNH1, MEF2C, RP1, RP1L1, RCVRN, CNGB1, CNGB3, CRX, EDNRB, CRYGD, SRRM4, PPP1R1B, ADGRB3, KCNMA1, TUB, RAX, NRXN3, RPGRIP1, CNGA1, SAG, NCAM1, CCND2, GNB1, JUN, GRM6, ROM1, CAMTA1, CCL3, CCK, IRX5, RBP3, DRD4, CACNB2, CABP4, COL2A1, OPN1SW, EPHB1, PDE6A, PDE6B, CHD7, ARR3, IMPG2, SLC4A7, PTN, CAMK2B, NEFL, GUCA1B, GNAT1, GUCA1A, UNC119, AIPL1, PTPRZ1, NFASC, ATP1A2, SOD1, PDE6H, PDE6G, PRPH2, DBI…	0.046008
GOTERM_BP_FAT	GO:0007600~sensory perception	55	RP1, RP1L1, RCVRN, CNGB1, CNGB3, CRX, EDNRB, CRYGD, SRRM4, KCNMA1, TUB, RAX, RPGRIP1, CNGA1, SAG, NCAM1, GNB1, GRM6, ROM1, CCL3, IRX5, CCK, RBP3, CACNB2, COL2A1, CABP4, OPN1SW, EPHB1, PDE6A, PDE6B, CHD7, IMPG2, ARR3, SLC4A7, GUCA1B, GNAT1, UNC119, GUCA1A, AIPL1, SOD1, PDE6H, PDE6G, PRPH2, WHRN, RGS9BP, GUCY2E, CACNA2D4, GNAT2, RDH12, TULP1, PDC, CACNA1F, SCN8A, RHO, GRK1	5.43741
Annotation Cluster 2	Enrichment Score: 13.150655178675771
Category	Term	Count	Genes	FDR
GOTERM_BP_FAT	GO:0060041~retina development in camera-type eye	38	RP1, IRX5, PAX6, RP1L1, CABP4, NR2E3, TGFB2, CRX, PDE6A, PDE6B, CHD7, CRB1, CASZ1, SLC4A7, PTN, RS1, HCN1, GNAT1, TUB, RPGRIP1, ARHGEF15, VSX2, PRPH2, GNAT2, SLC17A7, PROM1, TULP1, GNB1, GRM6, HPCA, TFAP2B, NEUROD1, NEUROD4, CACNA1F, GRK1, ROM1, SMARCA4, RHO	1.35143e-22
GOTERM_BP_FAT	GO:0001654~eye development	49	HMGN1, RP1, IRX5, RP1L1, PAX6, CABP4, NR2E3, EPHB1, CRX, TGFB2, PDE6A, PDE6B, CRYGD, CHD7, CRB1, CASZ1, SLC4A7, PTN, RS1, HCN1, BMP4, GNAT1, TUB, RAX, RPGRIP1, ARHGEF15, VSX2, SIX6, PRPH2, COL5A1, KDR, GNAT2, SLC17A7, PROM1, TULP1, NRL, GNB1, JUN, HPCA, GRM6, TFAP2B, NEUROD1, NEUROD4, CACNA1F, KLF4, ROM1, SMARCA4, RHO, GRK1	9.86825e-19
GOTERM_BP_FAT	GO:0043010~camera-type eye development	46	HMGN1, RP1, IRX5, RP1L1, PAX6, CABP4, NR2E3, EPHB1, TGFB2, CRX, PDE6A, PDE6B, CRYGD, CHD7, CRB1, CASZ1, SLC4A7, PTN, RS1, HCN1, GNAT1, BMP4, TUB, RAX, RPGRIP1, ARHGEF15, VSX2, PRPH2, GNAT2, KDR, SLC17A7, PROM1, TULP1, GNB1, JUN, HPCA, GRM6, TFAP2B, NEUROD1, NEUROD4, CACNA1F, KLF4, GRK1, ROM1, SMARCA4, RHO	1.68578e-18
GOTERM_BP_FAT	GO:0007423~sensory organ development	55	HMGN1, RP1, PLPPR4, PAX6, RP1L1, NR2E3, TGFB2, CRX, CRYGD, RS1, KCNMA1, TUB, RAX, CECR2, RPGRIP1, ARHGEF15, SIX6, NRL, GNB1, JUN, GRM6, TFAP2B, SMARCA4, ROM1, IRX5, COL2A1, CABP4, EPHB1, PDE6A, PDE6B, CHD7, CRB1, CASZ1, SLC4A7, PTN, HCN1, GNAT1, BMP4, VSX2, SOD1, PRPH2, WHRN, COL5A1, GNAT2, KDR, SLC17A7, PROM1, TULP1, HPCA, NEUROD1, NEUROD4, CACNA1F, KLF4, GRK1, RHO	1.62596e-15
GOTERM_BP_FAT	GO:0046530~photoreceptor cell differentiation	20	HCN1, GNAT1, RP1, RP1L1, PAX6, CABP4, RPGRIP1, CNGB1, NR2E3, GNAT2, CRX, PROM1, TULP1, CRB1, NRL, CASZ1, SLC4A7, PTN, ROM1, GRK1	4.20775e-12
GOTERM_BP_FAT	GO:0003407~neural retina development	18	HCN1, RP1, IRX5, CABP4, VSX2, GNAT2, TGFB2, SLC17A7, PROM1, CASZ1, TFAP2B, SLC4A7, PTN, NEUROD1, NEUROD4, RS1, SMARCA4, ROM1	9.70557e-11
GOTERM_BP_FAT	GO:0048592~eye morphogenesis	26	HMGN1, RP1, IRX5, PAX6, CABP4, NR2E3, EPHB1, CRB1, CASZ1, PTN, SLC4A7, RS1, HCN1, BMP4, GNAT1, RPGRIP1, VSX2, COL5A1, KDR, GNAT2, PROM1, TULP1, NRL, TFAP2B, ROM1, GRK1	1.47804e-10
GOTERM_BP_FAT	GO:0001754~eye photoreceptor cell differentiation	16	HCN1, GNAT1, RP1, PAX6, CABP4, RPGRIP1, NR2E3, GNAT2, PROM1, TULP1, CRB1, NRL, CASZ1, PTN, SLC4A7, ROM1	2.24099e-09
GOTERM_BP_FAT	GO:0090596~sensory organ morphogenesis	30	HMGN1, RP1, IRX5, PAX6, COL2A1, CABP4, NR2E3, EPHB1, CHD7, CRB1, CASZ1, SLC4A7, PTN, RS1, HCN1, GNAT1, BMP4, RPGRIP1, VSX2, SOD1, WHRN, COL5A1, GNAT2, KDR, PROM1, TULP1, NRL, TFAP2B, ROM1, GRK1	2.89514e-08
GOTERM_BP_FAT	GO:0048593~camera-type eye morphogenesis	20	HCN1, HMGN1, BMP4, RP1, IRX5, PAX6, CABP4, VSX2, EPHB1, GNAT2, KDR, PROM1, CRB1, CASZ1, TFAP2B, SLC4A7, PTN, RS1, ROM1, GRK1	1.68028e-07
GOTERM_BP_FAT	GO:0060042~retina morphogenesis in camera-type eye	15	HCN1, RP1, IRX5, CABP4, VSX2, GNAT2, PROM1, CRB1, TFAP2B, CASZ1, PTN, SLC4A7, RS1, ROM1, GRK1	1.86465e-07
GOTERM_BP_FAT	GO:0042461~photoreceptor cell development	14	GNAT1, HCN1, RP1, RP1L1, PAX6, CABP4, RPGRIP1, CNGB1, NR2E3, GNAT2, TULP1, CRB1, NRL, GRK1	5.15769e-07
GOTERM_BP_FAT	GO:0042462~eye photoreceptor cell development	11	HCN1, GNAT1, TULP1, RP1, CRB1, NRL, PAX6, RPGRIP1, CABP4, NR2E3, GNAT2	5.32022e-05
GOTERM_BP_FAT	GO:0060219~camera-type eye photoreceptor cell differentiation	9	PROM1, HCN1, RP1, CASZ1, PTN, SLC4A7, CABP4, ROM1, GNAT2	0.000100852
GOTERM_BP_FAT	GO:0009887~organ morphogenesis	41	MEF2C, HMGN1, RP1, IRX5, PAX6, CABP4, COL2A1, NR2E3, EPHB1, TGFB2, CHD7, CRB1, LHX4, CASZ1, SLC4A7, PTN, RS1, HCN1, GNAT1, BMP4, RPGRIP1, VSX2, SOD1, MMP14, WHRN, SLIT2, COL5A1, GNAT2, KDR, PROM1, TULP1, NRL, JUN, TFAP2B, COL1A2, NEUROD1, LRP4, MYLK, GRK1, ROM1, SMARCA4	0.664931
Annotation Cluster 3	Enrichment Score: 9.020334878661806
Category	Term	Count	Genes	FDR
GOTERM_BP_FAT	GO:0009583~detection of light stimulus	19	GNAT1, GUCA1B, AIPL1, GUCA1A, CABP4, RCVRN, OPN1SW, CNGB1, RGS9BP, GNAT2, CACNA2D4, PDE6B, TULP1, GNB1, GRM6, PCP2, CACNA1F, RS1, RHO	1.58273e-15
GOTERM_BP_FAT	GO:0007602~phototransduction	13	GUCA1B, GNAT1, GUCA1A, AIPL1, CABP4, RCVRN, CNGB1, OPN1SW, GNAT2, GNB1, PCP2, RS1, RHO	1.3769e-10
GOTERM_BP_FAT	GO:0009584~detection of visible light	13	GNAT1, AIPL1, CNGB1, RGS9BP, CACNA2D4, GNAT2, TULP1, GNB1, GRM6, PCP2, CACNA1F, RS1, RHO	4.17288e-10
GOTERM_BP_FAT	GO:0009582~detection of abiotic stimulus	20	GNAT1, GUCA1B, AIPL1, GUCA1A, CABP4, RCVRN, OPN1SW, CNGB1, RGS9BP, EPHB1, GNAT2, CACNA2D4, PDE6B, TULP1, GNB1, GRM6, PCP2, CACNA1F, RS1, RHO	2.26935e-08
GOTERM_BP_FAT	GO:0009581~detection of external stimulus	20	GNAT1, GUCA1B, AIPL1, GUCA1A, CABP4, RCVRN, OPN1SW, CNGB1, RGS9BP, EPHB1, GNAT2, CACNA2D4, PDE6B, TULP1, GNB1, GRM6, PCP2, CACNA1F, RS1, RHO	2.64301e-08
GOTERM_BP_FAT	GO:0009416~response to light stimulus	28	HMGN1, RP1, RCVRN, CABP4, CNGB1, OPN1SW, PDE6B, SLC1A2, PPP1R1B, PCP2, PTN, RS1, GNAT1, GUCA1B, GUCA1A, AIPL1, ATP1A2, RGS9BP, GNAT2, CACNA2D4, TULP1, GNB1, GRM6, CIRBP, CACNA1F, SCARA3, RHO, GRK1	4.76253e-07
GOTERM_BP_FAT	GO:0009314~response to radiation	32	HMGN1, RP1, CXCL2, RCVRN, CABP4, CNGB1, OPN1SW, PDE6B, SLC1A2, PPP1R1B, PCP2, PTN, RS1, GNAT1, GUCA1B, GUCA1A, AIPL1, ATP1A2, RGS9BP, GNAT2, CACNA2D4, TULP1, CCND2, GNB1, JUN, GRM6, CIRBP, CACNA1F, SCARA3, EEF1D, RHO, GRK1	1.06463e-05
GOTERM_BP_FAT	GO:0009628~response to abiotic stimulus	55	HMGN1, RP1, RCVRN, CNGB1, TGFB2, SLC1A2, SLC2A4, PPP1R1B, PCP2, RS1, KCNMA1, FOSB, MMP14, DDIT4, CCND2, GNB1, JUN, GRM6, EEF1D, ALDOA, CXCL2, CABP4, HSPA1A, DCN, HSPA1B, OPN1SW, EPHB1, PDE6B, DDX3X, DMD, MARVELD3, PTN, NDRG1, MGARP, GUCA1B, GNAT1, GUCA1A, AIPL1, ATP1A1, ATP1A2, SOD1, RGS9BP, CACNA2D4, KDR, GNAT2, TULP1, S100B, HPCA, CIRBP, MAP7, SCARA3, CACNA1F, MYLK, GRK1, RHO	0.000144427
GOTERM_BP_FAT	GO:0050908~detection of light stimulus involved in visual perception	8	GNAT1, TULP1, GRM6, CACNA1F, CNGB1, RGS9BP, GNAT2, CACNA2D4	0.000170652
GOTERM_BP_FAT	GO:0050962~detection of light stimulus involved in sensory perception	8	GNAT1, TULP1, GRM6, CACNA1F, CNGB1, RGS9BP, GNAT2, CACNA2D4	0.000170652
GOTERM_BP_FAT	GO:0051606~detection of stimulus	23	GNAT1, GUCA1B, AIPL1, GUCA1A, SYT1, CADM1, CABP4, RCVRN, OPN1SW, CNGB1, RGS9BP, EPHB1, GNAT2, CACNA2D4, PDE6B, TULP1, GNB1, GRM6, PCP2, SCARB1, CACNA1F, RS1, RHO	1.02018
Annotation Cluster 4	Enrichment Score: 8.39680631933521
Category	Term	Count	Genes	FDR
GOTERM_BP_FAT	GO:0022008~neurogenesis	99	MEF2C, SYT1, RP1, TUBB2B, PLPPR4, VTN, CNGB1, LRRC4C, NR2E3, TGFB2, PACSIN1, APOD, ADGRB3, KIF5A, CECR2, SPIRE1, DDIT4, NCAM1, JUN, IGSF9, SMARCA4, CCL3, CDK5R2, RIMS2, LLGL1, EPHB1, CRB1, RNF165, DMD, LHX4, CASZ1, NDRG1, HCN1, GNAT1, 2900011O08RIK, BMP4, WHRN, GAS7, KDR, GNAT2, SALL3, TULP1, SYNE1, NREP, S100B, MAP2, MAP4, CACNA1F, KLF4, GRK1, RP1L1, PAX6, CRX, EDNRB, EFHD1, GSN, MMD2, NEURL1A, …	9.43907e-18
GOTERM_BP_FAT	GO:0007399~nervous system development	118	MEF2C, RP1, SYT1, TUBB2B, CADM1, LRTM1, PLPPR4, VTN, NR2E3, CNGB1, LRRC4C, TGFB2, PACSIN1, SRRM4, APOD, ATOH8, ADGRB3, KIF5A, CECR2, SPIRE1, DDIT4, NCAM1, JUN, TFAP2B, IGSF9, SMARCA4, CCL3, CDK5R2, RIMS2, EPHB1, LLGL1, CRB1, RNF165, DMD, CASZ1, LHX4, NDRG1, HCN1, GNAT1, 2900011O08RIK, BMP4, WHRN, GAS7, RPS7, KDR, GNAT2, SALL3, TULP1, NREP, SYNE1, PRICKLE1, S100B, HPCA, MAP2, MAP4, CACNA1F, KLF4, …	6.50798e-17
GOTERM_BP_FAT	GO:0048666~neuron development	75	MEF2C, RP1, SYT1, RP1L1, PAX6, PLPPR4, NR2E3, CNGB1, LRRC4C, TGFB2, EFHD1, EDNRB, PACSIN1, APOD, NEURL1A, ADGRB3, KIF5A, STXBP1, CECR2, SPIRE1, RPGRIP1, SLIT2, NCAM1, PRKD1, NRL, JUN, CNTN1, IGSF9, GAP43, CCK, IRX5, CABP4, RIMS2, EPHB1, LLGL1, CRB1, RNF165, DMD, LHX4, MEG3, SLC4A7, DCLK2, PTN, CAMK2B, NEFL, KNDC1, NEFM, AATK, HCN1, BMP4, GNAT1, INSM1, PTPRZ1, MAP1B, NFASC, DPYSL3, SOD1, GAS7, WHR…	1.86381e-15
GOTERM_BP_FAT	GO:0048699~generation of neurons	90	MEF2C, RP1, SYT1, TUBB2B, RP1L1, PAX6, PLPPR4, NR2E3, CNGB1, LRRC4C, CRX, TGFB2, EDNRB, EFHD1, PACSIN1, APOD, MMD2, NEURL1A, ADGRB3, KCNMA1, KIF5A, STXBP1, CECR2, SPIRE1, RPGRIP1, SLIT2, GPR37L1, DDIT4, PRKD1, NCAM1, NRL, JUN, CNTN1, IGSF9, GAP43, ROM1, CDK5R2, CCK, IRX5, CABP4, RIMS2, EPHB1, LLGL1, DCT, CHD7, CRB1, RNF165, DMD, LHX4, MEG3, CASZ1, SLC4A7, DCLK2, PTN, CAMK2B, NEFL, KNDC1, NEFM, AA…	4.85185e-15
GOTERM_BP_FAT	GO:0030182~neuron differentiation	84	MEF2C, RP1, SYT1, RP1L1, PAX6, PLPPR4, NR2E3, CNGB1, LRRC4C, CRX, TGFB2, EDNRB, EFHD1, PACSIN1, APOD, MMD2, NEURL1A, ADGRB3, KCNMA1, KIF5A, STXBP1, CECR2, SPIRE1, RPGRIP1, SLIT2, GPR37L1, DDIT4, PRKD1, NCAM1, NRL, JUN, CNTN1, IGSF9, GAP43, ROM1, CCK, IRX5, CABP4, RIMS2, EPHB1, LLGL1, CRB1, RNF165, DMD, LHX4, MEG3, CASZ1, SLC4A7, DCLK2, PTN, CAMK2B, NEFL, KNDC1, NEFM, AATK, HCN1, BMP4, GNAT1, INSM…	1.35414e-14
GOTERM_BP_FAT	GO:0030030~cell projection organization	71	MEF2C, RP1, SYT1, LIMA1, RP1L1, PAX6, PLPPR4, CNGB1, LRRC4C, TGFB2, EFHD1, PACSIN1, APOD, NUBP1, GSN, NEURL1A, ADGRB3, CCDC28B, KIF5A, STXBP1, CECR2, SPIRE1, SLIT2, NCAM1, PRKD1, JUN, CNTN1, IGSF9, GAP43, CCK, ARHGEF26, BBS9, WDR60, RIMS2, EPHB1, LLGL1, RNF165, DMD, LHX4, MEG3, PTN, ENO4, CAMK2B, CDC42EP4, NEFL, KNDC1, NEFM, AATK, BMP4, PTPRZ1, MAK, MAP1B, NFASC, DPYSL3, SOD1, GAS7, WHRN, KDR, CO…	6.11728e-08
GOTERM_BP_FAT	GO:0048468~cell development	98	MEF2C, SYT1, RP1, PLPPR4, CNGB1, LRRC4C, NR2E3, TGFB2, PACSIN1, APOD, ADGRB3, KIF5A, CECR2, SPIRE1, NCAM1, JUN, HBB-BS, HBB-BT, IGSF9, SMARCA4, ARHGEF26, RIMS2, LLGL1, EPHB1, CRB1, RNF165, DMD, LHX4, CASZ1, NDRG1, HCN1, GNAT1, 2900011O08RIK, BMP4, ESRRB, WHRN, GAS7, KDR, GNAT2, SALL3, CORO1C, TULP1, SYNE1, NREP, COL14A1, MAP2, MAP4, MAP7, CACNA1F, KLF4, GRK1, RP1L1, PAX6, CRX, EDNRB, EFHD1, GSN, …	6.81287e-08
GOTERM_BP_FAT	GO:0031175~neuron projection development	52	MEF2C, SYT1, PLPPR4, PAX6, LRRC4C, TGFB2, EFHD1, PACSIN1, APOD, NEURL1A, ADGRB3, KIF5A, STXBP1, SPIRE1, SLIT2, NCAM1, PRKD1, JUN, CNTN1, IGSF9, GAP43, CCK, RIMS2, LLGL1, EPHB1, RNF165, DMD, MEG3, LHX4, PTN, CAMK2B, KNDC1, NEFL, NEFM, AATK, BMP4, PTPRZ1, MAP1B, NFASC, DPYSL3, GAS7, KDR, TULP1, SYNE1, NREP, MAP2, MAPK8IP2, MAP4, CACNA1F, LRP4, NTM, KLF4	1.66524e-06
GOTERM_BP_FAT	GO:0000902~cell morphogenesis	64	MEF2C, RP1, SYT1, CADM1, RP1L1, PAX6, PLPPR4, LRRC4C, TGFB2, PACSIN1, GSN, NEURL1A, ADGRB3, CCDC28B, KIF5A, STXBP1, SLIT2, NCAM1, EPB41L2, GAP43, SMARCA4, ALDOA, TRIOBP, CCL3, CCK, ARHGEF26, BBS9, PPP3R1, CABP4, RIMS2, EPHB1, LLGL1, RNF165, DMD, LHX4, MEG3, PTN, CAMK2B, CDC42EP4, KNDC1, NEFL, NEFM, AATK, BMP4, PTPRZ1, MAK, ESRRB, MAP1B, NFASC, SOD1, GAS7, WHRN, KDR, CORO1C, SYNE1, S100B, MAP2, MA…	1.83676e-06
GOTERM_BP_FAT	GO:0032989~cellular component morphogenesis	65	MEF2C, RP1, SYT1, CADM1, RP1L1, PAX6, PLPPR4, LRRC4C, TGFB2, PACSIN1, GSN, NEURL1A, ADGRB3, CCDC28B, PID1, KIF5A, STXBP1, SLIT2, NCAM1, EPB41L2, GAP43, SMARCA4, ALDOA, TRIOBP, CCL3, CCK, ARHGEF26, BBS9, PPP3R1, CABP4, RIMS2, EPHB1, LLGL1, RNF165, DMD, LHX4, MEG3, PTN, CAMK2B, CDC42EP4, KNDC1, NEFL, NEFM, AATK, BMP4, PTPRZ1, MAK, ESRRB, MAP1B, NFASC, SOD1, GAS7, WHRN, KDR, CORO1C, SYNE1, S100B, MA…	1.33181e-05
GOTERM_BP_FAT	GO:0051128~regulation of cellular component organization	90	MEF2C, RP1, SYT1, LIMA1, LRTM1, PAX6, VTN, LRRC4C, TGFB2, PACSIN1, STARD7, APOD, NUBP1, GSN, TRIM9, H2AFY, NEURL1A, ADGRB3, PID1, RAMP3, TUB, NRXN3, STXBP1, SPIRE1, MFGE8, ARHGEF15, MMP14, SLIT2, PRKD1, EPB41L2, NCAM1, JUN, CNTN1, C1QL3, SNX12, IGSF9, GAP43, SMARCA4, ALDOA, TRIOBP, CCL3, CCK, HK2, HSPA1A, NAPB, DCN, RIMS2, EPHB1, DOCK2, DDX3X, DMD, PTN, SCARB1, CAMK2B, CDC42EP4, NEFL, KNDC1, NEFM…	0.000439007
GOTERM_BP_FAT	GO:0048858~cell projection morphogenesis	41	RP1, SYT1, CCK, BBS9, PLPPR4, PAX6, RP1L1, RIMS2, EPHB1, LLGL1, TGFB2, PACSIN1, GSN, RNF165, DMD, LHX4, MEG3, CAMK2B, NEURL1A, NEFL, NEFM, AATK, CCDC28B, PTPRZ1, KIF5A, MAK, MAP1B, NFASC, STXBP1, GAS7, SLIT2, KDR, NCAM1, CORO1C, MAP2, MAPK8IP2, FAM161A, MAP4, CACNA1F, LRP4, GAP43	0.00453548
GOTERM_BP_FAT	GO:0032990~cell part morphogenesis	42	RP1, SYT1, CCK, BBS9, PLPPR4, PAX6, RP1L1, RIMS2, EPHB1, LLGL1, TGFB2, PACSIN1, GSN, RNF165, DMD, LHX4, MEG3, CAMK2B, NEURL1A, NEFL, NEFM, AATK, CCDC28B, PID1, PTPRZ1, KIF5A, MAK, MAP1B, NFASC, STXBP1, GAS7, SLIT2, KDR, NCAM1, CORO1C, MAP2, MAPK8IP2, FAM161A, MAP4, CACNA1F, LRP4, GAP43	0.00479948
GOTERM_BP_FAT	GO:0000904~cell morphogenesis involved in differentiation	40	MEF2C, TRIOBP, CCK, ARHGEF26, PLPPR4, PPP3R1, PAX6, CABP4, LRRC4C, EPHB1, LLGL1, TGFB2, RNF165, LHX4, MEG3, CAMK2B, KNDC1, NEFL, ADGRB3, NEFM, AATK, BMP4, ESRRB, PTPRZ1, KIF5A, MAP1B, NFASC, STXBP1, SOD1, WHRN, SLIT2, NCAM1, CORO1C, SYNE1, MAP2, MAPK8IP2, CACNA1F, LRP4, GAP43, GRK1	0.00507294
GOTERM_BP_FAT	GO:0048667~cell morphogenesis involved in neuron differentiation	30	MEF2C, CCK, PLPPR4, PAX6, CABP4, LLGL1, EPHB1, TGFB2, RNF165, MEG3, LHX4, CAMK2B, NEFL, NEFM, AATK, PTPRZ1, KIF5A, MAP1B, NFASC, STXBP1, SOD1, WHRN, SLIT2, NCAM1, MAP2, MAPK8IP2, CACNA1F, GAP43, LRP4, GRK1	0.0107831
GOTERM_BP_FAT	GO:0048812~neuron projection morphogenesis	31	SYT1, CCK, PLPPR4, PAX6, RIMS2, LLGL1, EPHB1, TGFB2, PACSIN1, RNF165, DMD, MEG3, LHX4, CAMK2B, NEFL, NEFM, AATK, PTPRZ1, KIF5A, MAP1B, NFASC, STXBP1, GAS7, SLIT2, KDR, NCAM1, MAP2, MAPK8IP2, CACNA1F, LRP4, GAP43	0.0165268
GOTERM_BP_FAT	GO:0060284~regulation of cell development	44	MEF2C, TRIOBP, SYT1, PAX6, LRRC4C, RIMS2, CRX, TGFB2, TRIB1, DCT, EDNRB, PACSIN1, CHD7, DMD, MEG3, CASZ1, PTN, MMD2, CAMK2B, NEURL1A, KNDC1, NEFL, ADGRB3, NEFM, AATK, 2900011O08RIK, BMP4, PTPRZ1, MAP1B, DPYSL3, SLIT2, GPR37L1, KDR, CORO1C, PRKD1, NREP, SYNE1, COL14A1, MAP2, NEUROD1, CNTN1, LRP4, KLF4, NTM	0.0375746
GOTERM_BP_FAT	GO:0061564~axon development	26	CCK, PLPPR4, PAX6, LLGL1, EPHB1, TGFB2, APOD, RNF165, MEG3, LHX4, NEFL, NEFM, AATK, KIF5A, PTPRZ1, MAP1B, STXBP1, NFASC, SLIT2, NCAM1, NREP, JUN, MAP2, CACNA1F, GAP43, LRP4	0.0459061
GOTERM_BP_FAT	GO:0007409~axonogenesis	23	CCK, PTPRZ1, KIF5A, MAP1B, PLPPR4, PAX6, NFASC, STXBP1, SLIT2, LLGL1, EPHB1, TGFB2, NCAM1, RNF165, MAP2, MEG3, LHX4, CACNA1F, NEFL, NEFM, GAP43, LRP4, AATK	0.292397
Annotation Cluster 5	Enrichment Score: 5.197811389065481
Category	Term	Count	Genes	FDR
GOTERM_BP_FAT	GO:0001895~retina homeostasis	13	PROM1, PDE6A, RP1, AIPL1, TUB, TULP1, MAK, NXNL1, RP1L1, CNGB1, SOD1, WHRN, RHO	1.51632e-05
GOTERM_BP_FAT	GO:0045494~photoreceptor cell maintenance	10	PROM1, PDE6A, TULP1, RP1, TUB, MAK, NXNL1, RP1L1, CNGB1, RHO	0.000292704
GOTERM_BP_FAT	GO:0001894~tissue homeostasis	16	RP1, TUB, AIPL1, MAK, NXNL1, RP1L1, COL2A1, CNGB1, SOD1, WHRN, KDR, PDE6A, PROM1, TULP1, COL14A1, RHO	0.168437
GOTERM_BP_FAT	GO:0060249~anatomical structure homeostasis	20	ALDOA, RP1, AIPL1, TUB, MAK, NXNL1, RP1L1, COL2A1, HSPA1A, CNGB1, SOD1, WHRN, KDR, SLC17A7, PDE6A, PROM1, TULP1, COL14A1, DMD, RHO	0.338839
GOTERM_BP_FAT	GO:0048871~multicellular organismal homeostasis	19	RP1, AIPL1, TUB, MAK, NXNL1, RP1L1, COL2A1, CNGB1, SOD1, WHRN, KDR, PDE6A, PROM1, EDNRB, TULP1, COL14A1, TFAP2B, SGIP1, RHO	0.985901
Annotation Cluster 6	Enrichment Score: 4.3893271179830435
Category	Term	Count	Genes	FDR
GOTERM_BP_FAT	GO:0060219~camera-type eye photoreceptor cell differentiation	9	PROM1, HCN1, RP1, CASZ1, PTN, SLC4A7, CABP4, ROM1, GNAT2	0.000100852
GOTERM_BP_FAT	GO:0042670~retinal cone cell differentiation	5	HCN1, RP1, CASZ1, CABP4, GNAT2	0.624964
GOTERM_BP_FAT	GO:0046549~retinal cone cell development	4	HCN1, RP1, CABP4, GNAT2	7.07882
Annotation Cluster 7	Enrichment Score: 4.248737613449507
Category	Term	Count	Genes	FDR
GOTERM_BP_FAT	GO:0050803~regulation of synapse structure or activity	22	MEF2C, CPLX2, NRXN3, LRTM1, KCNB1, STXBP1, ARHGEF15, DBI, EPHB1, KDR, NCAM1, SYP, S100B, RASGRF2, PTN, C1QL3, CAMK2B, NEURL1A, UNC13C, IGSF9, ADGRB3, LRP4	0.0018661
GOTERM_BP_FAT	GO:0050804~modulation of synaptic transmission	22	MEF2C, CPLX4, SYT1, CPLX2, KCNB1, DRD4, STXBP1, NAPB, RIMS2, DBI, KDR, NCAM1, SYP, S100B, RASGRF2, GRM6, CELF4, MAPK8IP2, PTN, CAMK2B, NEURL1A, UNC13C	0.0268958
GOTERM_BP_FAT	GO:0007267~cell-cell signaling	51	MEF2C, SYT1, SNCB, PAX6, SYP, TRIM9, NEURL1A, KCNMA1, NRXN3, STXBP1, MCU, PTPRN, NCAM1, CHRM3, RASGRF2, GRM6, CELF4, TFAP2B, UNC13C, SMARCA4, CPLX4, KRT6A, CPLX2, CCL3, DRD4, CACNB2, NAPB, RIMS2, PEX5L, CALCOCO1, PDE6A, PDE6B, CHD8, CHD7, DDX3X, MEG3, PTN, CAMK2B, BMP4, KCNB1, DBI, PDE6G, KDR, GNAT2, SLC17A7, PRICKLE1, S100B, MAPK8IP2, NEUROD1, KLF4, LRP4	0.109138
GOTERM_BP_FAT	GO:0099536~synaptic signaling	29	MEF2C, CPLX4, SYT1, CPLX2, SNCB, DRD4, CACNB2, NAPB, RIMS2, SYP, TRIM9, PTN, CAMK2B, NEURL1A, KCNMA1, NRXN3, KCNB1, STXBP1, DBI, KDR, SLC17A7, NCAM1, CHRM3, S100B, RASGRF2, GRM6, CELF4, MAPK8IP2, UNC13C	0.112361
GOTERM_BP_FAT	GO:0099537~trans-synaptic signaling	29	MEF2C, CPLX4, SYT1, CPLX2, SNCB, DRD4, CACNB2, NAPB, RIMS2, SYP, TRIM9, PTN, CAMK2B, NEURL1A, KCNMA1, NRXN3, KCNB1, STXBP1, DBI, KDR, SLC17A7, NCAM1, CHRM3, S100B, RASGRF2, GRM6, CELF4, MAPK8IP2, UNC13C	0.112361
GOTERM_BP_FAT	GO:0098916~anterograde trans-synaptic signaling	29	MEF2C, CPLX4, SYT1, CPLX2, SNCB, DRD4, CACNB2, NAPB, RIMS2, SYP, TRIM9, PTN, CAMK2B, NEURL1A, KCNMA1, NRXN3, KCNB1, STXBP1, DBI, KDR, SLC17A7, NCAM1, CHRM3, S100B, RASGRF2, GRM6, CELF4, MAPK8IP2, UNC13C	0.112361
GOTERM_BP_FAT	GO:0007268~chemical synaptic transmission	29	MEF2C, CPLX4, SYT1, CPLX2, SNCB, DRD4, CACNB2, NAPB, RIMS2, SYP, TRIM9, PTN, CAMK2B, NEURL1A, KCNMA1, NRXN3, KCNB1, STXBP1, DBI, KDR, SLC17A7, NCAM1, CHRM3, S100B, RASGRF2, GRM6, CELF4, MAPK8IP2, UNC13C	0.112361
GOTERM_BP_FAT	GO:0048167~regulation of synaptic plasticity	14	MEF2C, CPLX2, KCNB1, STXBP1, DBI, KDR, NCAM1, SYP, S100B, RASGRF2, PTN, CAMK2B, NEURL1A, UNC13C	0.201747
GOTERM_BP_FAT	GO:0006836~neurotransmitter transport	13	MEF2C, CPLX4, SYT1, CPLX2, NRXN3, DRD4, STXBP1, NAPB, ATP1A2, RIMS2, SLC17A7, TRIM9, UNC13C	0.898428
GOTERM_BP_FAT	GO:0001505~regulation of neurotransmitter levels	13	MEF2C, CPLX4, SYT1, CPLX2, NRXN3, DRD4, STXBP1, NAPB, ATP1A2, RIMS2, SLC17A7, TRIM9, UNC13C	1.22044
Annotation Cluster 8	Enrichment Score: 4.04698516623285
Category	Term	Count	Genes	FDR
GOTERM_BP_FAT	GO:0031175~neuron projection development	52	MEF2C, SYT1, PLPPR4, PAX6, LRRC4C, TGFB2, EFHD1, PACSIN1, APOD, NEURL1A, ADGRB3, KIF5A, STXBP1, SPIRE1, SLIT2, NCAM1, PRKD1, JUN, CNTN1, IGSF9, GAP43, CCK, RIMS2, LLGL1, EPHB1, RNF165, DMD, MEG3, LHX4, PTN, CAMK2B, KNDC1, NEFL, NEFM, AATK, BMP4, PTPRZ1, MAP1B, NFASC, DPYSL3, GAS7, KDR, TULP1, SYNE1, NREP, MAP2, MAPK8IP2, MAP4, CACNA1F, LRP4, NTM, KLF4	1.66524e-06
GOTERM_BP_FAT	GO:0000902~cell morphogenesis	64	MEF2C, RP1, SYT1, CADM1, RP1L1, PAX6, PLPPR4, LRRC4C, TGFB2, PACSIN1, GSN, NEURL1A, ADGRB3, CCDC28B, KIF5A, STXBP1, SLIT2, NCAM1, EPB41L2, GAP43, SMARCA4, ALDOA, TRIOBP, CCL3, CCK, ARHGEF26, BBS9, PPP3R1, CABP4, RIMS2, EPHB1, LLGL1, RNF165, DMD, LHX4, MEG3, PTN, CAMK2B, CDC42EP4, KNDC1, NEFL, NEFM, AATK, BMP4, PTPRZ1, MAK, ESRRB, MAP1B, NFASC, SOD1, GAS7, WHRN, KDR, CORO1C, SYNE1, S100B, MAP2, MA…	1.83676e-06
GOTERM_BP_FAT	GO:0032989~cellular component morphogenesis	65	MEF2C, RP1, SYT1, CADM1, RP1L1, PAX6, PLPPR4, LRRC4C, TGFB2, PACSIN1, GSN, NEURL1A, ADGRB3, CCDC28B, PID1, KIF5A, STXBP1, SLIT2, NCAM1, EPB41L2, GAP43, SMARCA4, ALDOA, TRIOBP, CCL3, CCK, ARHGEF26, BBS9, PPP3R1, CABP4, RIMS2, EPHB1, LLGL1, RNF165, DMD, LHX4, MEG3, PTN, CAMK2B, CDC42EP4, KNDC1, NEFL, NEFM, AATK, BMP4, PTPRZ1, MAK, ESRRB, MAP1B, NFASC, SOD1, GAS7, WHRN, KDR, CORO1C, SYNE1, S100B, MA…	1.33181e-05
GOTERM_BP_FAT	GO:0051960~regulation of nervous system development	42	MEF2C, SYT1, LRTM1, PAX6, LRRC4C, RIMS2, EPHB1, CRX, DCT, EDNRB, PACSIN1, CHD7, DMD, CASZ1, PTN, MMD2, CAMK2B, NEURL1A, KNDC1, NEFL, ADGRB3, NEFM, AATK, 2900011O08RIK, BMP4, NRXN3, PTPRZ1, MAP1B, DPYSL3, ARHGEF15, SLIT2, GPR37L1, KDR, PRKD1, NREP, SYNE1, MAP2, NEUROD1, CNTN1, LRP4, KLF4, NTM	0.0236193
GOTERM_BP_FAT	GO:0045664~regulation of neuron differentiation	34	MEF2C, SYT1, PAX6, LRRC4C, RIMS2, CRX, EDNRB, PACSIN1, DMD, CASZ1, PTN, MMD2, CAMK2B, NEURL1A, KNDC1, NEFL, ADGRB3, NEFM, AATK, BMP4, PTPRZ1, MAP1B, DPYSL3, SLIT2, GPR37L1, PRKD1, SYNE1, NREP, MAP2, NEUROD1, CNTN1, KLF4, LRP4, NTM	0.0322985
GOTERM_BP_FAT	GO:0060284~regulation of cell development	44	MEF2C, TRIOBP, SYT1, PAX6, LRRC4C, RIMS2, CRX, TGFB2, TRIB1, DCT, EDNRB, PACSIN1, CHD7, DMD, MEG3, CASZ1, PTN, MMD2, CAMK2B, NEURL1A, KNDC1, NEFL, ADGRB3, NEFM, AATK, 2900011O08RIK, BMP4, PTPRZ1, MAP1B, DPYSL3, SLIT2, GPR37L1, KDR, CORO1C, PRKD1, NREP, SYNE1, COL14A1, MAP2, NEUROD1, CNTN1, LRP4, KLF4, NTM	0.0375746
GOTERM_BP_FAT	GO:0031344~regulation of cell projection organization	33	MEF2C, RP1, SYT1, PAX6, LRRC4C, RIMS2, PACSIN1, DMD, PTN, CAMK2B, NEURL1A, CDC42EP4, KNDC1, NEFL, ADGRB3, NEFM, AATK, BMP4, PTPRZ1, MAK, MAP1B, DPYSL3, SLIT2, PRKD1, CORO1C, SYNE1, MAP2, MAP4, CNTN1, KLF4, LRP4, NTM, GAP43	0.0456459
GOTERM_BP_FAT	GO:0050767~regulation of neurogenesis	38	MEF2C, SYT1, PAX6, LRRC4C, RIMS2, CRX, DCT, EDNRB, PACSIN1, CHD7, DMD, CASZ1, PTN, MMD2, CAMK2B, NEURL1A, KNDC1, NEFL, ADGRB3, NEFM, AATK, 2900011O08RIK, BMP4, PTPRZ1, MAP1B, DPYSL3, SLIT2, GPR37L1, KDR, PRKD1, NREP, SYNE1, MAP2, NEUROD1, CNTN1, LRP4, KLF4, NTM	0.0521385
GOTERM_BP_FAT	GO:0010975~regulation of neuron projection development	27	MEF2C, BMP4, SYT1, PTPRZ1, MAP1B, PAX6, DPYSL3, LRRC4C, RIMS2, SLIT2, PRKD1, PACSIN1, SYNE1, DMD, MAP2, CNTN1, PTN, CAMK2B, NEURL1A, KNDC1, NEFL, NEFM, ADGRB3, LRP4, KLF4, NTM, AATK	0.124741
GOTERM_BP_FAT	GO:2000026~regulation of multicellular organismal development	67	MEF2C, SYT1, LRTM1, PAX6, LRRC4C, MMRN2, TGFB2, CRX, EDNRB, PACSIN1, H2AFY, MMD2, NEURL1A, TIE1, ATOH8, ADGRB3, NRXN3, MGP, ARHGEF15, MMP14, SLIT2, GPR37L1, NCAM1, PRKD1, CD59A, JUN, CELF4, H2-AA, CNTN1, CCL3, DCN, RIMS2, EPHB1, TRIB1, DCT, CHD7, DMD, MEG3, CASZ1, PTN, CAMK2B, KNDC1, NEFL, NEFM, AATK, 2900011O08RIK, BMP4, PTPRZ1, HCLS1, MAP1B, DPYSL3, COL5A1, KDR, PROM1, AP2A2, NREP, SYNE1, COL14…	0.143692
GOTERM_BP_FAT	GO:0022604~regulation of cell morphogenesis	29	ALDOA, RP1, SYT1, TRIOBP, CCL3, LRRC4C, RIMS2, TGFB2, PTN, CAMK2B, CDC42EP4, NEFL, KNDC1, ADGRB3, NEFM, AATK, PTPRZ1, MAK, MAP1B, GAS7, SLIT2, KDR, EPB41L2, CORO1C, SYNE1, S100B, MAP2, MAP4, LRP4	0.156115
GOTERM_BP_FAT	GO:0045595~regulation of cell differentiation	64	MEF2C, SYT1, PAX6, LRRC4C, TGFB2, CRX, EDNRB, PACSIN1, H2AFY, MMD2, NEURL1A, ATOH8, ADGRB3, MMP14, SLIT2, GPR37L1, PRKD1, JUN, VSIR, TFAP2B, H2-AA, CNTN1, SMARCA4, TRIOBP, CCL3, RIMS2, TRIB2, TRIB1, DCT, CHD7, DMD, MEG3, CASZ1, PTN, CAMK2B, KNDC1, NEFL, NEFM, AATK, 2900011O08RIK, INSM1, BMP4, PTPRZ1, HCLS1, MAP1B, DPYSL3, COL5A1, KDR, CORO1C, PROM1, AP2A2, NREP, SYNE1, COL14A1, PRICKLE1, S100B, M…	0.215537
GOTERM_BP_FAT	GO:0022603~regulation of anatomical structure morphogenesis	42	MEF2C, ALDOA, RP1, SYT1, TRIOBP, CCL3, LRRC4C, DCN, RIMS2, MMRN2, TGFB2, GSN, MEG3, CASZ1, PTN, CAMK2B, TIE1, CDC42EP4, KNDC1, NEFL, ADGRB3, NEFM, AATK, BMP4, PTPRZ1, MAK, MAP1B, GAS7, SLIT2, COL5A1, KDR, CORO1C, PRKD1, EPB41L2, SYNE1, S100B, CD59A, MAP2, MAP4, LRP4, KLF4, DUSP6	0.303685
GOTERM_BP_FAT	GO:0051962~positive regulation of nervous system development	26	MEF2C, BMP4, SYT1, NRXN3, PTPRZ1, LRTM1, MAP1B, PAX6, DPYSL3, RIMS2, EPHB1, GPR37L1, KDR, CRX, DCT, PRKD1, PACSIN1, DMD, NEUROD1, CNTN1, PTN, MMD2, CAMK2B, NEURL1A, NEFL, ADGRB3	1.13501
GOTERM_BP_FAT	GO:0051130~positive regulation of cellular component organization	46	RP1, SYT1, TRIOBP, CCK, LRTM1, HK2, VTN, DCN, RIMS2, EPHB1, TGFB2, PACSIN1, DOCK2, STARD7, GSN, DMD, H2AFY, PTN, CAMK2B, NEURL1A, CDC42EP4, NEFL, MGARP, ADGRB3, SGIP1, RAMP3, BMP4, TUB, NRXN3, PTPRZ1, KCNB1, MAP1B, SPIRE1, DPYSL3, MFGE8, ARHGEF15, UBL5, KDR, PRKD1, CORO1C, TULP1, SYNE1, JUN, HPCA, CNTN1, LRP4	1.28894
GOTERM_BP_FAT	GO:0045597~positive regulation of cell differentiation	38	MEF2C, SYT1, TRIOBP, CCL3, PAX6, RIMS2, TGFB2, TRIB1, CRX, DCT, PACSIN1, DMD, MEG3, H2AFY, PTN, MMD2, CAMK2B, NEURL1A, ATOH8, NEFL, INSM1, BMP4, PTPRZ1, HCLS1, MAP1B, DPYSL3, MMP14, KDR, PRKD1, PROM1, JUN, VSIR, HOPX, NEUROD1, H2-AA, CNTN1, NEUROD4, SMARCA4	1.6424
GOTERM_BP_FAT	GO:0051094~positive regulation of developmental process	44	MEF2C, RP1, SYT1, TRIOBP, CCL3, LRTM1, PAX6, DCN, RIMS2, EPHB1, TGFB2, TRIB1, CRX, DCT, PACSIN1, CHD7, DMD, MEG3, H2AFY, PTN, MMD2, CAMK2B, NEURL1A, ATOH8, NEFL, ADGRB3, BMP4, NRXN3, PTPRZ1, HCLS1, MAP1B, DPYSL3, MMP14, GPR37L1, KDR, CORO1C, PRKD1, NCAM1, PROM1, JUN, HOPX, NEUROD1, H2-AA, CNTN1	4.04987
GOTERM_BP_FAT	GO:0051240~positive regulation of multicellular organismal process	53	MEF2C, SYT1, CADM1, LRTM1, PAX6, TGFB2, CRX, EDNRB, PACSIN1, H2AFY, MMD2, NEURL1A, ATOH8, ADGRB3, KCNMA1, NRXN3, MMP14, NCL, GPR37L1, NCAM1, PRKD1, CHRM3, JUN, CNTN1, H2-AA, CCL3, DRD4, ACAT2, RIMS2, PEX5L, EPHB1, TRIB1, DCT, CHD7, REL, DMD, MEG3, PTN, CAMK2B, NEFL, SGIP1, BMP4, PTPRZ1, HCLS1, MAP1B, ATP1A1, RNF207, DPYSL3, SOD1, KDR, PROM1, NEUROD1, HBEGF	4.25765
GOTERM_BP_FAT	GO:0010720~positive regulation of cell development	25	MEF2C, BMP4, TRIOBP, SYT1, PTPRZ1, MAP1B, PAX6, DPYSL3, RIMS2, CRX, KDR, TGFB2, TRIB1, DCT, PRKD1, PACSIN1, DMD, MEG3, NEUROD1, CNTN1, PTN, MMD2, CAMK2B, NEURL1A, NEFL	5.56256
Annotation Cluster 9	Enrichment Score: 3.8907185320497653
Category	Term	Count	Genes	FDR
[truncated: 303 more rows]

## Sheet: GO_3M_599_5%_dw145
Supplementary Table 3: BP enrichment analysis on 145 DEGs inhibited at 3 months. The threshold for statistical significance of GOEA was FDR<0,1 and Enrichment Score ≥1.5
Annotation Cluster 1	Enrichment Score: 6.069111979262157
[truncated: 228 more rows]
