# Supplementary material for: Deletion of IFT20 exclusively in the RPE ablates primary cilia and leads to retinal degeneration
Source: PLoS Biol. 2023 Dec 4;21(12):e3002402. doi: 10.1371/journal.pbio.3002402 (PMC10721183; doi:10.1371/journal.pbio.3002402)
Supplement: S4 Table — (XLSX) [file pbio.3002402.s009.xlsx]

## Sheet: comparison 3 time points
Supplementary Table 4: List of 50 genes that were consistently up-regulated (green) and 16 genes were consistently down-regulated (red), between Ift20null;Tyrp2-Cre and Ift20+/+;Tyrp2-Cre mice across all three data points.
EnsemblGeneID	Symbol	logFC-p11	FDR-p11	logFC-p29	FDR-p29	logFC-3M	FDR-3M
ENSMUSG00000048616	Nog	-2.209	2.06434e-13	-0.529	0.029205	-0.514	0.0373527
ENSMUSG00000009772	Nuak2	-0.902	0.0199373	-0.643	0.000393116	-0.424	0.0397814
ENSMUSG00000020423	Btg2	-0.678	0.000117815	-0.556	1.08878e-05	-0.385	0.00862945
ENSMUSG00000028780	Sema3c	-0.643	1.28456e-12	-0.507	2.93967e-09	-0.489	4.71771e-09
ENSMUSG00000030235	Slco1c1	-0.581	0.000687051	-0.672	1.53329e-06	-0.407	0.00441858
ENSMUSG00000022512	Cldn1	-0.525	2.24343e-06	-0.299	0.0258014	-0.632	1.35983e-10
ENSMUSG00000001435	Col18a1	-0.511	1.08725e-09	-0.453	4.76058e-08	-0.283	0.0026458
ENSMUSG00000032902	Slc16a1	-0.447	2.88958e-13	-0.25	0.00014531	-0.286	8.2989e-06
ENSMUSG00000046402	Rbp1	-0.393	8.70244e-15	-0.213	8.71259e-05	-0.202	0.000315808
ENSMUSG00000037762	Slc16a9	-0.381	0.00326379	-0.296	0.0108046	-0.401	9.07972e-05
ENSMUSG00000046157	Tmem229b	-0.371	0.000580828	-0.524	6.83837e-09	-0.418	1.04476e-05
ENSMUSG00000071042	Rasgrp3	-0.363	0.008231	-0.449	3.39156e-05	-0.296	0.0296529
ENSMUSG00000024140	Epas1	-0.349	0.000258478	-0.318	4.1319e-05	-0.243	0.00465117
ENSMUSG00000022949	Clic6	-0.348	0.000924076	-0.292	0.00331276	-0.287	0.00327978
ENSMUSG00000028174	Rpe65	-0.307	7.33833e-15	-0.333	1.15812e-20	-0.149	0.000944786
ENSMUSG00000020044	Timp3	-0.279	1.01288e-12	-0.206	1.17611e-08	-0.161	3.1328e-05
ENSMUSG00000032292	Nr2e3	0.229	0.0160097	0.619	5.81386e-12	0.441	0.000732251
ENSMUSG00000029491	Pde6b	0.237	0.000767011	0.508	5.26955e-17	0.852	3.52931e-33
ENSMUSG00000021123	Rdh12	0.244	0.0470986	0.451	0.000166588	0.861	7.78976e-10
ENSMUSG00000025900	Rp1	0.254	0.000274417	0.506	1.24962e-13	0.836	1.06016e-20
ENSMUSG00000024501	Dpysl3	0.269	0.0123626	0.289	0.0293505	0.522	5.45571e-05
ENSMUSG00000041235	Chd7	0.279	0.0282511	0.375	0.00539003	0.379	0.0262844
ENSMUSG00000069919	Hba-a1	0.289	0.0013723	0.5	7.37899e-09	0.249	0.0328521
ENSMUSG00000034701	Neurod1	0.304	0.0069334	0.864	2.08004e-15	0.956	1.44608e-11
ENSMUSG00000035504	Reep6	0.315	0.0162889	0.374	0.000899621	1.017	2.6855e-21
ENSMUSG00000070570	Slc17a7	0.316	0.00798094	0.49	2.2973e-05	1.008	3.28268e-16
ENSMUSG00000005089	Slc1a2	0.317	0.0495384	0.688	1.84981e-06	0.848	2.94385e-06
ENSMUSG00000041329	Atp1b2	0.328	0.000332224	0.336	0.000359501	0.457	8.29981e-07
ENSMUSG00000015222	Map2	0.332	0.0361724	0.576	0.000238403	0.597	0.00447944
ENSMUSG00000037788	Vopp1	0.34	0.0112827	0.545	1.80816e-05	0.772	2.13551e-05
ENSMUSG00000030324	Rho	0.344	1.04087e-06	0.539	1.90526e-17	0.852	6.54814e-44
ENSMUSG00000005125	Ndrg1	0.345	0.0234885	0.667	0.000110922	0.659	0.0323939
ENSMUSG00000037446	Tulp1	0.347	0.000902033	0.441	6.30672e-05	1.081	1.18693e-22
ENSMUSG00000031450	Grk1	0.349	0.0103899	0.386	0.00253889	0.872	1.37265e-13
ENSMUSG00000069917	Hba-a2	0.35	4.96712e-06	0.493	7.76732e-10	0.338	0.000174302
ENSMUSG00000024500	Ppp2r2b	0.372	0.0311222	0.859	5.49253e-09	1.232	1.14567e-10
ENSMUSG00000052727	Map1b	0.385	1.5587e-05	0.602	1.67083e-11	0.776	1.82138e-13
ENSMUSG00000019978	Epb41l2	0.389	7.73945e-06	0.483	3.41426e-08	1.041	2.40783e-26
ENSMUSG00000037386	Rims2	0.395	0.0195239	0.458	0.02546	0.657	0.00193741
ENSMUSG00000067367	Lyar	0.399	0.0161581	0.576	0.000665793	0.607	0.00175016
ENSMUSG00000056055	Sag	0.407	2.96788e-11	0.703	4.48498e-34	1.119	1.55105e-78
ENSMUSG00000072235	Tuba1a	0.424	0.000822899	0.398	0.00637432	0.516	0.000852423
ENSMUSG00000067220	Cnga1	0.431	0.000125375	0.507	2.73924e-06	0.945	1.06051e-17
ENSMUSG00000024519	Cplx4	0.431	0.0045174	0.719	8.03507e-08	0.955	2.54858e-09
ENSMUSG00000006007	Pdc	0.459	1.84167e-06	0.643	6.40382e-12	1.058	1.49239e-27
ENSMUSG00000036854	Hspb6	0.462	0.0154558	0.725	5.25573e-06	0.86	2.98006e-07
ENSMUSG00000035864	Syt1	0.464	1.32578e-07	0.848	6.9231e-24	0.672	2.91496e-11
ENSMUSG00000031293	Rs1	0.479	9.30058e-08	0.385	8.04042e-05	0.79	8.49396e-13
ENSMUSG00000028977	Casz1	0.545	6.50597e-07	0.757	9.7847e-11	1.077	9.92081e-14
ENSMUSG00000040681	Hmgn1	0.588	7.99369e-15	0.286	0.00148476	0.358	0.000180697
ENSMUSG00000023439	Gnb3	0.593	0.0188495	1.194	2.12424e-05	1.019	0.00886117
ENSMUSG00000023982	Guca1a	0.667	0.0182109	0.535	0.0029006	0.5	0.0238188
ENSMUSG00000026989	Dapl1	0.675	2.17993e-05	0.494	7.06611e-05	0.316	0.0266572
ENSMUSG00000071648	Rom1	0.7	1.32534e-15	0.395	0.000118707	0.563	2.85621e-09
ENSMUSG00000052698	Tln2	0.707	0.000146928	0.68	0.000431507	0.648	0.00777867
ENSMUSG00000074607	Tox2	0.715	0.0422749	1.432	0.00181225	2.32	0.00456367
ENSMUSG00000036885	Arhgef26	0.753	0.00051255	0.741	0.00322466	0.828	0.0254241
ENSMUSG00000024268	Celf4	0.81	8.378e-10	1.285	6.30234e-14	1.964	1.46257e-09
ENSMUSG00000040554	Aipl1	0.825	1.69645e-11	0.841	1.20715e-12	0.963	6.18672e-14
ENSMUSG00000027350	Chgb	0.896	0.000167884	0.867	0.00404254	1.428	0.00101211
ENSMUSG00000096740	Lbhd1	0.897	0.00191379	0.676	0.0485618	0.851	0.0162773
ENSMUSG00000086503	Xist	1.052	9.04677e-20	1.661	2.66866e-76	11.662	0
ENSMUSG00000054146	Krt15	4.366	5.5321e-05	4.991	1.03683e-15	7.199	1.82229e-11
ENSMUSG00000059668	Krt4	4.414	0.0244359	5.14	0.000620405	3.759	0.034335
ENSMUSG00000061527	Krt5	5.566	0.00026414	6.919	1.69477e-11	5.536	0.0001821
ENSMUSG00000058354	Krt6a	6.813	1.55418e-05	3.691	0.00237734	4.746	0.0184788
