# Supplementary material for: Deletion of IFT20 exclusively in the RPE ablates primary cilia and leads to retinal degeneration
Source: PLoS Biol. 2023 Dec 4;21(12):e3002402. doi: 10.1371/journal.pbio.3002402 (PMC10721183; doi:10.1371/journal.pbio.3002402)
Supplement: S5 Table — (XLSX) [file pbio.3002402.s010.xlsx]

## Sheet: Supplementary Figure 3c
Genes that are associated with transmembrane transport (Supplementary Figure 3c)
IRS2
NOS1
TRPM7
SLC22A8
SFXN1
SLC9A3R1
SLC7A5
AZIN2
KCNJ13
SLC16A2
ATP2B2
SLC16A1
SLC16A9
SLC16A8
SLC2A1
CLIC6
PDE4B
RGN
RAPGEF3
KCNH2
SLC4A4
HAP1
ACSL6
EHD3
SLC43A2
SLC4A5
KCNH1
MEF2C
KCNC1
CCL3
ATP1B2
DRD4
CACNB2
GSG1L
PEX5L
ATP5G3
CNGB3
KCNJ14
RTN2
TGFB2
OAZ2
SLC1A2
CHD7
SLC2A4
SLC24A3
DMD
SLC4A8
SLC4A7
SCARB1
HCN1
BMP4
KCNMA1
SVOP
KCNB1
ABCA8A
SLC22A8
MCU
ATP1A1
RNF207
ATP1A2
DBI
YWHAE
CNGA1
CACNA2D4
SLC17A7
PRKD1
ATP6V0E2
RASGRF2
MAPK8IP2
FAM155A
CACNA1F
SCN8A

## Sheet: Supplementary Figure 3d
Genes that are associated with cytoskeletal reorganization that are mis-regulated (Supplementary Figure 3d)
RP1
KRT6A
GFAP
CROCC
TLN2
ELN
PAX6
RP1L1
ARF6
AQP1
CCDC39
TPM1
PFN1
MAPT
CAMSAP1
TUBB5
MKKS
NEFH
KRT4
FAM83H
NEFL
NEFM
INA
STMN3
NIN
CRYAA
CRYAB
MAP1B
RAF1
KRT13
DPYSL3
PRKCE
PCLO
EPB41L2
MAP2
ATP8A2
TMSB4X
CRK
NUAK2
CALD1
DICER1
RHOQ
IQGAP2
ARHGAP17
CLTC
SOX9
TRF
CHMP2B
SLC16A1
DOCK1
INPP5K
SORBS2
WIPF2
RAPGEF3
IQSEC1
CSF1R
ARL2
PHACTR1
NF2
TRPM7
ERMN
FSCN1
SPAG1
SLC9A3R1
LRP1
SDCBP
MAPRE1
JAM3
LCP1
MEF2C
RP1
TRIOBP
KRT6A
LIMA1
CCL3
TLN2
RP1L1
PAX6
LLGL1
TGFB2
PACSIN1
DOCK2
NUBP1
GSN
CENPA
STARD9
GPSM2
DCLK2
KRT4
NEURL1A
CDC42EP4
TUBA1B
NEFL
NEFM
2900011O08RIK
HCLS1
MAP1B
SPIRE1
DPYSL3
ARHGEF15
SOD1
GAS7
SLIT2
LSP1
EPB41L2
CORO1C
SYNE1
MAP2
MAP4
MAP7
RHOJ
SGK1
ABR
NUAK2
IQGAP2
DOCK7
CALR
SLC9A3R1
HSP90B1
SLC16A1
SORBS2
LIMCH1
BCL6
ZYX
RBM14
DST
PARVB
RASA1
DLG1

## Sheet: Supplementary Figure 3e
Genes that are associated with with tissue remodeling (Supplementary Figure 3e)
B4GALT1
EPAS1
VEGFA
SEMA3C
INPP4B
MERTK
TRF
CSF1R
IGFBP5
LRP5
ACVR2B
ABR
GJA1
EPAS1
VEGFA
SEMA3C
INPP4B
