# Supplementary material for: Deletion of IFT20 exclusively in the RPE ablates primary cilia and leads to retinal degeneration
Source: PLoS Biol. 2023 Dec 4;21(12):e3002402. doi: 10.1371/journal.pbio.3002402 (PMC10721183; doi:10.1371/journal.pbio.3002402)
Supplement: S6 Table — (XLSX) [file pbio.3002402.s011.xlsx]

## Sheet: FIg_1_b
Ift20+/+;Tyrp2-Cre				% ciliated cells			Ift20-/-;Tyrp2-Cre
	# Cells with cilia Marker 1	# Cells without cilia Marker2	total cell number	% ciliated cells	% non-ciliated cells			# Cells with cilia Marker 1	# Cells without cilia Marker2	total cell number	% ciliated cells	% non-ciliated cells
Image 1	42	13	55	76.3636	15.6863		Image 1	8	43	51	15.6863	84.3137
Image 2	42	16	58	72.4138	11.6667		Image 2	7	53	60	11.6667	88.3333
Image 3	50	13	63	79.3651	18.5185		Image 3	10	44	54	18.5185	81.4815
Image 4	45	13	58	77.5862	18.0328		Image 4	11	50	61	18.0328	81.9672
Image 5	57	7	64	89.0625	9.67742		Image 5	6	56	62	9.67742	90.3226
Image 6	60	6	66	90.9091	14.2857		Image 6	7	42	49	14.2857	85.7143
Image 7	56	7	63	88.8889	18.0328		Image 7	11	50	61	18.0328	81.9672
Image 8				84.4444	23.5294		Image 8	16	52	68	23.5294	76.4706
Image 9	38	7	45	89.4737	11.1111		Image 9	7	56	63	11.1111	88.8889
Image 10	51	6	57	84.7458	3.07692		Image 10	2	63	65	3.07692	96.9231
Image 11	50	9	59	85.2459	23.5294		Image 11	12	39	51	23.5294	76.4706
Image 12	52	9	61	94.1176	11.1111		Image 12	7	56	63	11.1111	88.8889
Image 13	64	4	68	83.8384	15.7895		Image 13	9	48	57	15.7895	84.2105
	83	16	99		6.25		Image 14	3	45	48	6.25	93.75
							Image 15	5	59	64	7.8125	92.1875
							Image 16	0	52	52	0	100
							Image 17	7	46	53	13.2075	86.7925
							Image 18	2	55	57	3.50877	96.4912
Median				84.7458	14.986						12.4371	87.5629
StDev				6.36116	6.70752						6.70752	6.70752
Percentile 25				79.3651	11.1111						8.27873	82.528
Percentile 75				89.0625	18.0328						17.472	91.7213

## Sheet: Fig_1_c
Ift20+/+;Tyrp2-Cre	Ift20-/-;Tyrp2-Cre		Values in the interval:	0 to 0.5	0.5 to 1	1 to 1.5	1.5 to 2	2 to 2.5	2.5 to 3	3 to 3.5	3.5 to 4	4.5 to 5	0.5 to 1
1.237	2.14		Ift20+/+;Tyrp2-Cre	0.438	0.83	1.237	1.746	2.028	2.526	3.193	3.571
2.028	1.813				0.892	1.234	1.625	2.43	2.526	3.41
1.746	3.416				0.834	1.013	1.679	2.069	2.721	3.445
1.234	2.19				0.894	1.438	1.567	2.23	2.575	3.446
0.83	1.878				0.957	1.087	1.691	2.328		3.126
1.013	1.294				0.918	1.494	1.754	2.469		3.117
1.438	3.392				0.924	1.091	1.621	2.331
1.087	2.725				0.772	1.246	1.684	2.178
2.43	3.77				0.642	1.046	1.765	2.38
1.625	2.314				0.924	1.032	1.62	2
2.069	3.438				0.915	1.183	1.768	2.25
1.679	2.951				0.85	1.189	1.674	2.038
2.23	2.31				0.965	1.346	1.774	2.03
1.494	2.168				0.722	1.014	1.672	2.038
1.091	3.756				0.984	1.115	1.856	2.012
1.567	4.198				0.965	1.183	1.641	2.32
1.246	4.758				0.612	1.236	1.693	2.394
1.046	2.624				0.852	1.311	1.781	2.051
3.193	3.14					1.246	1.996	2.07
0.438	2.805					1.363	1.602	2.44
1.691	2.2					1.062	1.835	2.266
2.328	2.661					1.166	1.567	2.081
0.892	1.949					1.313	1.92	2.089
1.032	2.004					1.101	1.531	2.372
1.183	1.893					1.338	1.815	2.391
1.189	3.127					1.441	1.99	2.091
1.346	2.301					1.316	1.729	2.153
2.469	1.908					1.143	1.796	2.27
1.754	1.418					1.05	1.591
1.014	3.217					1.285	1.612
0.834	2.748					1.289	1.676
1.621	3.885					1	1.512
1.115	2.286					1.293	1.717
1.684	3.319					1.204	1.708
1.183	2.967					1.225	1.797
1.765	2.292					1.339	1.739
2.331	2.101					1.027	1.628
1.236	3.695					1.295	1.746
1.311	4.032					1.156	1.628
1.246	4.627					1.288	1.751
0.894	2.562					1.376	1.924
1.363	3.058					1.071	1.573
1.062	2.432					1.236	1.609
1.62						1.266	1.731
1.166						1.315	1.505
1.313						1.259	1.712
0.957						1.237	1.697
1.101						1.196	1.61
0.918						1.447	1.718
1.768						1.146	1.972
0.924						1.24	1.871
1.338						1.147	1.579
2.178						1.411	1.636
1.441						1.114	1.663
1.316						1.382	1.542
1.143						1.153	1.668
1.05						1.334	1.519
0.772						1.316	1.837
1.285						1.434
1.289						1.298
2.526						1.28
1.674						1.297
1						1.425
1.774						1.329
2.38						1.209
1.293						1.176
1.204						1.476
1.225						1.172
1.672						1.241
0.642						1.059
1.339						1.069
1.027						1.126
1.295						1.286
1.856						1.169
1.641						1.232
1.156
1.693
1.781
0.924
1.996
1.288			Cilia number	1	18	75	58	28	4	6	1	0	0
1.602
1.376			Ift20-/-;Tyrp2-Cre			1.294	1.813	2.14	2.725	3.416	3.77	4.198	4.758
2						1.418	1.878	2.19	2.951	3.392	3.756	4.032	4.627
1.835							1.949	2.314	2.624	3.438	3.885
1.071							1.893	2.31	2.805	3.14	3.695
1.236							1.908	2.168	2.661	3.127
1.266								2.2	2.748	3.217
1.567								2.004	2.967	3.319
1.92								2.301	2.562	3.058
1.315								2.286
2.526								2.292
1.259								2.101
1.237								2.432
1.196
1.531			Cilia number			2	5	12	8	8	4	2	2
1.815
1.447
1.146
1.24
1.147
3.41
2.721
1.411
2.25
2.575
1.99
0.915
2.038
3.445
2.03
0.85
1.114
1.729
2.038
1.796
1.591
1.612
1.676
1.512
1.382
2.012
1.717
1.153
0.965
2.32
1.708
2.394
1.797
2.051
1.739
3.571
1.628
0.722
2.07
2.44
2.266
1.746
1.628
1.334
1.751
1.316
1.924
1.434
1.573
1.298
0.984
3.446
1.609
1.731
1.505
1.712
1.697
1.28
1.61
1.718
2.081
2.089
3.126
2.372
1.297
1.425
1.972
1.871
1.329
0.965
1.209
1.579
1.176
2.391
1.636
2.091
1.663
2.153
1.476
1.172
1.542
1.241
1.059
3.117
0.612
1.668
2.27
0.852
1.069
1.126
1.286
1.519
1.837
1.169
1.232
WT	KO
1.58412	2.78516
0.562886	0.8298
N = 191	N= 43

## Sheet: Fig_1_j
	RPE thickness:
	1m		4m
	Ift20+/+;Tyrp2-Cre	Ift20-/-;Tyrp2-Cre	Ift20+/+;Tyrp2-Cre	Ift20-/-;Tyrp2-Cre
	4.855	3.765	6.745	6.438
	4.745	3.912	7.863	6.332
	4.942	3.507	8.081	6.352
	4.985	3.404	6.667	5.856
	4.585	3.372	6.056	6.441
	4.312	4.153	4.812	6.64
	5.747	3.395	7.586	6.339
	5.914	3.585	7.163	6.527
	6.258	3.249	6.604	6.827
	5.47	3.076	7.624	6.174
	5.855	4.094	6.664	9.784
	5.938	3.53	7.104	7.917
	5.555	3.644	6.35	7.265
	5.487	3.773	6.4	8.968
	6.25	3.989	6.208	9.301
	5.11	3.412	6.515	6.432
	5.915	3.313	5.657	8.724
	4.997	3.986	5.989	8.253
	4.598	3.571	8.181	8.534
	4.754	3.765	6.557	8.295
	4.783	3.411	7.079	8.017
	5.142	2.884	6.652	6.29
	5.343	2.782	7.056	4.284
	5.472	3.54	6.692	5.356
	5.792	2.984	7.738	5.289
	5.135	2.855	7.565	4.153
	4.684	3.277	7.459	6.11
	3.491	3.144	7.402	5.999
	3.442	3.745	8.17	6.335
	3.458	3.734	6.877	9.566
	3.66	4.491	8.065	6.277
	3.718	4.413	6.591	5.9
	3.997	4.387	7.405	10.394
	4.572	4.283	6.821	8.987
	3.673	3.614	7.574	8.909
	4.123	4.192	6.918	6.305
	4.078	4.201	8.301	5.447
	4.678	4.058	7.565	5.729
	4.454	4.037	8.382	6.519
	3.476	4.405	5.515	5.318
	3.214	4.138	7.53	5.62
	3.54	4.225	6.704	7.839
	3.699	4.092	6.638	7.193
	4.132	3.801	6.743	8.143
	4.079	3.807	6.923	7.538
	4.581	4.037	1.264	9.625
	4.362	4.231	1.279	6.013
	4.176	3.793	1.23	5.93
	4.663	5.345	16.578	7.612
	4.034	5.345	15.297	5.859
	4.069	4.293	13.7	7.999
	4.092	5.635	6.82	9.965
	3.924	5.113	6.486	5.964
	3.862	5.388	6.676	10.031
	4.45	3.756	8.479	13.944
	4.496	3.393	7.26	11.247
	5.066	3.917	8.602	6.917
	5.311	3.625	8.664	6.412
	4.564	3.018	8.782	5.37
	5.826	3.295	6.111	7.147
	4.666	5.945	6.23	6.246
	5.307	6.857	6.685	5.953
	4.737	7.503	6.652	8.135
	6.918	5.879	5.96	7.631
	8.934	6.151	6.453	6.141
	8.23	6.761	5.946	7.767
	8.009	7.821	6.499	7.042
	6.796	7.529	6.102	6.354
	8.711	10.328	7.274	6.72
	5.259	9.841	5.844	6.411
	5.284	10.572	7.135	6.979
	5.697	8.12	6.412	5.88
	5.464	9.594	5.81	6.583
	6.901	8.05	5.607	6.072
	8.083	7.933	5.472	5.826
	5.857	5.129	5.502	6.534
	7.525	6.557	6.287	5.659
	8.505	5.015	7.093
	8.747	5.033	6.612
	9.311	5.556	7.23
	6.74	5.539	6.866
	6.983	7.569	6.032
	6.763	5.137	6.952
	6.771	5.563	7.099
	6.688	7.307	6.293
	6.467	6.984	5.177
	5.963	6.116	6.756
	6.203	7.047	6.333
	6.242	7.215	8.009
	5.707	6.057	7.617
	5.729	7.202	7.707
	6.441	7.448	7.991
	6.147	6.625	7.476
	5.978	7.356	7.837
	6.418	7.578	7.121
	6.066	7.395	7.835
	6.304	6.602	8.191
	6.306	6.769
	6.811	6.931
	7.013	9.303
	5.859	6.289
	6.521	6.794
	6.202	7.328
	6.458	9.119
	6.004	9.167
	5.94	8.325
	6.039	7.776
	5.384	8.623
	6.195	10.842
	6.48	11.863
	6.351	14.067
	5.815
	6.376
	7.274
	5.295
	5.096
	5.981
	6.392
	6.084
	6.956
	6.089
	6.709
	10.343
	8.851
	7.827
	8.354
	6.89
	6.966
	5.963
	6.203
	6.242
	5.707
	5.729
	6.441
	6.147
	5.978
	6.418
	6.066
	6.304
	6.306
	6.811
	7.013
	5.859
	6.521
	6.202
	6.458
	6.004
	5.94
	6.039
	5.384
	6.195
	6.48
	6.351
	5.815
	6.376
	7.274
	5.295
	5.096
	5.981
	6.392
	6.084
	6.956
	6.089
	6.709
	10.343
	8.851
	7.827
	8.354
	6.89
	6.966
Median	5.978	5.015	6.821	6.519
std dev	1.19233	2.10887	1.78669	1.92641
Percentile 25	5.857	5.55775	6.27275	6.045
Percentile 75	6.83075	7.821	7.5465	7.699

## Sheet: Fig_1_k
	RPE to POS distance:
	1m		4m
	Ift20+/+;Tyrp2-Cre	Ift20-/-;Tyrp2-Cre	Ift20+/+;Tyrp2-Cre	Ift20-/-;Tyrp2-Cre
	0.508	0.657	2.725	1.705
	0.978	0.392	2.567	1.138
	0.721	0.552	1.847	1.252
	0.72	0.4	3.091	1.819
	0.869	0.458	1.582	1.233
	0.822	0.552	2.208	1.011
	0.44	1.137	1.942	1.334
	0.192	1.368	2.31	1.412
	0.549	1.025	2.267	1.18
	1.465	1.577	0.634	1.605
	1.302	0.79	0.443	3.79
	0.968	1.184	0.605	4.187
	0.386	3.052	0.692	3.059
	0.44	4.411	0.61	3.817
	0.416	2.929	0.69	5.032
	0.365	1.818	0.636	3.174
	0.257	1.652	0.946	3.973
	0.297	1.466	0.609	3.471
	1.325	1.758	0.596	2.025
	0.386	1.575	0.95	4.959
	0.359	1.929	1.129	5.572
	0.378	1.002	1.066	1.997
	0.363	2.137	1.401	2.061
	0.402	1.096	1.286	1.154
	1.25	1.945	1.129	1.543
	0.812	1.112	1.255	1.248
	0.714	1.449	1.888	1.962
	1.318	1.072	0.959	1.305
	1.493	1.374	0.55	1.232
	1.115	1.429	1.229	2.185
	1.351	0.467	1.319	2.12
	0.764	0.643	1.133	2.023
	1.363	1.208	1.028	4.664
	1.971	1.266	1.235	6.205
	1.249	1.416	1.449	4.709
	1.134	0.717	2.023	4.177
	1.421	1.478	1.351	5.771
	2.001	2.501	0.821	3.566
	2.565	1.968	1.19	2.99
	1.526	1.414	1.337	3.958
	0.864	2.758	0.944	2.654
	0.834	2.364	1.175	4.132
	0.294	2.251	2.11	4.453
	0.349	1.732	0.428	2.857
	0.365	2.818	2.532	2.865
	0.743	2.323	2.382	3.577
	1.686	2.904	2.488	4.224
	0.773	2.323	2.121	4.081
	0.615	1.965	1.613	4.124
	0.212	2.112	1.533	1.68
	0.161	1.603	1.581	1.797
	0.901	2.74	2.043	1.685
	1.357	1.231	1.681	1.404
	1.137	1.576	1.427	1.402
	1.442	1.805	0.834	1.43
	0.902	1.388	0.65	1.184
	1.369	1.702	0.55	3.035
	1.283	2.128	0.98	2.807
	1.612	2.001	0.694	2.89
	1.63	1.513	0.594	2.493
	1.218	2.44	0.451	1.902
	0.906	2.633	0.416	2.068
	1.01	2.066	0.491	1.896
	0.507	2.068	0.735	2.184
	0.404	2.21	0.423	1.58
	0.5	1.774	0.874	1.578
	0.34	1.763	2.036	1.669
	1.083	1.538	1.831	1.783
	0.649	1.337	2.103	0.787
	0.253	1.201	1.538	1.045
	0.548	1.233	1.108	1.615
	0.415	1.297	1.914	1.797
	0.895	0.969	1.471	2.164
	0.635	1.29	0.824	2.641
	0.547	0.971	1.914	3.904
	0.549	0.767	1.45	2.774
	0.351	0.957	1.7
	0.567	0.849	1.859
	0.418	2.062	1.637
	0.534	1.798	0.953
	0.609	1.414	0.451
	0.975	1.833	1.235
	0.949	1.201
	0.64	1.733
	0.511	1.987
	0.758	1.629
	0.914	1.143
	0.221	1.51
	0.519	1.078
	0.344	1.607
	1.322	1.771
	1.099	1.496
	1.235	1.179
	0.966	1.412
	1.073	1.174
	1.329	0.975
		1.165
		1.275
		1.385
		1.132
		0.97
		1.024
		0.682
		1.043
		1.529
		1.399
		1.685
		1.358
Median	0.7685	1.439	1.235	2.094
std dev	0.47223	0.651545	0.646575	1.31556
Percentile 25	0.4345	1.13575	0.7565	1.5795
Percentile 75	1.2265	1.881	1.831	3.6835

## Sheet: Fig_1_l
	Bruchs membrane thickness:
	1m		4m
	Ift20+/+;Tyrp2-Cre	Ift20-/-;Tyrp2-Cre	Ift20+/+;Tyrp2-Cre	Ift20-/-;Tyrp2-Cre
	0.464	0.913	0.349	0.516
	0.334	0.782	0.349	0.545
	0.447	0.754	0.462	0.376
	0.648	0.855	0.538	0.459
	0.706	0.445	0.419	0.439
	0.672	0.451	0.419	0.435
	0.651	0.476	0.585	0.363
	0.642	0.737	0.513	0.376
	0.405	0.597	0.513	0.302
	0.431	0.736	0.601	0.313
	0.377	0.425	0.506	0.195
	0.31	0.318	0.381	0.22
	0.386	0.294	0.526	0.446
	0.292	0.337	0.317	0.298
	0.302	0.38	0.421	0.322
	0.313	0.307	0.547	0.351
	0.729	0.301	0.507	0.346
	0.781	0.23	0.557	0.346
	0.903	0.353	0.532	0.317
	0.781	1.243	0.508	0.326
	0.703	1.144	0.694	0.392
	0.678	1.231	0.557	0.71
	0.913	1.038	0.571	0.745
	0.964	0.209	0.624	0.801
	0.56	0.324	0.539	0.567
	0.498	0.256	0.497	0.632
	0.656	0.258	0.629	0.775
	0.772	0.116	0.536	0.34
	0.558	0.155	0.717	0.373
	0.366	0.231	0.438	0.356
	0.454	0.13	0.379	0.338
	0.505	0.115	0.604	0.407
	0.401	0.177	0.573	0.461
	0.447	0.189	0.494	0.281
	0.256	0.234	0.3	0.29
	0.34	0.146	0.3	0.335
	0.286	0.447	0.365	0.37
	0.358	0.435	0.297	0.457
	0.257	0.475	0.329	0.302
	0.321	0.406	0.375	0.331
	0.729	0.699	0.501	0.389
	0.486	0.733	0.45	0.34
	0.521	0.763	0.389	0.519
	1.589	0.677	0.441	0.34
	1.146	0.829	0.441	0.406
	1.094	0.241	0.456	0.243
	1.406	0.197	0.501	0.324
	1.25	0.177	0.395	0.642
	0.737	0.323	0.484	0.52
	0.656	0.682	0.42	0.545
	0.655	0.601	0.452	0.624
	0.811	0.75	0.505	0.548
	1.415	0.797	0.446	0.295
	1.341	0.607	0.37	0.47
	1.234	0.779	0.409	0.483
	1.286	0.824	0.346	0.41
	0.733	0.558	0.386	0.565
	0.733	1.011	0.449	0.682
	0.698	1.1	0.408	0.551
	0.595	0.804	0.49	0.582
	0.956	0.688	0.408	0.531
	0.968	1.349	0.449	0.506
	1.205	1.055	0.41	0.532
	0.674	0.8	0.338	0.33
	0.289	0.454	0.367	0.534
	0.376	0.517	0.405	0.531
	0.34	0.521	0.474	0.495
	0.381	0.614	0.471	0.473
	1.094	0.663	0.381	0.882
	1.006	0.704	0.376	0.575
	1.094	0.767	0.333	0.647
	1.336	0.771	0.38	0.307
	1.102	0.86	0.482	0.288
	1.089	0.912	0.564	0.335
	0.821	0.755	0.552
	0.876	0.651	0.474
	0.548	1.251	0.349
		1.146	0.551
		1.199	0.573
		1.147	0.49
		0.782	0.571
		0.729
		0.573
		0.885
		1.198
		1.042
		1.667
		1.354
		0.564
		0.511
		0.609
		0.638
		1.827
		1.78
		1.93
		1.984
		1.005
		0.964
		0.963
		1.045
		1.36
		1.726
		1.884
		1.67
		1.218
		1.114
		1.357
		1.385
		1.625
		1.414
		1.049
		1.258
		0.699
		0.748
		0.91
		0.848
		0.875
		0.98
		0.911
		1.358
Median	0.656	0.752	0.456	0.4085
std dev	0.334867	0.443816	0.0925675	0.144884
Percentile 25	0.405	0.4325	0.386	0.335
Percentile 75	0.92375	1.047	0.533	0.534

## Sheet: Fig_2_c_WT_P11
Values in the interval:	0 – 50	50-100	100-150	150-200	200-250	250-300	300-350	350-400	400-450	450-500	500-550	550-600	600-650	650-700	700-750	750-800	800-850	850-900	900-950	950-1000
Ift20+/+;Tyrp2-Cre P11	42.25	69.396	140.38	153.47	237.66	283.81	318.46	389.65	406.76	487.78	542.6	578.19	618.12	658.25	725.12	798.63	810.25	859.15	913.55	950.2
	47.426	56.615	110.17	194.67	235.44	290.47	344.13	380.99	432.75	487.35	520.1	597.84	645.9	656.88	718.25	772.44	830.74	889.36	946.4	950.62
	49.221	60.84	119.46	177.34	233.75	266.39	346.24	385.21	430.53	456.83	548.4	580.62	644.31	650.65	702.3	755.75	827.68	899.19	910.38	950.62
	48.904	58.094	130.45	199.74	206.29	267.13	336.1	351.94	409.19	479.12	530.77	563.19	629.52	653.61	734.2	788.91	824.83	881.34	927.81	950.41
	46.475	59.044	138.26	164.25	208.61	287.19	331.03	350.57	411.73	459.68	518.51	571.54	610.2	671.14	717.4	783.95	806.87	851.13	922.95	0
	43.201	61.474	143.86	157.06	227.94	271.56	342.54	377.71	402.96	483.45	521.68	566.47	618.33	685.93	706.21	777.29	827.99	875	916.4	0
	49.221	65.171	118.09	154.95	222.66	295.96	312.97	371.17	417.01	479.01	511.33	564.04	641.57	669.35	702.72	795.04	814.69	881.76	900.77	0
	43.834	99.816	101.61	161.61	234.28	270.4	305.26	387.01	402.54	472.25	546.29	571.85	624.14	687.2	727.76	775.6	817.64	862.53	945.34	0
	42.989	63.798	134.88	162.98	232.38	282.02	308.85	380.88	438.66	478.59	514.82	578.72	647.16	651.39	710.64	755.01	803.81	896.23	911.23	0
	49.961	56.404	106.58	177.66	230.69	250.86	312.65	367.47	442.25	498.23	507.63	573.86	609.14	676.95	707.58	752.89	811.52	885.88	941.01	0
	48.587	61.896	106.47	180.62	243.15	273.99	301.67	350.15	414.37	498.23	544.71	568.79	609.88	689.73	729.76	782.36	830	862.96	945.55	0
	48.376	93.795	117.88	162.98	238.18	256.56	346.98	376.55	429.79	485.56	530.66	554.43	611.89	657.2	747.51	760.08	814.05	883.13	911.02	0
	45.102	73.938	106.36	155.8	222.13	286.24	311.28	394.4	420.28	483.66	534.46	598.15	615.48	686.77	728.6	773.6	826.2	865.49	901.62	0
	43.412	76.156	104.57	177.87	227.52	267.76	318.04	379.72	448.8	475.95	542.91	580.41	630.05	655.72	702.62	791.34	830.85	866.55	918.09	0
	45.841	83.233	128.97	160.13	209.67	295.54	305.89	390.39	403.49	464.01	504.68	550.41	621.81	657.3	733.57	795.78	808.45	883.87	903.94	0
	46.581	64.748	104.99	168.05	217.59	288.36	304.09	387.64	448.91	461.37	520.1	560.24	601.22	666.49	703.04	755.64	803.81	855.99	912.49	0
	47.32	82.704	116.4	152.21	204.7	252.87	324.59	384.48	445.21	483.34	544.6	598.37	602.27	654.56	705.89	787.12	846.06	874.26	922.74	0
	46.369	68.023	138.37	175.34	205.86	254.87	335.78	372.33	410.04	454.82	517.14	577.35	646.53	662.06	747.3	788.7	818.38	886.83	929.08	0
	47.214	57.249	115.34	191.92	206.39	250.23	331.03	399.37	414.26	477	509.64	560.02	639.24	652.02	726.7	792.93	848.17	877.74	949.15	0
	47.954	66.544	120.2	168.26	236.28	272.2	305.47	362.29	447.74	490.21	509.96	574.39	641.88	666.6	735.04	752.37	800	888.62	913.97	0
	42.461	83.233	147.88	160.76	212.73	266.18	308.95	377.71	414.79	450.6	525.27	586.01	615.27	699.87	708	763.56	809.19	892.11	936.68	0
	43.306	89.781	112.39	187.06	239.77	265.86	318.25	369.26	406.02	483.45	511.01	581.47	621.08	684.45	709.27	762.4	847.11	866.44	942.49	0
	47.531	61.685	119.25	193.61	246.63	260.58	313.6	350.78	425.46	454.93	521.89	570.69	640.3	660.05	706.31	795.46	809.19	867.39	917.25	0
	49.749	91.999	138.58	184.95	237.76	258.89	321.1	395.04	428.52	471.4	531.19	590.44	603.75	665.54	714.55	754.69	821.02	862.96	925.06	0
	42.884	91.788	107.84	165.83	217.9	251.39	319.41	394.72	443.52	473.62	504.04	595.2	624.14	675.26	749.41	758.28	816.8	895.07	922.74	0
	42.25	78.163	143.76	164.67	246.32	254.34	340.96	372.12	402.85	488.41	547.56	572.59	631.43	693.32	743.28	793.77	802.64	861.27	902.25	0
	43.834	85.979	122.42	190.86	235.65	297.55	307.58	372.22	420.92	474.15	526.33	559.18	623.72	668.39	725.01	792.08	839.82	856.62	913.34	0
	42.778	92.422	126.43	189.39	223.82	251.6	315.92	362.82	407.08	492.74	510.7	574.28	617.8	662.8	737.05	756.27	840.35	876.16	913.45	0
	43.095	86.718	135.41	156.64	223.29	282.23	309.8	368.53	429.26	468.34	516.29	589.39	605.97	688.89	708.32	785.85	811.62	882.5	926.44	0
	47.109	56.721	127.17	195.41	200.9	273.78	309.9	354.37	419.65	467.81	500.87	594.46	646.11	654.14	711.17	762.82	811.73	866.44	930.77	0
	48.587	67.706	131.08	164.78	231.64	250.23	302.51	383.1	428.31	471.4	515.34	586.01	633.64	685.61	741.17	780.99	846.37	885.03	910.17	0
	43.623	80.698	141.43	191.29	213.47	298.07	349.94	353.74	431.06	464.96	527.6	570.38	607.87	659.31	718.46	794.41	838.56	860.1	910.17	0
	43.623	63.375	111.22	178.4	222.45	277.69	314.97	350.25	414.26	484.5	520.63	557.28	641.46	657.83	729.66	784.27	839.93	851.87	924.85	0
	43.095	83.338	130.97	196.88	219.28	294.27	310.33	353.95	435.91	453.87	502.56	561.4	610.72	665.12	740.96	782.58	841.2	850.49	943.13	0
	47.637	95.485	129.71	168.05	212.62	251.18	326.17	364.19	412.99	464.22	537.63	594.25	643.78	671.25	733.04	770.64	814.37	893.59	912.49	0
	49.221	98.759	149.46	150.3	201.43	264.7	312.54	350.99	440.46	489.04	532.35	561.71	606.39	678.75	708.22	761.56	817.54	870.03	947.14	0
	42.461	87.035	148.51	195.93	207.98	253.71	328.92	363.14	400.85	482.18	508.37	557.91	646.74	657.73	712.55	778.46	822.4	886.19	921.47	0
	43.412	95.274	145.66	179.25	207.24	291.1	301.98	384.9	433.38	477.95	517.14	552.21	613.36	671.35	718.78	768.11	810.88	861.69	915.87	0
	43.729	72.142	119.04	172.59	231.32	251.49	310.22	370.64	447.43	491.58	525.38	597.73	611.89	693.53	711.28	789.76	839.09	870.24	902.78	0
	45.313	68.128	101.72	192.03	232.06	295.43	330.08	389.55	403.91	466.86	546.5	570.27	607.34	650.44	733.25	786.06	835.28	887.67	912.07	0
	47.848	85.662	136.47	164.46	206.81	290.26	318.14	369.16	423.77	479.12	549.57	578.61	608.72	667.13	732.4	770.64	814.58	891.58	926.12	0
	42.461	99.604	119.78	159.81	241.04	277.79	314.45	393.24	449.12	496.65	539.64	574.92	645.9	674.84	711.91	773.28	820.6	855.88	939.64	0
	43.834	79.113	129.18	169.63	230.58	288.88	323.32	375.71	418.49	463.8	522.95	556.54	647.16	679.17	703.15	756.49	801.69	867.82	934.36	0
	47.531	59.044	114.5	191.08	225.09	287.62	314.97	376.13	436.23	461.79	503.2	598.26	614.21	652.02	749.51	780.67	807.61	877.22	925.17	0
	49.01	95.908	133.62	194.03	207.66	255.08	314.55	384.37	412.25	487.25	537.53	594.03	618.12	650.44	724.59	795.46	829.37	898.34	907.74	0
	45.102	83.549	147.77	192.98	230.58	269.66	329.87	391.02	422.71	475.74	522.21	576.82	611.78	679.38	711.28	799.9	804.44	896.33	903.83	0
	47.848	93.795	138.16	163.93	205.23	251.28	318.56	368.42	403.28	454.72	532.14	558.97	609.77	668.18	722.48	792.5	806.66	895.81	924.22	0
	48.165	80.064	137.95	182.1	247.16	270.93	313.92	362.19	409.61	456.3	538.69	597.73	608.19	656.46	718.04	779.2	801.17	873.52	912.18	0
	49.855	55.348	144.71	159.92	212.52	259.84	310.75	398.42	412.15	495.49	510.7	565.73	610.83	661	706.53	757.54	808.03	870.03	946.51	0
	43.201	82.388	123.16	194.46	201.32	285.72	310.96	357.54	418.8	466.86	508.58	560.55	625.41	669.24	730.29	783.53	804.76	880.6	930.77	0
	43.729	82.599	139.21	189.07	244.73	258.89	306.84	360.92	419.75	481.44	523.58	598.26	641.67	689.41	710.12	788.38	836.13	867.29	915.45	0
	49.644	91.894	115.77	169.63	216.74	255.82	340.54	394.19	419.86	465.17	540.17	566.26	601.53	687.94	740.01	770.85	811.83	881.65	907.64	0
	46.686	99.076	134.88	176.39	222.13	285.72	328.39	373.91	412.78	452.07	503.83	573.44	630.37	655.72	702.41	790.92	811.52	862.32	943.34	0
	48.693	92.422	108.58	178.82	220.97	253.29	306.42	369.58	418.59	452.39	506.58	562.14	600.79	650.02	742.02	779.41	805.18	896.44	928.87	0
	49.01	79.641	143.02	180.2	209.56	263.22	300.71	352.68	400	474.57	519.15	564.67	603.86	653.08	745.4	770.32	814.16	858.52	938.9	0
	49.855	60.84	116.29	155.37	221.81	292.37	344.23	393.88	419.54	483.13	504.46	560.45	604.07	669.45	725.96	772.96	818.91	882.39	919.15	0
	46.369	76.473	116.72	177.56	211.78	278.85	344.87	383	413.73	456.09	521.89	598.05	604.28	671.46	711.07	766.73	846.37	877.53	907.42	0
	42.567	96.224	149.14	155.8	215.37	253.39	310.54	371.69	433.06	469.93	502.99	576.61	620.76	670.61	714.45	750.25	835.49	869.72	909.33	0
	45.841	66.332	127.38	154.11	206.92	255.72	311.07	358.81	429.58	459.26	538.9	594.03	623.4	653.29	715.72	782.58	828.63	866.44	916.83	0
	43.94	83.127	114.08	163.82	201.74	260.47	312.44	375.81	438.56	468.87	510.17	574.71	635.97	654.77	739.59	769.69	828.52	867.18	904.78	0
	45.63	67.917	109.64	167.73	204.07	255.82	315.19	368.1	440.98	486.3	506.26	582.42	600.48	689.73	720.05	778.25	805.71	891.37	918.62	0
	47.848	56.721	123.9	168.05	209.45	261.53	335.99	373.38	409.3	497.6	500.66	570.16	644.74	678.64	739.59	787.96	804.02	885.67	910.07	0
	43.306	71.191	131.93	163.82	237.87	263.75	342.65	394.62	406.23	464.96	516.4	558.54	646.53	655.83	717.09	784.37	818.17	859.79	930.66	0
	43.412	66.649	119.78	180.83	206.92	280.54	329.97	393.66	400.64	466.23	515.13	586.75	600.9	688.36	740.64	761.87	816.59	878.17	929.82	0
	46.686	83.866	110.59	153.16	215.79	258.36	337.68	363.03	436.55	486.72	523.05	580.09	641.88	698.92	708.43	753.32	849.01	858.73	930.56	0
	48.693	59.15	145.02	168.37	245.16	254.87	308.32	372.86	400	450.91	539.96	599.84	623.08	664.06	747.4	786.27	843.63	880.49	922.21	0
	42.567	83.761	125.8	199.53	228.68	266.91	336.2	391.66	427.15	498.55	508.58	569	638.19	650.76	748.04	771.59	806.34	860.84	900.14	0
	45.208	97.809	131.19	159.6	230.37	279.38	333.14	366.94	424.72	471.93	532.77	597.63	638.08	665.75	708	787.96	801.06	875.63	934.78	0
	43.095	76.05	145.23	190.34	226.99	252.97	323	380.99	406.02	496.01	517.56	553.48	626.57	671.99	725.75	759.34	807.4	882.71	920.73	0
	45.947	55.77	143.23	190.23	212.2	252.02	300.4	382.68	448.38	453.87	534.99	578.72	645.37	699.03	715.82	776.34	847.43	889.89	927.39	0
	48.059	60.523	142.28	162.56	237.44	273.04	315.5	368	418.91	465.17	502.04	562.66	616.96	686.56	736.52	753.63	827.89	867.18	948.51	0
	42.25	74.888	143.12	189.81	222.87	256.25	323.32	351.52	412.57	474.78	509.96	555.16	614.21	664.06	748.56	776.66	833.91	872.25	930.87	0
	45.947	62.424	114.5	183.15	201.64	270.61	322.16	388.07	420.92	499.92	502.99	550.31	604.6	689.1	734.73	752.37	812.68	861.27	904.04	0
	48.376	74.254	144.92	185.58	205.02	287.83	304.62	390.71	425.77	487.88	503.83	573.86	603.96	654.03	712.76	769.27	840.25	863.91	916.93	0
	46.686	52.707	118.41	151.57	221.18	295.64	322.47	379.09	432.53	472.67	528.23	551.36	642.62	685.93	745.92	773.28	816.06	892.74	919.25	0
	46.686	81.543	139.21	182.31	228.04	272.3	303.25	372.96	432.53	451.02	535.41	561.29	648.64	678.43	714.02	785.85	842.15	851.02	925.27	0
	46.158	56.404	117.56	151.15	248.32	294.69	323.95	367.47	407.82	469.93	542.7	567.42	600.37	651.6	746.77	776.87	843.94	861.9	903.73	0
	48.165	88.514	109.11	177.66	222.24	262.37	321.42	356.06	413.73	455.03	517.35	578.51	610.41	687.83	716.24	773.17	822.29	867.29	916.83	0
	48.587	87.88	107.63	187.48	238.18	277.48	300.82	399.26	436.02	468.34	522.21	577.77	612.52	676.42	705.68	771.91	808.66	853.34	938.27	0
	45.947	90.098	121.68	198.36	201.85	265.54	305.68	367.26	419.33	487.35	530.34	584.21	613.26	660.9	745.92	791.03	815.64	897.28	932.99	0
	48.482	86.718	143.76	168.16	201.74	270.82	332.93	383.84	420.92	483.55	501.19	555.06	604.49	681.81	712.65	780.67	831.9	885.45	911.02	0
	45.208	58.305	148.51	196.88	220.54	273.36	318.04	396.52	432.22	462.21	513.76	585.59	605.87	686.67	736.84	753.95	803.17	875.21	921.47	0
	47.109	75.944	136.57	170.27	233.01	275.36	317.51	368.1	413.94	455.67	532.46	593.61	630.48	672.41	718.99	756.59	808.14	859.47	927.7	0
	48.059	83.972	136.36	185.37	214.1	251.07	320.57	384.37	402.11	460	514.39	581.04	624.14	698.39	718.99	787.12	806.98	882.81	925.8	0
	42.356	57.249	138.47	195.09	204.7	273.67	320.78	399.69	442.67	465.7	521.15	569.21	605.44	696.6	702.41	750.89	804.02	867.5	900.77	0
	47.848	53.552	149.14	152.42	219.59	265.33	338.63	366.62	444.05	482.71	545.24	556.96	628.79	698.39	741.49	782.47	849.01	888.83	910.7	0
	49.749	55.876	148.93	175.13	238.61	254.98	337.79	360.6	421.76	452.6	544.39	568.05	619.49	694.8	728.39	761.03	837.39	884.08	915.87	0
	46.475	75.205	148.72	196.04	228.26	252.02	336.84	361.13	433.49	474.26	518.2	560.02	635.02	673.99	722.58	777.93	802.12	877.85	911.44	0
	42.461	89.148	137.31	164.88	208.61	287.19	328.92	364.72	418.38	475.84	543.86	552.52	611.57	663.01	722.58	782.36	811.73	880.91	929.92	0
	46.369	81.226	103.72	193.19	200.37	267.13	300.08	369.05	427.36	494.75	544.5	568.58	616.22	692.37	723.11	763.35	807.61	873.41	905.84	0
	47.637	50.7	100.13	190.23	241.99	291.21	307.26	388.38	436.34	452.71	515.56	595.2	610.62	692.58	743.28	762.82	815.21	859.26	923.37	0
	43.623	73.093	142.59	197.2	219.49	280.33	314.76	351.63	433.49	486.3	535.84	582.21	604.28	686.88	731.24	773.7	822.4	877.22	922.32	0
	49.749	58.411	141.85	185.58	222.13	298.92	306	350.89	434.22	495.06	525.48	574.6	605.55	673.47	732.4	755.64	803.91	885.35	915.66	0
	44.996	90.943	111.75	160.23	223.08	263.75	349.94	353.95	437.71	463.27	512.7	571.85	613.58	666.07	734.09	782.68	828.31	898.13	941.01	0
	42.673	74.043	103.72	158.01	242.83	278.96	314.34	393.03	403.8	450.07	546.5	560.97	645.16	670.82	722.05	789.97	838.77	869.29	928.34	0
	47.531	63.058	124	176.92	209.24	253.92	332.82	361.34	400.64	468.34	535.52	597.1	606.39	688.36	733.67	752.89	818.07	864.54	938.06	0
	48.376	70.874	144.18	198.36	227.83	267.02	310.12	360.6	413.31	476.05	502.88	580.41	600.9	654.24	735.36	796.1	812.68	891.05	936.47	0
	43.306	65.593	133.51	196.46	202.38	283.18	316.35	399.26	420.07	462.95	542.81	573.65	640.4	663.33	747.72	764.62	812.04	876.69	932.35	0
	44.151	55.242	108.27	151.15	215.05	255.08	301.35	381.52	433.06	481.76	543.65	586.22	624.24	686.46	707.69	770.01	802.01	864.12	904.15	0
	48.059	70.769	113.86	169.74	241.56	268.5	307.79	393.98	429.47	490.21	511.23	552.42	647.8	690.05	718.78	774.55	805.5	861.69	934.78	0
	46.792	66.649	136.78	173.75	242.09	281.17	301.77	382.57	402.33	464.12	507.11	566.68	635.02	689.73	704.31	775.92	842.25	880.81	911.86	0
	49.01	64.642	129.71	151.15	201	267.76	339.8	363.24	442.89	496.44	506.89	579.46	612.41	682.13	711.6	787.22	834.75	853.24	936.68	0
	46.792	87.035	134.88	177.87	200.69	258.04	302.62	356.17	401.8	493.37	503.73	553.16	649.28	655.09	709.17	776.45	834.54	856.51	908.59	0
	44.151	99.182	137.63	177.34	213.47	250.33	306.74	352.47	446.37	499.5	540.8	570.38	638.71	670.4	731.03	778.98	818.59	866.76	939.96	0
	43.94	86.718	125.06	151.89	228.89	260.26	311.38	378.03	421.02	488.3	522.84	569.64	636.6	671.25	743.71	798.63	800.22	869.29	921.89	0
	43.834	98.759	146.61	191.39	245.9	276.84	318.35	353.42	444.05	495.91	548.93	579.88	627.1	651.18	710.64	761.56	804.12	873.41	917.99	0
	47.848	81.754	118.41	179.99	246	254.66	321.21	366.84	423.77	476.37	517.56	578.3	601.85	693.32	731.03	780.78	803.81	866.55	913.23	0
	49.432	71.508	102.03	198.05	212.83	284.76	324.27	364.51	430.32	458.94	535.73	579.25	641.46	669.24	746.56	762.61	846.8	877.96	918.73	0
	48.693	91.049	131.4	170.9	222.66	250.75	302.83	388.07	417.85	487.67	520.1	561.19	620.34	674.52	705.89	785.85	805.92	863.06	931.82	0
	46.792	58.094	147.24	186.22	206.92	279.27	313.81	356.91	433.91	488.41	529.39	556.86	647.16	684.34	746.77	770.85	802.43	854.29	944.71	0
	44.257	68.551	130.66	156.54	237.13	295.86	329.23	377.61	444.58	485.88	521.37	567.52	620.55	661.32	712.23	789.86	846.37	891.05	919.36	0
	42.673	54.291	141.43	185.58	232.38	263.32	333.14	351.41	446.27	453.98	544.6	557.81	603.44	677.16	735.15	763.67	827.25	882.29	923.59	0
	49.644	99.921	103.3	190.12	218.33	253.29	306.42	386.06	414.68	481.86	519.25	584.63	646.11	697.86	709.27	758.49	800	852.39	936.15	0
	47.954	59.784	115.24	169.42	231.11	281.91	346.03	377.08	435.18	496.33	529.82	588.65	641.88	668.18	732.4	794.83	835.49	876.05	945.55	0
	49.327	81.648	116.08	160.76	201.85	261.74	321.84	350.68	449.01	465.49	501.4	563.09	615.48	650.65	740.11	762.4	823.03	865.49	910.91	0
	44.151	52.601	148.09	189.81	202.38	294.27	300.71	362.61	414.89	479.96	540.48	565.62	603.86	668.29	734.83	775.6	847.85	856.94	917.46	0
	49.116	60.84	118.93	150.41	233.75	287.93	304.31	389.76	416.27	487.04	510.49	552.95	603.65	697.76	719.83	777.93	821.02	898.87	903.2	0
	45.63	64.959	132.77	164.25	214.74	279.27	326.49	399.79	400.32	470.24	502.46	588.12	628.89	676.85	728.6	793.24	805.07	855.56	943.44	0
	47.531	71.825	115.24	193.19	233.22	266.28	300.61	360.08	404.44	472.14	543.65	595.09	630.79	675.05	710.96	769.27	820.5	897.5	940.27	0
	42.778	64.959	104.99	152.84	208.72	289.73	318.25	354.48	432.11	480.59	506.37	598.47	630.79	693.75	710.33	760.08	836.13	869.08	902.14	0
	43.306	82.81	134.78	199.95	215.79	258.25	327.01	360.71	417.11	495.7	526.22	558.44	614.32	695.12	702.3	796.84	801.06	884.08	930.45	0
	44.257	61.791	127.07	194.98	239.35	258.25	340.85	379.4	426.2	481.76	511.12	566.26	602.06	686.67	713.18	781.1	837.29	852.71	946.93	0
	47.954	79.113	111.75	197.94	231.11	272.51	321.52	388.7	406.23	462.43	506.47	574.49	624.56	697.55	744.97	795.57	827.68	894.43	949.15	0
	49.221	85.028	146.82	169.53	230.16	255.3	322.58	364.19	437.71	491.16	546.29	587.38	623.5	692.9	738.11	755.64	805.28	860.53	938.48	0
	42.884	98.443	126.43	174.7	202.69	268.5	322.68	357.01	419.54	483.97	507.11	550.2	641.04	656.14	700.93	786.38	804.02	897.92	948.62	0
	47.848	90.943	116.93	178.72	242.94	280.33	307.79	358.49	413.2	485.66	538.79	560.87	600.9	660.37	710.75	751.52	812.47	889.15	937.63	0
	44.363	93.161	137.21	163.19	240.19	264.06	309.27	374.55	426.2	465.6	506.68	581.68	607.24	688.67	739.8	797.47	816.59	873.62	924.43	0
	42.884	94.746	144.92	169.53	233.43	270.82	312.02	355.22	404.65	482.18	517.67	559.28	633.33	660.05	700.61	759.23	849.96	876.26	941.86	0
	49.644	61.791	142.7	182.63	228.26	280.12	319.73	384.58	422.08	451.02	507.85	585.69	626.14	687.62	742.97	789.76	806.76	892.64	911.65	0
	49.432	72.776	149.99	197.62	222.02	282.34	304.52	382.26	413.52	465.17	509.96	572.8	633.96	681.39	726.07	786.38	827.04	878.38	941.65	0
	46.369	92.739	144.28	160.97	209.77	284.66	346.24	397.68	411.83	477.11	518.94	570.38	615.58	675.89	722.69	767.37	804.65	890.84	916.51	0
	44.574	59.361	106.26	191.29	233.96	268.5	336.31	375.92	408.87	460.52	527.81	559.07	638.19	670.3	713.6	777.82	844.26	868.87	938.16	0
	44.996	60.206	102.88	174.91	226.78	281.28	326.06	393.66	449.96	467.5	545.55	594.99	625.41	650.44	743.39	753.32	824.09	850.49	930.77	0
	45.63	70.029	134.78	150.09	248.54	252.55	306.31	394.83	402.11	463.06	512.6	563.3	630.26	659.84	739.69	794.41	823.88	864.22	928.65	0
	42.778	57.671	133.4	198.68	221.39	270.29	318.67	353.95	426.83	483.34	514.82	559.07	637.24	676.11	742.44	788.7	844.15	869.08	936.89	0
	46.264	73.621	135.41	168.16	242.83	252.44	323.53	392.82	430.32	477.21	536.36	584.11	644.52	692.58	742.65	757.44	818.91	875.1	901.09	0
	44.891	78.268	144.92	199.21	233.85	275.68	305.05	375.39	407.29	469.08	533.41	587.06	632.48	656.88	711.91	791.34	847.85	853.98	907.42	0
	42.356	59.15	149.99	188.22	205.44	265.44	317.72	392.5	418.06	483.76	539.11	567.73	617.48	696.81	722.37	776.66	838.03	871.83	934.78	0
	48.693	71.825	115.24	169.84	215.05	265.44	316.88	393.56	413.84	463.06	514.39	550.52	615.27	655.61	736.31	755.01	848.59	872.46	922.63	0
	42.778	77.001	104.78	176.92	206.6	298.29	320.04	393.14	416.06	499.82	504.89	557.49	602.91	651.71	700.72	770.11	816.69	872.46	944.6	0
	46.581	94.746	107.95	184.74	233.22	250.33	324.37	370.11	401.27	458.73	510.06	560.55	604.28	689.63	737.37	752.58	841.83	863.38	929.39	0
	44.257	80.698	148.93	159.49	205.65	276.53	314.23	389.12	445.21	453.76	528.97	570.06	641.14	678.85	736.95	764.09	825.88	899.19	924.11	0
	49.116	91.999	135.09	192.13	200.26	277.79	329.02	356.48	438.87	478.06	505.1	599.53	642.62	665.33	716.24	755.22	804.55	876.79	923.9	0
	47.32	98.759	114.5	192.87	200.26	298.92	318.56	390.6	415	474.36	527.7	579.88	634.28	683.18	712.12	756.59	811.2	876.48	900.98	0
	43.306	93.901	132.14	198.47	218.75	274.31	331.35	392.61	414.58	468.66	539.85	569.85	616.22	651.92	701.46	783.1	820.5	892.43	921.26	0
	49.961	99.076	126.43	180.2	231.32	294.38	309.9	370.85	403.7	498.23	520.41	584.74	620.23	695.75	739.06	752.47	821.97	893.69	910.38	0
	42.884	75.944	103.51	157.06	231.32	276.53	349.3	370.95	404.23	484.4	545.55	579.78	633.22	695.54	748.35	768.32	838.13	857.36	931.93	0
	44.151	57.46	118.62	169.95	214.52	253.08	318.67	395.88	419.96	457.04	513.76	572.17	631.43	658.68	721.21	757.12	836.87	868.13	921.79	0
	46.053	73.304	149.04	155.9	219.7	296.17	346.03	352.37	405.71	483.34	547.77	561.4	632.8	691.63	735.68	775.92	838.13	873.1	914.4	0
	47.848	98.443	119.88	192.87	234.8	259.2	300.82	382.89	446.16	469.4	512.49	556.33	603.44	672.62	701.03	792.61	841.62	877.85	945.03	0
	42.673	66.544	148.51	152.1	245.58	266.49	327.65	370.74	424.4	458.94	547.03	587.38	635.97	687.83	728.92	757.12	842.57	869.19	924.64	0
	42.884	59.678	143.44	199.42	249.38	259.84	347.51	353.53	449.33	459.79	507.11	564.88	649.28	659.31	730.5	787.65	821.76	881.86	918.73	0
	49.116	98.231	119.57	186.43	217.16	278.96	305.05	373.28	413.63	469.5	548.83	558.33	618.65	656.46	748.25	781.62	824.4	857.89	925.06	0
	48.376	72.67	126.43	177.87	242.62	255.4	348.77	390.07	427.46	495.8	531.61	584.42	630.26	669.35	723.64	754.27	800.22	868.34	928.76	0
	43.729	63.903	149.04	193.29	215.05	273.99	334.41	392.4	407.82	484.4	514.92	564.67	603.75	664.28	701.77	789.86	811.41	875.31	928.23	0
	49.01	94.534	112.49	174.7	235.97	285.93	311.7	364.3	414.79	479.43	545.66	574.49	631.74	677.48	701.67	798.21	849.86	857.46	943.55	0
	48.904	85.556	139.11	168.89	220.54	280.01	307.37	363.67	446.48	497.81	536.26	576.82	637.34	661.32	718.57	786.59	844.89	867.39	915.87	0
	43.729	58.199	128.65	171.01	247.27	288.46	300.82	362.08	418.91	478.27	516.19	575.66	640.19	672.2	721.95	753.42	805.07	869.72	925.91	0
	48.904	67.283	113.86	193.08	211.25	257.41	330.08	356.27	443.2	496.75	523.48	577.66	617.91	659.84	720.57	775.92	832.54	883.98	919.78	0
	47.003	58.094	145.34	199.95	235.23	274.94	329.87	379.4	411.83	469.08	545.87	597.52	634.07	658.78	740.96	780.78	802.86	853.66	934.36	0
	48.587	54.397	137	167.52	212.31	253.5	314.02	368.84	425.46	491.37	512.07	593.4	648.33	695.86	738.21	756.17	830.53	861.9	915.56	0
	42.884	54.714	125.38	173.22	211.99	258.78	304.83	380.78	410.67	474.15	531.29	550.1	616.43	699.03	718.78	766.94	801.8	881.44	944.92	0
	49.01	63.798	134.88	182.52	230.26	299.02	303.46	395.35	402.54	460.21	503.94	567.21	647.27	686.99	705.15	777.08	842.57	883.87	905.84	0
	45.102	95.591	138.69	199	200.48	254.13	335.36	379.51	436.44	480.07	546.93	573.12	633.64	662.59	725.01	760.61	811.2	891.26	938.58	0
	43.518	92.739	149.14	188.75	213.78	251.92	314.87	395.35	415	475.1	515.77	581.57	628.47	651.6	732.4	767.58	835.71	861.48	917.14	0
	42.356	83.233	135.94	157.91	212.83	287.72	305.36	369.26	436.87	494.11	522	584	622.24	697.02	749.09	783	800.11	898.55	916.19	0
	44.468	99.499	122.31	189.17	240.82	280.01	320.78	352.26	435.07	464.22	537.53	576.18	603.75	677.48	725.33	796.31	814.16	870.03	916.4	0
	43.623	79.219	137.42	194.46	217.59	287.72	325.11	370.64	404.02	475.42	514.71	575.13	643.36	659.21	702.3	785.96	802.86	873.2	932.67	0
	46.158	94.746	138.26	193.19	247.48	264.59	326.38	396.31	422.92	467.18	537.63	599.32	601.01	679.8	748.14	785.32	809.19	856.83	908.9	0
	46.475	64.22	146.71	199.42	219.17	273.67	336.84	396.94	415.95	487.14	539.53	559.07	608.61	665.86	727.76	763.67	842.99	866.55	937.74	0
	46.369	52.073	113.97	168.68	227.09	253.71	305.89	387.96	443.94	456.93	519.67	568.16	630.48	668.39	709.69	777.4	809.51	884.72	940.27	0
	43.729	52.496	132.45	151.68	210.62	273.57	314.76	362.08	416.48	456.19	523.37	594.03	625.09	650.76	708.32	774.13	800.95	878.27	921.89	0
	43.306	92.105	110.59	156.01	224.35	252.02	304.94	360.6	404.97	477.64	519.99	565.3	626.78	686.77	747.72	796.73	808.98	871.62	930.24	0
	42.778	72.459	122.95	185.06	201.32	262.8	338.74	381.73	441.94	459.05	509.64	569.11	632.69	659.95	741.49	782.89	814.37	878.38	919.89	0
	43.412	77.212	147.98	162.66	234.7	257.73	333.46	384.26	424.3	472.78	519.36	579.04	645.69	672.83	714.76	775.71	835.6	875.53	943.13	0
	43.518	87.458	117.56	151.36	216.11	254.13	320.15	395.35	448.69	460.95	509.32	570.06	620.55	660.16	725.54	785.22	817.33	876.37	916.93	0
	43.201	50.172	148.4	199.21	214.52	262.16	311.81	366.52	427.78	485.03	528.55	550.62	625.51	680.54	741.91	753.85	844.47	862.75	939.64	0
	45.313	81.859	141.43	199.42	231.85	286.14	303.04	392.5	442.46	464.86	520.41	593.4	626.57	677.06	713.07	770.85	837.82	882.81	928.34	0
	42.461	84.606	114.39	158.97	221.71	266.81	335.25	363.03	442.78	470.67	540.17	586.43	644.95	670.4	717.62	752.16	813	855.14	948.93	0
	49.01	95.696	122.63	162.87	225.93	293.43	343.07	367.15	409.93	493.69	543.44	583.79	601.43	693.64	719.62	791.34	810.14	882.39	948.72	0
	48.587	85.028	148.93	163.09	209.14	250.54	317.83	369.37	435.6	456.93	511.44	550.83	602.17	659.1	716.88	776.24	837.71	876.48	908.16	0
	49.749	93.161	137.42	169.95	248.96	297.23	310.54	371.38	433.91	455.03	502.77	582.1	605.55	651.81	716.56	798.52	838.98	895.59	913.76	0
	43.412	98.02	140.06	196.36	216.53	269.34	336.94	353.74	432.43	489.15	523.79	555.38	606.71	675.26	719.83	755.64	815.74	886.3	945.77	0
	47.214	96.858	136.04	185.37	222.76	268.6	345.5	357.86	442.15	488.94	506.89	550.83	610.51	670.3	730.4	772.44	828.95	867.39	924.96	0
	43.201	67.072	118.93	199.84	211.14	251.07	317.83	383.74	445.74	451.76	528.23	556.75	641.57	674.73	710.54	780.89	805.07	851.23	949.99	0
	46.581	98.231	130.87	193.4	205.65	255.93	341.27	363.98	408.98	491.9	513.02	554.74	609.77	692.58	701.46	765.04	818.28	886.3	916.51	0
	44.363	98.654	105.84	179.99	200.37	263.01	300.08	381.31	449.96	466.76	540.38	578.19	630.05	692.16	705.58	767.89	815.74	858.84	927.6	0
	44.996	88.197	132.24	178.61	230.79	256.46	342.23	352.79	404.44	497.81	512.6	589.07	640.72	671.77	746.77	787.54	841.62	866.55	944.82	0
	46.792	74.677	139.43	189.39	225.72	269.56	312.97	356.38	420.39	472.25	515.87	579.88	636.92	673.36	739.59	791.24	819.97	895.91	917.04	0
	46.053	56.298	130.97	195.19	222.34	259.84	335.57	371.59	423.13	485.98	548.4	566.26	618.75	663.64	700.72	773.6	828.1	866.55	915.87	0
	49.01	69.396	145.97	185.16	220.97	297.86	332.82	367.57	438.98	461.69	545.76	550.1	602.59	699.55	710.64	777.61	849.75	878.91	924.75	0
	49.749	52.073	124.22	173.22	243.15	282.65	300.4	354.27	419.01	473.83	511.12	556.86	606.39	688.04	701.67	776.66	817.43	879.22	922.21	0
	49.538	64.431	146.71	172.06	218.43	292.58	317.4	369.26	445.74	493.48	540.27	554.53	639.77	667.87	744.66	780.78	824.93	873.62	902.57	0
	49.855	93.901	131.61	159.71	219.7	253.71	342.65	372.86	431.48	459.36	531.08	566.78	627.52	666.18	711.91	770.11	824.83	858.2	929.29	0
	45.419	83.444	146.29	184.21	249.06	263.85	349.41	385.11	405.18	485.77	531.5	579.88	634.7	668.71	730.5	754.06	826.73	881.12	905.63	0
	46.581	79.958	103.2	196.99	228.89	287.93	349.2	373.28	441.94	471.83	528.65	584	624.03	695.96	705.05	750.47	843.1	878.27	912.49	0
	45.524	82.282	126.43	194.56	249.17	250.33	325.43	380.25	442.57	454.93	538.37	595.2	604.17	651.18	707.9	780.04	807.82	862.64	907.11	0
	47.214	52.39	122.53	156.64	206.39	273.99	316.14	366.2	405.92	471.3	520.2	584.85	627.41	661.63	703.88	783.95	807.82	875.63	918.09	0
	42.778	78.479	113.86	180.83	249.8	252.76	313.71	364.19	426.62	462.53	528.44	559.18	637.13	651.92	715.08	780.78	813.31	854.4	927.18	0
	44.891	93.795	127.28	177.98	204.81	251.07	337.47	389.97	441.41	453.76	545.55	575.34	631.85	676.53	706.63	763.25	827.89	897.39	917.99	0
	46.053	75.944	120.2	157.8	205.55	263.43	304.83	373.07	417.01	455.67	518.83	579.35	613.26	696.6	733.88	760.61	819.12	855.25	906.58	0
	46.369	98.126	117.67	189.7	210.09	264.06	326.28	355.85	411.94	460.74	526.43	568.58	602.8	654.88	731.45	782.79	815	868.03	945.03	0
	45.736	97.809	137.63	174.39	237.34	250.44	329.66	371.91	439.51	467.5	530.87	587.49	607.24	683.71	721.31	753.74	817.22	894.54	900.98	0
	42.884	99.182	112.91	168.37	204.91	267.23	338.32	391.66	400.85	455.56	528.12	574.71	605.87	690.37	736	784.05	832.11	866.34	913.55	0
	46.053	99.816	145.87	180.72	239.03	291.1	329.66	392.08	442.99	484.29	516.51	566.36	628.36	654.88	728.71	772.86	825.99	881.55	907.42	0
	43.834	96.541	143.76	163.72	214	256.35	316.35	358.39	434.12	487.56	529.08	556.33	611.25	678.53	738.11	760.39	824.83	878.06	948.83	0
	43.623	99.604	132.66	161.71	234.49	253.92	336.42	354.37	406.23	451.02	513.65	591.29	615.69	676.95	702.41	784.69	839.09	867.18	914.4	0
	44.046	59.784	141.12	196.04	229.42	280.01	329.13	384.05	423.66	483.55	513.13	551.57	600.69	667.66	702.2	797.47	816.69	874.26	914.61	0
	44.257	93.689	122	176.29	227.73	276.74	337.05	368.74	442.57	492.42	539.74	579.56	618.65	651.18	748.14	757.33	800.32	896.23	941.65	0
	48.904	55.242	102.88	168.37	211.36	254.98	325.01	366.31	403.59	454.19	521.89	579.14	612.94	683.71	720.36	751.63	803.6	875.1	0	0
	49.116	86.296	126.01	187.38	240.61	296.28	321.31	368.31	420.81	470.03	543.76	568.9	638.61	685.19	733.99	753.42	801.8	872.36	0	0
	42.673	50.172	113.44	154	238.29	289.62	304.09	351.84	418.8	482.6	518.62	571.33	645.58	665.54	741.7	760.08	832.01	868.66	0	0
	45.419	73.093	116.5	176.39	228.78	282.86	335.36	367.89	427.78	477	536.79	591.39	617.06	679.17	734.62	792.93	845	893.59	0	0
	46.898	78.796	126.01	167.94	228.89	273.04	334.94	371.27	412.89	495.8	534.15	556.86	635.86	668.61	700.29	752.89	832.85	857.04	0	0
	44.891	80.169	135.31	197.84	202.06	256.35	306.84	389.33	407.61	488.09	530.45	552.1	624.88	698.18	749.2	766.52	815.74	882.39	0	0
	45.947	93.795	138.05	160.23	208.93	250.44	329.87	377.29	417.01	473.52	537.74	587.06	649.49	694.59	708.11	790.5	834.01	897.6	0	0
	45.841	78.902	105.2	150.09	216.32	254.13	344.97	367.15	410.67	453.66	505.63	551.57	619.49	683.08	722.26	788.81	805.6	869.82	0	0
	43.94	78.057	145.34	156.01	204.6	264.91	310.22	371.8	416.8	482.71	502.77	571.11	647.48	692.37	705.36	752.58	833.28	867.6	0	0
	44.574	80.909	136.78	197.2	243.36	280.54	332.93	362.19	429.79	487.35	505.73	565.52	622.13	676.85	749.3	791.03	835.39	888.41	0	0
	47.848	56.509	149.46	197.2	212.83	276.21	302.83	398.63	436.13	450.81	542.28	592.77	614.1	669.45	724.38	791.45	830.53	865.39	0	0
	47.214	98.548	103.83	171.75	227.83	294.27	312.86	390.07	412.36	458.94	521.58	595.62	643.47	685.4	701.24	770.11	800.95	863.06	0	0
	48.376	87.774	123.58	171.32	212.73	256.25	315.19	383.63	448.27	495.7	501.4	558.44	627.52	680.75	744.55	782.58	821.45	860.74	0	0
	49.961	82.176	110.27	151.78	212.41	260.68	320.47	397.89	449.96	466.02	525.27	560.02	647.38	691.32	734.62	797.57	806.02	851.87	0	0
	43.623	99.393	122	170.58	202.91	263.32	324.9	353.74	420.6	458.52	542.38	590.97	612.94	680.86	729.76	755.75	803.28	895.38	0	0
	45.208	90.521	130.97	187.48	237.44	250.86	317.51	381.1	447.11	457.04	520.84	571.22	623.29	651.71	700.5	785.96	849.44	884.61	0	0
	48.799	85.451	115.66	165.41	217.69	298.07	330.61	396.41	447.53	455.67	516.19	573.86	626.57	688.89	716.67	756.49	827.47	898.66	0	0
	49.01	72.67	136.36	199.31	211.14	253.39	312.54	374.65	424.19	455.24	526.54	557.17	620.55	683.08	706.53	770.01	813.42	869.08	0	0
	49.961	55.031	146.82	197.31	235.12	274.1	348.99	387.22	447.96	489.47	525.8	560.45	627.73	652.66	718.99	780.04	831.59	872.46	0	0
	42.778	79.641	140.16	188.54	247.16	299.66	345.29	352.68	423.03	472.99	508.06	592.03	622.98	652.55	730.19	787.75	822.82	856.2	0	0
	46.581	79.536	141.43	171.75	248.54	295.96	327.97	396.41	420.49	459.15	505.84	558.65	604.28	679.38	726.38	774.65	826.41	0	0	0
	46.475	81.754	103.62	166.99	243.47	287.09	316.98	375.92	448.27	457.04	539.74	567.31	622.03	651.71	713.5	782.58	815.11	0	0	0
	46.898	70.029	120.83	194.77	213.57	288.78	334.94	382.68	432.85	496.01	513.13	561.71	644.74	665.97	730.19	776.98	812.26	0	0	0
	44.151	92.422	113.12	195.3	234.06	259.73	322.16	354.69	415.95	488.52	522.95	589.39	641.04	675.05	714.45	796.52	814.58	0	0	0
	44.046	70.452	122.74	170.37	231.64	283.92	324.59	379.09	400.42	489.15	534.25	571.75	600.27	682.23	702.3	766.2	813.84	0	0	0
	44.785	93.689	138.69	192.45	213.68	296.6	303.57	354.9	435.81	454.29	543.44	565.52	624.77	654.03	713.29	776.13	835.6	0	0	0
	47.531	84.923	149.04	150.2	213.47	264.7	323	388.38	413.52	477.21	517.77	568.05	620.97	651.28	748.04	753.74	830.21	0	0	0
	42.778	79.113	102.88	156.22	225.3	263.43	304.09	351.52	410.25	452.07	514.82	597.41	603.54	675.47	744.97	756.49	838.13	0	0	0
	43.834	69.713	115.55	180.41	245.79	279.91	335.15	368.74	446.37	479.64	538.16	558.23	636.39	652.76	718.25	752.37	817.64	0	0	0
	47.531	52.707	119.57	168.47	225.19	253.5	310.75	399.37	414.26	466.02	547.03	564.67	618.65	661.11	720.05	753.53	816.59	0	0	0
	43.834	84.817	107.84	171.11	229	280.12	318.46	361.03	440.35	450.7	509.11	567.73	643.47	665.75	718.88	787.75	804.23	0	0	0
	45.736	96.647	146.5	191.71	229.84	270.72	301.98	358.39	431.37	471.4	525.7	568.58	607.87	681.07	749.73	768.74	827.15	0	0	0
	43.201	86.19	131.82	185.06	246	297.76	328.07	376.34	411.51	459.57	534.78	575.02	629.1	688.46	739.06	797.57	840.88	0	0	0
	46.475	95.168	116.82	196.67	233.75	257.83	301.14	353	420.18	481.86	529.08	591.29	618.12	667.23	716.56	789.12	809.72	0	0	0
	48.799	86.612	126.96	151.68	201.22	284.66	335.57	364.19	433.49	462.11	530.77	551.57	632.38	662.16	737.16	792.72	809.62	0	0	0
	48.693	78.163	143.65	169.95	226.99	295.01	323.63	359.97	401.06	472.67	523.69	596.57	610.41	658.15	713.81	764.41	823.14	0	0	0
	45.947	89.781	134.99	165.09	237.13	253.29	319.2	397.57	443.52	457.36	515.34	594.35	607.03	662.59	705.58	799.48	820.5	0	0	0
	43.306	55.876	117.14	191.08	215.47	293.74	339.06	371.06	410.14	452.6	542.7	590.23	608.93	674.2	722.79	764.2	832.33	0	0	0
	49.749	98.759	131.82	174.39	237.02	254.24	306.52	361.66	405.07	466.55	530.03	576.82	607.34	683.92	712.34	781.1	825.57	0	0	0
	49.961	65.276	144.6	197.52	221.07	268.5	310.64	375.92	430.11	465.17	533.3	589.39	648.64	675.79	712.76	785.43	806.87	0	0	0
	46.053	65.382	140.48	178.61	246.95	257.83	301.56	363.67	430.21	477.21	549.46	590.55	649.91	657.2	745.92	757.44	827.36	0	0	0
	46.581	89.148	125.91	194.35	242.94	261.95	311.07	383.21	405.28	453.98	541.01	554.11	637.45	674.42	720.78	781.2	826.09	0	0	0
	47.531	94.746	136.26	168.47	239.77	252.66	346.66	361.66	426.83	474.26	545.24	583.26	621.81	694.38	724.59	792.5	843.2	0	0	0
	47.214	62.108	114.5	188.44	205.97	280.33	322.47	394.09	440.67	484.29	549.99	572.91	644.1	659.1	710.22	759.65	842.99	0	0	0
	42.989	80.698	131.19	182.1	226.46	277.37	333.14	367.79	444.47	492.53	536.79	550.52	600.9	676.42	737.79	778.25	800	0	0	0
	42.567	91.366	101.51	185.48	208.19	297.02	300.82	379.51	443.73	471.09	508.48	551.78	609.03	669.98	735.04	773.49	848.06	0	0	0
	47.426	76.367	126.43	174.91	229.21	259.73	340.64	359.55	416.48	461.79	542.6	599.74	636.81	687.83	707.58	770.96	802.22	0	0	0
	49.538	87.458	141.96	186.64	246.53	267.65	337.79	374.55	425.25	453.24	513.34	552.84	638.5	673.15	720.89	798.95	825.67	0	0	0
	47.109	91.366	134.99	160.97	231.95	279.06	323.85	397.04	444.36	453.76	506.79	588.12	628.47	650.54	740.54	763.56	820.39	0	0	0
	43.095	89.993	108.05	178.19	227.09	285.08	307.69	361.13	447.32	462.11	510.49	591.5	602.91	681.18	712.34	791.13	810.14	0	0	0
	45.736	57.354	104.67	188.22	222.13	279.27	303.36	352.47	412.25	459.26	508.06	552.52	646.74	659.52	728.81	767.89	842.68	0	0	0
	46.053	84.289	121.15	173.01	200.79	264.59	304.09	380.57	414.37	464.43	519.89	558.44	637.76	698.39	716.14	799.9	827.99	0	0	0
	44.996	99.076	132.66	179.77	212.41	271.35	332.19	398.31	404.33	466.33	523.79	551.57	632.06	673.36	729.13	796.41	812.04	0	0	0
	44.574	54.819	106.05	164.56	211.88	284.87	336.31	361.45	430.84	466.33	515.56	593.61	603.54	680.44	710.64	779.72	841.94	0	0	0
	48.904	99.393	101.08	193.4	249.06	270.4	342.54	380.14	444.68	486.4	508.37	565.41	622.45	664.17	701.88	778.98	821.97	0	0	0
	45.313	97.281	120.41	178.61	217.48	263.01	305.15	381.31	400.64	495.17	549.78	556.64	645.69	697.44	707.16	796.84	815.32	0	0	0
	43.623	94.64	131.4	194.46	231.64	295.86	311.59	365.99	433.17	456.93	511.65	562.35	629.74	693.32	735.57	765.99	802.22	0	0	0
	47.109	89.253	136.47	172.38	208.82	269.98	341.91	357.86	435.18	476.58	513.44	589.39	601.32	662.16	717.93	756.49	845.11	0	0	0
	48.904	90.521	148.83	169.32	201.96	251.07	316.98	385.74	449.75	456.3	545.98	551.36	622.34	691.42	744.66	770.75	826.62	0	0	0
	43.518	93.056	139.74	177.24	236.71	287.72	322.58	395.35	443.73	469.08	528.34	579.67	620.12	670.19	713.6	781.31	810.36	0	0	0
	49.749	76.578	148.83	169.53	234.49	274.1	307.37	396.83	413.84	465.91	540.17	589.07	644.74	694.59	729.34	773.28	842.89	0	0	0
	42.884	60.523	132.35	175.97	203.96	285.5	332.93	382.26	434.75	472.25	504.36	554.85	616.85	677.27	736.73	770.96	838.87	0	0	0
	46.158	91.683	133.72	198.15	232.48	288.25	304.94	384.69	438.45	454.93	516.61	557.7	610.51	670.93	711.49	774.97	819.76	0	0	0
	44.151	80.169	129.81	152.63	233.01	250.01	314.76	363.56	418.91	453.87	517.67	567.42	615.05	652.02	723.11	765.89	821.45	0	0	0
	47.848	97.809	105.94	158.12	207.66	278.96	317.19	369.58	428.94	454.93	533.3	579.56	625.72	667.55	705.05	793.24	841.3	0	0	0
	45.63	77.529	103.51	175.65	249.59	284.87	346.56	380.14	447	496.12	548.19	558.23	609.67	672.2	702.72	778.35	815.53	0	0	0
	45.313	81.859	118.19	157.38	202.69	288.57	323.85	389.86	427.99	489.36	523.69	569.74	606.29	668.92	711.17	766.84	816.69	0	0	0
	44.046	51.651	121.47	194.35	243.89	261.84	302.51	352.05	430.53	490.1	543.44	552.63	647.69	697.44	732.51	795.36	831.27	0	0	0
	47.426	55.031	124.74	170.9	237.02	263.85	329.44	355.11	449.12	466.44	517.88	577.56	624.03	651.81	734.83	767.15	832.01	0	0	0
	44.785	50.172	140.16	192.77	223.29	263.75	329.87	364.3	423.35	463.69	526.54	565.3	607.13	673.15	714.45	761.45	829.79	0	0	0
	44.257	83.233	140.27	195.09	230.9	250.75	307.05	389.23	401.27	472.88	538.37	573.65	643.68	651.39	708.11	787.01	838.98	0	0	0
	46.369	58.939	134.57	172.91	238.08	296.07	330.61	395.35	436.65	450.38	506.26	581.89	622.45	659.21	726.38	769.58	837.18	0	0	0
	47.109	52.496	149.14	152.42	225.09	258.78	319.41	396.31	429.68	452.92	531.19	561.82	626.36	680.65	718.88	780.67	822.4	0	0	0
	42.989	65.699	112.6	173.44	238.29	251.49	300.61	379.19	442.36	481.86	503.51	577.45	601.22	684.24	730.08	756.49	842.25	0	0	0
	49.538	79.008	115.98	186.53	210.93	272.72	326.06	393.77	404.44	465.91	510.59	585.9	609.35	674.2	711.49	758.18	837.61	0	0	0
	43.729	54.08	117.35	195.62	241.25	261.74	316.45	356.59	422.29	495.49	528.76	558.76	641.14	684.45	701.56	762.82	800.74	0	0	0
	43.412	92.95	121.05	157.49	221.6	266.39	301.56	354.06	404.23	479.85	526.65	573.12	617.7	696.81	709.69	770.22	807.71	0	0	0
	47.848	57.249	142.59	196.88	237.87	259.1	314.34	393.66	401.48	460.31	538.79	571.96	601.01	662.27	702.72	755.11	803.6	0	0	0
	48.271	60.206	143.76	163.19	220.02	262.16	306.42	363.46	441.51	464.33	515.66	554.85	613.58	673.57	712.23	793.35	810.99	0	0	0
	47.848	82.916	141.33	169	225.4	287.83	349.09	357.01	431.16	486.19	536.47	577.66	620.55	659.52	745.92	769.06	822.61	0	0	0
	44.468	56.087	108.79	164.67	237.55	291.63	301.56	351.41	422.82	464.43	508.16	558.23	607.77	679.49	706.63	754.16	803.81	0	0	0
	46.264	82.599	125.91	193.82	220.33	265.22	305.26	396.2	445.31	474.26	509.64	550.41	633.22	672.73	724.16	759.34	805.18	0	0	0
	46.686	83.655	116.93	198.57	202.48	253.82	323.42	365.88	424.08	479.75	535.52	565.09	604.39	687.3	720.78	775.82	831.37	0	0	0
	47.426	57.038	118.09	156.75	233.85	253.29	330.61	350.68	447.96	459.57	510.17	553.58	637.98	678.85	721.31	757.33	830.95	0	0	0
	46.475	85.345	120.1	173.33	208.93	251.18	308.85	393.66	403.8	454.4	537.74	568.05	609.88	655.4	745.5	781.31	826.41	0	0	0
	43.623	98.865	117.88	182.2	226.46	277.58	306.21	375.07	417.11	471.4	542.38	550.31	622.98	690.47	717.19	750.47	825.04	0	0	0
	47.531	85.662	132.56	175.34	211.88	252.34	310.96	389.02	429.89	481.23	504.36	555.06	612.41	662.9	700.82	767.47	832.11	0	0	0
	49.961	59.044	125.59	163.61	247.48	281.49	321.21	397.36	427.36	479.12	523.9	581.57	614.42	667.02	716.14	752.68	823.88	0	0	0
	45.208	61.685	106.58	193.61	218.85	275.89	316.77	372.33	433.8	464.01	524.32	591.5	609.77	684.34	702.2	777.93	815.42	0	0	0
	43.623	87.352	108.16	188.65	220.76	263.53	310.75	382.89	409.61	462	507	569.11	631.43	693.75	726.81	758.49	800.95	0	0	0
	44.151	91.26	137	191.5	223.08	261.21	341.06	398.73	442.46	485.56	508.06	552.31	608.61	676.63	718.99	769.16	803.07	0	0	0
	46.053	89.993	149.56	190.76	231.64	250.65	315.4	353.63	432.32	452.5	547.56	592.03	608.93	655.19	744.87	750.15	825.04	0	0	0
	43.095	58.833	116.08	162.24	227.09	253.82	330.61	396.73	419.23	451.97	526.75	586.85	605.87	665.97	700.4	772.86	821.13	0	0	0
	47.848	87.563	119.46	168.47	217.9	287.83	332.82	380.14	409.3	451.44	509.64	578.83	604.91	681.81	735.89	770.64	838.56	0	0	0
	45.841	83.655	143.54	177.24	203.43	266.7	321.52	356.17	415.42	471.72	529.5	568.68	608.61	656.14	704.84	776.77	837.92	0	0	0
	46.158	98.126	111.43	189.39	242.94	283.81	311.91	353.42	449.96	465.81	513.02	584.11	632.06	658.25	700.08	773.91	814.47	0	0	0
	49.01	86.612	128.44	152.63	232.27	286.14	301.24	358.28	421.65	456.09	547.56	564.67	601.32	670.61	745.08	764.3	803.6	0	0	0
	43.518	55.77	140.16	189.39	204.49	257.41	302.19	377.82	425.04	496.12	502.99	597.2	633.75	665.86	720.36	777.51	835.6	0	0	0
	43.201	98.126	136.68	160.76	219.7	250.75	304.2	390.5	404.97	464.12	542.38	587.59	644.95	651.71	727.65	780.04	818.17	0	0	0
	46.369	90.204	144.5	162.66	245.16	266.07	314.45	364.09	431.48	470.98	515.03	566.15	612.52	687.09	746.87	797.15	806.34	0	0	0
	44.996	80.381	133.83	183.89	223.4	286.98	307.26	378.98	413.63	489.68	515.98	595.41	601.53	672.94	742.86	776.66	806.45	0	0	0
	48.799	82.071	115.87	187.91	235.86	253.39	323.85	366.62	441.09	462.95	533.62	571.33	647.16	683.5	735.04	753.85	831.8	0	0	0
	43.834	87.88	148.83	174.49	248.22	283.6	311.91	376.02	417.32	460	512.39	575.45	645.26	685.4	727.54	764.41	822.71	0	0	0
	47.743	51.651	126.54	174.39	218.64	252.44	308.21	386.8	426.3	451.65	503.51	569.64	646.74	669.24	720.36	775.6	0	0	0	0
	45.313	53.129	126.96	189.6	223.08	272.94	343.92	398.84	401.69	474.15	533.72	556.96	641.57	670.4	748.88	788.81	0	0	0	0
	48.271	95.591	117.45	181.99	225.3	253.39	314.13	363.24	405.18	464.64	525.38	575.13	620.02	691.95	740.33	755.54	0	0	0	0
	47.531	98.231	109.11	181.04	247.27	252.87	314.23	363.56	428.94	466.33	509.85	595.2	624.14	672.94	742.02	774.34	0	0	0	0
	47.109	96.647	141.12	165.2	234.06	259.94	326.91	374.55	400.64	466.12	525.27	556.75	615.79	656.04	704.94	783.84	0	0	0	0
	45.524	81.543	102.67	156.43	246.42	256.67	325.22	368.84	438.34	462.11	514.71	561.29	604.39	655.3	729.97	783.53	0	0	0	0
	47.531	65.804	134.88	176.18	200.26	274.2	310.01	399.37	415.74	489.15	504.89	570.69	644.84	676.32	706.63	791.66	0	0	0	0
	42.989	86.19	101.08	196.57	229.42	259.73	302.51	396.73	414.79	453.66	521.26	590.34	630.58	656.35	703.15	750.57	0	0	0	0
	44.046	87.986	137.21	173.54	208.5	257.83	308.95	376.55	417.75	493.06	530.87	576.29	619.38	682.44	701.14	755.11	0	0	0	0
	48.693	84.078	123.37	198.05	248.01	284.24	345.92	382.26	417.11	483.45	545.98	561.5	643.78	660.47	728.92	796.94	0	0	0	0
	47.32	94.851	105.73	172.27	247.8	284.24	302.83	356.91	433.38	462	507.74	566.04	637.66	684.56	701.88	761.56	0	0	0	0
	48.165	69.29	128.65	187.17	238.18	269.87	324.37	373.17	444.89	478.59	500.87	582.63	644.31	688.57	704.62	782.15	0	0	0	0
	45.524	96.013	120.73	185.79	246.11	254.45	328.7	376.45	406.55	451.34	525.91	562.24	606.39	689.84	702.93	776.66	0	0	0	0
	48.376	93.795	105.1	186.01	227.94	265.86	319.3	362.61	443.2	467.39	512.6	597.73	614.42	662.69	722.48	790.18	0	0	0	0
	44.046	79.747	140.06	194.46	229.42	263.01	322.58	356.91	413.84	498.55	512.07	580.2	637.55	684.34	723.21	764.83	0	0	0	0
	47.637	65.171	133.83	182.52	223.93	282.86	315.92	350.15	428.94	451.44	521.47	562.88	629	655.3	747.61	799.05	0	0	0	0
	46.369	85.028	115.03	188.22	248.11	295.33	324.8	378.35	432.32	450.28	537.1	590.44	620.97	691.53	738.95	796.52	0	0	0	0
	44.257	85.239	134.67	175.02	217.69	279.06	343.6	359.12	446.27	477.95	511.44	566.47	607.66	666.81	729.87	776.24	0	0	0	0
	48.165	84.078	134.46	181.04	240.61	253.5	336.31	374.86	440.67	482.6	519.78	597.2	637.24	666.49	731.88	776.87	0	0	0	0
	45.102	84.606	113.02	173.75	218.22	284.55	307.58	360.92	412.47	495.38	516.19	580.2	644.52	658.25	740.22	799.05	0	0	0	0
	46.581	98.759	134.25	172.06	225.51	251.7	318.35	350.04	434.33	455.45	516.19	592.45	613.47	650.54	719.62	769.48	0	0	0	0
	49.961	93.689	145.02	181.25	216.21	252.34	327.33	390.71	405.18	487.88	506.47	590.55	616.74	699.77	713.5	753.42	0	0	0	0
	45.524	81.014	132.77	198.47	247.59	258.78	317.19	376.98	408.24	470.14	508.69	583.68	608.93	692.05	705.79	779.72	0	0	0	0
	43.201	82.81	142.17	193.72	244.1	251.39	314.97	363.98	409.82	487.56	515.87	555.59	647.9	690.68	745.4	775.08	0	0	0	0
	44.363	97.069	121.79	165.73	243.99	280.01	303.78	373.49	413.2	492	537.21	555.48	613.26	675.89	728.71	781.1	0	0	0	0
	45.63	51.651	121.15	199.21	216.32	276.84	329.13	361.45	438.77	482.07	501.51	572.59	618.86	696.07	748.46	765.04	0	0	0	0
	45.841	96.858	115.45	159.39	228.15	295.33	328.28	376.02	449.96	479.22	505.2	590.44	618.75	687.41	733.25	789.86	0	0	0	0
	46.792	99.182	149.25	164.88	224.45	266.07	323	392.08	414.58	477.85	531.5	586.22	640.3	650.33	715.19	790.08	0	0	0	0
	44.891	88.197	140.16	159.6	238.82	269.66	328.18	396.09	410.78	462.43	545.13	556.96	607.13	664.17	727.54	790.71	0	0	0	0
	42.567	77.634	123.58	185.69	215.05	267.87	329.76	389.02	411.09	491.37	534.88	568.16	622.03	678.85	729.76	754.69	0	0	0	0
	49.116	94.323	112.39	158.12	225.51	256.77	349.62	357.75	446.27	498.13	514.61	589.6	616.53	683.18	706.21	792.61	0	0	0	0
	45.736	55.664	112.91	189.49	225.83	256.35	349.09	353.32	442.78	477.21	534.04	571.64	634.81	690.68	741.91	797.57	0	0	0	0
	44.996	91.471	113.97	150.73	210.93	250.75	325.43	357.86	434.12	458.73	516.61	599.42	633.96	672.83	717.09	795.46	0	0	0	0
	46.264	93.795	136.47	154.42	241.04	270.82	329.55	378.67	414.79	476.05	546.72	594.46	641.99	652.34	723.64	752.26	0	0	0	0
	44.468	90.309	146.19	194.88	213.26	268.18	334.62	379.83	419.54	468.98	547.03	554.95	644.74	662.06	719.73	781.2	0	0	0	0
	45.736	99.393	128.12	177.13	226.78	267.44	313.07	355.75	434.54	467.18	513.76	569.11	640.83	651.07	737.58	763.99	0	0	0	0
	43.834	96.013	107.42	185.48	217.69	274.73	308	360.71	415.42	470.35	513.23	590.02	641.36	681.81	710.33	794.93	0	0	0	0
	42.25	82.493	126.96	189.28	202.38	256.77	326.38	366.31	431.58	490.31	505.84	570.69	613.36	655.4	730.19	777.19	0	0	0	0
	44.679	64.854	141.85	188.12	228.47	255.82	346.66	350.46	440.88	455.24	518.3	572.49	614.53	693.11	741.38	754.37	0	0	0	0
	46.158	86.296	106.89	193.72	214.42	260.89	315.82	350.25	427.57	472.46	514.92	591.39	649.38	686.67	712.12	796.2	0	0	0	0
	47.426	71.191	132.14	155.06	244.21	277.79	334.83	398.1	436.97	450.7	514.82	578.83	635.33	696.6	731.35	768.42	0	0	0	0
	45.313	81.859	137.84	195.72	216	261	312.86	399.05	413.1	497.49	520.73	588.97	619.6	694.06	737.9	787.12	0	0	0	0
	46.792	67.706	139.32	156.54	237.66	292.79	326.28	393.98	437.82	461.9	508.9	562.66	639.03	693.64	713.29	753.95	0	0	0	0
	46.898	85.768	104.78	157.7	220.65	295.54	313.5	376.34	434.33	462.21	502.35	583.26	635.02	668.39	746.13	756.59	0	0	0	0
	42.25	91.049	139.32	175.76	221.39	297.44	347.3	397.47	414.58	473.83	535.73	562.14	603.54	672.41	738.53	759.76	0	0	0	0
	49.432	99.816	141.43	161.08	201.22	258.89	324.48	391.66	408.98	498.76	539.74	567.63	616.53	679.91	703.15	774.65	0	0	0	0
	49.644	72.987	119.99	199.53	217.48	253.71	335.25	389.02	421.76	473.09	506.26	581.47	609.46	654.24	747.83	755.96	0	0	0	0
	47.003	69.924	125.59	165.3	211.57	269.24	327.23	365.99	419.75	458.83	512.49	554.95	607.77	672.51	736.42	750.78	0	0	0	0
	46.898	94.746	141.85	171.85	238.5	250.75	330.08	364.62	401.8	467.29	504.89	556.22	622.87	693.96	713.39	796.31	0	0	0	0
	43.095	87.669	146.5	159.81	212.31	276.31	318.99	377.93	425.77	455.56	500.13	580.83	611.36	651.28	729.34	780.46	0	0	0	0
	47.743	80.381	105.52	173.65	216	294.8	300.4	357.86	413.2	451.23	534.15	595.94	607.34	697.44	744.55	777.61	0	0	0	0
	43.94	83.021	124.22	150.94	228.26	280.75	331.45	386.9	404.44	481.76	523.48	577.13	606.29	680.96	705.79	772.86	0	0	0	0
	44.363	71.297	102.77	156.75	217.9	275.58	311.17	376.66	419.65	476.47	509.32	583.16	619.17	681.91	735.26	785.74	0	0	0	0
	43.729	75.733	100.56	173.12	211.46	250.23	316.56	377.29	443.52	493.48	506.68	572.7	605.34	656.78	721.1	788.91	0	0	0	0
	45.841	93.689	147.56	193.5	220.02	275.26	310.75	383.63	429.05	455.67	502.04	571.22	619.7	675.58	746.35	753.42	0	0	0	0
	49.116	72.036	117.24	161.4	244.94	289.1	302.3	375.5	414.58	490.84	515.56	598.58	609.03	690.89	719.41	778.56	0	0	0	0
	43.94	98.443	100.03	195.51	229.84	273.36	333.88	381.52	435.81	466.44	526.86	595.62	616.32	663.85	704.31	774.34	0	0	0	0
	49.538	95.168	148.93	167.1	210.72	265.75	306.52	379.93	445.84	455.77	501.3	570.06	625.83	655.4	702.2	776.13	0	0	0	0
	49.01	69.29	108.79	197.62	231.11	276.63	307.16	374.86	439.51	466.76	509.75	558.44	608.61	650.76	736.84	795.36	0	0	0	0
	47.32	88.091	142.91	151.36	216.74	288.14	317.61	350.25	429.37	461.9	527.7	578.83	615.27	667.87	733.88	754.27	0	0	0	0
	45.841	80.698	117.67	170.27	212.52	277.27	318.88	383.95	442.15	458.83	527.17	581.36	638.4	664.7	739.69	783.1	0	0	0	0
	45.208	87.246	147.56	180.94	246.74	265.12	346.24	355.11	445.53	493.06	543.44	567.84	624.14	654.03	728.92	760.92	0	0	0	0
	44.151	80.698	134.46	198.15	214.31	280.54	334.09	372.75	441.72	466.44	529.92	556.64	615.37	690.89	722.26	0	0	0	0	0
	49.749	65.91	116.08	182.63	241.14	280.22	324.37	381.62	401.27	470.77	534.78	579.25	618.12	662.48	700.72	0	0	0	0	0
	42.989	72.881	133.72	152.31	222.76	253.5	308.21	379.72	431.27	492.42	544.18	561.5	615.9	665.12	747.4	0	0	0	0	0
	45.524	81.648	109	152.1	247.16	283.18	342.01	391.55	412.99	470.03	528.23	573.75	613.79	670.72	720.78	0	0	0	0	0
	44.257	99.71	110.17	181.78	216.64	274.1	321.52	364.41	448.17	498.55	500.66	581.78	637.76	683.82	727.65	0	0	0	0	0
	47.003	67.811	140.06	173.75	237.66	286.24	329.13	360.71	441.2	476.37	519.67	560.02	606.92	696.6	715.61	0	0	0	0	0
	48.693	64.642	132.88	179.99	237.97	250.65	324.48	394.72	418.17	481.76	513.34	564.88	618.65	657.3	745.71	0	0	0	0	0
	48.904	60.629	103.2	183.68	222.87	256.88	349.09	357.12	432.11	466.23	529.6	580.83	621.18	682.65	713.39	0	0	0	0	0
	44.785	79.853	110.69	196.88	235.54	293.74	333.46	390.81	437.82	455.45	500.24	555.27	607.66	659.52	717.19	0	0	0	0	0
	45.208	55.348	121.26	168.16	216.64	276.21	321.84	380.57	429.47	483.45	505.42	584.74	622.24	671.99	718.67	0	0	0	0	0
	43.623	96.33	134.25	156.85	249.49	272.09	324.16	373.91	401.48	485.14	534.15	573.23	612.84	654.14	717.09	0	0	0	0	0
	44.891	97.492	146.71	180.83	241.56	267.65	316.98	382.15	435.49	499.82	512.49	580.2	617.59	695.54	716.67	0	0	0	0	0
	45.524	55.876	103.09	189.17	247.27	266.39	303.67	370.85	410.35	484.08	537.21	599.63	628.36	684.13	720.89	0	0	0	0	0
	46.898	88.936	136.89	158.44	211.67	293.85	348.99	363.14	401.38	486.3	505.52	580.94	647.69	652.55	731.03	0	0	0	0	0
	49.961	62.53	137.84	161.92	233.43	287.3	327.12	390.71	418.8	457.04	504.57	555.06	629.74	683.82	740.11	0	0	0	0	0
	49.432	63.375	120.1	186.96	243.89	251.18	302.83	397.04	445.42	486.51	532.24	567.42	612.62	659.31	741.38	0	0	0	0	0
	47.426	76.684	142.28	178.82	205.23	259.31	346.66	355.96	420.07	483.97	516.08	584.63	606.39	688.57	706.84	0	0	0	0	0
	45.419	81.014	124.53	192.55	225.4	258.89	314.45	385.64	415.32	483.55	509.32	591.61	607.98	670.82	713.07	0	0	0	0	0
	43.095	89.676	102.14	194.03	244.42	252.97	332.3	395.57	440.25	453.13	525.06	581.25	604.07	676.63	739.06	0	0	0	0	0
	42.884	78.902	116.82	170.9	226.67	253.92	310.64	378.24	447	493.59	513.87	594.88	646.85	659.52	738.64	0	0	0	0	0
	47.426	76.578	122.74	154.21	248.75	261.84	307.26	371.27	406.13	491.26	547.03	599.32	625.19	679.49	745.92	0	0	0	0	0
	48.059	98.548	131.82	174.28	200.05	254.56	339.16	391.97	447.74	476.69	528.65	588.44	635.65	696.6	720.47	0	0	0	0	0
	49.327	56.087	131.93	197.2	216.43	298.29	327.97	383.95	404.33	454.61	546.08	580.41	625.3	695.65	744.76	0	0	0	0	0
	43.095	90.626	118.09	166.99	211.88	261.63	335.99	352.26	437.08	464.01	502.99	578.4	632.9	676.32	724.59	0	0	0	0	0
	42.778	95.591	119.57	189.6	221.6	295.33	331.45	387.86	410.56	450.91	526.22	579.35	629.31	681.28	713.6	0	0	0	0	0
	45.208	99.816	107.84	171.64	245.05	281.38	323.74	394.4	416.16	456.41	528.97	581.15	620.86	680.75	700.61	0	0	0	0	0
	48.059	56.087	127.81	172.8	227.94	266.28	338.53	388.38	422.5	459.89	526.01	567.31	609.88	686.99	703.46	0	0	0	0	0
	49.116	57.777	149.35	157.91	233.85	293.21	303.25	378.14	400.74	453.66	502.14	561.08	649.07	652.02	705.36	0	0	0	0	0
	49.432	64.431	123.69	191.6	223.19	261.95	327.54	362.93	430.21	490.94	525.27	588.23	617.17	680.96	721.21	0	0	0	0	0
	47.848	67.072	140.38	182.94	240.93	285.82	337.05	356.91	412.25	458.94	543.86	589.07	607.77	669.03	704.84	0	0	0	0	0
	45.947	81.437	127.59	183.68	245.16	292.26	314.45	381.73	429.58	488.09	521.05	570.27	618.54	686.46	733.67	0	0	0	0	0
	43.834	86.19	130.66	184.1	217.27	257.41	324.37	393.66	439.08	494.43	536.89	593.3	622.24	679.38	708.64	0	0	0	0	0
	43.834	57.671	135.09	193.61	230.37	288.88	333.14	372.12	401.48	475.74	537.53	588.54	600.69	661	745.71	0	0	0	0	0
	45.736	96.013	110.48	150.3	218.01	285.93	347.51	394.93	436.44	469.82	533.83	591.18	616.74	667.66	733.57	0	0	0	0	0
	49.644	56.509	142.17	170.06	221.92	253.5	317.51	373.7	445.31	486.93	547.98	572.7	600.69	650.23	735.15	0	0	0	0	0
	49.749	93.689	102.67	161.5	225.4	273.99	322.68	378.56	429.89	456.51	520.63	580.62	624.14	670.82	723.11	0	0	0	0	0
	44.785	64.854	126.12	167.42	228.57	272.94	312.12	385.74	422.18	491.05	523.48	586.32	613.05	695.86	701.03	0	0	0	0	0
	46.053	63.798	142.7	168.89	239.56	251.6	339.48	373.07	406.66	476.26	520.41	573.12	620.34	681.39	723.53	0	0	0	0	0
	46.581	67.283	137.95	162.87	204.17	250.97	307.26	377.93	412.68	499.71	527.28	586.96	641.04	653.18	705.15	0	0	0	0	0
	44.996	93.689	138.9	177.45	219.28	263.32	308.85	398.21	428.31	484.4	523.9	560.34	608.4	673.68	733.67	0	0	0	0	0
	45.524	96.964	135.41	183.68	245.37	299.02	326.49	366.73	419.44	498.23	512.6	569.32	615.37	675.26	719.94	0	0	0	0	0
	46.053	59.361	121.26	180.2	241.88	263.96	330.29	376.24	444.47	494.01	535.31	553.26	626.46	650.97	744.02	0	0	0	0	0
	46.264	91.894	138.58	171.85	208.29	277.48	325.01	377.19	430.63	456.62	512.6	596.36	607.34	689.52	740.96	0	0	0	0	0
	44.363	66.016	139.11	198.05	246.11	267.13	302.62	358.49	421.13	453.13	507	583.89	627.31	659.52	716.98	0	0	0	0	0
	43.095	64.22	121.36	155.59	232.9	278.53	323.32	377.08	400.85	474.36	514.08	590.44	626.14	692.37	729.24	0	0	0	0	0
	49.749	67.389	130.97	180.62	201.96	259.1	313.07	360.08	417.85	467.6	528.23	577.35	628.89	673.99	714.45	0	0	0	0	0
	47.109	55.876	120.1	182.63	236.39	267.76	309.48	397.15	429.58	480.49	537.53	568.05	645.79	687.83	702.83	0	0	0	0	0
	43.729	79.641	145.76	176.39	223.29	256.67	312.33	361.87	433.38	481.97	529.18	566.78	635.65	687.94	736.73	0	0	0	0	0
	44.363	75.099	149.88	158.65	244.52	251.81	324.27	394.62	420.7	479.54	515.98	568.16	622.98	667.97	719.31	0	0	0	0	0
	44.679	58.305	105.31	196.99	246.11	261.42	319.41	399.26	406.76	453.13	519.25	580.73	640.4	681.07	704.73	0	0	0	0	0
	44.468	82.916	122.1	160.76	229.52	277.9	315.08	371.69	442.99	457.36	548.19	585.48	641.99	681.39	746.66	0	0	0	0	0
	46.475	72.142	119.36	177.03	203.75	265.65	305.57	362.72	417.54	450.81	523.79	591.5	624.35	696.28	711.49	0	0	0	0	0
	47.109	87.458	141.43	183.37	207.66	254.45	325.75	350.25	411.3	455.56	518.62	558.86	621.39	656.67	728.07	0	0	0	0	0
	45.736	88.408	149.46	183.89	213.47	255.08	312.23	395.57	425.04	481.97	510.49	572.8	647.48	679.8	729.13	0	0	0	0	0
	45.947	82.388	140.16	154.32	221.71	264.59	337.26	378.88	407.5	456.09	505.31	555.69	608.19	660.9	718.25	0	0	0	0	0
	49.749	69.713	114.29	195.51	217.48	288.99	322.68	366.41	446.16	479.43	530.24	579.46	634.28	692.16	746.56	0	0	0	0	0
	44.891	62.002	105.31	158.23	221.71	268.6	304.83	375.71	446.69	499.08	515.45	572.38	618.96	653.29	725.75	0	0	0	0	0
	47.214	80.803	116.61	182.94	228.78	287.93	349.51	383.31	419.33	465.7	536.47	575.66	610.2	680.96	738.21	0	0	0	0	0
	45.419	51.439	144.39	166.99	234.17	293.64	339.58	374.33	413.52	476.69	536.89	558.97	609.25	659.21	734.73	0	0	0	0	0
	49.644	60.946	100.45	161.82	217.69	252.97	312.02	371.06	428.52	459.36	501.4	554.64	641.78	692.48	703.25	0	0	0	0	0
	44.151	76.156	134.99	189.07	240.09	258.04	318.04	388.81	418.38	468.87	526.86	556.54	628.79	663.64	724.16	0	0	0	0	0
	48.904	53.657	125.06	187.7	234.38	255.61	316.56	353.1	416.9	456.83	549.46	569	601.53	677.48	702.72	0	0	0	0	0
	44.046	95.485	126.22	166.47	232.9	250.01	332.4	376.98	433.8	452.07	545.13	571.54	646.85	656.35	704.2	0	0	0	0	0
	49.961	68.868	130.87	186.11	223.93	266.49	320.15	380.78	433.49	461.37	514.92	588.23	605.02	699.34	724.48	0	0	0	0	0
	46.053	87.352	134.88	175.87	244.84	267.44	327.54	367.05	408.45	486.51	507.63	559.18	608.82	655.4	724.38	0	0	0	0	0
	46.158	69.079	132.56	192.24	238.61	261.32	330.82	372.64	434.65	499.61	523.37	557.07	622.13	681.39	705.36	0	0	0	0	0
	47.003	53.552	147.14	189.28	247.06	264.91	300.71	354.27	414.89	465.17	512.6	585.9	623.5	670.09	719.52	0	0	0	0	0
	48.059	62.53	114.71	163.4	234.49	282.76	319.73	392.5	414.26	478.8	543.12	551.47	608.51	669.35	729.24	0	0	0	0	0
	47.109	98.865	108.58	160.97	214.31	256.04	333.04	370.11	409.4	455.24	528.34	551.89	646.95	684.45	707.79	0	0	0	0	0
	48.799	65.699	144.92	186.11	239.66	275.15	310.22	351.84	430.32	457.14	538.69	562.14	608.4	650.44	738.53	0	0	0	0	0
	44.574	70.98	147.03	174.18	220.76	290.15	341.06	367.47	426.41	451.44	513.65	585.9	645.26	663.96	702.3	0	0	0	0	0
	49.221	57.143	134.57	163.61	204.6	272.09	303.14	368.74	417.96	483.55	538.58	597.31	606.18	693.43	742.54	0	0	0	0	0
	45.947	73.621	147.03	191.18	239.66	267.76	346.45	378.35	428.31	469.4	514.92	593.82	633.54	678.53	722.79	0	0	0	0	0
	42.25	85.768	134.67	177.24	243.36	270.72	301.77	357.54	424.93	489.89	541.01	565.41	615.16	683.08	742.02	0	0	0	0	0
	46.158	61.791	136.47	158.23	217.59	268.6	339.16	360.6	406.66	468.87	541.12	568.05	607.77	666.49	710.22	0	0	0	0	0
	43.623	82.81	131.4	166.89	223.82	257.83	317.93	385.11	437.82	456.93	518.72	571.64	642.2	657.73	705.36	0	0	0	0	0
	44.363	90.626	118.93	197.41	218.54	278.74	347.4	372.12	427.15	454.29	519.57	554.21	617.91	650.76	703.25	0	0	0	0	0
	49.432	77.529	121.79	163.61	222.02	258.15	348.88	373.07	404.54	492.21	508.16	596.25	643.04	682.97	727.44	0	0	0	0	0
	43.201	90.732	148.4	171.32	213.47	266.18	311.28	354.79	436.55	482.6	538.16	565.41	621.81	686.14	731.56	0	0	0	0	0
	43.518	97.598	120.83	160.76	230.37	265.54	310.12	371.06	421.44	473.31	512.39	586.64	624.98	676	734.2	0	0	0	0	0
	43.834	58.622	143.23	174.91	215.16	261.42	302.93	350.57	441.51	460	511.54	561.08	627.31	661.32	742.12	0	0	0	0	0
	49.961	54.714	136.78	165.3	223.93	263.22	310.22	377.19	434.54	475.63	536.47	592.66	629	652.87	704.62	0	0	0	0	0
	47.637	74.782	110.27	196.25	242.62	262.8	330.71	371.59	429.58	458.94	511.96	572.59	624.03	674.52	725.64	0	0	0	0	0
	48.059	92.739	128.44	167.73	246.11	260.26	316.14	391.87	411.41	487.46	511.96	555.9	642.09	654.77	717.51	0	0	0	0	0
	47.954	68.551	142.91	184.63	202.8	297.97	334.2	350.25	430.95	493.48	544.5	596.04	646.95	655.19	720.15	0	0	0	0	0
	48.587	75.733	148.19	188.96	238.61	272.62	343.49	354.79	433.8	464.75	513.13	571.96	603.12	695.01	715.93	0	0	0	0	0
	48.587	53.024	141.75	168.79	213.89	285.4	304.94	362.29	400.64	488.41	505.42	583.26	603.96	667.55	745.4	0	0	0	0	0
	48.376	54.925	106.05	181.57	236.39	253.92	331.13	350.89	412.36	461.69	542.49	551.26	600.06	670.93	704.94	0	0	0	0	0
	47.109	90.626	131.82	171.53	220.33	273.89	317.4	395.35	439.4	498.02	517.99	566.89	638.93	678.43	701.77	0	0	0	0	0
	48.693	78.796	148.61	154.85	233.96	252.87	349.94	366.52	426.51	461.37	541.01	554.53	649.59	666.07	733.99	0	0	0	0	0
	43.412	67.494	111.43	178.93	222.87	252.66	307.05	386.9	434.22	457.67	515.03	565.2	602.17	668.5	748.35	0	0	0	0	0
	43.095	88.514	149.88	154.74	212.2	289.41	304.2	381.1	440.25	480.38	541.54	575.13	602.59	676.85	716.45	0	0	0	0	0
	45.63	91.26	148.3	171.75	216.95	257.51	303.67	385.11	418.17	460.42	511.75	587.8	644.1	665.12	714.24	0	0	0	0	0
	49.855	70.769	108.9	187.7	221.81	286.67	349.41	370.43	439.61	474.47	519.78	588.23	614	659.42	728.71	0	0	0	0	0
	44.363	71.931	118.51	189.39	220.65	284.13	328.6	363.77	432.96	488.3	519.99	595.3	648.64	657.41	700.5	0	0	0	0	0
	46.686	68.023	106.05	164.14	218.85	259.42	324.9	378.88	431.58	462.21	500.03	577.24	636.07	653.08	712.97	0	0	0	0	0
	49.961	79.958	129.6	193.29	229.95	283.07	312.02	381.83	439.51	493.69	525.59	553.37	631.22	684.45	704.84	0	0	0	0	0
	42.778	70.874	123.79	187.91	235.12	267.23	348.25	354.69	442.25	477.64	511.75	564.88	609.35	690.05	742.44	0	0	0	0	0
	44.468	72.564	146.08	185.48	211.14	264.59	304.94	370.22	410.78	465.6	502.35	550.52	621.5	666.18	707.16	0	0	0	0	0
	47.214	63.798	140.69	158.54	223.82	250.65	345.92	366.2	441.2	488.3	506.47	567	610.3	651.39	744.97	0	0	0	0	0
	48.799	50.806	120.1	197.31	244.52	282.86	328.81	360.18	420.18	466.44	509.11	561.29	600.9	690.79	739.9	0	0	0	0	0
	44.468	51.968	126.01	163.4	247.9	266.91	322.05	393.35	432.53	458.62	549.78	564.67	625.83	668.92	732.83	0	0	0	0	0
	47.214	93.267	147.45	153.16	202.69	258.99	325.32	396.41	435.6	492.74	525.27	557.17	608.29	664.7	734.2	0	0	0	0	0
	44.363	51.017	147.77	157.06	221.28	256.99	325.32	365.99	432.85	486.72	543.02	599.84	625.19	673.47	742.97	0	0	0	0	0
	42.25	87.035	107.21	180.72	214	252.66	328.6	387.43	400.32	461.26	534.15	576.4	642.83	683.61	0	0	0	0	0	0
	46.158	64.748	121.57	181.25	233.01	294.48	313.18	360.6	438.13	471.62	531.29	568.9	630.48	654.56	0	0	0	0	0	0
	47.954	69.924	128.44	173.54	249.91	285.5	337.26	365.67	439.08	475.95	534.67	578.61	606.39	681.49	0	0	0	0	0	0
	43.729	64.114	142.49	198.79	201.32	285.19	302.19	385.43	410.88	489.47	517.88	559.6	637.98	669.24	0	0	0	0	0	0
	49.749	84.817	138.47	177.03	213.68	259.42	324.8	375.92	444.05	494.96	526.86	578.51	644.52	682.13	0	0	0	0	0	0
	47.954	90.204	122.74	155.16	203.22	291.63	329.13	382.89	434.86	493.69	524.53	552.95	601.85	696.17	0	0	0	0	0	0
	49.538	58.939	110.59	188.86	238.71	292.48	337.26	389.02	410.67	487.78	528.12	569	640.09	653.92	0	0	0	0	0	0
	45.63	88.831	105.31	175.13	202.8	290.05	342.12	378.56	400.21	463.38	501.51	593.51	629.74	688.99	0	0	0	0	0	0
	48.165	72.881	117.67	169.95	225.72	252.13	343.39	399.69	415.85	488.62	531.61	560.34	612.62	691.42	0	0	0	0	0	0
	45.736	70.769	141.01	199.53	212.41	258.57	306.42	392.08	446.69	457.14	519.36	578.51	610.62	683.92	0	0	0	0	0	0
	47.531	90.838	135.2	187.8	202.8	276.21	326.28	376.34	403.49	485.77	509.75	571.75	638.4	682.55	0	0	0	0	0	0
	49.432	95.379	141.85	194.46	245.68	252.66	314.97	360.92	437.82	451.44	505.73	564.04	620.34	679.17	0	0	0	0	0	0
	48.482	78.057	144.28	160.02	213.89	258.99	324.59	358.07	414.79	455.77	541.86	595.94	637.76	673.47	0	0	0	0	0	0
	48.482	59.256	123.58	166.57	212.09	255.82	326.91	395.78	408.13	457.46	529.71	595.41	608.08	655.93	0	0	0	0	0	0
	49.855	74.149	122.31	184.63	204.6	255.51	318.04	379.62	411.3	478.8	502.04	572.28	631.11	679.8	0	0	0	0	0	0
	42.989	90.838	129.18	186.11	247.37	250.01	319.94	396.73	440.98	476.79	506.58	586.54	612.2	692.16	0	0	0	0	0	0
	42.884	83.127	127.17	179.03	229.73	282.34	311.07	364.72	435.7	450.17	508.06	585.8	600.69	691.74	0	0	0	0	0	0
	47.954	70.769	120.31	177.34	212.09	276.63	325.96	356.91	430.21	494.11	526.12	563.51	643.04	657.62	0	0	0	0	0	0
	45.736	53.341	127.7	179.56	229.63	251.28	319.41	379.19	418.7	464.43	539	563.83	600.27	675.37	0	0	0	0	0	0
	46.898	82.388	136.47	195.19	237.23	250.12	312.65	392.71	408.13	478.69	526.43	592.77	631.64	681.28	0	0	0	0	0	0
	46.053	55.242	128.97	190.76	249.59	282.65	331.77	355.32	447.85	484.82	532.03	597.31	613.36	695.96	0	0	0	0	0	0
	45.313	80.381	130.87	194.56	223.19	284.76	318.04	393.56	448.06	472.04	541.64	593.82	627.62	695.75	0	0	0	0	0	0
	43.201	86.401	114.29	197.2	231.74	263.96	309.27	390.18	423.45	481.02	539.22	570.27	627.1	677.06	0	0	0	0	0	0
	48.482	91.049	107.31	168.16	242.94	295.01	326.49	374.65	400.32	498.66	509.64	557.59	628.79	673.36	0	0	0	0	0	0
	46.898	84.289	140.16	176.08	221.6	260.79	344.34	387.33	426.73	468.24	531.4	581.89	624.88	669.66	0	0	0	0	0	0
	44.891	54.503	147.56	190.86	247.9	265.01	316.24	383.21	417.22	455.56	526.01	589.92	608.72	673.99	0	0	0	0	0	0
	46.475	94.64	140.16	166.68	210.62	277.69	318.25	392.5	444.15	476.26	543.65	562.66	645.58	682.34	0	0	0	0	0	0
	43.518	79.641	148.09	176.29	235.75	266.91	306.21	392.93	434.12	458.83	546.72	558.02	604.81	673.89	0	0	0	0	0	0
	44.257	68.656	114.39	182.73	229.52	270.51	346.87	367.36	445.1	460	501.72	558.02	605.23	688.99	0	0	0	0	0	0
	45.63	90.838	134.99	185.37	207.45	269.34	303.57	369.48	419.86	498.34	525.8	551.89	618.96	688.67	0	0	0	0	0	0
	47.426	92.95	143.86	194.56	213.89	283.6	333.67	392.93	439.93	489.99	531.4	552.21	645.16	662.9	0	0	0	0	0	0
	46.581	84.606	149.78	178.61	231	279.48	321.73	388.59	406.34	477.32	514.08	556.54	601.01	671.04	0	0	0	0	0	0
	45.419	92.528	134.46	176.6	203.01	290.79	308.95	370.74	426.2	473.94	532.03	575.55	632.8	672.09	0	0	0	0	0	0
	44.891	83.233	113.86	151.57	209.67	262.48	302.19	357.96	411.09	452.5	505.63	552.95	604.17	652.76	0	0	0	0	0	0
	44.468	68.868	133.4	190.12	203.65	277.79	312.12	379.4	435.28	454.19	529.39	589.81	641.78	694.17	0	0	0	0	0	0
	44.046	59.889	147.88	196.88	248.64	262.9	302.51	381.94	432.96	470.88	519.78	551.05	636.18	661.53	0	0	0	0	0	0
	47.531	92.316	134.78	196.36	220.76	266.6	302.4	398.21	429.68	482.07	517.46	552.52	630.48	656.25	0	0	0	0	0	0
	42.673	81.437	131.93	181.36	248.54	256.35	345.29	375.92	407.18	467.81	510.06	582.21	603.22	661.42	0	0	0	0	0	0
	46.369	57.566	133.72	180.2	230.9	257.09	306.84	399.58	409.93	489.25	516.08	595.73	632.8	699.03	0	0	0	0	0	0
	49.116	90.098	125.91	196.78	243.89	266.91	326.59	399.16	409.19	481.12	516.29	550.83	642.94	686.25	0	0	0	0	0	0
	43.095	64.642	102.56	156.22	246.63	256.88	313.07	371.69	420.92	494.43	500.03	584	621.5	656.14	0	0	0	0	0	0
	47.109	84.711	117.67	192.24	203.22	289.94	306	380.46	437.29	488.83	549.36	573.02	635.86	699.66	0	0	0	0	0	0
	43.94	96.436	136.36	152.63	201.74	274.41	307.58	357.65	415.74	494.11	512.91	596.46	636.39	657.62	0	0	0	0	0	0
	42.884	81.12	145.66	198.26	220.23	253.61	302.83	359.23	429.58	451.97	524.01	590.44	608.29	663.33	0	0	0	0	0	0
	43.095	64.959	144.28	150.62	240.4	289.83	346.13	373.17	431.48	490.21	502.14	566.78	617.91	666.92	0	0	0	0	0	0
	43.729	94.429	123.37	198.68	207.66	288.99	342.65	371.27	447.32	464.01	531.29	589.92	636.92	673.47	0	0	0	0	0	0
	46.053	83.338	125.38	170.58	211.36	252.87	323.32	369.69	408.35	476.58	508.58	553.26	633.12	682.87	0	0	0	0	0	0
	45.102	87.246	128.33	172.27	207.55	269.24	329.02	398.42	429.26	456.19	507.63	580.83	632.48	689.63	0	0	0	0	0	0
	48.799	71.403	134.67	156.85	230.79	284.55	323.11	393.45	441.3	498.44	525.17	560.76	629.42	664.17	0	0	0	0	0	0
	46.053	91.366	108.37	158.33	229.63	276.84	301.88	387.64	436.97	475.74	513.44	561.19	605.97	688.04	0	0	0	0	0	0
	47.214	97.809	142.49	193.82	246.53	275.58	304.94	379.51	419.65	482.6	541.43	561.08	603.96	653.18	0	0	0	0	0	0
	49.221	74.043	127.59	190.55	205.55	253.39	305.36	374.76	434.22	490.63	506.68	571.11	617.91	685.4	0	0	0	0	0	0
	49.221	65.699	146.08	198.89	227.83	284.87	307.37	389.23	412.57	495.28	522.74	553.16	643.89	689.2	0	0	0	0	0	0
	47.426	90.521	129.92	195.93	206.71	288.14	344.23	371.06	409.3	489.47	545.55	581.78	610.41	680.01	0	0	0	0	0	0
	42.884	96.858	146.4	161.18	208.72	252.76	305.89	387.01	401.48	460.95	534.88	557.07	646.53	662.69	0	0	0	0	0	0
	45.947	84.289	103.94	176.92	207.87	274.1	323.21	377.71	418.91	479.12	514.82	598.15	642.83	650.12	0	0	0	0	0	0
	44.046	54.503	102.25	185.58	248.43	297.33	325.96	356.59	432.53	499.08	534.36	562.66	642.73	671.14	0	0	0	0	0	0
	45.736	90.415	114.71	197.1	239.87	251.07	326.7	384.37	415.95	455.56	517.56	557.7	647.16	676.21	0	0	0	0	0	0
	48.059	61.263	136.68	174.6	240.61	281.28	324.8	356.7	434.65	473.31	548.93	572.91	627.73	678.01	0	0	0	0	0	0
	45.63	55.559	104.57	164.46	210.09	275.47	346.03	383	432.64	455.45	548.93	583.68	640.93	653.4	0	0	0	0	0	0
	49.221	91.471	105.2	194.46	200.05	251.7	329.02	373.38	437.82	460.42	545.76	556.22	609.14	690.68	0	0	0	0	0	0
	49.644	86.507	104.36	187.91	235.97	252.87	306.31	372.64	433.91	481.44	538.16	591.5	625.72	667.55	0	0	0	0	0	0
	47.531	66.332	126.96	188.65	235.97	281.6	343.81	382.05	410.14	457.67	528.76	589.92	620.34	684.34	0	0	0	0	0	0
	43.095	78.691	117.56	190.55	221.28	288.57	322.68	396.41	447.43	493.06	526.22	572.8	607.87	693.01	0	0	0	0	0	0
	46.792	91.049	139	191.29	217.69	290.05	334.62	388.17	421.34	473.09	502.88	587.38	611.15	657.41	0	0	0	0	0	0
	49.01	84.711	124.85	156.43	229.42	284.98	311.7	362.29	408.13	475.21	519.89	554.11	618.01	667.34	0	0	0	0	0	0
	46.369	89.148	139	175.97	204.81	251.07	318.67	378.24	433.8	486.09	523.27	585.69	621.81	661.95	0	0	0	0	0	0
	49.221	86.401	120.62	192.24	215.05	260.05	337.58	397.68	415.42	492.42	523.69	572.07	641.99	668.71	0	0	0	0	0	0
	49.116	71.614	136.36	169.53	238.92	293.53	337.15	397.57	413.42	491.9	537.31	573.02	614.32	671.35	0	0	0	0	0	0
	49.432	89.57	109.64	182.84	246.74	273.67	303.67	352.79	444.68	468.87	521.47	566.89	641.99	682.87	0	0	0	0	0	0
	47.426	70.874	146.5	175.97	242.41	270.29	334.83	382.79	432.11	483.45	534.04	599.53	618.86	686.99	0	0	0	0	0	0
	43.729	66.544	120.31	185.27	241.14	255.19	318.99	359.55	436.02	475.74	503.73	572.59	627.73	688.57	0	0	0	0	0	0
	45.841	57.038	116.61	166.15	228.36	269.45	300.08	364.72	416.9	487.78	547.35	575.97	642.09	680.96	0	0	0	0	0	0
	47.743	79.958	139.43	197.2	229.52	260.58	300.29	354.69	433.49	465.38	535.94	563.4	616.43	673.36	0	0	0	0	0	0
	42.567	92.211	149.88	150.41	201.74	266.49	325.54	395.14	403.59	494.32	512.81	576.5	602.8	656.14	0	0	0	0	0	0
	49.855	71.719	108.69	168.58	244.1	278.11	344.76	368.21	436.23	497.39	522.74	566.36	632.69	667.02	0	0	0	0	0	0
	42.567	86.718	147.77	189.81	249.91	269.24	320.89	395.99	417.96	450.49	531.19	573.44	600.48	678.53	0	0	0	0	0	0
	49.538	58.305	127.49	199.53	244.31	257.83	304.94	356.17	428.52	480.49	525.91	586.43	635.23	669.98	0	0	0	0	0	0
	48.165	65.171	124.95	173.96	219.91	277.37	335.57	386.27	421.65	456.72	526.54	585.37	622.87	694.17	0	0	0	0	0	0
	46.898	58.516	136.04	183.37	231.11	256.99	335.89	367.05	447.32	467.6	524.64	564.14	649.07	650.23	0	0	0	0	0	0
	42.356	90.309	118.09	156.11	218.96	254.98	337.47	366.2	401.16	462.21	509.22	556.75	626.14	689.63	0	0	0	0	0	0
	44.574	67.283	115.45	197.1	241.99	266.6	324.48	359.55	425.25	452.6	520.63	555.16	617.17	681.81	0	0	0	0	0	0
	49.01	58.094	114.08	160.02	211.78	258.68	339.58	373.81	423.35	477.43	539.32	596.15	613.47	680.65	0	0	0	0	0	0
	48.271	89.042	134.35	179.46	213.47	286.14	334.41	396.09	447.85	468.13	517.88	565.94	612.41	692.16	0	0	0	0	0	0
	46.581	63.269	137.63	156.96	203.12	268.08	306.42	381.31	448.38	457.25	508.37	565.94	619.28	655.51	0	0	0	0	0	0
	49.221	74.466	125.06	173.96	213.15	265.86	335.57	358.81	434.54	471.83	500.24	573.86	619.6	685.08	0	0	0	0	0	0
	44.574	84.183	136.78	184.42	215.26	271.14	308.95	380.78	403.59	462.32	527.91	594.14	632.06	668.82	0	0	0	0	0	0
	44.046	92.316	115.55	157.49	203.43	268.18	304.62	369.69	404.02	478.8	526.54	578.19	614.95	682.97	0	0	0	0	0	0
	46.792	56.826	143.65	171.22	202.69	280.22	303.14	395.46	444.58	467.39	533.3	591.5	605.23	653.61	0	0	0	0	0	0
	47.32	53.024	116.4	176.5	246.11	269.13	349.62	372.64	403.7	455.35	535.41	582.52	619.81	675.79	0	0	0	0	0	0
	49.116	99.499	124.43	193.08	213.15	257.51	321.21	372.64	403.8	471.4	518.2	599	632.9	663.43	0	0	0	0	0	0
	48.376	80.169	121.47	197.1	244.31	250.65	318.78	358.49	411.09	481.44	526.01	561.4	610.09	665.54	0	0	0	0	0	0
	45.208	79.008	140.9	181.04	216.32	256.77	310.43	351.84	408.24	480.81	529.92	596.68	640.19	670.82	0	0	0	0	0	0
	48.587	96.224	121.05	186.32	216.74	250.33	320.04	368.42	414.58	450.7	541.96	584.11	638.5	691.42	0	0	0	0	0	0
	45.736	97.069	144.5	196.25	202.17	253.5	330.18	388.38	408.66	494.32	509.22	562.88	625.72	678.64	0	0	0	0	0	0
	46.369	64.854	128.97	175.87	205.86	268.92	313.39	368.21	415.53	482.6	535.31	596.68	612.1	658.89	0	0	0	0	0	0
	49.644	57.777	102.03	187.91	234.28	269.87	327.01	397.36	438.45	492.32	536.26	556.43	617.59	670.19	0	0	0	0	0	0
	49.855	56.932	149.14	150.83	205.12	272.83	329.55	370.74	423.13	460.31	540.8	583.37	641.36	693.64	0	0	0	0	0	0
	43.729	86.824	117.03	193.93	235.02	255.51	325.54	359.86	412.36	467.29	511.86	575.87	621.39	661.42	0	0	0	0	0	0
	48.799	98.231	102.25	179.35	241.46	255.61	347.61	377.71	429.58	457.88	544.6	574.39	614.53	689.84	0	0	0	0	0	0
	47.531	81.965	140.06	179.99	247.69	266.7	349.09	372.86	448.38	491.16	514.71	580.94	629	671.88	0	0	0	0	0	0
	45.102	84.606	129.92	181.04	217.59	272.09	338.42	351.84	444.36	455.98	522.53	555.59	613.26	681.91	0	0	0	0	0	0
	46.053	66.332	112.91	168.79	229.42	257.83	343.7	393.77	449.96	472.57	534.57	580.3	634.28	654.03	0	0	0	0	0	0
	49.116	98.337	122.53	197.52	227.41	298.71	344.44	359.76	447.53	496.23	515.66	574.07	648.54	653.92	0	0	0	0	0	0
	49.644	65.804	131.61	185.27	212.09	256.99	301.88	370.32	442.89	481.97	502.67	584.85	637.98	678.22	0	0	0	0	0	0
	43.94	96.964	127.59	194.88	227.2	297.02	309.27	386.59	435.7	497.39	530.77	594.46	621.29	674.94	0	0	0	0	0	0
	43.518	64.854	110.59	187.17	201.32	268.39	340.64	383.31	410.25	470.88	514.08	553.69	639.14	679.17	0	0	0	0	0	0
	48.165	86.507	121.26	158.54	221.71	293.43	303.99	370.32	401.48	482.07	520.2	568.37	640.09	651.6	0	0	0	0	0	0
	43.095	96.647	146.08	195.3	248.75	253.5	322.79	377.71	418.91	476.69	546.61	554.85	603.33	666.49	0	0	0	0	0	0
	48.482	99.921	148.61	177.03	225.93	273.99	337.26	369.58	438.03	453.55	501.4	559.6	618.86	658.78	0	0	0	0	0	0
	42.25	64.22	137.52	185.48	233.85	268.18	301.56	376.34	441.41	493.59	507.85	574.49	634.28	671.25	0	0	0	0	0	0
	43.834	98.865	144.18	199.95	212.94	281.28	335.68	386.8	448.27	494.64	509.32	592.98	625.93	667.66	0	0	0	0	0	0
	45.63	89.464	119.46	185.16	208.29	274.41	328.81	363.98	414.16	480.17	545.02	573.97	645.16	665.65	0	0	0	0	0	0
	48.587	91.366	126.43	199.21	235.33	284.24	306.95	359.65	416.06	451.23	500.87	556.54	605.44	693.22	0	0	0	0	0	0
	45.63	95.696	149.46	162.56	231.85	267.44	338.85	364.09	403.38	470.35	507.11	598.89	600.58	659.21	0	0	0	0	0	0
	45.524	92.105	127.17	166.47	236.81	263.85	336.1	358.39	436.97	474.57	523.69	587.38	601.11	670.19	0	0	0	0	0	0
	45.63	96.647	133.93	195.19	225.09	277.9	342.12	356.38	443.31	460.21	511.86	552.95	648.85	664.8	0	0	0	0	0	0
	45.736	87.774	142.28	164.67	243.57	273.99	310.33	372.12	446.27	469.61	545.45	554.85	613.89	682.65	0	0	0	0	0	0
	44.257	88.514	124	162.98	245.9	251.49	332.19	376.98	420.49	453.03	517.35	561.82	601.32	679.91	0	0	0	0	0	0
	46.158	92.211	129.07	179.25	229	294.38	304.52	387.33	425.35	488.41	512.18	564.46	604.07	685.08	0	0	0	0	0	0
	47.531	89.148	136.04	179.03	208.29	279.69	303.57	369.58	412.57	466.86	544.92	578.19	611.67	673.57	0	0	0	0	0	0
	48.799	53.763	143.86	158.86	228.47	256.14	348.56	365.25	434.54	471.83	518.83	560.13	610.2	685.29	0	0	0	0	0	0
	44.996	93.373	145.55	150.3	246.11	270.08	315.71	370.11	438.66	467.5	507.11	564.14	618.33	661.85	0	0	0	0	0	0
	42.989	61.579	149.78	164.99	212.09	283.5	339.48	366.52	408.56	492.53	525.59	576.92	615.48	659.95	0	0	0	0	0	0
	48.271	61.368	148.09	180.2	249.49	296.07	310.54	352.58	424.3	479.12	521.26	565.83	601.32	692.27	0	0	0	0	0	0
	45.419	55.031	110.38	164.56	219.07	291.31	330.5	371.17	411.83	487.99	549.67	560.87	625.83	693.22	0	0	0	0	0	0
	44.574	77.634	136.26	161.18	221.81	277.79	346.24	368.74	436.34	487.56	517.88	583.16	603.01	651.71	0	0	0	0	0	0
	42.989	90.098	129.28	174.81	224.45	265.54	302.3	395.57	442.57	485.98	546.72	576.92	644.74	662.59	0	0	0	0	0	0
	43.94	52.918	101.51	154.74	216.32	251.92	347.19	365.36	436.87	467.81	500.77	599.95	616.43	677.69	0	0	0	0	0	0
	44.151	85.345	148.4	154.53	228.04	257.62	340.64	353.74	405.18	494.32	501.61	588.44	601.43	681.18	0	0	0	0	0	0
	48.165	77.318	142.81	188.33	203.75	253.29	305.57	377.82	411.94	450.7	541.64	559.81	645.69	693.11	0	0	0	0	0	0
	42.461	98.548	138.9	161.92	234.91	286.77	305.57	378.88	447.22	454.82	529.29	577.77	604.28	680.54	0	0	0	0	0	0
	43.729	87.458	142.28	174.6	217.9	254.87	310.43	373.38	403.8	457.88	506.15	575.66	615.58	694.91	0	0	0	0	0	0
	46.053	53.024	142.49	191.18	223.08	268.71	337.79	390.28	404.33	450.17	542.28	560.34	610.3	663.96	0	0	0	0	0	0
	49.644	82.81	119.04	184.53	232.69	280.54	329.55	377.08	417.01	484.5	525.48	554.95	617.17	654.77	0	0	0	0	0	0
	42.673	56.615	121.57	152.21	233.11	259.63	339.16	380.04	414.47	468.45	517.35	587.59	617.27	659.84	0	0	0	0	0	0
	42.461	72.881	130.24	189.7	234.7	257.73	322.05	357.86	448.59	477	508.58	573.44	603.12	675.89	0	0	0	0	0	0
	46.369	91.894	106.89	152.52	225.62	285.29	345.08	353.95	441.62	486.93	529.82	577.45	620.65	678.43	0	0	0	0	0	0
	43.729	69.079	128.12	197.1	237.66	295.64	349.2	371.8	430.32	481.23	541.01	579.78	622.66	680.65	0	0	0	0	0	0
	44.046	68.973	133.72	157.06	207.55	250.75	324.16	377.82	430.53	454.19	523.05	599.42	611.46	697.65	0	0	0	0	0	0
	44.363	97.492	148.3	197.62	239.66	272.94	307.47	391.34	414.89	468.24	508.69	555.27	616.74	654.56	0	0	0	0	0	0
	49.327	71.719	130.87	154.85	218.96	278.85	301.24	369.16	439.4	452.81	524.01	584.21	626.14	677.27	0	0	0	0	0	0
	43.834	93.689	110.8	169.63	206.29	263.11	310.64	389.97	445.53	479.96	533.83	560.24	613.68	658.78	0	0	0	0	0	0
	46.792	83.233	146.08	151.78	206.5	295.86	319.41	398.52	424.4	460.1	504.15	553.26	602.27	655.4	0	0	0	0	0	0
	43.095	93.267	140.59	172.91	230.79	272.62	319.62	368.63	405.28	495.91	521.15	557.91	620.23	664.8	0	0	0	0	0	0
	43.729	66.332	126.22	183.89	231	277.79	302.62	397.15	442.36	452.07	540.59	583.47	626.88	688.78	0	0	0	0	0	0
	43.518	73.409	144.92	180.09	235.23	272.62	318.14	370.95	405.07	472.46	523.37	556.75	612.41	675.68	0	0	0	0	0	0
	43.095	66.755	108.05	172.7	204.7	294.59	322.05	388.49	425.67	469.4	507.53	551.57	619.07	658.25	0	0	0	0	0	0
	49.644	91.154	106.36	187.8	201.22	281.28	300.71	373.28	411.09	482.5	504.25	579.78	634.49	680.44	0	0	0	0	0	0
	47.214	75.311	117.35	197.52	209.14	286.67	303.14	388.59	440.56	460.31	522.74	575.87	626.99	659.31	0	0	0	0	0	0
	47.531	59.467	148.4	184.1	230.37	264.7	337.26	373.38	402.96	470.98	500.56	592.77	602.91	650.02	0	0	0	0	0	0
	47.426	57.671	106.89	153.79	202.59	261.21	340.11	387.43	427.15	483.55	521.37	559.39	611.04	676	0	0	0	0	0	0
	47.743	89.042	103.72	184.32	238.61	267.02	326.8	374.97	441.62	474.78	531.19	583.89	618.33	676.53	0	0	0	0	0	0
	43.729	98.654	112.91	151.47	232.06	288.25	342.23	360.08	425.88	461.26	505.42	550.41	630.16	651.18	0	0	0	0	0	0
	45.736	52.707	146.71	163.3	222.97	265.96	334.09	395.67	406.97	478.27	515.45	563.09	630.26	681.28	0	0	0	0	0	0
	47.743	70.241	136.47	174.39	227.73	276.21	330.39	355.96	405.28	489.99	523.69	559.6	647.16	654.98	0	0	0	0	0	0
	49.116	72.987	119.99	193.4	242.83	287.19	303.99	368.84	406.02	470.77	525.27	564.25	649.59	665.86	0	0	0	0	0	0
	46.475	81.543	107.95	185.27	238.08	297.97	301.45	360.29	420.6	488.73	519.89	586.64	606.71	684.45	0	0	0	0	0	0
	47.109	92.528	132.77	185.16	220.76	258.89	345.08	365.15	402.64	461.9	510.91	571.22	605.97	695.86	0	0	0	0	0	0
	44.996	75.839	107.21	191.39	201.74	280.65	332.72	370.11	422.18	465.7	510.17	584.11	649.7	665.65	0	0	0	0	0	0
	48.482	95.591	139.32	162.87	230.79	297.23	324.37	389.02	432.32	480.91	531.72	566.47	602.8	697.76	0	0	0	0	0	0
	42.461	65.804	138.69	182.63	210.51	297.33	341.91	369.48	434.96	465.6	512.18	554	603.12	661.21	0	0	0	0	0	0
	49.116	96.436	108.79	185.9	237.97	275.15	335.36	374.02	408.03	481.02	538.69	550.31	600.79	697.02	0	0	0	0	0	0
	47.109	93.267	104.78	153.9	211.46	288.57	329.44	398.73	416.27	471.62	519.04	573.12	643.26	694.38	0	0	0	0	0	0
	48.376	78.585	144.92	183.15	249.17	260.47	303.67	367.05	427.78	491.9	520.73	576.4	629.21	653.92	0	0	0	0	0	0
	44.151	68.128	149.67	194.35	206.81	270.82	337.05	362.5	444.58	459.68	504.46	575.34	611.78	681.49	0	0	0	0	0	0
	49.855	63.164	127.81	174.39	234.8	286.03	300.82	369.26	413.73	483.76	545.45	598.47	642.2	665.97	0	0	0	0	0	0
	44.891	71.403	118.41	192.87	247.06	253.61	303.99	353.21	445.31	491.9	549.04	582.1	641.99	681.91	0	0	0	0	0	0
	43.729	90.098	148.3	161.82	217.06	272.3	329.02	381.41	424.51	459.47	548.4	555.27	634.7	694.91	0	0	0	0	0	0
	43.834	90.204	128.86	197.41	222.24	273.15	327.23	373.6	438.03	450.6	545.87	584.85	601.01	665.54	0	0	0	0	0	0
	48.587	95.274	124.85	183.89	228.47	280.65	316.03	383.1	420.81	453.03	534.57	599.95	641.57	673.89	0	0	0	0	0	0
	42.778	85.345	123.58	191.29	203.12	257.83	341.27	374.55	409.72	490.73	535.84	588.65	615.9	681.7	0	0	0	0	0	0
	47.954	98.654	107.63	186.32	245.37	266.07	314.55	372.86	435.81	454.5	502.14	553.16	619.49	688.78	0	0	0	0	0	0
	44.257	90.415	137.74	196.25	249.49	269.56	322.16	389.76	402.33	455.77	510.38	566.36	600.79	699.34	0	0	0	0	0	0
	44.363	87.563	137.63	175.02	222.66	289.62	307.9	395.67	424.61	478.69	525.59	582.52	625.83	675.47	0	0	0	0	0	0
	42.673	90.732	147.66	160.34	213.89	290.89	314.13	377.5	430.21	482.6	518.94	566.15	632.48	663.85	0	0	0	0	0	0
	49.327	81.543	146.71	178.82	215.05	269.13	348.67	370.43	411.3	469.29	541.54	563.09	618.54	678.64	0	0	0	0	0	0
	45.736	84.711	130.34	182.41	243.57	251.07	319.09	360.39	423.56	489.57	518.3	596.15	627.84	680.23	0	0	0	0	0	0
	47.637	88.514	122.95	172.59	231.21	275.15	316.45	372.86	428.84	474.15	522.1	586.01	648.33	677.48	0	0	0	0	0	0
	45.419	96.436	134.46	199.1	230.37	274.31	330.08	363.46	423.77	473.41	504.46	584.53	614.95	670.3	0	0	0	0	0	0
	48.904	62.213	112.6	174.91	225.3	282.12	327.65	398.31	413.94	481.65	539.32	562.66	620.44	657.2	0	0	0	0	0	0
	43.095	60.84	141.85	173.01	248.54	270.82	303.57	357.54	409.51	498.55	538.79	559.71	643.78	685.4	0	0	0	0	0	0
	44.046	53.657	127.38	194.77	208.61	252.23	317.83	382.57	414.26	495.17	533.62	564.14	601.43	698.82	0	0	0	0	0	0
	46.264	78.902	148.4	171.43	203.75	255.93	322.9	356.91	438.03	494.96	519.67	563.3	647.06	658.25	0	0	0	0	0	0
	48.799	99.076	141.43	177.66	248.01	256.67	325.85	397.26	425.04	451.44	529.6	598.05	608.51	686.88	0	0	0	0	0	0
	48.376	63.269	141.54	168.05	201.74	269.66	319.94	379.51	403.38	486.83	547.24	550.62	615.27	679.17	0	0	0	0	0	0
	45.736	61.579	131.29	164.04	210.62	250.75	337.37	399.58	438.66	478.16	509.64	556.64	631.85	664.8	0	0	0	0	0	0
	45.524	59.889	114.81	196.67	236.28	257.62	322.9	382.57	445.42	466.33	527.7	553.48	612.73	679.91	0	0	0	0	0	0
	47.637	86.612	117.56	171.43	226.99	272.94	343.07	397.89	447.85	456.72	505.31	560.24	628.57	0	0	0	0	0	0	0
	48.587	74.888	109.43	186.11	227.31	272.09	320.89	363.88	408.13	478.16	509.22	594.99	603.44	0	0	0	0	0	0	0
	42.673	82.282	132.14	168.16	244.42	274.52	343.81	391.97	430.21	483.45	514.5	568.68	616.32	0	0	0	0	0	0	0
	42.884	76.261	142.28	175.02	203.65	292.16	302.4	387.64	427.36	483.34	503.62	561.4	635.76	0	0	0	0	0	0	0
	45.102	88.197	138.47	192.03	240.4	250.75	330.71	389.44	419.12	485.66	547.35	567.63	635.02	0	0	0	0	0	0	0
	46.792	81.437	140.16	180.41	242.09	259.31	348.46	370.43	410.14	466.76	518.83	584.11	634.28	0	0	0	0	0	0	0
	47.426	94.112	145.97	156.11	220.97	257.41	327.23	354.06	433.06	463.8	546.19	595.2	608.93	0	0	0	0	0	0	0
	44.996	79.219	103.2	177.13	220.12	257.41	335.68	376.34	417.75	483.87	511.75	579.14	641.99	0	0	0	0	0	0	0
	48.904	73.409	143.02	199	219.59	275.36	308	358.49	428.42	457.36	539.53	559.5	632.59	0	0	0	0	0	0	0
	45.841	55.242	146.61	195.51	200.48	275.79	305.26	375.71	448.27	453.45	527.28	584.95	620.65	0	0	0	0	0	0	0
	47.954	96.752	144.5	164.04	244.21	296.7	340.96	383	413.84	463.17	509.54	574.07	609.46	0	0	0	0	0	0	0
	47.214	90.626	138.69	182.84	221.18	270.61	343.39	394.3	436.34	487.04	502.99	561.82	648.43	0	0	0	0	0	0	0
	46.369	76.895	129.39	164.25	239.98	278.74	343.92	390.92	441.94	496.12	526.33	578.09	603.54	0	0	0	0	0	0	0
	48.271	53.974	118.72	185.16	221.07	294.06	349.83	379.51	441.51	456.62	534.88	574.49	618.65	0	0	0	0	0	0	0
	43.412	83.338	112.17	185.9	225.62	255.72	343.81	375.92	421.97	469.82	548.09	580.2	614.1	0	0	0	0	0	0	0
	44.046	98.654	141.01	167.31	227.31	280.65	317.4	363.56	427.78	452.6	515.66	565.62	640.72	0	0	0	0	0	0	0
	43.94	97.492	140.69	152.42	200.48	271.03	332.51	367.05	406.02	455.24	518.3	573.54	615.48	0	0	0	0	0	0	0
	46.369	81.543	141.64	177.98	233.64	288.04	300.19	362.29	402.33	495.06	503.51	570.69	628.26	0	0	0	0	0	0	0
	49.961	65.276	145.66	167.84	236.92	265.33	329.13	369.58	425.77	483.66	540.48	553.58	618.86	0	0	0	0	0	0	0
	47.743	78.163	110.69	199	207.45	289.1	312.86	360.81	440.35	468.76	503.62	556.43	641.36	0	0	0	0	0	0	0
	48.587	96.224	118.09	185.27	249.17	250.23	312.12	391.97	439.72	481.12	507.11	565.41	634.7	0	0	0	0	0	0	0
	45.736	72.987	127.38	197.2	214	270.82	339.37	365.46	407.5	453.98	545.76	589.49	602.06	0	0	0	0	0	0	0
	49.644	84.394	134.57	169.84	243.57	294.59	349.62	364.19	440.88	451.02	507.11	580.09	605.76	0	0	0	0	0	0	0
	42.356	53.341	107.95	195.09	220.86	286.77	300.82	395.88	405.81	480.7	503.73	571.22	617.7	0	0	0	0	0	0	0
	46.264	78.057	125.06	192.77	206.92	258.46	304.41	384.05	425.67	480.81	543.12	569	623.72	0	0	0	0	0	0	0
	48.799	68.234	147.24	188.22	214.21	264.38	329.13	362.29	408.24	457.99	544.6	558.76	642.41	0	0	0	0	0	0	0
	43.623	73.515	106.05	197.94	236.18	257.73	335.99	391.55	447.11	472.04	548.62	550.62	608.08	0	0	0	0	0	0	0
	42.461	69.501	142.81	187.7	243.47	280.33	340.32	350.04	418.7	452.18	546.4	578.3	622.66	0	0	0	0	0	0	0
	49.327	79.853	149.25	170.9	246	273.89	349.09	391.97	449.12	487.46	515.98	560.76	600.37	0	0	0	0	0	0	0
	46.369	82.282	137.74	186.32	202.59	290.89	347.93	352.05	422.82	466.23	510.17	574.39	636.81	0	0	0	0	0	0	0
	49.327	53.129	105.73	195.93	223.82	287.83	348.77	384.16	437.08	479.22	512.7	590.23	648.01	0	0	0	0	0	0	0
	44.996	79.958	105.2	189.91	226.57	262.27	340.22	374.33	410.67	489.47	539.32	599.21	629.95	0	0	0	0	0	0	0
	46.475	52.707	140.06	169.21	201	282.12	303.57	385.85	400.64	499.5	519.67	556.01	630.37	0	0	0	0	0	0	0
	48.059	85.662	141.12	174.7	227.94	256.46	306	359.44	408.24	490.21	519.46	580.3	636.5	0	0	0	0	0	0	0
	45.841	81.543	140.16	172.49	200.37	253.71	326.91	357.65	413.73	489.57	524.53	589.7	603.75	0	0	0	0	0	0	0
	45.63	94.64	136.36	151.99	200.79	255.4	329.34	369.48	437.39	451.12	516.08	583.79	621.39	0	0	0	0	0	0	0
	48.799	93.584	119.78	154.11	218.64	269.56	328.18	384.48	423.35	473.94	525.7	586.11	628.47	0	0	0	0	0	0	0
	47.32	95.485	124.53	175.55	248.96	272.3	312.23	351.2	410.78	471.93	500.13	563.19	602.17	0	0	0	0	0	0	0
	48.693	92.739	130.66	164.99	204.81	254.87	320.57	386.38	435.91	484.29	541.22	594.88	612.2	0	0	0	0	0	0	0
	47.637	51.651	149.46	166.25	237.76	253.71	327.12	362.82	433.49	462.11	515.56	556.96	630.48	0	0	0	0	0	0	0
	43.729	54.397	135.41	165.83	204.91	257.2	325.32	361.55	408.56	478.27	519.46	558.76	626.88	0	0	0	0	0	0	0
	47.214	86.507	113.76	182.84	226.67	274.52	348.56	370.53	410.67	474.05	502.14	575.55	621.92	0	0	0	0	0	0	0
	43.834	55.031	148.3	157.8	227.62	285.72	308.21	391.87	449.33	476.69	522.63	553.37	622.55	0	0	0	0	0	0	0
	42.989	83.549	136.89	199	211.78	283.5	317.61	371.27	449.54	466.65	545.45	583.79	618.75	0	0	0	0	0	0	0
	47.848	55.77	149.56	178.08	221.07	279.38	319.3	398.52	431.16	465.07	533.3	561.82	602.06	0	0	0	0	0	0	0
	49.221	87.986	111.22	179.77	230.05	273.36	302.4	353.53	425.77	456.62	509.54	552.95	634.91	0	0	0	0	0	0	0
	47.954	84.817	143.02	169.63	226.35	262.16	317.61	386.38	431.69	457.04	547.03	573.65	636.81	0	0	0	0	0	0	0
	43.623	58.516	108.16	188.75	218.43	288.25	301.88	388.81	412.78	469.5	536.36	560.97	639.45	0	0	0	0	0	0	0
	47.743	95.274	146.29	153.47	235.97	290.05	305.47	396.94	406.13	458.94	512.18	566.36	604.28	0	0	0	0	0	0	0
	46.581	67.389	126.22	194.14	210.62	257.2	342.75	383.1	435.49	457.57	543.23	555.69	613.58	0	0	0	0	0	0	0
	42.673	67.6	111.22	153.79	228.47	254.56	318.25	362.08	404.02	464.22	512.18	566.26	619.81	0	0	0	0	0	0	0
	46.053	97.914	139.85	161.5	203.96	267.34	332.82	354.16	415	485.35	512.07	589.81	638.4	0	0	0	0	0	0	0
	48.165	92.95	111.65	189.28	214.95	254.98	312.97	395.88	406.44	473.31	538.69	562.88	647.16	0	0	0	0	0	0	0
	47.531	96.752	146.4	172.59	219.49	255.3	320.47	399.37	422.18	488.3	519.78	584.95	615.9	0	0	0	0	0	0	0
	49.644	68.128	108.37	185.06	218.75	295.54	334.83	365.04	417.22	485.14	518.41	574.6	628.15	0	0	0	0	0	0	0
	42.778	90.838	117.56	172.49	222.24	278.64	309.8	388.81	435.81	457.88	502.25	555.69	614.1	0	0	0	0	0	0	0
	44.891	83.233	146.82	185.79	219.7	256.77	343.7	384.37	442.46	467.6	533.62	566.78	600.69	0	0	0	0	0	0	0
	46.792	64.959	102.56	191.29	247.27	257.94	342.12	371.8	429.37	493.8	526.33	557.81	609.14	0	0	0	0	0	0	0
	46.369	92.633	139.74	198.36	215.58	280.43	316.45	378.98	409.72	452.29	503.2	590.13	623.29	0	0	0	0	0	0	0
	45.419	97.598	148.72	187.17	214.84	270.29	314.87	393.03	400.53	452.81	507.42	556.43	637.34	0	0	0	0	0	0	0
	47.426	86.824	103.83	193.08	240.93	270.82	335.89	357.44	411.73	465.91	530.98	553.9	617.48	0	0	0	0	0	0	0
	43.412	97.703	122	195.93	209.56	272.09	322.79	392.08	426.83	480.59	534.57	562.77	602.91	0	0	0	0	0	0	0
	48.799	87.88	119.78	190.44	213.68	293	338.21	394.4	414.89	499.61	506.79	574.81	616.43	0	0	0	0	0	0	0
	43.729	83.655	135.94	166.68	229	274.31	336.63	377.19	420.39	470.67	511.01	555.06	623.29	0	0	0	0	0	0	0
	46.158	56.087	127.38	187.17	213.57	289.83	334.2	355.01	446.79	455.77	506.47	579.88	600.58	0	0	0	0	0	0	0
	44.996	67.6	114.29	154.53	230.9	285.29	314.23	353.84	406.44	451.86	523.9	564.99	615.37	0	0	0	0	0	0	0
	44.257	99.921	147.98	162.24	245.79	252.34	332.4	359.97	404.23	491.37	513.87	572.49	644.42	0	0	0	0	0	0	0
	44.679	73.409	137.42	169.21	226.46	267.02	325.96	374.02	429.58	478.59	539.64	586.75	607.55	0	0	0	0	0	0	0
	43.729	98.337	138.69	189.17	216.74	275.58	316.24	369.26	430.21	482.71	510.27	551.89	627.52	0	0	0	0	0	0	0
	47.637	90.838	105.31	163.09	235.33	260.58	345.61	369.58	418.8	493.59	510.27	554.43	633.86	0	0	0	0	0	0	0
	49.644	57.777	125.27	189.28	216.85	279.8	309.69	350.57	434.86	450.17	528.97	591.82	626.67	0	0	0	0	0	0	0
	42.673	73.938	139	165.51	213.57	274.31	319.2	354.06	432.85	477.85	521.47	591.39	627.2	0	0	0	0	0	0	0
	48.587	94.112	144.18	166.47	239.35	277.05	340.11	395.25	413.42	492.95	513.97	594.03	629.21	0	0	0	0	0	0	0
	43.095	52.179	113.65	187.17	228.26	292.16	340.64	353.32	412.99	469.19	511.96	565.62	618.12	0	0	0	0	0	0	0
	43.834	52.496	132.88	166.89	204.49	266.7	314.76	389.12	435.07	475.95	537.95	561.08	647.27	0	0	0	0	0	0	0
	43.623	51.123	122.84	168.79	217.69	284.24	319.3	364.83	435.49	482.18	501.08	595.41	605.34	0	0	0	0	0	0	0
	49.749	59.678	127.49	188.22	243.25	281.07	322.37	364.93	425.67	488.83	512.28	591.82	637.13	0	0	0	0	0	0	0
	46.053	81.543	103.51	151.04	201.11	264.49	335.46	370.85	423.45	496.44	520.31	559.6	649.17	0	0	0	0	0	0	0
	0	91.999	139.74	166.36	243.78	271.98	329.44	389.86	432.11	480.49	500.66	595.2	637.66	0	0	0	0	0	0	0
	0	93.161	149.88	160.55	228.26	265.86	343.49	390.71	430.32	489.47	524.96	556.12	627.94	0	0	0	0	0	0	0
	0	83.866	103.2	173.54	218.01	252.44	300.82	367.47	419.96	485.88	514.61	561.61	619.38	0	0	0	0	0	0	0
	0	69.184	128.23	165.94	246.95	282.34	307.79	385.43	429.15	475.74	508.8	558.23	611.78	0	0	0	0	0	0	0
	0	99.288	121.47	176.92	200.9	262.27	308.85	398	425.88	481.54	519.04	574.92	601.01	0	0	0	0	0	0	0
	0	69.396	126.75	186.53	215.79	282.02	334.83	373.81	405.92	454.82	540.48	576.82	601.43	0	0	0	0	0	0	0
	0	68.551	138.26	165.94	246.32	280.43	324.37	368.1	438.56	465.07	542.07	555.38	648.43	0	0	0	0	0	0	0
	0	83.761	119.99	164.35	203.33	262.06	317.83	389.55	435.39	455.56	504.78	550.73	637.55	0	0	0	0	0	0	0
	0	98.02	111.12	181.36	207.24	253.08	316.14	376.66	420.92	483.13	538.37	565.52	612.94	0	0	0	0	0	0	0
	0	90.415	107.63	156.75	209.98	271.98	340.64	381.41	436.76	482.6	530.45	592.66	640.4	0	0	0	0	0	0	0
	0	67.283	102.35	179.03	229.42	285.61	302.4	389.76	433.8	482.18	502.46	574.49	640.3	0	0	0	0	0	0	0
	0	85.873	149.99	168.47	244.73	279.91	328.49	398.73	427.99	482.81	525.59	554.11	624.77	0	0	0	0	0	0	0
	0	93.267	138.16	197.73	205.76	254.66	322.26	394.51	426.94	483.45	548.51	567.52	639.03	0	0	0	0	0	0	0
	0	67.6	138.26	162.56	213.05	281.38	340.64	374.97	420.39	487.04	510.8	573.86	602.7	0	0	0	0	0	0	0
	0	98.759	112.81	170.16	239.77	269.77	307.47	382.68	437.6	497.6	522.42	583.37	606.71	0	0	0	0	0	0	0
	0	53.341	138.26	198.26	224.77	250.01	304.31	351.41	448.8	480.28	543.76	563.3	627.2	0	0	0	0	0	0	0
	0	85.028	124.74	155.37	234.38	276.74	335.89	355.22	428.63	491.9	527.28	573.44	647.69	0	0	0	0	0	0	0
	0	80.909	145.87	198.05	233.96	264.91	338.21	374.55	418.17	462.95	535.73	550.52	626.57	0	0	0	0	0	0	0
	0	72.987	100.98	185.16	235.12	254.87	316.77	393.14	414.58	493.27	504.99	567.84	619.38	0	0	0	0	0	0	0
	0	77.106	117.88	181.89	222.24	252.44	337.26	399.16	418.7	471.83	513.23	577.56	637.34	0	0	0	0	0	0	0
	0	77.951	142.49	169.42	240.61	263.11	310.85	395.04	407.61	480.38	515.34	590.34	635.65	0	0	0	0	0	0	0
	0	90.415	145.45	187.06	231.64	285.5	302.19	353.74	421.55	495.8	508.48	577.77	636.71	0	0	0	0	0	0	0
	0	72.248	135.41	188.12	232.16	253.92	342.23	375.18	408.24	470.35	528.12	592.98	611.25	0	0	0	0	0	0	0
	0	65.91	123.69	160.44	205.55	282.23	319.83	392.61	428.2	471.83	513.87	587.27	627.94	0	0	0	0	0	0	0
	0	89.042	119.99	190.76	239.87	260.79	309.48	398.31	445.31	496.65	538.58	550.94	604.39	0	0	0	0	0	0	0
	0	95.802	106.89	166.99	224.14	275.89	325.11	387.12	440.67	498.66	514.18	579.14	637.66	0	0	0	0	0	0	0
	0	85.979	143.86	183.05	200.16	262.69	331.13	350.99	407.18	450.91	533.72	554.85	622.24	0	0	0	0	0	0	0
	0	83.972	120.62	179.99	242.2	271.77	330.71	351.52	425.88	495.17	520.2	565.09	602.17	0	0	0	0	0	0	0
	0	64.642	122.95	184.42	214.21	263.32	334.73	355.64	441.41	464.75	532.35	553.69	620.44	0	0	0	0	0	0	0
	0	60.946	143.12	164.25	218.54	259.84	348.67	354.27	425.67	486.83	538.48	560.34	615.05	0	0	0	0	0	0	0
	0	70.558	144.18	167.63	216.95	264.8	339.16	363.67	446.27	473.2	518.94	586.22	611.04	0	0	0	0	0	0	0
	0	92.844	130.24	175.97	245.79	281.91	326.06	354.9	417.85	461.16	518.94	554.74	613.36	0	0	0	0	0	0	0
	0	84.817	114.81	178.4	205.44	269.77	321.63	390.28	412.25	478.16	529.5	562.45	629.74	0	0	0	0	0	0	0
	0	65.276	114.29	161.29	249.28	294.48	345.5	352.37	442.04	451.34	522.95	563.62	612.2	0	0	0	0	0	0	0
	0	68.445	121.26	168.16	224.24	294.27	345.08	355.43	406.23	470.35	537.63	585.16	606.6	0	0	0	0	0	0	0
	0	98.443	143.44	160.23	244.31	265.65	340.22	378.14	437.5	474.15	507.21	591.18	603.54	0	0	0	0	0	0	0
	0	82.071	148.09	190.02	210.19	269.24	342.33	388.59	429.37	469.29	515.77	595.73	626.36	0	0	0	0	0	0	0
	0	92.211	147.03	181.99	236.39	267.02	338	365.36	402.85	495.8	519.78	582.84	613.89	0	0	0	0	0	0	0
	0	74.994	112.6	196.46	217.06	265.96	301.67	398.21	419.12	483.97	516.82	594.88	643.15	0	0	0	0	0	0	0
	0	71.086	149.67	178.08	239.03	276.1	333.14	366.94	414.47	484.08	511.75	558.65	611.89	0	0	0	0	0	0	0
	0	97.598	147.98	195.93	231.53	277.58	310.01	396.41	401.48	478.9	526.96	555.38	600.16	0	0	0	0	0	0	0
	0	71.508	114.5	186.32	234.91	258.04	330.82	366.52	449.86	469.71	506.37	586.43	606.92	0	0	0	0	0	0	0
	0	88.197	140.27	184.21	234.59	251.81	327.75	381.41	414.68	497.49	511.44	559.92	608.82	0	0	0	0	0	0	0
	0	61.263	121.05	197.41	243.99	280.43	321.63	389.02	439.08	450.38	521.68	570.38	647.27	0	0	0	0	0	0	0
	0	61.263	146.71	172.7	241.14	264.06	310.96	377.08	416.37	451.76	517.46	586.11	636.39	0	0	0	0	0	0	0
	0	96.224	145.87	193.82	247.16	282.44	323.42	371.69	438.66	465.49	503.3	590.65	623.61	0	0	0	0	0	0	0
	0	52.707	105.62	188.75	203.86	263.85	344.55	373.7	428.84	491.05	521.79	580.2	616.96	0	0	0	0	0	0	0
	0	90.204	139.74	180.51	214.1	299.76	349.72	396.2	419.75	472.46	517.99	589.6	602.27	0	0	0	0	0	0	0
	0	69.607	124.11	179.46	230.37	263.53	322.26	355.01	417.64	477.53	516.19	589.39	639.03	0	0	0	0	0	0	0
	0	82.176	131.19	194.46	217.16	260.15	309.8	357.96	407.82	478.16	531.72	584.11	606.5	0	0	0	0	0	0	0
	0	66.755	139.21	187.48	220.44	296.07	343.07	355.96	449.86	479.54	500.66	554.95	616.53	0	0	0	0	0	0	0
	0	91.788	130.02	159.71	228.47	290.89	300.5	353	438.34	464.64	526.01	581.15	647.69	0	0	0	0	0	0	0
	0	78.163	122.31	183.68	213.57	258.04	341.49	387.43	402.96	489.25	501.72	570.69	642.73	0	0	0	0	0	0	0
	0	88.197	142.81	192.03	245.37	279.27	336.84	383.74	423.03	487.35	515.13	588.86	648.43	0	0	0	0	0	0	0
	0	86.296	135.31	184.53	215.58	276.95	312.97	384.58	405.81	481.76	549.25	567.95	629	0	0	0	0	0	0	0
	0	56.087	106.15	166.36	211.67	260.58	307.37	354.37	445.53	498.55	541.75	573.75	616.53	0	0	0	0	0	0	0
	0	99.393	131.08	163.61	238.18	251.7	301.45	384.69	438.45	487.25	516.4	570.69	645.37	0	0	0	0	0	0	0
	0	98.865	146.4	182.41	215.05	276.1	349.2	381.73	428.84	462.43	519.25	562.24	610.09	0	0	0	0	0	0	0
	0	99.182	136.04	176.92	219.7	290.89	315.29	359.34	407.08	452.92	547.77	588.44	613.68	0	0	0	0	0	0	0
	0	92.739	139.11	191.18	208.4	254.87	341.7	370	426.62	461.48	520.1	579.04	627.31	0	0	0	0	0	0	0
	0	90.943	132.56	197.52	227.09	261.32	327.75	386.38	427.89	460.63	516.82	587.8	637.24	0	0	0	0	0	0	0
	0	61.263	135.94	185.37	240.51	273.36	323.11	354.48	433.49	450.81	519.36	573.54	616.43	0	0	0	0	0	0	0
	0	88.725	108.37	173.44	235.75	250.97	348.67	364.83	408.77	461.9	542.17	572.59	624.67	0	0	0	0	0	0	0
	0	74.888	135.62	182.2	216.32	287.19	342.54	376.98	443.52	460.74	526.33	572.28	629.52	0	0	0	0	0	0	0
	0	76.473	101.82	173.96	245.58	276.21	304.83	369.16	412.89	461.26	513.13	565.2	636.81	0	0	0	0	0	0	0
	0	60.312	122.95	155.06	248.85	257.62	318.78	377.82	436.02	497.81	530.03	585.9	611.46	0	0	0	0	0	0	0
	0	87.352	134.46	188.75	247.16	284.55	317.09	375.29	412.68	485.66	543.65	586.75	630.69	0	0	0	0	0	0	0
	0	52.284	124.53	190.02	221.81	289.83	327.12	384.48	402.64	496.65	517.25	577.45	616.11	0	0	0	0	0	0	0
	0	99.393	106.47	169.21	241.56	293.85	337.68	398.42	437.08	476.79	504.36	554.85	636.6	0	0	0	0	0	0	0
	0	86.507	146.71	171.22	201.85	267.65	307.16	399.16	436.02	466.76	549.78	582.21	614.53	0	0	0	0	0	0	0
	0	96.752	130.97	189.7	201.96	266.6	302.09	394.19	412.47	496.44	514.71	590.23	608.4	0	0	0	0	0	0	0
	0	56.087	141.85	176.29	203.54	290.47	337.79	366.62	438.24	468.87	518.3	568.26	639.14	0	0	0	0	0	0	0
	0	99.076	117.88	169.95	210.41	253.71	323.11	355.43	406.44	490.73	535.73	588.65	647.27	0	0	0	0	0	0	0
	0	74.571	149.78	171.96	225.62	256.25	324.48	354.06	405.18	470.35	514.71	594.67	608.29	0	0	0	0	0	0	0
	0	54.186	146.92	196.15	225.72	258.46	311.17	368.53	445.84	459.57	502.25	562.66	625.3	0	0	0	0	0	0	0
	0	52.073	135.94	184.63	224.98	268.6	348.77	399.05	449.86	454.61	540.48	587.8	609.35	0	0	0	0	0	0	0
	0	68.445	144.92	165.09	237.02	267.02	313.07	385.74	404.02	464.01	531.19	559.6	603.44	0	0	0	0	0	0	0
	0	91.894	122.31	150.94	237.97	278	304.2	386.69	419.96	453.66	532.03	593.51	611.99	0	0	0	0	0	0	0
	0	52.707	134.78	185.69	226.88	269.98	317.61	368.74	422.39	479.43	536.68	578.19	613.05	0	0	0	0	0	0	0
	0	87.352	149.25	197.31	232.69	268.6	309.59	357.86	438.24	497.39	502.04	572.17	634.38	0	0	0	0	0	0	0
	0	99.921	143.23	195.09	220.76	278.85	337.37	380.88	417.85	493.16	519.78	571.33	639.03	0	0	0	0	0	0	0
	0	83.444	100.34	181.68	233.43	272.3	304.31	365.99	418.91	482.92	517.46	559.28	618.22	0	0	0	0	0	0	0
	0	89.57	122	186.32	214.95	272.09	306.42	389.44	408.87	494.64	537.74	566.68	616.74	0	0	0	0	0	0	0
	0	93.373	126.33	181.46	239.98	272.2	301.03	354.27	434.75	488.94	536.15	567	623.08	0	0	0	0	0	0	0
	0	74.36	116.93	165.2	242.94	252.97	348.88	398.73	444.68	470.45	539.32	569.21	631.53	0	0	0	0	0	0	0
	0	99.816	140.48	193.4	231.85	274.41	335.25	369.69	419.54	453.13	523.9	582.63	607.77	0	0	0	0	0	0	0
	0	61.157	148.83	190.55	237.23	253.71	307.16	360.71	427.15	458.83	516.29	599.74	632.06	0	0	0	0	0	0	0
	0	61.263	119.36	158.23	220.97	269.45	316.77	369.48	408.98	491.79	516.29	564.78	639.56	0	0	0	0	0	0	0
	0	56.509	110.48	163.09	215.26	275.05	333.77	389.12	448.17	463.59	512.91	553.69	602.8	0	0	0	0	0	0	0
	0	82.071	142.7	181.57	229.21	278.32	306.52	359.76	436.34	466.23	513.34	591.92	603.96	0	0	0	0	0	0	0
	0	99.182	111.22	159.28	203.43	258.46	310.54	350.78	426.51	463.8	518.72	566.89	604.81	0	0	0	0	0	0	0
	0	71.931	137.52	182.2	209.98	285.5	349.41	398.73	400.95	479.01	523.37	551.89	625.41	0	0	0	0	0	0	0
	0	58.516	113.65	195.41	206.92	256.67	301.45	377.71	449.65	457.57	540.69	559.71	630.26	0	0	0	0	0	0	0
	0	80.381	133.09	190.02	208.29	254.34	307.47	352.68	424.93	463.38	534.46	553.37	609.88	0	0	0	0	0	0	0
	0	97.386	102.14	158.12	229.95	293.53	310.54	358.6	445.31	495.38	543.86	567.42	629.1	0	0	0	0	0	0	0
	0	85.451	105.41	198.89	230.26	284.55	322.9	380.88	419.44	473.52	549.36	582.31	612.84	0	0	0	0	0	0	0
	0	88.514	106.89	187.27	222.13	250.12	348.25	385	444.36	451.65	513.76	568.26	621.81	0	0	0	0	0	0	0
	0	95.485	117.45	194.67	205.34	271.14	328.81	350.78	444.05	469.93	532.03	587.17	602.8	0	0	0	0	0	0	0
	0	83.549	111.12	193.08	202.48	267.87	339.37	389.76	414.05	474.05	500.45	594.25	617.27	0	0	0	0	0	0	0
	0	96.224	137.84	173.65	204.7	259.73	338.21	396.73	430.74	462.95	547.45	567.42	600.27	0	0	0	0	0	0	0
	0	60.418	123.69	194.14	226.04	293.21	322.47	365.99	416.48	481.12	511.44	564.46	642.2	0	0	0	0	0	0	0
	0	60.206	133.83	188.22	214	261.11	312.97	363.14	437.39	462.74	520.52	598.47	612.41	0	0	0	0	0	0	0
	0	66.544	147.66	165.73	214.95	259.31	319.3	380.99	422.18	475.95	500.45	550.94	604.81	0	0	0	0	0	0	0
	0	51.123	142.59	181.99	248.75	284.55	331.87	383.74	448.91	451.76	522	592.03	624.98	0	0	0	0	0	0	0
	0	88.197	145.66	173.86	217.16	266.28	341.91	359.02	411.2	452.81	539.32	585.9	604.91	0	0	0	0	0	0	0
	0	55.77	143.54	173.75	242.83	292.79	310.01	358.7	423.56	484.92	535.94	554.11	627.1	0	0	0	0	0	0	0
	0	65.487	115.34	193.08	229.84	279.69	322.58	394.09	417.85	464.01	549.14	577.77	638.29	0	0	0	0	0	0	0
	0	87.88	124.85	193.72	222.34	266.81	342.01	350.46	420.28	480.07	503.09	562.56	636.28	0	0	0	0	0	0	0
	0	94.323	145.23	179.77	222.87	258.78	333.67	391.66	420.92	461.48	540.91	562.77	632.48	0	0	0	0	0	0	0
	0	90.204	122.21	162.03	220.97	267.76	302.4	398.95	416.69	496.54	505.73	567.63	634.49	0	0	0	0	0	0	0
	0	98.865	147.35	169.21	207.87	255.51	322.47	379.19	430.42	486.93	500.98	563.51	620.76	0	0	0	0	0	0	0
	0	58.833	147.77	184.21	248.54	267.76	329.76	360.6	449.43	496.33	509.11	553.05	624.56	0	0	0	0	0	0	0
	0	68.551	110.8	181.04	207.76	292.26	338	364.3	441.3	454.82	539.96	556.22	636.39	0	0	0	0	0	0	0
	0	83.761	133.72	196.78	224.24	269.98	333.14	350.89	421.34	480.07	511.44	580.2	635.76	0	0	0	0	0	0	0
	0	75.311	140.48	187.59	210.72	250.97	336.94	352.15	407.18	482.39	502.25	588.23	642.09	0	0	0	0	0	0	0
	0	99.71	141.43	180.51	207.76	289.73	346.98	374.97	446.37	463.59	532.03	556.75	619.91	0	0	0	0	0	0	0
	0	84.606	107.95	158.12	205.76	250.44	309.16	399.47	425.46	464.01	542.91	577.66	610.2	0	0	0	0	0	0	0
	0	81.014	116.08	191.71	208.5	251.28	348.03	395.04	419.33	486.83	508.48	560.02	609.67	0	0	0	0	0	0	0
	0	96.752	115.77	179.46	222.66	256.14	304.62	362.61	414.16	464.64	511.12	591.08	630.37	0	0	0	0	0	0	0
	0	95.802	139.95	160.97	223.61	251.07	337.26	368.31	400.74	477.43	505.1	561.71	639.45	0	0	0	0	0	0	0
	0	56.087	111.12	193.82	246.95	254.98	320.47	396.52	432.85	497.49	537.95	583.16	632.69	0	0	0	0	0	0	0
	0	93.795	136.26	155.59	207.13	253.5	331.03	373.81	423.13	451.97	540.27	573.44	645.69	0	0	0	0	0	0	0
	0	53.235	130.87	160.44	240.51	270.08	342.75	361.98	408.77	486.3	514.08	586.01	614.53	0	0	0	0	0	0	0
	0	59.044	133.51	176.18	215.47	253.29	333.46	353.84	414.89	477.53	512.07	576.5	630.9	0	0	0	0	0	0	0
	0	96.33	120.62	176.08	236.49	284.45	314.87	387.43	409.82	489.25	545.02	584.95	616.85	0	0	0	0	0	0	0
	0	98.971	120.73	185.37	214.95	258.04	323	386.17	430.42	471.62	512.28	551.89	643.26	0	0	0	0	0	0	0
	0	68.551	118.19	193.5	236.28	289.52	320.15	399.58	418.7	482.07	525.27	559.81	611.46	0	0	0	0	0	0	0
	0	82.916	145.66	164.25	241.56	288.88	305.57	376.66	441.62	495.28	520.2	577.66	604.81	0	0	0	0	0	0	0
	0	99.393	148.51	160.76	248.11	263.75	316.98	385.43	428.52	461.16	542.49	599.11	607.03	0	0	0	0	0	0	0
	0	55.559	119.67	175.44	208.82	264.49	334.62	375.18	412.47	456.72	510.38	562.77	635.23	0	0	0	0	0	0	0
	0	79.641	147.03	150.2	219.59	287.09	310.54	372.96	422.61	474.78	513.76	598.89	640.19	0	0	0	0	0	0	0
	0	71.191	134.35	175.65	201.96	263.01	309.59	379.51	409.09	481.54	533.83	586.64	616.53	0	0	0	0	0	0	0
	0	97.175	143.97	197.73	215.05	257.62	310.75	353.84	430	463.69	548.51	577.13	611.57	0	0	0	0	0	0	0
	0	75.099	138.16	169	216.11	272.09	336.31	384.58	410.46	468.87	547.24	565.83	600.58	0	0	0	0	0	0	0
	0	73.621	129.07	190.44	212.73	285.72	347.4	397.26	444.26	490.63	536.47	557.17	621.81	0	0	0	0	0	0	0
	0	87.352	142.7	191.81	240.51	272.72	314.23	364.93	442.46	487.99	523.79	566.36	625.09	0	0	0	0	0	0	0
	0	95.168	141.54	192.34	218.22	285.4	323.21	380.99	412.36	451.44	521.37	578.3	645.79	0	0	0	0	0	0	0
	0	89.042	111.54	172.38	233.54	278	347.82	368.95	449.75	469.93	507.85	586.96	611.57	0	0	0	0	0	0	0
	0	82.599	126.43	161.5	216.85	265.12	346.24	361.87	419.44	464.54	533.51	596.36	640.93	0	0	0	0	0	0	0
	0	85.028	111.86	157.38	208.93	278.53	344.55	393.56	430	473.31	537.31	570.27	633.33	0	0	0	0	0	0	0
	0	73.093	148.19	152.1	241.14	295.86	342.96	355.85	406.34	498.34	536.58	577.35	610.51	0	0	0	0	0	0	0
	0	66.227	132.24	195.3	214.74	293.32	337.79	376.24	408.45	470.67	512.49	556.22	642.94	0	0	0	0	0	0	0
	0	98.126	141.22	174.7	244.52	257.41	302.93	387.12	415.95	471.3	529.5	567.84	601.01	0	0	0	0	0	0	0
	0	91.894	115.98	159.92	222.76	259.73	312.76	393.14	449.54	468.34	511.12	591.61	649.59	0	0	0	0	0	0	0
	0	95.274	138.47	172.27	245.16	282.23	339.9	359.02	420.7	474.47	529.29	575.97	615.69	0	0	0	0	0	0	0
	0	50.594	108.9	181.15	205.76	259.31	346.98	377.71	402.54	455.77	507.21	566.89	634.38	0	0	0	0	0	0	0
	0	84.078	118.41	152.63	224.14	256.77	325.22	376.02	415.74	478.69	520.84	591.92	631.32	0	0	0	0	0	0	0
	0	96.858	103.41	175.13	243.36	294.8	347.61	355.01	404.65	474.15	546.29	563.62	627.62	0	0	0	0	0	0	0
	0	87.563	120.62	186.11	210.3	263.85	335.15	351.84	435.81	450.28	504.46	575.76	623.72	0	0	0	0	0	0	0
	0	92.422	131.71	170.16	229.42	282.44	322.79	393.45	406.44	477.53	508.69	575.97	637.55	0	0	0	0	0	0	0
	0	55.981	140.06	174.81	234.17	258.36	318.35	358.17	433.59	484.71	512.49	575.66	603.01	0	0	0	0	0	0	0
	0	74.149	113.44	194.03	243.47	263.43	304.83	364.19	418.27	474.15	515.03	577.45	630.79	0	0	0	0	0	0	0
	0	52.918	110.27	199.95	225.72	272.2	317.3	379.09	405.49	485.03	522	558.23	622.13	0	0	0	0	0	0	0
	0	99.921	124.11	170.8	206.07	278.53	320.15	399.79	434.96	491.68	509.11	560.02	604.17	0	0	0	0	0	0	0
	0	50.594	130.24	185.58	204.91	253.61	331.35	365.46	437.18	475.31	529.82	589.07	632.8	0	0	0	0	0	0	0
	0	89.464	147.56	174.91	249.8	273.99	346.66	371.91	405.07	460.21	512.6	564.78	630.05	0	0	0	0	0	0	0
	0	84.923	148.4	178.61	233.33	267.02	347.61	375.39	420.81	453.98	513.34	558.86	630.16	0	0	0	0	0	0	0
	0	91.894	104.89	175.55	203.54	262.37	334.73	382.15	421.97	469.19	529.18	565.83	607.24	0	0	0	0	0	0	0
	0	73.726	148.83	171.01	222.55	270.4	318.25	398.1	436.76	467.6	532.35	591.61	621.5	0	0	0	0	0	0	0
	0	94.746	131.19	166.25	203.33	256.56	346.45	374.44	440.25	450.49	517.14	558.44	622.66	0	0	0	0	0	0	0
	0	57.777	139.43	157.7	225.72	275.89	345.5	378.77	428.84	467.18	505.52	563.83	611.67	0	0	0	0	0	0	0
	0	98.337	119.88	157.28	223.71	252.13	308.43	383.84	400.74	450.17	507.74	579.88	608.82	0	0	0	0	0	0	0
	0	99.604	137.1	199.84	208.72	278.53	313.18	394.4	424.51	496.75	505.94	569.85	616.43	0	0	0	0	0	0	0
	0	78.479	144.5	168.05	240.51	279.27	344.76	368.1	403.38	485.14	544.29	570.69	614.53	0	0	0	0	0	0	0
	0	58.728	147.88	186.96	226.78	282.23	302.72	370	439.19	472.14	530.03	562.66	648.64	0	0	0	0	0	0	0
	0	50.7	140.59	181.15	219.91	251.18	316.14	389.86	415.95	455.67	541.96	597.73	605.65	0	0	0	0	0	0	0
	0	70.874	113.44	177.77	203.01	274.1	332.3	356.8	405.81	452.92	501.51	553.48	611.15	0	0	0	0	0	0	0
	0	92.739	109	188.75	233.33	267.65	327.12	391.24	430.95	470.77	511.75	573.86	600.9	0	0	0	0	0	0	0
	0	84.289	139.64	197.1	206.92	280.54	307.58	396.73	414.16	456.83	512.18	578.83	607.13	0	0	0	0	0	0	0
	0	65.487	124.43	170.37	232.06	269.56	333.46	391.02	424.08	483.34	508.9	583.58	603.54	0	0	0	0	0	0	0
	0	86.19	145.23	192.66	203.01	283.18	334.09	375.5	421.44	470.77	545.87	553.26	600.58	0	0	0	0	0	0	0
	0	96.119	124.74	164.88	220.54	268.5	310.43	393.14	443.1	457.99	506.15	557.7	618.86	0	0	0	0	0	0	0
	0	96.013	141.43	199.42	201.64	289.83	306.63	376.45	440.67	458.62	507.32	568.9	604.28	0	0	0	0	0	0	0
	0	74.888	125.17	164.04	222.55	270.29	318.14	375.71	415.21	467.18	514.39	584	619.91	0	0	0	0	0	0	0
	0	94.323	105.1	182.41	224.88	282.55	315.92	351.1	438.56	482.92	518.09	568.68	634.28	0	0	0	0	0	0	0
	0	98.654	134.67	179.14	200.37	266.18	313.5	398	441.72	456.09	528.23	577.56	648.43	0	0	0	0	0	0	0
	0	84.289	128.97	179.67	210.83	279.48	320.15	397.68	403.91	472.78	514.39	560.45	605.23	0	0	0	0	0	0	0
	0	78.691	138.9	173.65	238.29	275.89	340.43	397.68	438.87	461.69	535.62	593.51	629.21	0	0	0	0	0	0	0
	0	97.069	116.19	181.25	213.36	266.6	305.68	365.36	408.45	456.51	505.52	551.36	617.8	0	0	0	0	0	0	0
	0	97.281	134.25	175.34	232.8	263.96	341.8	360.08	436.76	484.82	530.45	567.42	612.73	0	0	0	0	0	0	0
	0	94.957	142.07	154	247.06	298.5	330.29	373.81	421.55	460.21	548.72	580.09	623.5	0	0	0	0	0	0	0
	0	86.507	127.07	178.61	239.45	283.5	306.31	390.39	405.39	497.28	523.9	584.53	600.79	0	0	0	0	0	0	0
	0	79.113	113.97	190.02	213.78	298.07	321.21	398.1	418.17	486.51	509.01	570.27	622.45	0	0	0	0	0	0	0
	0	91.999	143.02	183.47	226.67	280.54	309.16	352.47	442.78	498.13	549.67	553.05	601.85	0	0	0	0	0	0	0
	0	93.689	108.58	189.6	228.04	292.26	341.17	370.43	444.47	494.01	508.8	576.92	613.26	0	0	0	0	0	0	0
	0	75.733	137.63	191.29	234.91	265.01	342.01	395.46	445.42	481.23	519.67	594.03	638.82	0	0	0	0	0	0	0
	0	59.467	127.91	181.04	241.04	276	303.99	358.81	426.62	498.76	511.23	559.71	643.04	0	0	0	0	0	0	0
	0	96.964	118.62	157.8	243.89	264.49	336.84	391.87	408.98	496.97	542.38	556.12	624.67	0	0	0	0	0	0	0
	0	97.175	108.48	193.82	224.88	269.13	334.83	353.1	408.35	454.08	507.42	580.09	637.02	0	0	0	0	0	0	0
	0	97.598	132.35	182.63	225.83	256.04	324.27	350.89	436.55	451.23	540.8	558.65	602.49	0	0	0	0	0	0	0
	0	77.951	112.49	177.45	226.25	257.83	331.45	384.58	441.62	461.26	538.05	562.24	624.56	0	0	0	0	0	0	0
	0	93.795	147.88	187.48	249.17	261.53	349.2	380.14	425.67	456.72	517.88	553.79	633.01	0	0	0	0	0	0	0
	0	84.817	131.93	180.51	212.62	286.45	302.62	392.61	405.28	479.96	525.48	598.79	640.09	0	0	0	0	0	0	0
	0	57.46	115.55	155.8	216.11	265.33	305.47	394.62	435.49	450.6	513.23	563.3	610.09	0	0	0	0	0	0	0
	0	71.931	136.26	198.15	226.78	259.73	317.93	396.41	418.8	465.91	515.45	590.13	600.16	0	0	0	0	0	0	0
	0	84.606	149.78	179.77	235.44	285.72	301.98	395.99	413.63	462.53	530.66	570.9	626.25	0	0	0	0	0	0	0
	0	61.579	148.4	193.4	215.58	271.14	331.56	375.29	414.47	492.21	522.53	576.92	602.49	0	0	0	0	0	0	0
	0	86.824	146.61	175.65	216.32	281.6	318.78	376.34	402.33	484.61	511.54	587.49	628.26	0	0	0	0	0	0	0
	0	98.337	141.64	179.03	200.79	265.75	318.67	387.33	441.41	461.58	500.66	556.43	627.94	0	0	0	0	0	0	0
	0	88.619	127.7	199.95	225.93	271.88	311.59	391.45	406.23	482.39	520.84	572.28	602.59	0	0	0	0	0	0	0
	0	77.318	147.45	171.22	221.18	258.15	335.25	363.67	408.13	466.65	503.09	577.24	607.87	0	0	0	0	0	0	0
	0	52.601	143.76	162.03	211.36	256.99	331.98	389.76	437.39	484.92	531.4	570.8	632.27	0	0	0	0	0	0	0
	0	79.43	148.51	172.49	240.72	280.12	314.13	392.19	443.62	453.87	506.05	570.06	606.71	0	0	0	0	0	0	0
	0	83.655	130.45	184	233.75	263.32	340.11	371.38	408.77	477.74	546.29	555.59	609.56	0	0	0	0	0	0	0
	0	73.409	131.5	179.99	244.31	263.11	308.11	358.49	439.93	462.53	515.98	559.81	639.35	0	0	0	0	0	0	0
	0	75.628	128.23	195.83	233.33	266.81	319.52	374.97	403.91	468.87	537	563.3	644.84	0	0	0	0	0	0	0
	0	84.817	140.38	175.44	234.8	269.66	343.18	355.53	408.45	477.95	518.83	555.8	600.06	0	0	0	0	0	0	0
	0	97.281	129.39	160.55	247.06	261.42	327.75	363.77	401.27	471.51	528.12	558.86	603.33	0	0	0	0	0	0	0
	0	91.049	115.98	175.65	217.48	278.53	343.49	376.24	414.68	480.59	528.23	592.13	606.18	0	0	0	0	0	0	0
	0	85.239	123.79	151.99	205.44	271.25	345.61	377.93	449.01	475.21	532.67	562.88	633.64	0	0	0	0	0	0	0
	0	96.224	145.45	188.54	249.17	270.08	340.75	355.96	430.11	453.76	522	597.84	623.29	0	0	0	0	0	0	0
	0	84.183	149.46	166.04	213.68	254.34	346.45	399.37	402.22	457.36	501.93	568.68	609.88	0	0	0	0	0	0	0
	0	91.894	149.25	157.17	237.34	256.14	341.27	357.12	417.64	497.7	527.28	595.2	601.75	0	0	0	0	0	0	0
	0	99.499	100.98	179.67	206.92	287.51	326.17	370.32	418.59	459.36	505.31	591.61	612.62	0	0	0	0	0	0	0
	0	96.752	148.3	170.58	235.12	276.84	320.15	384.9	424.3	471.09	524.01	574.71	622.87	0	0	0	0	0	0	0
	0	96.224	125.48	184.63	217.16	277.48	327.33	390.71	406.66	450.28	540.8	569	628.57	0	0	0	0	0	0	0
	0	95.379	143.02	169.21	223.82	260.05	346.66	387.86	422.29	493.48	514.5	572.17	611.57	0	0	0	0	0	0	0
	0	93.584	147.77	179.77	239.77	261.21	318.56	395.78	404.23	456.93	501.3	552.95	648.96	0	0	0	0	0	0	0
	0	79.113	112.7	184.84	213.57	262.69	332.93	352.47	440.56	460	522.63	574.28	619.49	0	0	0	0	0	0	0
	0	83.972	110.27	163.3	236.81	267.02	317.83	398	446.69	450.49	514.29	598.58	631.22	0	0	0	0	0	0	0
	0	85.662	141.22	157.38	211.46	280.12	332.4	362.29	418.91	468.45	517.99	573.97	633.96	0	0	0	0	0	0	0
	0	92.105	121.47	191.5	209.88	284.87	341.8	387.96	434.65	477.43	539.22	587.49	646.64	0	0	0	0	0	0	0
	0	74.677	145.87	159.92	211.99	268.92	337.89	385.64	421.97	495.06	516.61	586.54	606.39	0	0	0	0	0	0	0
	0	96.647	148.3	161.29	241.35	255.82	331.98	371.91	428.1	466.55	507	556.64	624.35	0	0	0	0	0	0	0
	0	89.148	127.91	169.32	235.33	256.25	337.26	384.48	447.11	475.1	524.85	552.42	617.06	0	0	0	0	0	0	0
	0	98.548	104.99	168.26	231.64	269.56	347.93	352.58	426.09	465.49	534.67	593.19	644.31	0	0	0	0	0	0	0
	0	74.043	131.5	155.48	219.91	252.23	336.73	390.71	439.93	461.16	533.41	574.92	632.8	0	0	0	0	0	0	0
	0	95.485	119.99	197.62	236.28	264.59	303.36	373.28	439.93	479.54	512.39	561.92	638.82	0	0	0	0	0	0	0
	0	95.908	139.43	185.48	202.27	273.15	322.58	382.47	415.63	460	529.6	586.96	640.09	0	0	0	0	0	0	0
	0	94.534	143.12	177.66	206.29	250.54	313.71	359.76	404.44	480.91	512.7	594.25	602.27	0	0	0	0	0	0	0
	0	65.382	106.68	172.06	222.13	275.89	330.82	356.91	406.76	472.99	545.13	571.11	616	0	0	0	0	0	0	0
	0	91.577	112.91	172.38	213.15	280.86	349.94	352.68	420.28	491.9	501.82	573.54	625.62	0	0	0	0	0	0	0
	0	65.91	126.43	179.46	245.37	280.54	323.74	395.25	419.75	489.15	505.52	576.92	602.38	0	0	0	0	0	0	0
	0	97.598	147.77	194.88	248.32	291	338.95	395.25	402.54	490.21	528.76	550.62	607.66	0	0	0	0	0	0	0
	0	83.338	144.07	162.56	218.33	282.12	313.28	357.96	424.72	481.76	530.34	595.73	620.12	0	0	0	0	0	0	0
	0	91.788	108.05	177.77	214.52	254.03	335.46	399.79	401.9	453.55	532.77	587.7	646.95	0	0	0	0	0	0	0
	0	85.873	117.03	189.91	227.09	293.11	302.09	356.17	426.41	464.22	504.36	551.26	636.28	0	0	0	0	0	0	0
	0	57.143	129.6	171.32	245.05	283.29	310.12	388.59	444.58	451.97	511.96	587.8	632.48	0	0	0	0	0	0	0
	0	84.923	141.96	190.12	232.06	259.31	305.68	376.76	438.03	484.92	529.39	550.94	628.05	0	0	0	0	0	0	0
	0	77.001	147.66	174.28	200.69	272.72	328.92	381.62	432.85	468.24	521.26	552.52	607.03	0	0	0	0	0	0	0
	0	93.689	130.45	156.54	236.18	273.36	336.84	387.96	445.63	465.49	501.08	564.46	641.88	0	0	0	0	0	0	0
	0	93.689	134.88	178.61	226.57	264.17	302.93	377.5	426.62	473.62	546.82	569.85	612.1	0	0	0	0	0	0	0
	0	71.931	123.26	166.99	203.22	250.97	327.54	366.73	407.82	495.17	517.56	573.54	633.96	0	0	0	0	0	0	0
	0	91.999	127.07	198.47	224.14	270.72	332.93	373.81	412.04	468.34	502.67	558.86	637.02	0	0	0	0	0	0	0
	0	53.235	148.19	188.86	205.97	258.89	307.47	393.35	419.01	454.82	537.63	556.64	613.36	0	0	0	0	0	0	0
	0	95.062	127.38	167.52	224.88	291.31	303.67	367.47	403.91	451.44	541.33	573.97	625.62	0	0	0	0	0	0	0
	0	74.888	118.09	158.44	235.02	251.6	339.37	382.79	442.25	490.1	534.67	554.53	604.49	0	0	0	0	0	0	0
	0	77.318	113.76	179.99	201.96	279.38	349.62	365.99	404.33	477.64	517.77	574.28	644.42	0	0	0	0	0	0	0
	0	99.393	134.88	156.85	242.51	297.76	336.94	354.79	436.44	464.64	519.15	565.94	607.03	0	0	0	0	0	0	0
	0	64.854	130.45	177.13	232.9	277.9	319.41	357.44	443.84	466.97	506.58	558.33	624.67	0	0	0	0	0	0	0
	0	51.756	130.87	174.28	215.16	260.68	342.54	364.41	422.18	450.17	504.46	556.96	638.71	0	0	0	0	0	0	0
	0	66.121	135.52	195.93	204.28	290.26	333.35	357.22	425.04	494.64	544.71	555.48	637.24	0	0	0	0	0	0	0
	0	72.248	128.44	156.64	216.43	253.18	301.45	361.66	402.75	458.1	549.67	574.28	617.17	0	0	0	0	0	0	0
	0	77.318	107.95	191.18	247.27	251.18	325.54	350.78	437.71	466.55	536.05	563.19	619.91	0	0	0	0	0	0	0
	0	54.714	134.67	187.8	235.33	281.38	320.47	390.6	438.13	499.08	512.18	573.33	632.48	0	0	0	0	0	0	0
	0	94.64	121.05	189.49	249.06	294.27	307.9	373.49	435.39	450.38	541.12	570.06	612.2	0	0	0	0	0	0	0
	0	69.924	138.47	193.19	208.4	271.88	347.51	363.03	434.22	480.7	502.46	590.44	601.64	0	0	0	0	0	0	0
	0	79.747	123.05	187.91	201.53	271.88	338.53	355.01	413.52	490.52	515.45	583.89	612.84	0	0	0	0	0	0	0
	0	83.127	147.88	190.97	214	258.15	339.69	360.18	410.25	462.95	538.37	583.26	646.95	0	0	0	0	0	0	0
	0	82.704	136.47	193.29	204.6	266.81	347.4	388.7	426.2	466.44	525.7	551.36	626.67	0	0	0	0	0	0	0
	0	67.6	141.64	191.5	213.78	251.49	323.42	353.21	408.77	479.85	521.05	578.3	643.47	0	0	0	0	0	0	0
	0	71.508	149.88	167.42	206.92	291.63	306.84	368.53	407.5	453.03	548.93	594.46	640.83	0	0	0	0	0	0	0
	0	97.175	128.12	174.39	242.62	296.38	336.52	359.76	438.45	473.83	510.7	594.67	613.58	0	0	0	0	0	0	0
	0	91.999	147.56	192.34	211.46	294.17	335.15	390.18	405.39	493.48	504.04	579.78	618.96	0	0	0	0	0	0	0
	0	95.696	145.13	183.26	228.04	258.57	340.32	356.59	429.89	454.08	537.95	571.75	647.48	0	0	0	0	0	0	0
	0	93.267	103.51	178.93	213.57	254.56	306.31	380.36	434.12	491.68	536.47	593.93	615.16	0	0	0	0	0	0	0
	0	88.514	137.63	195.51	207.13	294.8	329.44	397.57	422.82	485.88	504.25	566.15	612.1	0	0	0	0	0	0	0
	0	98.126	119.14	198.15	217.8	268.29	309.38	360.71	407.08	483.23	530.98	552.63	619.38	0	0	0	0	0	0	0
	0	88.408	136.36	198.15	236.28	260.05	343.6	376.13	443.84	455.98	544.92	556.64	611.57	0	0	0	0	0	0	0
	0	87.774	142.7	166.99	227.52	257.73	309.38	369.58	420.7	462.64	517.14	573.02	648.22	0	0	0	0	0	0	0
	0	57.988	144.71	187.38	238.4	255.08	342.23	359.02	406.87	469.19	501.4	597.63	635.12	0	0	0	0	0	0	0
	0	98.02	142.49	167.84	240.51	260.05	344.34	364.93	444.89	481.02	548.83	572.17	634.81	0	0	0	0	0	0	0
	0	90.943	127.49	154.42	236.18	254.56	335.78	394.51	432.64	496.54	503.41	568.16	634.7	0	0	0	0	0	0	0
	0	95.591	114.18	190.12	213.26	278.11	340.96	368	405.92	496.97	512.49	588.65	648.33	0	0	0	0	0	0	0
	0	60.946	130.97	160.87	204.49	262.16	343.39	386.48	403.28	466.86	500.98	598.79	624.77	0	0	0	0	0	0	0
	0	84.394	149.35	169.63	215.37	252.97	333.77	366.31	424.82	470.45	536.15	552.95	623.08	0	0	0	0	0	0	0
	0	67.178	147.35	187.38	213.26	252.76	325.64	354.9	403.06	489.04	509.43	575.45	603.86	0	0	0	0	0	0	0
	0	94.746	104.25	180.3	238.71	296.17	307.26	383.1	425.56	462	502.99	568.9	604.6	0	0	0	0	0	0	0
	0	66.016	108.69	170.9	236.07	290.57	316.66	362.19	441.94	479.33	511.65	566.57	626.04	0	0	0	0	0	0	0
	0	95.485	134.67	186.01	234.17	252.76	303.67	356.7	405.28	484.61	533.09	560.34	604.6	0	0	0	0	0	0	0
	0	59.361	127.17	170.48	240.09	255.72	330.82	354.37	437.08	480.28	545.24	561.19	632.38	0	0	0	0	0	0	0
	0	52.284	117.88	160.13	237.76	254.45	348.77	358.17	410.04	497.6	510.27	572.28	631	0	0	0	0	0	0	0
	0	87.352	149.35	159.07	239.66	272.51	348.14	365.88	407.61	465.91	526.54	560.66	601.53	0	0	0	0	0	0	0
	0	95.485	125.06	197.2	239.35	297.12	341.27	387.75	403.28	459.89	546.72	592.35	606.08	0	0	0	0	0	0	0
	0	55.453	107.31	193.4	224.98	251.39	331.87	399.58	441.3	460.42	522.42	565.73	631.11	0	0	0	0	0	0	0
	0	87.774	103.51	151.04	224.77	280.33	345.29	384.9	444.26	492	515.66	593.51	633.22	0	0	0	0	0	0	0
	0	87.986	118.19	196.25	228.68	273.57	342.75	389.65	436.55	479.12	548.3	552.31	623.29	0	0	0	0	0	0	0
	0	61.791	146.29	171.22	235.54	272.2	318.35	362.5	409.09	467.18	514.08	590.97	641.99	0	0	0	0	0	0	0
	0	89.676	126.64	150.41	224.56	256.14	331.98	370.22	409.51	485.56	515.24	560.34	647.59	0	0	0	0	0	0	0
	0	92.633	130.34	184.63	211.36	263.01	341.91	385.64	422.61	485.14	507.53	565.62	605.76	0	0	0	0	0	0	0
	0	74.36	129.71	163.19	209.67	271.35	337.26	362.93	419.12	453.03	538.9	578.83	639.56	0	0	0	0	0	0	0
	0	78.585	112.49	162.13	239.35	297.44	347.51	354.9	447.53	472.14	501.19	584.42	627.84	0	0	0	0	0	0	0
	0	72.564	139.64	189.17	206.39	288.67	331.45	383.95	400.85	487.25	502.25	569.64	628.26	0	0	0	0	0	0	0
	0	78.691	121.15	182.1	210.83	274.73	302.09	352.26	406.02	450.28	505.94	586.54	638.19	0	0	0	0	0	0	0
	0	81.965	141.54	192.03	217.9	269.13	337.26	398.95	411.41	495.06	511.75	567.52	614.21	0	0	0	0	0	0	0
	0	90.943	130.87	191.29	232.16	268.39	349.41	368.74	436.34	477.85	509.01	560.45	632.27	0	0	0	0	0	0	0
	0	99.076	140.9	194.46	213.57	293.32	333.14	396.73	430.53	490.42	548.93	579.46	634.6	0	0	0	0	0	0	0
	0	94.218	114.92	164.99	242.3	278.85	341.49	373.7	420.6	451.86	513.55	578.09	633.43	0	0	0	0	0	0	0
	0	94.218	136.26	172.59	215.79	251.28	302.09	393.77	407.29	496.01	508.27	585.59	612.52	0	0	0	0	0	0	0
	0	92.105	148.51	150.83	229.63	255.61	307.79	350.57	416.48	456.93	537.53	557.17	600.79	0	0	0	0	0	0	0
	0	83.338	128.86	190.65	201.74	270.93	317.72	363.67	436.55	451.76	527.81	598.15	649.28	0	0	0	0	0	0	0
	0	57.143	128.23	196.67	200.16	265.54	323.11	391.55	443.52	456.83	527.28	560.97	621.29	0	0	0	0	0	0	0
	0	98.337	144.92	171.43	207.76	292.48	320.25	373.07	423.03	480.91	510.8	558.76	622.24	0	0	0	0	0	0	0
	0	87.458	117.45	163.61	230.05	255.61	319.3	391.02	422.61	478.8	541.43	593.4	628.57	0	0	0	0	0	0	0
	0	61.896	143.76	182.31	207.13	274.84	317.09	359.44	422.5	494.85	513.44	587.27	605.65	0	0	0	0	0	0	0
	0	78.902	149.99	190.76	217.59	296.28	311.07	368.95	421.34	475.52	524.32	581.47	621.18	0	0	0	0	0	0	0
	0	75.522	148.4	194.35	209.77	288.25	325.11	368.84	420.92	458.1	532.35	590.44	610.3	0	0	0	0	0	0	0
	0	96.119	105.1	153.26	242.83	298.5	332.51	356.27	416.16	474.57	514.29	563.09	604.91	0	0	0	0	0	0	0
	0	98.971	141.43	174.49	225.3	286.24	339.27	359.97	409.3	470.67	526.22	556.22	611.99	0	0	0	0	0	0	0
	0	82.81	103.3	157.28	216	264.59	304.31	394.3	403.7	455.67	537.95	553.16	631.11	0	0	0	0	0	0	0
	0	94.534	147.24	187.48	221.39	256.88	307.37	382.57	439.4	462.32	547.67	590.44	602.91	0	0	0	0	0	0	0
	0	60.523	145.02	194.77	202.17	265.01	305.78	371.38	425.67	486.83	541.54	568.9	618.01	0	0	0	0	0	0	0
	0	80.275	126.01	188.54	236.28	271.77	324.69	368	426.41	495.91	528.23	552.42	641.14	0	0	0	0	0	0	0
	0	92.211	133.19	167.2	224.98	268.71	346.03	354.37	435.39	460.1	500.45	599.63	610.83	0	0	0	0	0	0	0
	0	75.416	110.38	194.03	225.62	265.86	316.77	350.89	402.54	485.35	547.24	552.42	611.57	0	0	0	0	0	0	0
	0	81.226	115.98	188.33	225.93	269.03	319.62	378.98	444.26	484.5	521.37	577.24	607.34	0	0	0	0	0	0	0
	0	90.521	127.81	177.24	233.01	255.3	327.44	384.37	412.99	460.74	517.88	592.03	607.55	0	0	0	0	0	0	0
	0	86.824	148.51	194.24	235.44	262.16	340.32	368.21	403.06	478.16	530.55	589.6	608.29	0	0	0	0	0	0	0
	0	56.509	138.79	196.67	227.73	292.16	348.46	383.84	428.31	478.38	522.63	592.56	607.98	0	0	0	0	0	0	0
	0	96.964	147.56	196.88	211.36	257.51	323.21	358.49	411.83	451.02	535.52	565.52	622.98	0	0	0	0	0	0	0
	0	52.496	104.78	192.45	209.56	262.8	312.44	354.69	418.7	488.2	525.48	584.74	644.74	0	0	0	0	0	0	0
	0	99.921	135.83	161.92	216.74	272.41	338.42	374.12	412.47	497.92	533.72	577.35	616.74	0	0	0	0	0	0	0
	0	56.721	117.35	167.73	212.94	276.1	305.47	395.88	430	473.73	537.84	555.06	625.62	0	0	0	0	0	0	0
	0	89.781	110.69	177.45	218.43	269.87	324.69	368.74	410.14	467.81	511.96	588.97	637.76	0	0	0	0	0	0	0
	0	60.629	135.94	187.8	222.87	259.42	348.25	383	411.3	478.06	519.36	553.48	649.07	0	0	0	0	0	0	0
	0	78.268	140.59	181.68	205.86	255.51	301.88	399.9	445	468.55	504.78	591.29	640.09	0	0	0	0	0	0	0
	0	86.507	101.51	174.07	216.43	255.3	342.54	364.19	428.1	476.37	521.37	580.94	645.47	0	0	0	0	0	0	0
	0	83.761	117.56	181.89	236.39	282.86	321.52	365.15	419.96	498.13	500.24	598.68	647.69	0	0	0	0	0	0	0
	0	61.474	128.02	169.63	234.49	272.3	325.64	390.81	436.34	466.44	536.15	594.35	0	0	0	0	0	0	0	0
	0	89.148	138.37	191.29	218.22	277.27	318.25	365.57	406.55	468.45	504.15	595.09	0	0	0	0	0	0	0	0
	0	78.479	128.55	169.11	231.95	295.33	341.49	361.98	412.78	455.56	507.63	573.33	0	0	0	0	0	0	0	0
	0	54.714	110.69	181.25	237.44	283.29	308	366.31	441.09	494.64	500.35	558.65	0	0	0	0	0	0	0	0
	0	91.577	132.56	157.17	219.28	285.72	325.54	389.33	425.67	460.95	502.67	581.68	0	0	0	0	0	0	0	0
	0	96.436	117.35	171.11	224.45	272.51	308.64	398.31	420.92	457.46	507.85	597.2	0	0	0	0	0	0	0	0
	0	70.135	108.79	183.05	223.5	263.75	331.13	374.55	400.42	490.73	503.3	566.68	0	0	0	0	0	0	0	0
	0	83.021	131.93	150.3	207.45	261.84	304.83	397.78	412.57	482.18	529.39	560.13	0	0	0	0	0	0	0	0
	0	79.536	149.67	179.67	242.94	277.69	349.41	374.97	427.15	467.29	531.93	572.91	0	0	0	0	0	0	0	0
	0	52.179	132.66	150.52	233.22	267.23	302.93	378.56	400.95	465.28	503.94	568.05	0	0	0	0	0	0	0	0
	0	87.774	121.15	175.65	242.09	261.74	311.17	358.7	407.61	468.13	520.31	559.92	0	0	0	0	0	0	0	0
	0	92.422	113.02	169.53	221.39	256.25	309.59	397.36	429.15	496.01	511.75	586.64	0	0	0	0	0	0	0	0
	0	73.726	140.9	178.93	245.79	292.05	300.71	354.69	414.68	480.17	500.87	554.95	0	0	0	0	0	0	0	0
	0	61.157	114.92	151.47	209.45	266.49	320.99	392.82	438.03	489.36	547.67	596.57	0	0	0	0	0	0	0	0
	0	71.403	146.19	194.77	211.88	260.89	325.11	376.98	425.14	463.8	510.27	580.94	0	0	0	0	0	0	0	0
	0	87.774	130.02	196.36	223.61	294.27	314.55	383.31	426.51	472.78	502.88	586.54	0	0	0	0	0	0	0	0
	0	55.876	137.21	189.28	232.27	272.83	313.5	391.24	410.25	477.53	523.48	559.07	0	0	0	0	0	0	0	0
	0	71.931	126.12	179.56	226.14	253.82	349.41	390.07	432.53	475.74	534.15	560.66	0	0	0	0	0	0	0	0
	0	94.851	141.01	163.93	208.82	265.12	347.08	373.07	446.05	488.41	512.39	562.35	0	0	0	0	0	0	0	0
	0	65.804	105.84	194.88	204.38	265.65	309.16	380.25	445.1	453.03	549.67	578.83	0	0	0	0	0	0	0	0
	0	99.604	146.71	186.96	241.04	273.04	343.92	379.72	411.62	498.34	505.42	571.22	0	0	0	0	0	0	0	0
	0	81.543	127.81	166.89	208.93	255.93	303.88	387.96	425.14	454.82	515.66	558.86	0	0	0	0	0	0	0	0
	0	64.959	109.53	184.74	228.89	275.68	339.06	384.48	407.18	498.87	508.48	571.11	0	0	0	0	0	0	0	0
	0	84.5	145.23	184	220.23	259.84	312.44	398.52	425.46	499.61	513.87	594.03	0	0	0	0	0	0	0	0
	0	67.811	141.33	192.98	215.26	251.39	328.39	390.07	402.64	489.47	509.96	560.02	0	0	0	0	0	0	0	0
	0	69.184	135.73	160.02	237.97	262.9	336.31	380.67	408.77	451.97	512.49	565.94	0	0	0	0	0	0	0	0
	0	64.22	140.27	166.47	226.99	258.46	319.83	381.2	445.42	488.41	512.81	584.42	0	0	0	0	0	0	0	0
	0	52.812	144.92	178.4	213.36	289.31	335.46	392.29	421.76	465.6	507	578.09	0	0	0	0	0	0	0	0
	0	81.12	109.32	185.58	202.17	270.82	336.73	373.07	448.69	460.21	515.56	582.31	0	0	0	0	0	0	0	0
	0	83.021	147.77	188.44	219.28	261.32	336.52	359.02	429.15	455.56	543.23	560.45	0	0	0	0	0	0	0	0
	0	86.084	117.03	174.39	207.45	252.87	304.83	354.9	415	494.64	535.2	566.15	0	0	0	0	0	0	0	0
	0	94.006	136.78	179.03	223.93	252.66	317.83	388.81	441.62	470.77	504.68	594.03	0	0	0	0	0	0	0	0
	0	88.302	103.83	159.18	228.36	270.82	336.52	377.08	424.3	495.49	537.84	565.52	0	0	0	0	0	0	0	0
	0	95.591	125.06	185.9	235.02	256.46	344.44	351.94	400.85	483.13	540.8	564.88	0	0	0	0	0	0	0	0
	0	88.619	144.18	198.89	210.72	267.44	337.05	387.75	406.34	452.6	523.27	585.69	0	0	0	0	0	0	0	0
	0	96.752	148.72	179.14	228.89	275.47	328.92	395.35	403.91	466.33	545.02	577.98	0	0	0	0	0	0	0	0
	0	73.621	139.11	156.43	230.9	279.06	338.32	364.09	400.32	451.65	508.48	589.49	0	0	0	0	0	0	0	0
	0	89.464	116.08	189.7	237.13	289.62	342.65	377.93	439.72	461.48	502.46	563.83	0	0	0	0	0	0	0	0
	0	53.552	145.45	194.14	234.59	281.7	321.73	394.93	412.57	477.53	543.02	567.31	0	0	0	0	0	0	0	0
	0	62.213	112.81	195.93	230.69	284.76	310.12	381.94	448.59	454.29	519.36	563.62	0	0	0	0	0	0	0	0
	0	60.946	130.45	157.8	237.44	287.3	328.07	353.74	415.11	458.94	544.39	597.73	0	0	0	0	0	0	0	0
	0	84.817	142.49	151.47	211.99	258.57	314.87	387.43	425.35	491.47	510.17	556.43	0	0	0	0	0	0	0	0
	0	50.594	149.56	182.1	240.4	276	341.8	368.1	438.77	462.43	519.04	568.05	0	0	0	0	0	0	0	0
	0	91.049	124.74	163.51	241.88	250.86	303.99	394.83	444.68	469.82	515.24	592.56	0	0	0	0	0	0	0	0
	0	91.999	107.1	184.53	236.81	280.01	342.44	370.53	406.97	470.14	508.69	596.25	0	0	0	0	0	0	0	0
	0	97.175	136.68	187.38	232.59	274.31	304.09	367.57	417.64	472.99	512.07	563.51	0	0	0	0	0	0	0	0
	0	84.289	116.5	158.12	222.97	271.67	326.38	396.73	400.11	452.07	521.15	567.63	0	0	0	0	0	0	0	0
	0	64.642	127.17	181.89	219.49	289.41	345.61	361.24	409.51	484.4	535.62	582.63	0	0	0	0	0	0	0	0
	0	89.57	108.9	189.91	204.91	275.15	300.29	374.23	404.54	476.26	529.6	588.75	0	0	0	0	0	0	0	0
	0	89.253	105.52	159.49	234.7	255.08	344.13	352.89	434.33	468.87	504.89	592.66	0	0	0	0	0	0	0	0
	0	93.689	123.69	165.62	238.61	273.99	334.41	390.18	427.68	464.22	533.2	579.99	0	0	0	0	0	0	0	0
	0	66.016	118.3	159.49	200.37	277.48	342.65	351.94	444.89	481.23	537.1	562.88	0	0	0	0	0	0	0	0
	0	74.466	144.92	176.29	247.37	268.82	328.28	390.71	413.42	464.75	544.5	553.9	0	0	0	0	0	0	0	0
	0	80.592	111.54	167.31	244.63	251.49	312.33	354.27	428.73	482.5	539.32	577.77	0	0	0	0	0	0	0	0
	0	63.269	148.4	186.32	200.79	254.24	316.03	351.94	439.29	496.12	527.91	557.7	0	0	0	0	0	0	0	0
	0	74.782	145.55	199.42	239.66	252.87	320.99	395.88	404.33	473.52	503.94	550.62	0	0	0	0	0	0	0	0
	0	75.522	148.4	179.67	207.34	266.49	331.77	380.46	434.33	458.83	503.3	561.5	0	0	0	0	0	0	0	0
	0	83.866	114.29	185.16	235.44	250.33	334.41	353.32	402.11	475.31	549.78	580.62	0	0	0	0	0	0	0	0
	0	66.227	142.17	154	239.45	253.29	334.3	399.47	434.12	488.73	522.63	565.09	0	0	0	0	0	0	0	0
	0	89.57	138.26	181.89	233.54	251.28	301.35	372.75	430.95	459.15	549.04	574.39	0	0	0	0	0	0	0	0
	0	86.401	144.5	169.95	211.88	267.44	319.41	375.6	427.99	481.65	535.1	562.03	0	0	0	0	0	0	0	0
	0	82.388	124.74	190.44	226.78	254.77	308.53	387.01	446.27	494.22	530.13	581.68	0	0	0	0	0	0	0	0
	0	87.669	131.5	165.83	233.54	252.23	349.72	361.77	447.32	480.81	508.69	583.26	0	0	0	0	0	0	0	0
	0	84.606	106.58	175.55	244.84	278.11	313.92	359.34	424.93	454.19	536.36	589.81	0	0	0	0	0	0	0	0
	0	78.796	117.67	198.05	242.3	261.53	308.21	380.25	417.85	476.58	515.66	566.15	0	0	0	0	0	0	0	0
	0	83.021	132.24	163.93	222.76	284.24	335.04	370.74	416.48	469.4	513.87	595.51	0	0	0	0	0	0	0	0
	0	80.909	105.1	167.31	230.69	270.51	336.84	387.22	415.32	489.68	503.09	562.03	0	0	0	0	0	0	0	0
	0	64.431	148.61	163.51	233.64	259.42	341.17	398.63	424.82	477.43	543.55	595.09	0	0	0	0	0	0	0	0
	0	64.537	133.83	194.67	226.88	263.43	340.75	381.73	401.27	467.07	543.02	594.56	0	0	0	0	0	0	0	0
	0	77.212	106.58	157.28	218.43	272.72	347.3	376.02	405.6	476.79	500.66	573.65	0	0	0	0	0	0	0	0
	0	59.044	143.23	157.8	238.92	274.62	337.89	374.55	413.73	497.07	531.82	588.54	0	0	0	0	0	0	0	0
	0	84.5	146.82	154.21	214.74	298.92	310.85	360.08	449.54	486.3	506.89	593.82	0	0	0	0	0	0	0	0
	0	86.507	133.72	158.12	214.84	274.2	308.74	351.94	436.44	492	525.91	581.25	0	0	0	0	0	0	0	0
	0	97.809	115.34	163.61	210.83	268.08	316.35	373.81	412.25	490.94	530.03	579.04	0	0	0	0	0	0	0	0
	0	82.493	134.99	192.24	234.49	273.99	340.96	398.95	430.32	450.07	511.86	556.33	0	0	0	0	0	0	0	0
	0	98.654	130.45	159.92	208.29	273.15	325.75	392.61	427.15	452.5	529.29	575.66	0	0	0	0	0	0	0	0
	0	57.883	146.29	168.26	231.53	252.44	322.26	353.63	413.73	471.72	546.61	556.64	0	0	0	0	0	0	0	0
	0	54.714	139.32	159.07	220.97	265.75	320.89	355.85	428.52	451.44	508.48	594.56	0	0	0	0	0	0	0	0
	0	73.832	132.24	178.51	238.18	250.12	310.96	390.81	437.29	465.81	515.03	579.04	0	0	0	0	0	0	0	0
	0	50.594	103.09	170.9	207.66	261.42	340.96	382.89	431.16	496.01	505.73	594.25	0	0	0	0	0	0	0	0
	0	93.901	139.64	168.47	208.29	287.83	349.72	382.79	431.48	453.76	547.35	569.11	0	0	0	0	0	0	0	0
	0	96.858	115.55	165.41	227.94	286.56	305.36	379.19	446.37	456.72	513.34	571.01	0	0	0	0	0	0	0	0
	0	51.017	127.59	174.07	211.04	275.89	314.02	364.09	448.17	470.98	538.37	571.85	0	0	0	0	0	0	0	0
	0	76.895	139.43	169.11	214.21	253.71	335.46	373.91	402.43	492.63	521.05	556.75	0	0	0	0	0	0	0	0
	0	82.388	141.85	181.99	244.63	266.18	333.14	382.05	411.2	491.05	510.8	592.77	0	0	0	0	0	0	0	0
	0	92.95	127.59	168.47	226.04	256.14	333.35	371.48	409.61	493.27	527.81	562.45	0	0	0	0	0	0	0	0
	0	97.809	128.23	182.94	202.38	269.98	339.69	358.17	432.75	455.88	535.84	552.21	0	0	0	0	0	0	0	0
	0	98.02	123.05	187.38	220.76	288.25	343.7	395.78	419.12	482.81	515.45	567.73	0	0	0	0	0	0	0	0
	0	72.248	129.28	157.49	201	268.29	309.27	367.47	411.09	493.59	510.8	572.91	0	0	0	0	0	0	0	0
	0	80.803	117.35	172.06	235.33	250.75	324.16	393.45	421.02	479.64	539.85	599.74	0	0	0	0	0	0	0	0
	0	72.564	147.77	182.2	237.02	277.58	324.27	385.53	433.17	458.1	501.51	557.28	0	0	0	0	0	0	0	0
	0	68.551	100.45	198.79	202.06	253.5	322.26	375.6	416.9	474.78	538.48	572.59	0	0	0	0	0	0	0	0
	0	94.851	136.26	175.65	238.92	278.22	309.9	391.24	431.06	455.88	531.29	581.47	0	0	0	0	0	0	0	0
	0	51.334	134.35	183.89	234.49	278	333.77	373.81	439.4	468.45	511.86	589.18	0	0	0	0	0	0	0	0
	0	75.311	126.33	169.11	238.92	283.92	311.7	396.62	406.66	454.82	502.56	577.24	0	0	0	0	0	0	0	0
	0	60.946	106.58	163.3	206.07	256.88	340.11	388.59	449.75	483.13	502.14	552.1	0	0	0	0	0	0	0	0
	0	59.467	141.96	166.78	209.77	282.44	334.09	367.57	407.18	491.58	526.96	585.06	0	0	0	0	0	0	0	0
	0	76.367	111.96	188.86	225.4	267.34	301.98	379.62	418.27	472.04	518.2	580.2	0	0	0	0	0	0	0	0
	0	99.816	136.57	161.82	232.38	250.86	318.67	361.45	437.08	486.61	541.64	562.77	0	0	0	0	0	0	0	0
	0	77.74	144.39	177.77	206.29	253.39	347.72	392.61	423.98	488.94	510.27	555.8	0	0	0	0	0	0	0	0
	0	95.168	140.9	199	229.84	250.97	301.14	362.4	443.1	468.76	503.51	583.26	0	0	0	0	0	0	0	0
	0	95.591	141.96	175.55	223.19	280.33	310.22	358.6	411.41	450.28	541.54	566.68	0	0	0	0	0	0	0	0
	0	59.256	146.82	176.39	219.81	268.18	322.37	388.28	444.26	463.59	517.14	553.48	0	0	0	0	0	0	0	0
	0	79.536	146.5	178.51	216.95	267.87	313.18	353.1	417.43	463.59	546.93	570.38	0	0	0	0	0	0	0	0
	0	88.302	132.45	170.27	238.61	288.99	312.54	364.72	418.17	454.72	501.82	598.47	0	0	0	0	0	0	0	0
	0	82.282	131.93	174.7	220.54	274.94	347.72	369.9	439.61	483.45	500.45	590.34	0	0	0	0	0	0	0	0
	0	52.918	145.23	194.24	228.89	270.19	325.75	383.42	419.65	488.73	502.14	551.57	0	0	0	0	0	0	0	0
	0	87.563	128.02	185.16	210.51	283.6	334.2	361.87	429.47	480.38	543.55	578.51	0	0	0	0	0	0	0	0
	0	61.263	108.69	192.03	242.51	262.69	322.05	360.92	438.56	467.39	505.1	597.41	0	0	0	0	0	0	0	0
	0	89.993	129.39	192.03	229.73	273.78	332.82	393.24	410.14	452.92	514.29	575.55	0	0	0	0	0	0	0	0
	0	87.246	120.94	163.82	206.92	277.48	319.83	388.81	430.63	460.74	510.7	555.59	0	0	0	0	0	0	0	0
	0	57.354	122.74	182.2	246	298.18	336.52	354.37	422.29	451.44	525.8	572.17	0	0	0	0	0	0	0	0
	0	53.235	128.33	154.42	239.24	252.66	300.19	390.18	406.76	450.81	545.55	571.64	0	0	0	0	0	0	0	0
	0	71.086	145.34	192.45	229.52	274.1	316.03	353.84	433.38	452.6	509.43	552.52	0	0	0	0	0	0	0	0
	0	95.274	123.9	158.65	240.61	280.96	332.61	389.76	430.95	498.66	545.87	562.98	0	0	0	0	0	0	0	0
	0	78.585	148.09	198.68	210.72	272.2	314.66	361.34	420.7	465.28	524.11	577.03	0	0	0	0	0	0	0	0
	0	52.601	147.98	155.8	206.81	278.53	329.13	387.64	439.61	482.39	526.75	597.52	0	0	0	0	0	0	0	0
	0	97.175	146.29	162.66	228.89	293.21	309.06	360.81	425.35	455.88	511.33	573.02	0	0	0	0	0	0	0	0
	0	78.163	112.17	177.66	204.38	272.83	347.82	374.76	419.75	454.29	522.95	592.87	0	0	0	0	0	0	0	0
	0	93.161	132.45	190.23	248.01	263.01	340.01	388.07	408.24	479.22	535.94	588.12	0	0	0	0	0	0	0	0
	0	90.204	131.61	157.28	204.17	251.18	340.11	392.4	432.64	485.98	500.03	585.8	0	0	0	0	0	0	0	0
	0	99.604	134.99	188.01	224.35	256.35	333.99	369.05	445	458.52	506.37	580.3	0	0	0	0	0	0	0	0
	0	61.685	131.82	187.06	213.78	274.31	312.44	388.17	408.87	494.01	521.26	574.18	0	0	0	0	0	0	0	0
	0	83.021	145.97	185.27	204.38	275.58	332.51	369.69	417.85	467.6	502.56	565.2	0	0	0	0	0	0	0	0
	0	53.235	144.71	162.87	214	269.66	309.48	397.04	448.17	463.9	536.26	570.48	0	0	0	0	0	0	0	0
	0	74.571	140.9	174.07	222.55	267.76	309.48	379.72	423.13	460	525.7	595.41	0	0	0	0	0	0	0	0
	0	98.231	147.24	169.42	249.7	268.08	346.24	352.58	448.91	495.59	529.29	592.24	0	0	0	0	0	0	0	0
	0	70.346	107.42	178.4	248.75	265.01	319.41	396.41	447.96	479.43	515.98	581.89	0	0	0	0	0	0	0	0
	0	50.489	121.36	160.55	237.13	271.77	326.91	369.16	402.01	478.59	523.27	551.89	0	0	0	0	0	0	0	0
	0	52.179	149.46	163.61	213.15	285.29	335.78	376.55	407.82	457.25	534.04	560.76	0	0	0	0	0	0	0	0
	0	65.699	142.81	157.38	229.52	254.34	328.39	350.57	411.83	456.72	504.99	566.78	0	0	0	0	0	0	0	0
	0	95.802	144.5	193.4	203.65	255.72	342.96	374.33	423.87	483.97	534.15	565.09	0	0	0	0	0	0	0	0
	0	78.585	136.68	183.58	221.28	272.94	329.76	396.52	418.91	477.95	522.1	584.11	0	0	0	0	0	0	0	0
	0	70.241	113.44	194.46	230.47	259.73	335.25	391.24	410.25	468.34	545.13	593.72	0	0	0	0	0	0	0	0
	0	67.811	144.81	194.35	208.82	267.76	307.05	353.63	412.47	464.54	504.99	561.5	0	0	0	0	0	0	0	0
	0	99.71	108.27	181.68	241.78	266.81	318.14	371.8	413.52	469.71	508.06	567.21	0	0	0	0	0	0	0	0
	0	56.087	135.31	169.21	213.15	269.87	344.65	388.81	415.32	499.18	518.72	572.7	0	0	0	0	0	0	0	0
	0	87.352	129.28	194.46	219.59	271.35	342.23	357.75	408.13	456.72	508.27	553.79	0	0	0	0	0	0	0	0
	0	99.921	118.19	157.38	232.69	265.65	315.61	385.64	402.75	488.52	525.06	553.79	0	0	0	0	0	0	0	0
	0	74.782	126.01	177.03	225.51	263.96	348.88	393.45	437.5	468.24	509.01	571.54	0	0	0	0	0	0	0	0
	0	96.013	144.07	183.58	212.83	295.33	346.66	353.84	447.11	463.48	513.65	596.68	0	0	0	0	0	0	0	0
	0	50.066	139.21	175.44	202.17	289.94	338.63	385.64	418.91	470.35	504.46	585.06	0	0	0	0	0	0	0	0
	0	98.126	129.92	192.13	232.59	276.42	317.09	356.91	430.21	477.74	516.51	565.41	0	0	0	0	0	0	0	0
	0	70.135	147.03	168.89	227.83	259.73	347.3	369.37	445.84	483.45	529.6	555.38	0	0	0	0	0	0	0	0
	0	98.337	147.24	183.05	216.43	285.5	322.58	395.25	447	491.05	502.99	580.62	0	0	0	0	0	0	0	0
	0	78.268	122.95	186.64	214.21	288.78	338.42	398.42	433.27	466.23	500.03	575.23	0	0	0	0	0	0	0	0
	0	64.114	145.13	174.7	218.75	271.25	338	352.68	405.39	468.13	531.72	579.56	0	0	0	0	0	0	0	0
	0	72.776	122.1	162.87	249.38	253.18	315.61	355.01	417.64	490.63	548.19	598.05	0	0	0	0	0	0	0	0
	0	69.607	148.72	183.58	201.53	270.93	316.03	376.02	432.22	480.17	523.05	586.43	0	0	0	0	0	0	0	0
	0	53.552	126.22	174.91	228.04	287.19	348.14	355.11	400.32	499.08	506.37	550.73	0	0	0	0	0	0	0	0
	0	57.777	132.88	179.46	201.43	253.29	348.77	386.17	429.05	479.75	509.96	557.49	0	0	0	0	0	0	0	0
	0	51.439	106.15	180.72	212.73	261.74	344.44	384.58	444.05	489.57	518.94	571.01	0	0	0	0	0	0	0	0
	0	85.028	142.81	191.18	233.75	269.03	311.49	381.73	449.01	477.53	520.73	562.35	0	0	0	0	0	0	0	0
	0	98.337	100.34	193.29	201.64	263.75	310.43	392.82	433.7	471.3	535.84	592.56	0	0	0	0	0	0	0	0
	0	75.099	145.34	156.85	220.76	277.58	349.94	396.73	443.62	467.92	531.4	565.73	0	0	0	0	0	0	0	0
	0	57.143	149.46	169.74	233.85	264.59	335.36	358.39	427.36	485.66	528.34	559.6	0	0	0	0	0	0	0	0
	0	62.213	146.5	180.62	218.96	299.45	320.36	396.41	449.75	483.45	537.53	552.52	0	0	0	0	0	0	0	0
	0	90.098	129.5	155.06	208.61	253.5	314.87	396.41	414.68	487.99	522.1	579.35	0	0	0	0	0	0	0	0
	0	53.129	143.54	150.83	248.96	266.28	303.46	379.62	411.09	452.81	529.08	582.31	0	0	0	0	0	0	0	0
	0	98.759	147.66	179.46	218.33	280.43	301.35	397.36	410.88	472.14	525.91	563.72	0	0	0	0	0	0	0	0
	0	69.184	146.71	199.53	224.98	274.31	342.54	380.14	448.48	458.1	518.62	591.82	0	0	0	0	0	0	0	0
	0	99.604	145.97	165.41	224.35	269.13	322.68	371.17	414.68	489.47	546.5	598.15	0	0	0	0	0	0	0	0
	0	65.276	148.83	198.68	208.82	254.34	314.02	360.81	442.78	452.18	520.41	580.94	0	0	0	0	0	0	0	0
	0	88.936	143.65	154.42	201.32	262.69	305.05	391.13	437.82	494.64	510.91	577.77	0	0	0	0	0	0	0	0
	0	58.516	134.25	186.22	217.8	280.65	307.9	368	404.44	475.52	508.37	585.8	0	0	0	0	0	0	0	0
	0	98.443	130.87	180.2	225.62	288.57	313.71	392.19	405.92	450.49	543.97	581.99	0	0	0	0	0	0	0	0
	0	91.577	149.67	197.84	228.36	299.34	304.52	359.23	422.08	460.95	548.4	561.4	0	0	0	0	0	0	0	0
	0	99.288	139.53	155.16	241.14	262.06	335.89	360.92	412.47	470.14	514.71	582.84	0	0	0	0	0	0	0	0
	0	62.953	143.86	187.8	220.02	279.06	333.14	352.37	437.29	498.13	527.49	581.99	0	0	0	0	0	0	0	0
	0	51.968	117.56	190.76	220.86	271.03	302.19	372.01	430.95	450.38	532.67	577.35	0	0	0	0	0	0	0	0
	0	50.172	136.36	199.1	223.82	277.69	337.58	395.88	426.2	458.41	503.83	576.08	0	0	0	0	0	0	0	0
	0	56.721	129.71	164.14	218.43	260.68	307.37	396.31	432.22	496.44	510.17	552.63	0	0	0	0	0	0	0	0
	0	85.662	124.11	169.11	213.68	291.84	305.68	375.81	401.16	451.65	516.93	572.07	0	0	0	0	0	0	0	0
	0	57.671	111.75	167.52	216.74	253.61	323.85	362.29	448.69	495.7	526.12	577.13	0	0	0	0	0	0	0	0
	0	70.874	116.4	162.77	248.64	259.73	344.97	374.55	422.71	492.42	535.31	581.68	0	0	0	0	0	0	0	0
	0	52.812	130.24	184.21	203.22	253.18	346.77	359.55	441.41	466.65	508.06	563.93	0	0	0	0	0	0	0	0
	0	81.014	124.85	198.79	210.93	268.92	303.04	398.31	448.17	469.4	530.03	551.15	0	0	0	0	0	0	0	0
	0	85.873	140.48	175.34	249.59	276.42	305.05	359.23	419.33	461.9	513.97	570.38	0	0	0	0	0	0	0	0
	0	91.049	134.99	165.09	224.45	295.01	302.93	392.82	401.27	454.93	503.09	567.1	0	0	0	0	0	0	0	0
	0	90.204	119.14	193.19	205.65	272.2	346.66	384.48	447.85	471.51	527.7	591.08	0	0	0	0	0	0	0	0
	0	58.199	117.45	195.83	223.4	280.33	344.44	397.15	439.08	474.68	528.86	586.43	0	0	0	0	0	0	0	0
	0	88.619	142.81	178.93	205.34	270.72	337.89	351.1	406.13	457.57	545.87	550.2	0	0	0	0	0	0	0	0
	0	98.126	146.61	157.06	247.9	285.4	328.6	359.55	433.06	473.2	513.02	557.38	0	0	0	0	0	0	0	0
	0	73.304	144.28	183.05	204.6	254.77	325.01	368.63	440.77	486.19	515.03	597.31	0	0	0	0	0	0	0	0
	0	74.994	140.69	183.05	206.81	273.46	305.26	385.53	410.78	477.53	510.27	584.21	0	0	0	0	0	0	0	0
	0	85.979	110.27	169.32	243.25	290.36	339.69	364.3	443.2	487.14	519.89	595.09	0	0	0	0	0	0	0	0
	0	81.754	118.72	196.04	209.03	278.64	301.77	397.57	438.87	478.69	543.44	562.88	0	0	0	0	0	0	0	0
	0	60.734	107.95	162.87	245.37	277.48	339.16	391.66	438.98	479.75	508.58	576.08	0	0	0	0	0	0	0	0
	0	80.909	124.11	181.78	207.24	276.84	302.19	390.92	428.94	460.1	540.48	558.86	0	0	0	0	0	0	0	0
	0	61.579	113.76	156.01	221.18	275.05	344.34	399.47	402.11	460.74	505.31	550.2	0	0	0	0	0	0	0	0
	0	62.636	131.08	167.84	248.11	262.9	302.93	399.37	433.27	459.26	501.51	565.09	0	0	0	0	0	0	0	0
	0	83.233	136.68	175.02	226.46	274.94	312.54	381.41	449.75	474.26	519.36	553.16	0	0	0	0	0	0	0	0
	0	62.319	116.72	173.65	241.78	275.36	336.1	372.12	407.71	460.21	509.85	558.33	0	0	0	0	0	0	0	0
	0	86.507	147.24	173.96	244.52	264.06	336.84	380.78	432.85	493.37	501.19	595.62	0	0	0	0	0	0	0	0
	0	77.318	133.62	168.68	243.04	260.47	301.56	376.02	439.82	493.37	505.52	575.55	0	0	0	0	0	0	0	0
	0	93.795	114.29	160.02	209.35	255.93	315.5	356.7	425.14	475.42	510.17	597.31	0	0	0	0	0	0	0	0
	0	95.908	133.19	159.49	234.06	271.98	345.29	362.93	444.68	493.16	504.99	553.9	0	0	0	0	0	0	0	0
	0	86.401	120.73	199.42	248.96	287.72	321.42	381.73	442.67	451.12	520.94	595.3	0	0	0	0	0	0	0	0
	0	56.193	134.25	171.11	214.52	288.57	333.88	373.91	430.53	487.35	504.89	599.63	0	0	0	0	0	0	0	0
	0	89.464	141.01	178.51	213.68	263.43	327.12	350.25	434.12	475.74	508.37	564.88	0	0	0	0	0	0	0	0
	0	85.662	134.35	163.4	219.7	276.42	331.13	388.81	442.67	483.13	520.1	556.01	0	0	0	0	0	0	0	0
	0	97.175	134.46	176.5	201.53	283.6	337.89	386.59	436.87	462.21	545.13	564.46	0	0	0	0	0	0	0	0
	0	96.119	131.08	188.75	210.41	250.97	325.85	363.35	412.89	459.05	524.53	591.39	0	0	0	0	0	0	0	0
	0	95.802	145.02	160.76	205.44	291.84	349.62	395.46	425.25	479.96	512.6	573.97	0	0	0	0	0	0	0	0
	0	99.288	138.26	177.87	237.34	259.2	349.51	377.71	447.64	471.3	512.81	568.37	0	0	0	0	0	0	0	0
	0	60.629	136.89	174.28	221.92	251.28	302.3	371.17	417.22	455.03	500.98	578.61	0	0	0	0	0	0	0	0
	0	77.846	141.12	191.08	240.51	298.5	341.06	399.16	409.51	469.5	526.43	575.02	0	0	0	0	0	0	0	0
	0	73.198	138.69	164.14	206.5	268.5	318.35	367.26	432.75	451.02	501.51	579.88	0	0	0	0	0	0	0	0
	0	88.619	139.11	159.92	203.33	289.1	336.42	385.21	405.6	491.58	527.07	552.31	0	0	0	0	0	0	0	0
	0	83.338	127.28	195.83	222.55	250.33	316.56	399.05	444.15	463.06	504.15	578.3	0	0	0	0	0	0	0	0
	0	60.523	148.3	166.68	220.76	267.34	321.31	356.59	408.77	487.88	512.39	583.26	0	0	0	0	0	0	0	0
	0	91.788	133.93	164.78	226.35	258.89	344.65	387.33	441.72	494.75	508.27	582.84	0	0	0	0	0	0	0	0
	0	91.788	113.55	170.48	208.72	263.85	323.53	365.67	405.39	462.95	526.33	580.83	0	0	0	0	0	0	0	0
	0	97.914	130.66	181.99	228.68	258.36	300.29	361.45	422.92	460	526.22	592.98	0	0	0	0	0	0	0	0
	0	96.858	132.35	194.67	207.98	250.97	348.14	392.4	419.23	498.55	539.64	597.31	0	0	0	0	0	0	0	0
	0	56.509	143.33	188.86	233.85	250.97	333.14	360.5	437.18	479.85	500.66	584.42	0	0	0	0	0	0	0	0
	0	92.528	137.74	160.66	213.15	299.13	328.18	353	402.01	470.35	520.63	566.04	0	0	0	0	0	0	0	0
	0	85.345	139.21	172.17	248.32	294.38	333.88	361.03	409.72	495.7	502.88	590.44	0	0	0	0	0	0	0	0
	0	89.676	104.46	168.16	203.43	277.27	320.57	366.94	442.78	476.9	539.32	565.83	0	0	0	0	0	0	0	0
	0	99.288	129.5	191.6	219.17	257.83	300.08	393.24	401.38	491.16	522.1	561.5	0	0	0	0	0	0	0	0
	0	82.493	148.4	192.66	234.28	250.01	330.5	383.21	405.28	465.07	548.4	594.67	0	0	0	0	0	0	0	0
	0	50.594	148.09	164.56	224.88	282.12	300.93	394.51	429.58	492.53	519.15	590.34	0	0	0	0	0	0	0	0
	0	52.707	119.99	198.36	242.09	252.66	330.5	367.57	400.21	475.1	545.98	565.62	0	0	0	0	0	0	0	0
	0	98.231	144.39	157.7	205.97	256.77	319.83	380.36	441.83	451.65	520.63	596.57	0	0	0	0	0	0	0	0
	0	64.326	123.79	175.02	223.71	267.34	325.64	364.19	433.7	454.5	513.44	566.68	0	0	0	0	0	0	0	0
	0	81.543	116.61	178.72	246.32	257.51	348.67	363.14	438.34	453.24	501.4	581.68	0	0	0	0	0	0	0	0
	0	61.791	125.17	179.77	226.04	294.27	307.9	399.05	431.69	483.13	533.51	565.83	0	0	0	0	0	0	0	0
	0	67.283	115.13	198.47	204.17	295.01	327.01	375.39	411.94	468.34	517.35	566.57	0	0	0	0	0	0	0	0
	0	67.178	138.9	197.41	246.32	250.54	318.35	359.97	441.72	455.88	513.34	597.1	0	0	0	0	0	0	0	0
	0	57.038	144.39	191.92	244.94	293.11	303.78	375.81	414.79	466.55	512.39	586.22	0	0	0	0	0	0	0	0
	0	60.84	144.07	199.53	236.49	279.38	300.82	391.76	419.01	485.66	507.42	582.21	0	0	0	0	0	0	0	0
	0	64.431	123.37	173.22	243.36	262.8	303.25	378.35	400.32	491.16	536.36	570.8	0	0	0	0	0	0	0	0
	0	93.689	133.3	179.56	217.9	262.37	348.25	371.48	406.87	481.65	532.24	571.96	0	0	0	0	0	0	0	0
	0	91.049	125.8	190.23	248.54	250.23	334.41	377.4	424.51	485.03	505.42	597.2	0	0	0	0	0	0	0	0
	0	57.988	138.79	182.31	219.59	262.8	304.09	350.89	406.76	491.05	511.86	597.84	0	0	0	0	0	0	0	0
	0	86.929	106.36	168.26	214.31	282.76	341.49	369.48	405.39	483.45	515.87	566.04	0	0	0	0	0	0	0	0
	0	51.862	116.72	156.85	201.11	274.73	348.56	392.61	417.96	469.61	543.76	554.32	0	0	0	0	0	0	0	0
	0	70.241	145.66	175.44	228.04	274.84	339.9	387.64	427.89	498.76	516.29	584.95	0	0	0	0	0	0	0	0
	0	57.46	148.61	195.19	225.09	293	309.69	399.9	435.49	456.83	514.92	584.95	0	0	0	0	0	0	0	0
	0	74.677	141.85	168.37	241.67	251.07	312.33	363.35	447.22	468.24	527.39	566.04	0	0	0	0	0	0	0	0
	0	77.106	137.63	152.21	247.06	277.37	341.59	392.5	426.94	463.38	545.13	575.13	0	0	0	0	0	0	0	0
	0	65.065	106.36	189.81	240.82	269.77	319.09	362.08	438.77	470.14	526.33	555.59	0	0	0	0	0	0	0	0
	0	67.178	122.84	184.95	244.84	253.61	333.56	364.72	419.86	488.94	514.08	566.57	0	0	0	0	0	0	0	0
	0	70.241	104.78	165.83	208.61	259.52	303.57	350.46	419.01	458.1	540.8	582.52	0	0	0	0	0	0	0	0
	0	59.573	142.17	169.95	243.15	276.95	323	375.29	417.43	471.62	511.23	554.43	0	0	0	0	0	0	0	0
	0	70.663	141.43	157.28	247.06	297.86	344.02	395.99	422.08	488.41	526.43	565.09	0	0	0	0	0	0	0	0
	0	58.305	146.08	180.62	237.44	266.49	317.3	355.32	419.33	452.07	531.5	584.95	0	0	0	0	0	0	0	0
	0	62.002	122	194.35	210.41	262.9	344.13	393.35	447.53	454.93	501.19	565.94	0	0	0	0	0	0	0	0
	0	53.974	116.61	173.12	245.9	286.88	349.72	374.33	436.44	455.98	529.39	577.13	0	0	0	0	0	0	0	0
	0	92.316	146.4	184.53	214.63	260.58	322.68	391.24	405.07	484.5	514.29	575.87	0	0	0	0	0	0	0	0
	0	70.135	142.49	178.61	211.46	265.22	309.59	391.76	435.6	484.19	528.55	597.84	0	0	0	0	0	0	0	0
	0	58.939	147.14	162.56	236.6	265.75	347.93	371.17	427.78	453.76	534.04	593.3	0	0	0	0	0	0	0	0
	0	69.607	138.37	182.41	233.96	279.48	317.19	352.15	440.46	499.92	544.39	598.58	0	0	0	0	0	0	0	0
	0	89.57	145.13	191.29	217.06	283.71	325.85	384.37	428.2	480.17	538.05	557.17	0	0	0	0	0	0	0	0
	0	74.36	131.08	152.73	225.93	254.77	345.18	374.97	436.13	485.24	541.22	564.57	0	0	0	0	0	0	0	0
	0	90.838	122.74	175.97	235.44	257.2	305.26	364.93	400.11	459.89	504.36	578.19	0	0	0	0	0	0	0	0
	0	81.226	123.9	178.82	239.98	276.42	325.11	384.9	411.83	485.24	547.35	554.53	0	0	0	0	0	0	0	0
	0	61.474	140.69	159.49	229.95	258.15	310.22	380.04	447	457.25	522.74	599.21	0	0	0	0	0	0	0	0
	0	96.33	133.09	157.49	232.27	252.02	322.79	354.37	410.46	457.88	518.41	573.12	0	0	0	0	0	0	0	0
	0	92.422	107	168.47	244.52	251.49	326.91	361.98	421.44	462.43	548.62	574.49	0	0	0	0	0	0	0	0
	0	69.396	139.64	192.55	243.89	297.86	339.37	382.26	429.79	473.41	521.37	570.38	0	0	0	0	0	0	0	0
	0	70.874	125.91	162.24	208.72	252.55	304.73	382.36	436.76	497.39	549.46	581.78	0	0	0	0	0	0	0	0
	0	92.633	115.45	174.39	201.64	279.48	315.19	372.33	414.05	483.34	513.34	577.45	0	0	0	0	0	0	0	0
	0	95.908	115.55	170.8	240.51	281.49	325.11	389.86	406.23	451.02	545.87	569.32	0	0	0	0	0	0	0	0
	0	54.714	115.66	192.77	228.47	276.21	311.81	355.85	407.18	487.35	527.07	554	0	0	0	0	0	0	0	0
	0	54.186	135.09	188.01	209.03	263.43	346.77	382.05	401.06	479.01	535.84	555.16	0	0	0	0	0	0	0	0
	0	64.642	126.54	185.58	241.99	265.96	305.68	372.64	401.16	464.12	511.75	566.47	0	0	0	0	0	0	0	0
	0	64.009	123.05	159.6	240.82	258.25	335.25	371.91	446.37	463.38	546.82	550.83	0	0	0	0	0	0	0	0
	0	87.458	135.94	189.6	226.78	263.96	312.44	377.08	412.57	483.97	506.26	577.56	0	0	0	0	0	0	0	0
	0	63.481	148.19	186.22	204.49	267.97	330.39	375.81	427.36	474.36	504.36	556.43	0	0	0	0	0	0	0	0
	0	83.021	122.42	173.54	249.59	273.04	321.31	397.26	428.1	473.62	544.71	553.48	0	0	0	0	0	0	0	0
	0	83.127	114.08	184.1	240.61	299.76	300.71	365.88	435.6	487.35	509.96	589.18	0	0	0	0	0	0	0	0
	0	84.606	144.71	174.91	230.16	254.56	304.52	364.83	432.01	482.28	504.89	580.2	0	0	0	0	0	0	0	0
	0	87.141	137.1	187.59	240.09	272.41	348.35	365.57	407.5	467.39	512.07	575.23	0	0	0	0	0	0	0	0
	0	99.921	120.52	181.46	248.32	270.29	343.18	375.07	429.79	480.81	504.25	562.56	0	0	0	0	0	0	0	0
	0	61.474	125.06	151.68	236.49	271.25	338.42	382.79	420.49	479.96	543.34	563.19	0	0	0	0	0	0	0	0
	0	89.676	138.69	194.46	218.96	296.7	342.01	364.19	404.75	484.08	500.87	567.21	0	0	0	0	0	0	0	0
	0	73.515	106.79	166.99	208.4	257.09	316.03	371.91	425.46	484.61	503.2	594.35	0	0	0	0	0	0	0	0
	0	96.224	147.35	166.68	230.47	250.86	311.28	376.66	416.48	495.8	514.92	599.53	0	0	0	0	0	0	0	0
	0	94.957	115.66	180.94	214.95	267.97	336.94	360.39	447.64	463.48	510.27	586.11	0	0	0	0	0	0	0	0
	0	83.655	119.78	164.04	245.58	256.99	322.26	362.08	416.06	477.85	540.8	566.57	0	0	0	0	0	0	0	0
	0	95.168	114.71	163.82	201.11	257.83	321.63	380.88	409.19	487.14	535.2	557.28	0	0	0	0	0	0	0	0
	0	90.415	108.05	167.63	237.44	271.35	323.85	376.87	404.54	475.84	517.46	558.23	0	0	0	0	0	0	0	0
	0	70.029	135.83	159.71	241.14	292.79	307.16	382.05	406.55	479.12	509.01	550.94	0	0	0	0	0	0	0	0
	0	96.752	136.26	197.52	244.84	259.73	312.54	371.48	445.1	470.03	508.48	597.31	0	0	0	0	0	0	0	0
	0	88.197	147.77	195.83	219.17	263.11	334.51	370.22	446.27	467.18	528.97	551.36	0	0	0	0	0	0	0	0
	0	71.508	122.1	196.04	231.74	277.79	318.56	370.74	415	476.79	538.16	554.43	0	0	0	0	0	0	0	0
	0	53.974	108.79	197.52	201	256.88	315.29	396.41	448.38	485.45	533.2	553.79	0	0	0	0	0	0	0	0
	0	99.604	126.54	175.13	214.63	250.97	344.02	374.65	408.35	473.31	525.27	565.41	0	0	0	0	0	0	0	0
	0	64.431	106.89	186.64	206.92	253.08	304.41	360.6	421.34	465.81	520.41	579.88	0	0	0	0	0	0	0	0
	0	95.062	134.67	178.82	226.78	253.61	338.95	378.35	441.62	487.14	529.39	572.49	0	0	0	0	0	0	0	0
	0	83.127	124.22	199.31	218.54	298.18	333.35	388.59	420.18	465.49	531.29	579.56	0	0	0	0	0	0	0	0
	0	92.528	140.59	195.3	237.55	260.05	300.82	352.26	421.65	464.01	519.57	587.38	0	0	0	0	0	0	0	0
	0	79.536	124.64	191.81	221.81	258.46	344.34	398.31	446.16	454.19	504.57	553.69	0	0	0	0	0	0	0	0
	0	75.205	138.26	171.01	234.49	278.85	301.98	354.27	421.65	479.12	502.25	570.27	0	0	0	0	0	0	0	0
	0	97.175	141.43	164.56	205.76	267.34	300.82	387.33	445.74	496.54	529.18	569.74	0	0	0	0	0	0	0	0
	0	90.838	147.56	181.78	208.61	281.28	314.13	363.67	401.59	484.08	530.55	564.99	0	0	0	0	0	0	0	0
	0	93.795	141.43	196.04	233.11	265.22	345.39	353.32	444.79	471.93	516.93	599.21	0	0	0	0	0	0	0	0
	0	61.368	146.82	185.9	241.35	279.06	321.94	394.93	447.32	492.74	517.88	579.78	0	0	0	0	0	0	0	0
	0	75.839	140.27	197.73	223.4	274.84	317.19	382.26	422.82	464.43	540.91	550.83	0	0	0	0	0	0	0	0
	0	96.119	141.22	176.5	237.87	280.96	345.39	381.83	417.64	487.25	531.08	582.63	0	0	0	0	0	0	0	0
	0	94.64	117.98	172.59	202.59	295.33	305.68	366.62	441.72	481.97	511.65	569.53	0	0	0	0	0	0	0	0
	0	94.957	120.83	194.98	222.02	268.71	330.18	367.05	406.55	480.28	539.22	592.77	0	0	0	0	0	0	0	0
	0	50.278	128.65	196.04	201.53	267.76	313.81	391.87	402.64	478.69	535.41	552.42	0	0	0	0	0	0	0	0
	0	94.323	114.5	177.34	225.83	250.12	336.52	380.46	440.35	451.34	525.27	579.14	0	0	0	0	0	0	0	0
	0	80.275	117.56	162.03	245.05	282.65	318.88	370.95	431.48	479.33	509.32	564.14	0	0	0	0	0	0	0	0
	0	67.178	139.32	176.71	204.81	255.3	311.28	354.69	424.93	492.42	511.23	553.37	0	0	0	0	0	0	0	0
	0	88.619	100.13	175.65	212.31	277.79	327.65	368.63	439.08	487.67	508.9	587.91	0	0	0	0	0	0	0	0
	0	67.706	132.35	179.99	229.52	258.78	346.34	369.48	414.37	497.39	519.99	598.79	0	0	0	0	0	0	0	0
	0	74.782	129.07	151.15	237.23	253.08	322.47	354.48	415.32	460.21	524.11	594.03	0	0	0	0	0	0	0	0
	0	58.939	147.35	157.06	234.28	258.46	301.45	392.08	435.07	483.76	542.28	556.96	0	0	0	0	0	0	0	0
	0	80.486	145.76	156.11	239.98	275.05	340.85	395.57	427.57	485.35	530.13	563.3	0	0	0	0	0	0	0	0
	0	99.921	122	177.45	242.09	262.48	306.84	386.06	436.44	471.3	514.5	580.73	0	0	0	0	0	0	0	0
	0	81.437	144.81	199.21	215.05	265.22	316.56	392.93	428.84	466.65	525.59	594.25	0	0	0	0	0	0	0	0
	0	96.224	141.33	153.68	208.93	273.46	301.45	370.95	449.54	480.59	510.7	551.47	0	0	0	0	0	0	0	0
	0	63.375	143.23	155.8	237.13	271.98	310.85	392.61	403.7	463.27	511.33	577.98	0	0	0	0	0	0	0	0
	0	75.099	145.23	181.15	200.37	250.44	343.7	387.75	415.42	472.25	532.46	572.7	0	0	0	0	0	0	0	0
	0	95.379	127.91	159.28	209.03	265.75	328.18	392.5	424.08	488.94	511.44	586.32	0	0	0	0	0	0	0	0
	0	93.056	103.94	174.49	247.69	281.17	319.09	393.77	418.7	468.24	516.72	574.07	0	0	0	0	0	0	0	0
	0	80.064	149.46	187.59	230.26	285.72	345.08	371.59	440.46	470.88	547.45	565.3	0	0	0	0	0	0	0	0
	0	95.908	137.63	150.41	214.42	256.04	329.13	352.79	407.92	461.9	515.56	556.96	0	0	0	0	0	0	0	0
	0	99.921	128.55	181.57	205.02	252.02	301.88	386.69	428.42	474.68	531.5	578.19	0	0	0	0	0	0	0	0
	0	83.021	137	176.92	204.91	257.83	303.04	352.47	425.14	450.91	531.5	571.75	0	0	0	0	0	0	0	0
	0	87.458	139.85	191.81	236.28	253.71	337.05	392.5	411.09	472.04	513.34	568.05	0	0	0	0	0	0	0	0
	0	81.226	145.34	189.28	214.1	252.13	308.43	357.65	418.38	457.14	512.6	594.03	0	0	0	0	0	0	0	0
	0	50.806	141.01	159.39	243.89	261.63	339.9	380.04	424.19	470.77	548.3	557.28	0	0	0	0	0	0	0	0
	0	56.932	103.83	192.98	229.73	253.39	339.37	354.69	419.33	467.18	518.3	564.57	0	0	0	0	0	0	0	0
	0	50.172	147.24	168.89	244.73	252.44	343.07	355.01	402.64	487.25	528.97	555.9	0	0	0	0	0	0	0	0
	0	73.198	121.26	153.58	206.07	280.54	313.39	393.24	431.16	478.48	500.66	553.58	0	0	0	0	0	0	0	0
	0	88.197	143.86	168.26	229.31	259.52	321.52	380.46	446.79	455.14	535.31	588.86	0	0	0	0	0	0	0	0
	0	59.784	147.14	185.16	245.16	268.92	328.7	397.68	407.82	458.94	530.45	588.33	0	0	0	0	0	0	0	0
	0	81.543	140.8	196.25	206.6	274.31	307.58	380.46	416.8	469.82	507.32	556.64	0	0	0	0	0	0	0	0
	0	56.193	132.98	164.14	217.48	266.07	318.46	370.43	423.77	493.37	521.58	585.37	0	0	0	0	0	0	0	0
	0	63.903	139.64	182.94	228.15	256.35	321.42	356.8	424.19	492.53	532.46	577.56	0	0	0	0	0	0	0	0
	0	85.345	142.17	187.48	204.38	265.86	300.93	368.42	441.83	494.22	531.61	579.88	0	0	0	0	0	0	0	0
	0	87.669	134.88	183.68	237.87	299.66	309.27	372.64	435.91	475.31	532.98	592.03	0	0	0	0	0	0	0	0
	0	62.53	148.51	167.63	246.74	277.16	347.4	372.12	433.8	456.51	530.98	553.48	0	0	0	0	0	0	0	0
	0	98.02	143.44	153.58	210.51	279.69	310.22	389.86	436.76	478.27	524.96	574.81	0	0	0	0	0	0	0	0
	0	95.591	132.14	157.59	216.53	258.25	312.44	366.73	411.41	469.19	545.24	585.06	0	0	0	0	0	0	0	0
	0	74.994	136.78	177.87	237.23	268.6	316.35	391.66	404.54	478.59	521.26	564.67	0	0	0	0	0	0	0	0
	0	77.529	128.86	176.08	216	286.24	348.14	361.13	416.37	493.59	526.01	561.08	0	0	0	0	0	0	0	0
	0	86.296	103.72	186.11	241.25	253.29	348.25	385.21	409.19	474.57	512.49	589.81	0	0	0	0	0	0	0	0
	0	66.438	147.14	167.63	205.34	297.02	349.41	371.38	410.88	496.01	522.42	561.61	0	0	0	0	0	0	0	0
	0	82.388	123.48	187.27	210.41	259.63	337.79	382.57	424.61	458.1	549.46	552.31	0	0	0	0	0	0	0	0
	0	70.346	106.05	181.99	217.8	259.31	338.74	380.04	419.23	453.03	531.08	581.99	0	0	0	0	0	0	0	0
	0	67.811	141.43	177.03	239.87	258.04	302.83	350.46	432.22	467.6	516.93	573.33	0	0	0	0	0	0	0	0
	0	98.759	117.67	199.95	203.86	294.38	347.82	363.98	431.37	452.81	543.76	589.39	0	0	0	0	0	0	0	0
	0	57.143	119.57	194.56	206.92	258.68	308.53	384.9	444.79	481.44	518.62	561.61	0	0	0	0	0	0	0	0
	0	97.281	122.1	168.58	227.83	282.02	318.78	354.27	418.06	456.51	525.38	572.91	0	0	0	0	0	0	0	0
	0	59.889	137.52	154.32	229.63	269.56	311.81	379.72	430.11	462.95	508.69	571.11	0	0	0	0	0	0	0	0
	0	68.445	149.14	166.47	237.44	287.51	312.44	369.26	426.3	466.97	542.81	578.4	0	0	0	0	0	0	0	0
	0	78.268	141.96	176.18	221.28	256.56	339.06	395.78	433.59	470.24	503.3	562.66	0	0	0	0	0	0	0	0
	0	82.071	132.45	196.15	220.54	251.6	326.59	383.31	418.91	463.59	547.98	578.4	0	0	0	0	0	0	0	0
	0	68.445	146.82	170.06	213.89	261.32	347.93	365.04	431.37	453.66	522.95	566.26	0	0	0	0	0	0	0	0
	0	82.704	149.35	164.88	237.34	261.74	346.98	370.64	405.6	470.03	543.86	586.85	0	0	0	0	0	0	0	0
	0	95.591	138.47	191.92	205.76	291.84	330.08	368.21	439.72	483.76	525.91	585.27	0	0	0	0	0	0	0	0
	0	86.401	122.63	197.52	228.15	289.1	347.08	399.37	430.84	480.07	506.15	578.3	0	0	0	0	0	0	0	0
	0	92.633	145.55	173.65	231.11	296.6	316.56	380.57	423.66	471.4	506.37	582.52	0	0	0	0	0	0	0	0
	0	63.164	142.81	186.32	212.94	271.46	334.83	378.24	436.23	459.36	515.03	562.77	0	0	0	0	0	0	0	0
	0	69.501	138.58	192.87	212.62	266.49	333.56	357.96	403.59	459.68	547.45	569.85	0	0	0	0	0	0	0	0
	0	60.84	141.75	166.36	209.24	253.82	306.31	356.06	427.25	465.91	530.87	557.28	0	0	0	0	0	0	0	0
	0	61.263	147.88	168.47	209.77	268.29	309.9	363.24	447.22	470.98	525.91	599.11	0	0	0	0	0	0	0	0
	0	89.676	132.35	150.2	215.16	296.49	300.5	376.45	408.87	479.75	531.4	582.42	0	0	0	0	0	0	0	0
	0	56.298	126.33	177.45	206.29	250.75	348.14	375.92	404.23	481.54	521.68	591.29	0	0	0	0	0	0	0	0
	0	99.604	115.13	164.99	210.19	265.22	301.45	392.82	408.98	457.57	501.61	578.19	0	0	0	0	0	0	0	0
	0	74.466	147.77	151.99	238.4	281.38	337.05	386.9	421.97	484.5	545.55	584.32	0	0	0	0	0	0	0	0
	0	58.094	121.68	194.35	208.19	280.86	314.45	367.57	428.73	451.86	523.79	588.33	0	0	0	0	0	0	0	0
	0	88.831	134.67	195.41	215.79	271.88	330.39	395.25	444.36	463.38	503.2	575.34	0	0	0	0	0	0	0	0
	0	69.079	127.81	173.54	233.75	273.78	313.5	399.79	445.21	479.54	548.09	573.02	0	0	0	0	0	0	0	0
	0	77.106	109.64	193.29	234.28	276.42	340.11	380.99	430.11	467.29	504.46	587.7	0	0	0	0	0	0	0	0
	0	53.341	118.83	194.56	241.67	258.36	328.7	392.71	409.51	480.07	530.24	550.83	0	0	0	0	0	0	0	0
	0	55.664	141.33	169.63	232.59	250.75	309.16	353.21	449.54	459.68	534.04	569.74	0	0	0	0	0	0	0	0
	0	52.39	122.21	162.24	209.35	271.35	338	379.3	408.03	468.13	524.85	599.74	0	0	0	0	0	0	0	0
	0	88.936	130.66	152.63	241.56	271.25	348.03	390.39	432.96	483.13	506.26	580.62	0	0	0	0	0	0	0	0
	0	93.056	133.62	185.58	241.67	263.96	313.71	381.83	448.17	485.66	509.75	567	0	0	0	0	0	0	0	0
	0	77.106	125.48	182.94	238.18	291.1	303.57	386.06	404.12	461.26	509.96	564.78	0	0	0	0	0	0	0	0
	0	97.914	130.45	158.01	209.98	283.92	336.42	360.39	441.2	487.25	548.3	553.37	0	0	0	0	0	0	0	0
	0	97.386	149.14	187.27	225.83	273.36	345.5	376.87	444.36	492.11	522	563.93	0	0	0	0	0	0	0	0
	0	58.094	135.31	152.21	216.74	266.28	302.3	398.42	446.05	466.97	537.1	578.72	0	0	0	0	0	0	0	0
	0	98.759	108.69	191.29	202.38	265.22	349.2	394.72	435.39	480.91	517.46	569.74	0	0	0	0	0	0	0	0
	0	74.466	134.88	157.28	216.32	260.05	302.62	365.36	409.61	469.19	502.46	560.76	0	0	0	0	0	0	0	0
	0	92.528	141.54	170.69	216.64	258.89	335.46	383.31	421.97	459.47	514.71	564.04	0	0	0	0	0	0	0	0
	0	77.001	120.2	166.47	223.5	281.28	317.61	393.24	409.61	490.63	527.81	586.43	0	0	0	0	0	0	0	0
	0	74.149	135.31	178.82	213.05	255.08	328.28	385.74	448.06	463.38	501.82	599	0	0	0	0	0	0	0	0
	0	71.086	112.39	188.54	206.5	258.04	328.6	351.94	443.41	493.06	510.8	552.1	0	0	0	0	0	0	0	0
	0	68.656	117.45	166.25	240.93	286.88	320.47	395.46	413.84	477.85	500.24	554.53	0	0	0	0	0	0	0	0
	0	73.304	139	157.49	238.29	268.39	337.79	350.89	403.7	496.23	517.77	581.57	0	0	0	0	0	0	0	0
	0	79.536	141.64	161.08	231	275.05	300.08	354.16	423.87	470.35	539	571.64	0	0	0	0	0	0	0	0
	0	87.986	145.02	160.02	247.06	286.24	340.64	377.5	435.07	461.16	526.75	598.37	0	0	0	0	0	0	0	0
	0	67.917	127.07	177.66	249.91	274.1	322.68	351.1	439.61	462.21	514.92	562.45	0	0	0	0	0	0	0	0
	0	85.556	142.28	185.79	201.11	257.73	328.81	387.75	410.04	453.98	512.81	598.68	0	0	0	0	0	0	0	0
	0	86.401	140.59	169.63	235.54	266.07	305.36	386.8	440.56	496.86	534.88	579.25	0	0	0	0	0	0	0	0
	0	65.171	103.51	186.75	239.45	268.71	308.32	370.22	432.75	490.63	503.09	560.34	0	0	0	0	0	0	0	0
	0	84.183	138.26	185.06	235.33	299.55	347.4	390.92	430.53	454.93	533.83	563.09	0	0	0	0	0	0	0	0
	0	95.591	133.62	185.06	243.89	252.02	304.52	381.83	414.58	455.56	534.46	572.59	0	0	0	0	0	0	0	0
	0	93.795	128.12	161.92	228.47	254.98	346.77	393.03	405.92	498.76	520.41	595.62	0	0	0	0	0	0	0	0
	0	66.332	116.5	183.37	234.8	254.56	339.9	365.04	413.94	474.26	545.66	560.13	0	0	0	0	0	0	0	0
	0	91.894	132.77	177.56	231.74	253.5	317.4	385.21	435.6	483.23	530.66	598.15	0	0	0	0	0	0	0	0
	0	69.501	102.25	185.9	222.02	255.61	309.16	378.24	444.15	473.83	521.05	569.32	0	0	0	0	0	0	0	0
	0	75.311	112.07	157.91	227.41	283.5	310.96	373.91	426.2	460.95	531.08	559.28	0	0	0	0	0	0	0	0
	0	52.496	136.68	163.4	219.81	282.34	316.77	374.55	433.59	455.24	537.53	561.19	0	0	0	0	0	0	0	0
	0	94.851	146.61	158.01	208.4	258.36	317.4	360.81	425.67	454.08	521.05	560.55	0	0	0	0	0	0	0	0
	0	96.224	102.98	153.05	229.73	287.09	329.44	369.37	440.77	452.18	506.89	555.8	0	0	0	0	0	0	0	0
	0	63.798	137.63	198.15	222.45	252.44	311.49	354.58	430.74	461.26	507.21	550.62	0	0	0	0	0	0	0	0
	0	55.136	144.39	175.55	219.07	284.55	348.56	397.57	432.75	486.3	502.99	563.3	0	0	0	0	0	0	0	0
	0	60.946	137.63	173.01	220.33	272.62	310.75	370.11	405.81	469.29	521.68	553.48	0	0	0	0	0	0	0	0
	0	98.548	129.81	157.7	236.28	292.37	318.35	389.02	430.95	485.88	538.58	569.85	0	0	0	0	0	0	0	0
	0	98.548	147.77	182.52	205.12	257.41	346.45	362.19	405.18	484.5	546.72	554.64	0	0	0	0	0	0	0	0
	0	88.514	104.67	193.72	217.9	262.69	310.43	365.78	426.62	466.86	502.35	587.06	0	0	0	0	0	0	0	0
	0	62.847	129.71	199.74	242.83	272.51	346.34	381.1	427.04	472.25	505.52	560.13	0	0	0	0	0	0	0	0
	0	87.458	125.06	183.26	243.99	259.84	327.54	356.48	416.69	483.13	510.8	582.63	0	0	0	0	0	0	0	0
	0	86.401	116.29	174.07	213.57	273.89	345.39	369.37	410.99	453.24	502.35	555.9	0	0	0	0	0	0	0	0
	0	75.205	143.86	157.8	241.14	259.42	337.26	379.19	406.13	484.71	506.47	596.99	0	0	0	0	0	0	0	0
	0	55.981	129.5	169.21	245.79	256.04	338.21	366.73	416.69	452.81	539.96	555.27	0	0	0	0	0	0	0	0
	0	76.684	140.27	186.64	234.38	282.02	335.89	352.89	425.56	451.12	510.91	565.83	0	0	0	0	0	0	0	0
	0	53.024	142.81	166.47	202.69	277.27	302.72	397.04	417.01	459.05	522.63	592.03	0	0	0	0	0	0	0	0
	0	67.811	133.93	192.45	234.17	267.44	327.75	381.94	409.82	493.9	505.63	596.15	0	0	0	0	0	0	0	0
	0	75.311	139.11	192.45	206.07	287.41	308.74	375.71	449.12	453.34	534.67	564.14	0	0	0	0	0	0	0	0
	0	98.231	122.74	174.7	228.68	290.36	330.82	378.98	411.41	487.35	525.38	550.2	0	0	0	0	0	0	0	0
	0	50.911	135.2	185.16	215.16	287.09	301.14	364.72	442.78	471.72	529.08	563.19	0	0	0	0	0	0	0	0
	0	60.523	131.5	172.49	236.28	256.46	323.32	365.36	402.22	455.24	529.92	597.2	0	0	0	0	0	0	0	0
	0	71.825	141.96	193.93	205.23	286.03	343.6	350.46	436.76	472.67	504.68	583.68	0	0	0	0	0	0	0	0
	0	70.558	136.68	180.41	210.19	274.73	322.9	379.51	414.68	468.87	517.88	593.19	0	0	0	0	0	0	0	0
	0	95.802	149.46	183.68	239.77	267.87	323.63	375.39	437.71	476.79	524.01	582.31	0	0	0	0	0	0	0	0
	0	50.383	140.38	169.74	206.39	296.07	306.1	359.55	432.75	484.71	502.25	554.53	0	0	0	0	0	0	0	0
	0	93.478	109.22	155.8	249.38	253.71	334.51	363.24	440.46	487.78	521.47	588.23	0	0	0	0	0	0	0	0
	0	57.988	145.34	185.69	222.13	291.1	316.66	357.96	420.7	476.37	548.19	550.62	0	0	0	0	0	0	0	0
	0	77.529	129.5	152.1	224.03	253.92	301.35	384.9	443.52	466.86	535.62	592.87	0	0	0	0	0	0	0	0
	0	97.598	144.28	195.72	214.42	271.03	342.75	394.19	423.24	472.25	501.72	573.33	0	0	0	0	0	0	0	0
	0	61.791	147.98	156.43	213.36	264.59	340.75	356.91	419.33	491.9	513.02	593.3	0	0	0	0	0	0	0	0
	0	71.508	140.27	196.04	221.18	261.95	313.6	390.07	428.63	480.7	509.54	589.92	0	0	0	0	0	0	0	0
	0	95.168	118.19	179.35	237.13	276.1	316.56	359.34	417.01	454.93	517.35	593.93	0	0	0	0	0	0	0	0
	0	95.062	139.43	170.9	211.46	273.78	319.41	371.69	422.39	487.14	522.63	564.35	0	0	0	0	0	0	0	0
	0	54.714	116.08	179.77	249.49	287.93	327.01	383.84	416.06	472.88	506.79	559.6	0	0	0	0	0	0	0	0
	0	88.197	139.95	199.1	216	257.3	329.87	371.69	400.64	474.78	544.18	560.66	0	0	0	0	0	0	0	0
	0	92.105	141.54	182.2	230.16	262.27	326.91	398.21	442.78	480.59	511.44	574.39	0	0	0	0	0	0	0	0
	0	77.74	148.4	199	224.14	252.76	321.1	391.66	403.7	487.78	542.7	573.86	0	0	0	0	0	0	0	0
	0	96.858	146.71	173.96	243.04	277.69	339.58	351.73	401.06	491.58	530.34	596.57	0	0	0	0	0	0	0	0
	0	51.439	135.83	179.03	245.26	272.83	334.73	395.78	418.59	466.12	514.5	580.73	0	0	0	0	0	0	0	0
	0	78.163	132.45	186.75	216.74	253.71	349.51	387.75	408.45	462	548.62	587.7	0	0	0	0	0	0	0	0
	0	94.957	138.05	179.99	222.02	283.07	300.5	370.22	416.9	473.2	500.13	557.81	0	0	0	0	0	0	0	0
	0	87.669	103.62	196.99	209.56	250.97	306.42	360.5	434.22	462.95	545.02	585.06	0	0	0	0	0	0	0	0
	0	90.309	132.03	194.35	244.1	277.16	338.42	381.62	442.36	478.69	544.39	552.1	0	0	0	0	0	0	0	0
	0	74.043	141.96	193.93	210.09	277.69	305.57	370.53	434.96	454.82	501.19	556.75	0	0	0	0	0	0	0	0
	0	97.069	132.66	170.58	249.38	267.23	317.19	396.09	433.91	483.45	542.6	592.77	0	0	0	0	0	0	0	0
	0	97.809	138.47	151.99	226.35	274.31	312.44	359.02	407.08	492.95	532.88	556.12	0	0	0	0	0	0	0	0
	0	78.691	131.82	165.3	205.02	267.23	329.13	389.33	423.87	492.63	517.03	599.32	0	0	0	0	0	0	0	0
	0	55.136	127.28	180.09	202.48	276.84	348.67	399.69	448.38	462.11	538.69	585.69	0	0	0	0	0	0	0	0
	0	99.182	147.77	193.5	232.06	265.12	348.67	379.3	404.33	479.85	530.87	583.79	0	0	0	0	0	0	0	0
	0	51.756	142.17	154	200.69	263.85	303.14	351.31	420.81	495.91	510.27	558.65	0	0	0	0	0	0	0	0
	0	58.833	112.17	196.78	249.59	252.55	333.25	395.57	413.31	484.5	514.18	566.78	0	0	0	0	0	0	0	0
	0	67.178	131.08	180.51	244.63	250.01	344.13	356.48	419.54	480.17	525.8	591.82	0	0	0	0	0	0	0	0
	0	65.065	140.27	182.41	205.55	265.12	326.38	377.08	444.68	452.07	502.46	561.4	0	0	0	0	0	0	0	0
	0	60.523	142.91	168.47	248.32	291.31	348.03	359.97	449.01	467.29	540.17	567.1	0	0	0	0	0	0	0	0
	0	91.471	121.47	181.25	249.8	273.25	326.28	357.33	436.23	469.71	512.49	565.2	0	0	0	0	0	0	0	0
	0	77.846	136.47	167.31	219.7	272.2	343.07	358.6	420.7	475.31	534.36	562.03	0	0	0	0	0	0	0	0
	0	75.416	148.4	160.44	240.09	258.68	325.64	389.33	437.39	487.67	530.34	597.84	0	0	0	0	0	0	0	0
	0	97.175	117.45	198.15	211.78	296.07	326.59	370.53	426.41	480.49	542.6	582.52	0	0	0	0	0	0	0	0
	0	98.865	145.87	163.72	218.43	297.76	302.09	351.94	418.17	465.17	505.1	557.38	0	0	0	0	0	0	0	0
	0	91.366	125.38	154.74	245.68	251.6	305.26	399.9	416.27	471.83	529.82	580.41	0	0	0	0	0	0	0	0
	0	77.423	136.36	179.03	234.7	274.84	339.16	382.68	416.06	451.76	502.14	586.11	0	0	0	0	0	0	0	0
	0	98.971	145.76	164.25	215.05	273.36	329.13	383.31	433.27	484.29	547.88	573.97	0	0	0	0	0	0	0	0
	0	70.241	140.59	165.51	205.55	269.24	330.29	393.66	405.92	480.59	548.4	581.99	0	0	0	0	0	0	0	0
	0	76.473	129.28	164.99	236.49	269.45	310.33	395.35	449.75	475.84	503.62	575.13	0	0	0	0	0	0	0	0
	0	53.657	137.63	169.11	222.24	252.55	304.31	380.46	429.15	481.23	512.49	579.88	0	0	0	0	0	0	0	0
	0	55.453	134.57	160.02	224.88	275.15	327.23	379.19	449.75	468.87	506.58	553.26	0	0	0	0	0	0	0	0
	0	95.591	134.57	190.55	224.98	260.05	320.25	393.14	433.8	487.78	528.97	598.79	0	0	0	0	0	0	0	0
	0	51.862	106.36	191.81	235.02	273.99	346.77	392.82	428.63	475.84	544.81	550.41	0	0	0	0	0	0	0	0
	0	63.058	135.94	187.27	246.11	256.88	305.36	367.79	442.67	494.75	509.75	574.39	0	0	0	0	0	0	0	0
	0	93.689	119.14	192.13	218.01	268.29	308.53	378.98	449.86	462.11	500.56	559.07	0	0	0	0	0	0	0	0
	0	54.819	147.56	184.74	238.5	293.85	332.3	355.01	420.28	454.61	507.42	558.86	0	0	0	0	0	0	0	0
	0	78.796	128.23	160.87	227.41	281.6	326.7	387.54	413.42	498.13	530.03	591.39	0	0	0	0	0	0	0	0
	0	95.379	149.14	175.65	207.98	281.38	313.28	388.59	401.27	485.03	517.56	559.28	0	0	0	0	0	0	0	0
	0	77.634	142.7	182.2	227.83	286.77	316.66	383.63	432.11	477.32	540.06	586.85	0	0	0	0	0	0	0	0
	0	92.211	145.76	199.42	234.17	292.69	310.43	363.67	409.93	497.7	506.68	581.25	0	0	0	0	0	0	0	0
	0	51.968	126.01	191.92	221.18	273.04	338.95	379.4	422.82	472.36	508.16	568.26	0	0	0	0	0	0	0	0
	0	51.651	142.59	176.92	213.05	268.82	306.1	351.41	405.6	474.36	512.81	564.35	0	0	0	0	0	0	0	0
	0	91.366	143.97	186.01	212.09	261.84	307.9	378.45	429.37	477.85	514.5	590.76	0	0	0	0	0	0	0	0
	0	85.662	112.6	165.2	216.85	251.6	318.25	350.99	405.81	456.62	522.84	564.57	0	0	0	0	0	0	0	0
	0	79.536	122.53	178.08	237.97	265.22	316.45	356.91	449.86	466.23	527.91	571.22	0	0	0	0	0	0	0	0
	0	70.029	142.49	151.47	206.5	258.36	330.08	378.56	415.85	467.71	532.56	550.94	0	0	0	0	0	0	0	0
	0	85.873	111.33	195.41	230.47	261.53	302.09	394.72	407.92	478.8	540.59	556.01	0	0	0	0	0	0	0	0
	0	81.754	147.45	170.37	203.22	250.86	340.11	393.14	409.93	456.62	513.13	560.34	0	0	0	0	0	0	0	0
	0	95.168	148.93	185.69	232.8	259.42	310.75	364.83	434.96	458.94	529.6	592.66	0	0	0	0	0	0	0	0
	0	88.408	137.31	162.87	222.55	291.31	310.75	395.25	445.63	453.66	521.79	553.9	0	0	0	0	0	0	0	0
	0	62.741	119.99	169.53	222.76	273.25	324.8	369.69	441.41	477.85	501.19	562.45	0	0	0	0	0	0	0	0
	0	57.038	129.18	199.1	244.42	292.69	330.71	352.79	428.42	470.24	505.52	564.57	0	0	0	0	0	0	0	0
	0	71.719	147.77	192.66	244.73	286.88	323.95	361.66	440.35	467.39	544.5	556.33	0	0	0	0	0	0	0	0
	0	98.971	125.69	155.16	205.34	286.98	304.83	391.55	422.92	465.81	504.68	560.66	0	0	0	0	0	0	0	0
	0	93.689	132.45	198.68	222.02	281.28	302.4	353.63	414.26	484.08	505.94	571.01	0	0	0	0	0	0	0	0
	0	96.858	113.65	187.7	214.42	256.35	325.43	351.52	404.65	472.46	528.12	590.34	0	0	0	0	0	0	0	0
	0	78.902	145.02	186.53	228.04	296.81	303.88	381.2	421.97	477.95	513.55	569.95	0	0	0	0	0	0	0	0
	0	85.239	117.35	191.18	206.18	288.36	312.76	362.29	405.81	486.61	511.75	590.76	0	0	0	0	0	0	0	0
	0	97.386	105.2	192.34	206.6	250.86	312.86	365.67	437.29	480.81	522.74	562.77	0	0	0	0	0	0	0	0
	0	64.854	146.08	166.47	224.98	250.65	302.09	393.14	425.46	456.83	514.39	553.48	0	0	0	0	0	0	0	0
	0	72.142	111.75	176.71	240.61	262.06	323.32	367.57	446.48	467.07	515.34	593.19	0	0	0	0	0	0	0	0
	0	88.619	114.81	198.57	228.47	285.72	304.94	391.97	411.41	453.66	508.37	559.28	0	0	0	0	0	0	0	0
	0	61.896	100.13	190.55	203.22	260.68	318.04	379.3	400.85	480.28	526.86	565.41	0	0	0	0	0	0	0	0
	0	68.551	105.62	176.92	215.79	258.25	332.72	373.38	438.87	463.38	516.61	599.11	0	0	0	0	0	0	0	0
	0	90.415	143.23	189.7	207.03	255.72	311.81	368.31	405.28	499.71	524.32	592.66	0	0	0	0	0	0	0	0
	0	98.971	104.46	161.71	205.23	263.11	311.28	381.83	417.75	464.75	516.08	551.26	0	0	0	0	0	0	0	0
	0	71.825	149.67	180.72	243.57	259.73	328.28	392.61	415.42	480.17	521.05	583.37	0	0	0	0	0	0	0	0
	0	89.993	128.12	199.95	221.28	265.65	327.75	355.01	432.43	491.68	503.73	558.44	0	0	0	0	0	0	0	0
	0	70.346	134.46	157.17	231.32	261.63	343.49	360.08	404.44	476.37	534.67	558.33	0	0	0	0	0	0	0	0
	0	90.098	128.23	199.74	237.23	277.37	344.55	393.66	407.4	482.5	506.58	568.37	0	0	0	0	0	0	0	0
	0	64.22	122.21	167.63	205.65	262.58	330.18	391.76	408.24	468.24	524.01	590.87	0	0	0	0	0	0	0	0
	0	57.566	142.07	195.19	219.7	263.96	301.77	375.29	408.66	481.23	546.93	550.2	0	0	0	0	0	0	0	0
	0	92.95	128.65	197.41	207.55	288.46	307.47	353.53	446.69	499.18	517.88	574.28	0	0	0	0	0	0	0	0
	0	93.795	136.78	197.31	227.2	259.2	341.49	372.01	421.23	483.55	540.38	589.81	0	0	0	0	0	0	0	0
	0	98.548	147.45	195.62	217.16	262.27	318.14	365.67	427.68	496.33	511.33	558.86	0	0	0	0	0	0	0	0
	0	90.309	139.74	177.56	240.93	285.19	332.61	368.63	416.8	466.65	504.46	554.64	0	0	0	0	0	0	0	0
	0	81.12	124.85	172.49	205.97	285.4	322.68	397.47	404.33	489.99	535.62	595.2	0	0	0	0	0	0	0	0
	0	59.256	126.43	158.86	209.45	269.87	322.26	377.29	409.4	452.5	510.91	563.83	0	0	0	0	0	0	0	0
	0	53.235	113.23	194.03	235.02	265.86	311.49	378.67	400.85	454.29	505.2	580.3	0	0	0	0	0	0	0	0
	0	99.288	142.38	180.62	215.69	251.81	314.55	358.6	405.49	450.91	512.49	597.84	0	0	0	0	0	0	0	0
	0	83.972	104.25	185.9	231.95	274.31	315.92	391.24	445.53	482.39	541.33	588.65	0	0	0	0	0	0	0	0
	0	63.903	127.59	193.19	206.18	284.34	342.23	360.29	429.58	488.3	536.58	564.78	0	0	0	0	0	0	0	0
	0	88.831	125.69	184.21	207.03	297.12	323.11	399.69	429.37	486.93	547.03	570.27	0	0	0	0	0	0	0	0
	0	51.862	134.35	163.61	215.26	288.14	327.65	369.69	413.1	484.5	521.58	595.62	0	0	0	0	0	0	0	0
	0	80.803	137.42	157.7	222.45	292.58	301.77	399.05	447.22	486.83	530.98	577.77	0	0	0	0	0	0	0	0
	0	58.728	143.23	197.73	212.09	296.28	328.28	375.29	412.89	477	544.5	570.38	0	0	0	0	0	0	0	0
	0	98.759	114.71	171.22	214.84	296.28	307.79	393.56	412.15	450.28	529.82	586.11	0	0	0	0	0	0	0	0
	0	96.224	119.99	189.39	219.49	268.6	319.73	375.92	427.89	478.38	519.36	560.55	0	0	0	0	0	0	0	0
	0	96.33	142.38	156.01	230.16	263.11	320.89	386.27	435.91	480.28	501.61	597.94	0	0	0	0	0	0	0	0
	0	85.028	147.14	176.29	247.06	278	318.35	383.84	434.33	450.28	521.89	561.61	0	0	0	0	0	0	0	0
	0	70.241	144.28	173.44	211.67	281.07	325.75	360.6	416.16	472.99	503.3	586.96	0	0	0	0	0	0	0	0
	0	91.26	115.24	167.42	216.11	293	321.21	387.96	416.9	477.74	517.03	553.37	0	0	0	0	0	0	0	0
	0	85.873	123.26	192.98	240.61	292.05	338	384.37	421.76	456.19	528.86	578.19	0	0	0	0	0	0	0	0
	0	71.825	113.97	174.28	225.19	265.96	323.95	353.21	412.36	450.28	512.28	559.92	0	0	0	0	0	0	0	0
	0	67.389	110.38	171.85	201.32	289.73	320.78	369.05	432.53	454.29	530.98	577.03	0	0	0	0	0	0	0	0
	0	85.239	118.41	185.48	202.48	285.5	336.63	389.55	437.82	481.97	517.14	558.44	0	0	0	0	0	0	0	0
	0	79.747	101.29	167.1	217.59	284.87	320.47	395.25	406.66	481.23	513.13	570.59	0	0	0	0	0	0	0	0
	0	67.706	143.65	192.87	221.92	288.99	314.23	387.75	400.64	470.24	530.34	570.48	0	0	0	0	0	0	0	0
	0	96.33	136.26	163.82	226.46	296.6	348.67	362.4	443.2	464.64	500.77	563.93	0	0	0	0	0	0	0	0
	0	67.917	114.6	188.22	239.77	276.1	348.14	397.36	406.13	467.39	524.43	553.69	0	0	0	0	0	0	0	0
	0	51.123	146.82	184.32	219.81	295.86	330.61	387.96	400	496.86	520.2	574.81	0	0	0	0	0	0	0	0
	0	57.354	122.95	160.23	237.02	256.56	307.9	399.05	429.37	451.86	501.93	558.97	0	0	0	0	0	0	0	0
	0	97.175	111.65	153.9	219.28	265.44	348.46	391.34	446.48	492.74	512.7	594.77	0	0	0	0	0	0	0	0
	0	58.728	139.85	177.87	205.23	251.7	310.96	386.8	405.49	466.33	519.36	556.33	0	0	0	0	0	0	0	0
	0	83.866	140.06	174.39	229.21	273.46	327.23	370.53	427.78	459.15	503.3	589.6	0	0	0	0	0	0	0	0
	0	70.241	142.81	175.34	205.44	262.16	340.32	387.54	435.81	496.75	517.56	592.77	0	0	0	0	0	0	0	0
	0	86.612	105.73	188.96	209.45	276.21	333.56	362.08	414.37	464.01	540.59	550.31	0	0	0	0	0	0	0	0
	0	90.838	134.14	153.79	229.52	292.58	326.8	393.45	426.41	484.71	523.37	556.64	0	0	0	0	0	0	0	0
	0	50.594	101.51	179.77	222.34	257.09	311.17	371.27	447.53	493.27	513.97	585.06	0	0	0	0	0	0	0	0
	0	64.431	148.51	179.14	202.8	284.34	318.14	358.39	433.27	458.2	533.3	571.22	0	0	0	0	0	0	0	0
	0	84.289	145.76	192.77	233.22	269.24	301.03	391.24	410.04	494.54	509.01	599.95	0	0	0	0	0	0	0	0
	0	79.113	115.55	163.19	244.42	260.47	333.67	378.77	430.84	489.89	505.73	566.47	0	0	0	0	0	0	0	0
	0	89.464	110.91	157.38	239.98	251.81	332.61	360.39	415	470.45	541.75	558.97	0	0	0	0	0	0	0	0
	0	82.599	139.85	196.46	219.07	279.69	323.42	389.23	447	474.05	515.87	580.3	0	0	0	0	0	0	0	0
	0	85.239	145.34	176.18	224.77	278.64	305.78	393.45	417.64	480.59	501.4	593.4	0	0	0	0	0	0	0	0
	0	96.752	122.31	181.25	200.69	260.26	332.4	357.12	410.04	454.5	538.9	551.26	0	0	0	0	0	0	0	0
	0	97.281	113.12	159.49	238.08	276.1	311.81	399.9	418.49	457.46	543.02	582.63	0	0	0	0	0	0	0	0
	0	66.227	142.59	163.09	228.36	299.24	312.54	389.02	407.08	462.74	540.27	583.47	0	0	0	0	0	0	0	0
	0	80.064	121.89	180.94	233.22	273.57	333.77	360.6	443.31	456.51	511.96	567.95	0	0	0	0	0	0	0	0
	0	90.415	117.98	175.02	242.62	259.84	326.17	377.93	448.91	474.15	549.99	555.69	0	0	0	0	0	0	0	0
	0	78.585	138.16	194.03	248.96	288.88	344.34	363.03	425.04	489.36	514.82	573.97	0	0	0	0	0	0	0	0
	0	98.443	145.87	154.42	227.73	261.11	331.24	350.15	446.69	495.17	523.16	583.68	0	0	0	0	0	0	0	0
	0	78.691	107	166.89	224.77	275.36	322.68	387.22	420.39	461.48	545.02	556.64	0	0	0	0	0	0	0	0
	0	94.112	129.6	182.73	222.45	268.29	300.61	395.25	406.44	486.83	500.77	573.02	0	0	0	0	0	0	0	0
	0	98.126	142.17	180.51	203.54	262.69	302.72	387.01	407.4	455.35	503.09	550.62	0	0	0	0	0	0	0	0
	0	86.824	101.93	170.37	226.14	276.1	347.51	372.86	403.28	490.73	515.56	575.13	0	0	0	0	0	0	0	0
	0	71.719	147.98	154.21	225.93	271.14	304.62	372.22	404.65	472.78	506.47	566.15	0	0	0	0	0	0	0	0
	0	98.759	126.54	156.85	206.71	259.1	344.44	358.7	416.48	491.37	501.08	559.92	0	0	0	0	0	0	0	0
	0	88.514	113.12	185.58	227.62	254.77	301.24	398.42	448.59	472.46	529.6	569	0	0	0	0	0	0	0	0
	0	79.641	117.24	178.4	236.28	294.69	300.5	354.79	423.13	481.97	524.01	582.1	0	0	0	0	0	0	0	0
	0	66.755	114.39	181.68	204.81	273.89	346.45	388.17	419.01	450.7	534.57	576.61	0	0	0	0	0	0	0	0
	0	84.817	138.9	171.64	235.23	272.2	346.03	399.69	407.4	481.65	533.09	583.16	0	0	0	0	0	0	0	0
	0	99.604	128.33	187.48	215.16	261.32	308.64	380.25	447.74	457.78	517.35	583.37	0	0	0	0	0	0	0	0
	0	57.143	142.07	181.78	241.14	253.18	314.13	398.63	445.84	476.79	538.69	596.99	0	0	0	0	0	0	0	0
	0	64.748	141.75	161.71	208.29	282.34	333.56	371.69	429.89	455.45	515.45	582.73	0	0	0	0	0	0	0	0
	0	76.895	114.08	184.95	207.24	274.62	309.06	379.83	438.87	470.35	535.94	559.6	0	0	0	0	0	0	0	0
	0	66.861	136.47	161.4	236.92	255.08	342.44	361.13	405.28	485.35	516.93	573.23	0	0	0	0	0	0	0	0
	0	71.297	129.28	153.79	200.79	283.6	334.41	395.14	437.08	497.18	523.48	559.39	0	0	0	0	0	0	0	0
	0	79.958	124.22	170.16	202.06	298.18	308.95	362.08	431.37	484.71	546.19	568.68	0	0	0	0	0	0	0	0
	0	69.29	136.04	185.9	204.7	267.87	322.26	358.39	426.09	484.92	513.44	552.63	0	0	0	0	0	0	0	0
	0	82.388	130.66	175.44	230.26	263.53	346.45	361.03	443.73	484.82	503.83	573.65	0	0	0	0	0	0	0	0
	0	54.503	132.66	191.39	248.54	290.15	331.77	399.58	413.2	469.82	529.71	561.61	0	0	0	0	0	0	0	0
	0	64.537	133.19	194.03	231.85	274.62	303.78	374.55	405.6	482.92	502.88	592.66	0	0	0	0	0	0	0	0
	0	54.608	125.8	154.95	228.47	262.37	344.55	371.59	427.78	462.32	526.01	587.27	0	0	0	0	0	0	0	0
	0	52.812	144.92	199.31	249.38	264.8	334.51	375.6	406.76	489.78	513.87	596.99	0	0	0	0	0	0	0	0
	0	58.199	147.88	180.41	207.45	297.44	348.46	388.49	437.39	487.56	521.79	561.4	0	0	0	0	0	0	0	0
	0	66.544	119.25	184.95	208.72	253.29	321.21	372.22	434.54	453.55	533.3	566.57	0	0	0	0	0	0	0	0
	0	68.445	114.29	194.24	235.12	280.54	305.47	382.79	404.33	452.81	529.82	599.63	0	0	0	0	0	0	0	0
	0	70.558	137.31	153.37	245.58	256.46	319.62	357.54	440.35	475.21	541.12	557.07	0	0	0	0	0	0	0	0
	0	89.042	103.83	162.13	247.59	270.4	319.94	360.18	404.44	497.81	510.38	589.39	0	0	0	0	0	0	0	0
	0	74.571	118.72	164.67	212.2	286.14	323.42	379.4	445.53	485.45	526.54	584.21	0	0	0	0	0	0	0	0
	0	98.971	142.07	176.71	223.71	270.82	341.06	372.43	421.13	452.92	525.91	565.73	0	0	0	0	0	0	0	0
	0	91.577	131.29	167.73	215.9	271.25	349.72	363.88	434.22	469.29	512.49	569	0	0	0	0	0	0	0	0
	0	68.551	121.05	194.46	205.02	273.78	323.32	386.48	430.21	471.19	531.4	578.72	0	0	0	0	0	0	0	0
	0	80.381	103.94	166.04	226.78	259.73	323.32	379.19	400.53	474.57	522	566.68	0	0	0	0	0	0	0	0
	0	67.283	136.57	189.49	224.03	274.62	308.64	351.31	403.28	476.9	535.52	597.52	0	0	0	0	0	0	0	0
	0	82.81	107.1	167.84	242.41	260.47	329.34	356.48	435.81	468.87	521.15	568.05	0	0	0	0	0	0	0	0
	0	57.46	122.63	184.84	236.39	258.04	302.62	383.31	427.46	457.88	549.14	564.67	0	0	0	0	0	0	0	0
	0	96.858	116.72	169.11	235.75	287.3	337.37	373.7	408.98	459.68	529.18	568.79	0	0	0	0	0	0	0	0
	0	71.508	106.47	169.42	203.75	268.29	308.21	364.3	401.38	496.44	504.78	563.72	0	0	0	0	0	0	0	0
	0	65.065	149.14	179.88	237.76	284.98	322.37	395.46	435.07	495.91	508.37	551.68	0	0	0	0	0	0	0	0
	0	69.818	145.02	193.5	249.59	271.46	315.29	378.35	406.44	484.82	511.96	595.83	0	0	0	0	0	0	0	0
	0	58.516	136.89	179.88	240.09	271.14	345.71	384.58	423.24	471.4	500.66	554.11	0	0	0	0	0	0	0	0
	0	61.579	114.92	185.48	220.23	251.92	311.07	398.42	431.27	461.26	517.35	596.78	0	0	0	0	0	0	0	0
	0	95.379	146.82	174.91	221.18	278.43	334.51	385.43	423.13	493.16	541.12	568.05	0	0	0	0	0	0	0	0
	0	97.492	133.4	156.64	222.55	273.36	346.34	387.96	422.5	451.12	538.69	567	0	0	0	0	0	0	0	0
	0	61.474	130.55	180.94	202.06	251.81	317.3	383.42	442.57	488.3	504.68	556.33	0	0	0	0	0	0	0	0
	0	93.373	149.46	178.19	228.26	259.2	303.88	374.76	439.82	457.67	503.94	553.16	0	0	0	0	0	0	0	0
	0	84.078	106.36	187.48	232.69	276.21	326.59	378.98	401.27	463.59	528.12	597.73	0	0	0	0	0	0	0	0
	0	64.854	104.04	191.71	234.17	272.09	323.53	385.53	410.35	456.62	541.22	558.23	0	0	0	0	0	0	0	0
	0	65.804	137.74	165.83	239.24	281.07	346.34	390.5	428.94	469.82	521.68	552.95	0	0	0	0	0	0	0	0
	0	70.452	102.46	174.91	215.16	277.58	338.74	394.93	441.3	486.93	517.14	571.75	0	0	0	0	0	0	0	0
	0	87.352	147.24	187.38	222.66	271.88	305.78	363.14	446.05	486.61	505.63	554.64	0	0	0	0	0	0	0	0
	0	97.809	138.16	191.6	220.02	282.86	303.99	372.96	417.22	475.31	533.09	572.91	0	0	0	0	0	0	0	0
	0	73.726	146.19	197.52	233.43	294.69	303.57	353	436.55	480.91	543.55	571.96	0	0	0	0	0	0	0	0
	0	53.552	121.47	193.61	220.97	278.32	302.62	366.62	403.91	462.85	526.96	592.24	0	0	0	0	0	0	0	0
	0	92.739	139.32	191.6	210.93	254.45	339.8	359.65	400.95	466.55	540.38	562.66	0	0	0	0	0	0	0	0
	0	70.241	135.41	176.39	203.54	289.73	317.83	360.5	415	455.03	529.39	577.98	0	0	0	0	0	0	0	0
	0	60.946	137	158.44	201.85	250.97	317.3	368.21	405.92	463.38	522.84	559.81	0	0	0	0	0	0	0	0
	0	55.136	138.58	187.38	210.72	290.26	314.45	356.59	406.76	481.23	524.11	558.97	0	0	0	0	0	0	0	0
	0	78.796	149.99	181.36	245.79	268.92	321.52	383.95	444.15	482.5	535.84	575.13	0	0	0	0	0	0	0	0
	0	77.318	104.46	151.99	224.98	289.31	303.36	396.2	441.09	486.83	521.68	586.85	0	0	0	0	0	0	0	0
	0	99.499	120.2	196.57	200.58	285.29	349.72	398.73	402.43	479.12	504.25	596.25	0	0	0	0	0	0	0	0
	0	72.67	137.95	159.71	207.45	289.52	315.08	359.86	429.26	467.71	516.51	556.01	0	0	0	0	0	0	0	0
	0	96.647	123.79	176.08	221.28	297.33	327.65	389.23	411.62	461.16	548.4	551.78	0	0	0	0	0	0	0	0
	0	87.563	102.56	174.07	241.56	285.4	306.74	369.48	430.84	466.86	515.13	574.18	0	0	0	0	0	0	0	0
	0	90.521	138.26	183.47	241.25	281.07	337.15	375.6	448.38	453.87	522	580.62	0	0	0	0	0	0	0	0
	0	63.058	129.39	183.79	224.56	256.88	348.67	358.39	418.7	472.25	528.34	590.13	0	0	0	0	0	0	0	0
	0	58.094	121.47	195.09	221.71	273.46	348.88	362.93	446.9	486.19	540.91	576.29	0	0	0	0	0	0	0	0
	0	80.486	135.62	199	219.28	265.12	322.37	398.84	418.59	481.02	538.48	554.85	0	0	0	0	0	0	0	0
	0	68.551	144.92	196.46	201.11	279.48	321.1	390.18	429.79	451.65	503.94	573.86	0	0	0	0	0	0	0	0
	0	74.677	144.81	184.63	209.45	267.23	315.19	354.9	438.24	481.97	504.57	592.03	0	0	0	0	0	0	0	0
	0	67.917	101.4	181.57	212.83	264.7	333.99	362.29	445.42	470.56	517.14	553.05	0	0	0	0	0	0	0	0
	0	64.854	120.73	158.65	204.17	289.52	314.87	370	422.29	487.88	528.65	597.63	0	0	0	0	0	0	0	0
	0	57.46	139.53	197.94	222.45	285.08	306.63	392.61	442.36	468.24	532.56	560.02	0	0	0	0	0	0	0	0
	0	61.263	126.54	174.18	203.22	264.59	325.96	367.89	447.32	476.26	541.54	565.09	0	0	0	0	0	0	0	0
	0	65.276	135.62	194.98	211.78	285.72	348.56	394.3	421.76	477.21	529.82	562.35	0	0	0	0	0	0	0	0
	0	86.718	125.17	157.06	242.51	264.59	312.12	364.62	406.13	466.44	530.03	584.42	0	0	0	0	0	0	0	0
	0	51.968	124.74	180.62	245.68	279.06	308.53	390.39	419.65	491.37	546.5	552.21	0	0	0	0	0	0	0	0
	0	68.023	128.23	187.91	245.16	265.22	320.47	367.68	445.31	490.42	504.68	567.31	0	0	0	0	0	0	0	0
	0	99.393	149.35	150.94	245.05	252.87	335.15	378.88	440.77	455.35	515.13	564.35	0	0	0	0	0	0	0	0
	0	99.182	143.86	198.89	236.28	260.68	305.89	392.19	412.68	452.29	547.77	581.68	0	0	0	0	0	0	0	0
	0	60.101	146.29	151.47	203.86	261.95	328.92	382.57	404.02	491.79	502.14	556.54	0	0	0	0	0	0	0	0
	0	60.734	138.79	168.05	217.27	285.19	307.9	396.62	423.03	472.99	522.74	591.39	0	0	0	0	0	0	0	0
	0	62.636	149.04	162.56	239.77	256.56	301.77	382.36	448.06	474.47	519.57	598.37	0	0	0	0	0	0	0	0
	0	86.401	131.4	183.58	204.28	277.58	344.55	386.9	431.37	456.62	534.99	590.76	0	0	0	0	0	0	0	0
	0	91.26	135.83	173.86	201.96	256.25	325.43	371.48	440.88	470.35	527.28	583.26	0	0	0	0	0	0	0	0
	0	93.901	143.65	172.06	229.84	274.62	306.52	383.1	434.44	469.93	511.23	599	0	0	0	0	0	0	0	0
	0	81.014	117.35	169.84	214.21	258.46	320.99	394.09	410.14	489.36	532.24	593.72	0	0	0	0	0	0	0	0
	0	94.957	143.23	194.98	204.28	253.18	329.55	369.16	412.68	472.14	541.86	552.42	0	0	0	0	0	0	0	0
	0	89.359	133.72	173.12	207.24	280.12	305.36	397.15	432.43	480.07	525.8	560.76	0	0	0	0	0	0	0	0
	0	95.379	104.46	155.48	205.12	289.2	324.27	352.26	426.62	471.3	515.77	586.85	0	0	0	0	0	0	0	0
	0	91.683	104.78	178.29	209.24	251.39	314.02	370.11	445.31	461.26	532.03	564.46	0	0	0	0	0	0	0	0
	0	72.881	139.11	193.82	232.48	259.42	306.95	381.62	401.8	468.34	503.83	568.47	0	0	0	0	0	0	0	0
	0	76.473	131.19	193.5	226.88	282.44	308.32	355.75	427.57	457.99	513.44	577.35	0	0	0	0	0	0	0	0
	0	76.789	139.95	174.18	213.57	267.55	347.93	367.79	415.85	462.21	530.98	571.75	0	0	0	0	0	0	0	0
	0	88.936	145.23	155.9	246.95	294.06	332.93	352.79	437.71	456.51	522.32	595.09	0	0	0	0	0	0	0	0
	0	65.276	139.32	154.63	242.73	250.86	305.05	393.14	444.36	450.07	526.12	561.5	0	0	0	0	0	0	0	0
	0	75.733	109.64	187.38	245.9	288.99	302.93	366.94	426.94	492.74	543.86	552.84	0	0	0	0	0	0	0	0
	0	61.474	131.71	182.52	240.19	284.24	342.23	368.63	446.27	453.34	504.68	570.06	0	0	0	0	0	0	0	0
	0	89.993	145.34	151.57	200.16	274.73	300.82	352.89	433.06	452.5	529.6	599.32	0	0	0	0	0	0	0	0
	0	60.523	119.67	157.59	219.7	258.15	340.75	379.93	409.51	466.02	530.24	554.21	0	0	0	0	0	0	0	0
	0	72.459	116.29	170.16	205.76	267.13	325.11	361.87	440.03	469.93	505.52	560.13	0	0	0	0	0	0	0	0
	0	72.67	118.83	193.08	239.03	256.56	310.43	351.52	418.7	450.91	514.29	555.48	0	0	0	0	0	0	0	0
	0	70.874	132.88	168.16	214.74	284.03	307.79	368.1	408.77	463.27	507.63	555.8	0	0	0	0	0	0	0	0
	0	99.71	105.31	172.8	240.72	265.01	327.75	367.15	401.8	465.28	545.45	584.53	0	0	0	0	0	0	0	0
	0	54.608	114.81	192.13	238.18	283.6	325.32	354.37	406.87	490.84	521.58	552.21	0	0	0	0	0	0	0	0
	0	64.22	133.3	188.54	237.76	299.24	337.58	398.84	424.61	495.06	538.37	554.85	0	0	0	0	0	0	0	0
	0	96.752	139.43	160.66	216	261.95	314.87	370.11	415.85	483.76	526.75	561.5	0	0	0	0	0	0	0	0
	0	58.305	135.09	161.4	217.59	255.08	315.5	377.19	403.8	461.26	504.46	565.83	0	0	0	0	0	0	0	0
	0	72.142	149.78	183.89	243.68	251.07	335.36	350.04	434.96	453.13	541.86	590.23	0	0	0	0	0	0	0	0
	0	60.84	118.72	192.66	233.11	264.91	343.07	385.43	404.75	450.91	543.12	572.91	0	0	0	0	0	0	0	0
	0	89.676	146.5	190.76	216.11	252.02	341.49	385	427.57	477.32	536.68	559.6	0	0	0	0	0	0	0	0
	0	79.641	141.54	188.75	205.23	296.7	344.34	382.79	442.25	452.5	500.03	591.71	0	0	0	0	0	0	0	0
	0	72.142	128.76	180.09	221.92	291.42	305.89	382.89	448.48	499.5	509.22	586.96	0	0	0	0	0	0	0	0
	0	87.246	128.12	161.82	207.34	274.94	349.83	368.63	420.39	476.58	531.19	588.97	0	0	0	0	0	0	0	0
	0	90.943	113.12	152.94	205.55	253.18	344.76	354.06	419.65	468.55	522.53	550.62	0	0	0	0	0	0	0	0
	0	85.134	143.86	165.62	220.54	251.39	310.01	380.67	431.16	462.53	522.21	556.96	0	0	0	0	0	0	0	0
	0	70.135	126.86	198.15	210.09	274.73	320.68	379.09	420.81	466.97	547.98	595.73	0	0	0	0	0	0	0	0
	0	95.591	117.88	184.1	208.4	253.5	343.6	374.86	415.42	456.09	543.23	566.36	0	0	0	0	0	0	0	0
	0	95.908	139.53	185.27	221.92	254.98	341.49	384.69	428.1	475.21	506.37	595.51	0	0	0	0	0	0	0	0
	0	81.859	119.57	185.48	239.35	259.42	303.67	354.79	408.03	462.85	507.63	586.75	0	0	0	0	0	0	0	0
	0	89.253	131.93	158.65	236.92	264.17	346.34	360.92	419.86	457.14	500.66	567.84	0	0	0	0	0	0	0	0
	0	50.278	139.74	181.36	218.85	253.29	326.59	364.09	425.67	477.21	530.24	585.27	0	0	0	0	0	0	0	0
	0	94.746	124.53	163.19	236.28	270.19	323.32	382.05	443.62	455.67	521.47	577.77	0	0	0	0	0	0	0	0
	0	93.689	140.38	158.33	208.72	252.02	306.95	381.41	435.81	455.56	514.82	550.94	0	0	0	0	0	0	0	0
	0	96.541	146.08	150.41	218.75	283.29	308.43	369.26	428.31	481.23	532.35	599.32	0	0	0	0	0	0	0	0
	0	68.973	119.67	162.66	244.73	259.94	301.24	358.91	442.99	474.47	526.54	570.59	0	0	0	0	0	0	0	0
	0	97.809	145.55	175.76	205.55	262.48	303.25	376.66	448.91	472.04	508.58	553.16	0	0	0	0	0	0	0	0
	0	69.501	143.86	165.41	244.42	262.16	303.88	395.57	420.7	470.56	547.45	577.35	0	0	0	0	0	0	0	0
	0	85.134	136.57	160.87	240.61	274.52	304.09	393.14	419.01	488.94	520.73	575.13	0	0	0	0	0	0	0	0
	0	95.379	133.93	184.84	216.95	266.6	325.22	397.89	402.22	484.29	520.63	563.19	0	0	0	0	0	0	0	0
	0	88.619	100.24	158.65	207.76	250.33	313.6	364.19	446.69	457.04	504.46	595.62	0	0	0	0	0	0	0	0
	0	63.269	141.22	156.64	230.58	274.31	329.02	372.22	413.73	451.65	519.15	557.91	0	0	0	0	0	0	0	0
	0	52.601	116.5	196.99	240.93	261.11	325.43	354.37	449.01	470.14	509.43	554.74	0	0	0	0	0	0	0	0
	0	87.563	141.85	166.89	210.09	286.14	308.53	375.29	426.94	478.69	526.86	555.8	0	0	0	0	0	0	0	0
	0	94.112	118.62	166.15	228.57	274.84	339.16	368.31	428.31	459.47	519.57	578.19	0	0	0	0	0	0	0	0
	0	66.438	129.39	198.05	205.23	265.44	303.46	385.53	411.2	470.14	532.35	577.87	0	0	0	0	0	0	0	0
	0	83.127	136.36	169.32	202.48	285.72	322.9	395.88	409.09	460.63	501.61	582.21	0	0	0	0	0	0	0	0
	0	95.062	134.78	176.71	224.88	270.82	334.83	388.81	441.09	460.63	537	569.32	0	0	0	0	0	0	0	0
	0	65.382	142.7	197.1	209.98	250.75	339.48	370.95	442.67	486.83	549.14	556.43	0	0	0	0	0	0	0	0
	0	78.902	139.85	191.6	228.78	262.16	308.43	364.83	408.45	467.71	520.52	597.31	0	0	0	0	0	0	0	0
	0	60.734	138.79	180.72	217.9	273.15	301.88	361.34	445.42	451.12	531.5	594.77	0	0	0	0	0	0	0	0
	0	80.064	139.74	192.87	215.26	288.78	310.96	373.38	438.45	454.08	532.98	552	0	0	0	0	0	0	0	0
	0	51.968	144.28	172.06	239.24	262.69	334.3	393.66	422.18	452.71	538.48	570.48	0	0	0	0	0	0	0	0
	0	97.281	146.08	164.46	212.83	254.13	306	360.71	416.58	472.57	542.38	552	0	0	0	0	0	0	0	0
	0	94.323	135.31	185.48	200.05	254.98	310.12	354.79	400.32	479.85	543.44	589.07	0	0	0	0	0	0	0	0
	0	89.464	120.31	176.39	236.81	253.71	320.04	353.63	432.96	486.09	539.64	551.36	0	0	0	0	0	0	0	0
	0	86.824	146.19	154.32	209.35	268.71	320.47	370.32	417.22	481.12	530.66	562.66	0	0	0	0	0	0	0	0
	0	63.692	135.09	165.94	202.8	261.42	328.81	399.37	423.03	474.57	523.58	595.2	0	0	0	0	0	0	0	0
	0	65.699	141.54	153.26	222.02	252.34	331.24	386.48	428.52	480.49	533.41	565.52	0	0	0	0	0	0	0	0
	0	73.726	122.53	163.61	213.89	271.67	310.12	359.55	416.8	484.82	510.06	565.2	0	0	0	0	0	0	0	0
	0	69.501	129.6	161.18	230.69	258.15	320.25	393.14	432.96	475.84	528.12	563.09	0	0	0	0	0	0	0	0
	0	68.023	130.97	154.53	248.22	253.61	332.72	391.76	403.06	474.05	500.77	586.85	0	0	0	0	0	0	0	0
	0	72.248	134.25	183.15	239.45	264.49	304.62	383.63	434.12	477.74	500.24	566.26	0	0	0	0	0	0	0	0
	0	63.058	138.58	193.82	231.64	285.82	310.22	384.48	435.81	491.37	526.43	587.17	0	0	0	0	0	0	0	0
	0	86.507	145.87	192.87	206.18	274.94	335.99	399.05	400.42	473.2	509.54	581.57	0	0	0	0	0	0	0	0
	0	78.796	127.91	194.35	205.65	282.76	317.3	383.63	447.64	472.99	536.05	567.1	0	0	0	0	0	0	0	0
	0	67.917	121.47	179.77	228.68	290.26	308.32	393.24	400.64	469.4	530.66	585.9	0	0	0	0	0	0	0	0
	0	92.211	132.35	182.2	202.38	258.78	333.67	361.87	449.12	473.52	534.67	563.4	0	0	0	0	0	0	0	0
	0	92.844	100.87	187.38	205.76	256.35	324.27	381.62	431.16	458.1	504.46	592.45	0	0	0	0	0	0	0	0
	0	72.881	148.72	163.19	205.86	282.02	313.28	389.55	423.13	486.09	510.7	577.87	0	0	0	0	0	0	0	0
	0	93.056	129.07	157.91	221.71	263.43	337.79	388.17	422.29	498.87	520.31	587.38	0	0	0	0	0	0	0	0
	0	85.556	137.31	174.07	247.16	277.69	300.4	399.05	442.99	471.62	533.93	558.44	0	0	0	0	0	0	0	0
	0	75.311	142.91	150.73	228.15	289.2	325.01	365.57	448.59	477	508.37	570.27	0	0	0	0	0	0	0	0
	0	93.373	149.14	191.92	206.39	297.76	317.19	396.52	411.3	459.89	524.43	565.41	0	0	0	0	0	0	0	0
	0	82.282	133.93	155.59	212.2	259.94	320.15	367.57	437.29	493.37	509.22	566.78	0	0	0	0	0	0	0	0
	0	95.802	118.83	168.89	239.35	284.24	320.57	375.18	411.62	464.54	536.15	553.58	0	0	0	0	0	0	0	0
	0	86.401	143.54	185.48	206.18	276.63	303.04	396.2	422.92	454.08	541.01	570.38	0	0	0	0	0	0	0	0
	0	83.655	126.64	165.83	229.31	258.04	315.19	398.42	444.15	471.09	524.53	553.79	0	0	0	0	0	0	0	0
	0	50.806	110.48	173.86	208.5	262.27	318.04	359.02	403.49	469.93	506.37	554.95	0	0	0	0	0	0	0	0
	0	83.972	142.38	175.76	244.21	267.55	306.42	356.27	401.27	458.62	530.13	571.33	0	0	0	0	0	0	0	0
	0	86.19	130.45	195.41	221.28	259.73	306.42	351.2	431.37	453.34	535.41	579.56	0	0	0	0	0	0	0	0
	0	86.612	139.64	193.29	244.73	257.3	345.18	384.37	404.97	468.24	514.92	577.98	0	0	0	0	0	0	0	0
	0	84.711	127.7	174.91	241.67	271.56	304.09	386.48	421.23	478.9	502.56	571.85	0	0	0	0	0	0	0	0
	0	79.324	142.81	191.6	206.92	271.03	347.3	385.11	416.37	474.15	502.14	568.05	0	0	0	0	0	0	0	0
	0	87.458	129.39	153.9	239.24	263.53	332.3	399.9	406.55	457.57	532.77	571.96	0	0	0	0	0	0	0	0
	0	81.226	134.14	179.25	211.36	267.34	300.29	364.72	418.38	491.26	501.3	583.26	0	0	0	0	0	0	0	0
	0	96.436	134.67	178.4	210.72	262.69	301.98	386.59	410.99	473.31	518.2	579.56	0	0	0	0	0	0	0	0
	0	90.098	134.46	190.55	226.14	253.08	346.03	362.5	419.86	489.36	527.7	595.41	0	0	0	0	0	0	0	0
	0	94.851	129.39	175.97	224.98	277.58	306.42	373.17	435.6	468.45	522.95	554.11	0	0	0	0	0	0	0	0
	0	95.485	110.38	184.21	202.59	295.75	334.41	356.91	402.01	473.2	544.07	570.06	0	0	0	0	0	0	0	0
	0	51.228	149.88	190.55	221.6	265.33	328.18	380.04	417.96	464.54	539	553.16	0	0	0	0	0	0	0	0
	0	66.966	107.42	164.35	242.41	265.22	348.88	390.28	420.18	473.83	532.88	596.46	0	0	0	0	0	0	0	0
	0	84.5	125.8	187.7	205.55	275.05	344.97	356.27	423.87	494.64	543.23	595.41	0	0	0	0	0	0	0	0
	0	99.393	145.55	177.77	241.99	283.71	304.83	380.14	404.02	493.37	538.16	566.04	0	0	0	0	0	0	0	0
	0	69.501	145.13	169.32	222.66	287.83	328.92	391.45	406.55	473.31	520.2	598.37	0	0	0	0	0	0	0	0
	0	86.19	144.39	153.16	201.74	259.31	323.63	372.01	402.85	493.8	544.29	591.92	0	0	0	0	0	0	0	0
	0	68.445	137.1	158.12	224.88	257.62	326.06	363.56	412.25	469.29	527.6	587.49	0	0	0	0	0	0	0	0
	0	75.839	142.49	167.94	213.57	257.3	330.5	385.95	408.03	480.7	513.97	550.2	0	0	0	0	0	0	0	0
	0	85.451	145.55	151.25	240.93	295.96	316.24	363.03	417.64	499.39	530.55	560.55	0	0	0	0	0	0	0	0
	0	60.84	144.6	198.68	234.8	279.59	308.74	387.22	417.96	464.22	508.06	583.68	0	0	0	0	0	0	0	0
	0	87.774	120.73	184.53	248.75	292.48	323.11	379.93	429.15	498.97	513.34	585.27	0	0	0	0	0	0	0	0
	0	63.692	130.87	188.75	221.39	257.73	349.41	360.39	419.01	465.6	524.01	585.27	0	0	0	0	0	0	0	0
	0	78.585	140.59	180.41	203.65	293.11	315.5	399.58	411.94	468.55	522.32	555.06	0	0	0	0	0	0	0	0
	0	78.479	124.11	197.31	204.38	254.77	301.03	376.34	428.63	458.41	500.24	561.4	0	0	0	0	0	0	0	0
	0	91.894	101.82	185.48	217.48	259.2	300.61	374.86	414.58	478.16	522.84	567.84	0	0	0	0	0	0	0	0
	0	61.157	140.59	199.1	200.79	286.45	322.26	359.12	427.36	464.22	538.48	555.16	0	0	0	0	0	0	0	0
	0	84.923	149.25	180.72	237.66	273.78	305.68	367.57	407.18	460.42	549.14	563.83	0	0	0	0	0	0	0	0
	0	91.577	128.86	195.3	233.96	259.63	335.04	387.12	407.82	454.4	521.15	554.64	0	0	0	0	0	0	0	0
	0	89.781	146.92	154	227.94	258.15	338.63	351.63	417.85	494.75	512.49	562.14	0	0	0	0	0	0	0	0
	0	81.543	109.53	196.46	237.76	261.53	319.3	386.06	423.56	463.06	516.93	565.52	0	0	0	0	0	0	0	0
	0	65.699	146.82	190.76	233.96	272.72	302.62	380.46	446.16	452.92	522.63	555.06	0	0	0	0	0	0	0	0
	0	87.986	147.14	195.93	225.19	268.92	334.94	395.14	402.33	476.05	518.41	572.49	0	0	0	0	0	0	0	0
	0	70.029	136.68	154.11	201.32	253.5	324.69	373.6	409.09	493.27	510.38	559.28	0	0	0	0	0	0	0	0
	0	59.15	102.56	153.79	230.16	278.96	332.3	362.61	439.93	484.4	529.18	553.9	0	0	0	0	0	0	0	0
	0	86.718	103.94	178.93	207.24	259.63	326.06	360.08	448.48	492.32	539.85	564.67	0	0	0	0	0	0	0	0
	0	74.149	146.19	189.81	239.03	264.7	306.95	364.93	434.54	451.55	505.63	583.58	0	0	0	0	0	0	0	0
	0	61.685	143.02	199.63	213.78	295.75	327.23	398.84	442.36	483.34	512.07	572.59	0	0	0	0	0	0	0	0
	0	68.339	118.19	198.57	249.06	292.48	301.03	357.22	449.12	483.34	504.78	550.83	0	0	0	0	0	0	0	0
	0	97.492	145.23	182.1	223.93	256.35	315.08	370.32	443.73	459.47	501.61	594.88	0	0	0	0	0	0	0	0
	0	52.073	146.82	175.55	243.89	267.23	324.59	357.96	402.11	499.61	537.31	553.58	0	0	0	0	0	0	0	0
	0	95.591	143.12	151.99	233.85	292.69	303.67	398.31	420.18	457.04	511.12	552.74	0	0	0	0	0	0	0	0
	0	70.874	135.94	153.16	200.9	253.08	345.18	377.71	420.28	465.6	516.51	554.74	0	0	0	0	0	0	0	0
	0	89.993	133.19	180.09	202.91	258.36	304.31	371.38	402.11	474.26	513.97	0	0	0	0	0	0	0	0	0
	0	92.633	135.73	199.74	205.12	252.13	337.05	383.84	410.35	464.96	519.46	0	0	0	0	0	0	0	0	0
	0	87.352	104.78	169.53	234.28	284.66	323	358.28	421.55	451.23	510.49	0	0	0	0	0	0	0	0	0
	0	99.393	130.24	176.82	217.8	290.36	333.56	372.12	420.07	474.36	525.27	0	0	0	0	0	0	0	0	0
	0	62.108	133.51	174.7	236.39	289.2	336.84	355.11	447	482.28	525.7	0	0	0	0	0	0	0	0	0
	0	99.499	142.81	184.53	208.5	289.62	326.17	372.01	429.89	478.38	501.61	0	0	0	0	0	0	0	0	0
	0	77.846	120.1	191.71	206.29	266.6	314.02	350.99	430.63	452.07	509.32	0	0	0	0	0	0	0	0	0
	0	99.604	101.93	199.63	223.29	251.49	329.02	352.26	403.17	476.79	539.32	0	0	0	0	0	0	0	0	0
	0	97.492	142.49	171.96	230.9	271.98	300.19	381.62	447.22	462.53	503.09	0	0	0	0	0	0	0	0	0
	0	97.175	140.8	191.92	228.36	256.25	337.37	366.1	443.41	489.89	546.5	0	0	0	0	0	0	0	0	0
	0	95.168	122.53	154.21	239.87	283.71	315.5	356.27	441.83	475.31	538.79	0	0	0	0	0	0	0	0	0
	0	95.696	141.22	170.16	207.45	255.82	312.33	357.75	427.99	455.88	502.04	0	0	0	0	0	0	0	0	0
	0	57.038	102.46	162.66	212.94	276.95	321.1	397.26	402.54	469.29	511.96	0	0	0	0	0	0	0	0	0
	0	66.649	145.55	185.79	215.9	295.64	315.29	386.9	426.3	488.2	538.69	0	0	0	0	0	0	0	0	0
	0	95.168	146.82	199.95	219.28	290.79	342.96	354.9	428.1	451.65	519.67	0	0	0	0	0	0	0	0	0
	0	81.648	145.45	158.33	242.09	294.27	328.92	351.41	440.77	481.65	539.96	0	0	0	0	0	0	0	0	0
	0	71.931	143.12	174.7	242.2	296.81	337.05	373.81	434.96	487.46	503.83	0	0	0	0	0	0	0	0	0
	0	91.683	128.23	187.27	201.53	280.01	301.35	385.53	414.37	488.41	531.82	0	0	0	0	0	0	0	0	0
	0	69.184	114.6	186.64	230.9	289.1	310.54	395.57	427.15	481.65	524.32	0	0	0	0	0	0	0	0	0
	0	53.974	123.58	160.02	216.74	276	332.08	358.28	436.23	456.09	515.56	0	0	0	0	0	0	0	0	0
	0	85.028	121.57	183.15	242.83	269.66	331.56	379.09	422.5	471.19	519.57	0	0	0	0	0	0	0	0	0
	0	62.847	100.13	174.81	241.78	261.21	315.5	350.36	420.39	467.92	519.36	0	0	0	0	0	0	0	0	0
	0	75.839	115.98	173.96	223.5	275.26	319.41	359.86	403.06	467.81	505.73	0	0	0	0	0	0	0	0	0
	0	50.7	136.78	196.99	218.12	272.41	334.83	367.26	401.59	469.82	545.76	0	0	0	0	0	0	0	0	0
	0	84.606	137.84	190.76	220.86	299.87	313.6	394.09	410.04	496.54	539.85	0	0	0	0	0	0	0	0	0
	0	56.193	147.24	151.36	209.56	299.02	313.81	364.3	409.61	470.56	541.01	0	0	0	0	0	0	0	0	0
	0	79.958	149.35	163.61	207.55	281.81	319.3	390.5	413.73	454.29	531.19	0	0	0	0	0	0	0	0	0
	0	73.198	134.67	193.93	202.59	291.21	312.65	356.7	433.49	463.59	507.42	0	0	0	0	0	0	0	0	0
	0	63.798	146.92	175.97	200.05	250.86	316.45	394.83	427.57	473.41	545.66	0	0	0	0	0	0	0	0	0
	0	83.972	111.75	168.79	238.82	281.7	340.11	399.26	443.94	492.95	516.19	0	0	0	0	0	0	0	0	0
	0	86.507	127.17	185.27	201	295.86	301.77	367.36	421.02	485.98	524.32	0	0	0	0	0	0	0	0	0
	0	91.471	149.88	156.32	211.78	284.66	335.78	357.75	428.63	474.68	503.62	0	0	0	0	0	0	0	0	0
	0	73.726	145.13	164.46	216.85	271.35	305.78	380.67	433.8	457.25	516.51	0	0	0	0	0	0	0	0	0
	0	58.833	135.41	152.52	245.9	280.96	325.54	373.7	442.04	454.61	516.93	0	0	0	0	0	0	0	0	0
	0	51.123	125.69	199.53	233.22	271.14	300.08	380.99	409.19	457.36	503.41	0	0	0	0	0	0	0	0	0
	0	80.275	149.46	188.86	245.9	271.25	321.94	364.19	420.49	450.6	500.35	0	0	0	0	0	0	0	0	0
	0	93.478	144.07	156.75	207.45	298.07	328.6	350.89	445.42	483.87	537.74	0	0	0	0	0	0	0	0	0
	0	91.894	147.24	157.49	203.54	255.61	339.58	358.6	409.82	493.27	504.46	0	0	0	0	0	0	0	0	0
	0	81.648	134.57	163.82	204.6	282.44	347.93	371.48	408.98	481.02	548.3	0	0	0	0	0	0	0	0	0
	0	50.806	126.64	181.57	240.3	254.13	326.17	394.4	403.06	450.07	549.25	0	0	0	0	0	0	0	0	0
	0	63.269	139.64	190.76	207.24	257.41	345.39	368.42	404.65	489.36	503.41	0	0	0	0	0	0	0	0	0
	0	59.784	144.6	199.84	241.56	253.82	328.39	382.47	423.45	451.55	539.53	0	0	0	0	0	0	0	0	0
	0	67.706	146.08	153.79	240.51	292.37	323.53	353.95	425.25	465.07	512.49	0	0	0	0	0	0	0	0	0
	0	87.352	137.1	182.63	241.88	292.26	349.62	359.02	412.25	499.29	541.54	0	0	0	0	0	0	0	0	0
	0	74.466	119.78	160.55	221.07	283.6	316.56	362.5	437.82	491.68	505.42	0	0	0	0	0	0	0	0	0
	0	60.84	145.02	188.01	207.13	295.75	308.53	373.7	406.55	486.51	522.84	0	0	0	0	0	0	0	0	0
	0	72.036	120.73	195.72	204.38	283.29	349.09	397.15	439.93	453.87	543.44	0	0	0	0	0	0	0	0	0
	0	61.896	111.22	155.16	222.45	283.07	325.11	385.21	400.53	477.85	523.16	0	0	0	0	0	0	0	0	0
	0	73.832	125.91	173.54	234.28	252.76	312.44	350.46	408.24	460.84	515.45	0	0	0	0	0	0	0	0	0
	0	80.381	109.32	168.26	232.38	281.6	312.33	387.54	406.44	463.48	544.18	0	0	0	0	0	0	0	0	0
	0	53.235	121.57	152.52	210.83	271.67	308.53	393.35	433.49	467.81	536.58	0	0	0	0	0	0	0	0	0
	0	93.584	141.12	174.49	248.54	296.07	316.56	365.25	423.35	477.21	531.29	0	0	0	0	0	0	0	0	0
	0	65.487	145.45	173.86	221.07	286.77	302.62	370.85	410.56	492.21	513.97	0	0	0	0	0	0	0	0	0
	0	83.444	135.52	159.81	241.88	250.33	329.34	377.82	444.79	464.86	521.58	0	0	0	0	0	0	0	0	0
	0	88.091	145.97	169.53	229.21	289.73	336.84	373.28	418.17	473.31	520.63	0	0	0	0	0	0	0	0	0
	0	93.478	110.59	190.23	241.35	269.56	314.55	373.17	449.86	472.88	531.19	0	0	0	0	0	0	0	0	0
	0	62.53	107.84	184.74	202.69	256.99	338.74	395.25	410.14	496.75	525.17	0	0	0	0	0	0	0	0	0
	0	66.016	121.68	196.36	203.33	273.89	326.28	377.82	417.54	456.51	517.77	0	0	0	0	0	0	0	0	0
	0	97.386	144.71	160.23	209.24	279.17	332.08	378.03	421.02	450.7	506.05	0	0	0	0	0	0	0	0	0
	0	63.164	121.68	169.42	224.45	261.84	345.08	383.52	417.85	467.5	519.36	0	0	0	0	0	0	0	0	0
	0	99.393	138.47	158.86	215.26	285.08	345.08	351.94	426.41	478.06	531.5	0	0	0	0	0	0	0	0	0
	0	68.551	127.91	158.23	246.85	252.87	317.3	364.72	423.66	458.73	527.07	0	0	0	0	0	0	0	0	0
	0	85.028	143.54	172.59	212.83	261.11	341.27	364.72	410.14	468.13	516.08	0	0	0	0	0	0	0	0	0
	0	58.199	106.47	170.48	239.24	261.63	331.98	387.12	401.8	495.8	515.56	0	0	0	0	0	0	0	0	0
	0	98.02	130.02	186.64	214.42	290.26	316.66	383.42	408.87	467.29	541.43	0	0	0	0	0	0	0	0	0
	0	81.331	145.66	177.56	217.9	289.31	303.46	369.16	447.32	499.61	539.11	0	0	0	0	0	0	0	0	0
	0	71.086	146.92	179.25	220.65	287.09	338.53	365.36	415	457.67	509.01	0	0	0	0	0	0	0	0	0
	0	53.341	121.15	190.76	232.27	285.29	300.19	367.15	411.73	484.92	533.2	0	0	0	0	0	0	0	0	0
	0	98.231	137.31	158.54	221.92	261	320.68	351.2	407.29	463.9	515.87	0	0	0	0	0	0	0	0	0
	0	80.909	148.93	168.58	225.83	287.93	307.47	384.58	401.9	456.93	505.84	0	0	0	0	0	0	0	0	0
	0	86.401	121.36	150.52	203.22	267.76	317.72	366.62	443.31	480.59	530.03	0	0	0	0	0	0	0	0	0
	0	98.548	116.5	167.94	211.36	272.2	328.92	389.86	419.44	451.97	501.4	0	0	0	0	0	0	0	0	0
	0	88.091	100.34	164.56	224.56	254.56	313.5	398.31	415.85	451.76	512.39	0	0	0	0	0	0	0	0	0
	0	75.944	118.72	159.92	229	271.56	300.08	393.14	407.71	451.34	518.2	0	0	0	0	0	0	0	0	0
	0	72.881	136.04	195.93	246.32	278.53	337.58	362.19	402.96	460.84	524.11	0	0	0	0	0	0	0	0	0
	0	52.918	131.61	190.86	228.68	253.61	324.9	380.25	429.05	478.69	538.9	0	0	0	0	0	0	0	0	0
	0	99.71	148.19	172.59	215.58	254.45	301.35	376.02	439.51	477.64	510.59	0	0	0	0	0	0	0	0	0
	0	86.19	130.45	168.16	235.12	269.87	312.23	356.38	447	463.69	530.87	0	0	0	0	0	0	0	0	0
	0	84.5	119.57	182.52	245.47	278.64	335.15	351.94	446.79	451.97	536.05	0	0	0	0	0	0	0	0	0
	0	58.094	122.21	186.96	223.82	260.79	305.26	353.53	406.02	472.46	525.59	0	0	0	0	0	0	0	0	0
	0	60.734	117.35	196.88	243.36	271.67	315.4	350.78	447.32	455.88	507.63	0	0	0	0	0	0	0	0	0
	0	54.608	124.32	180.72	226.99	258.04	306.74	396.31	405.39	496.23	513.02	0	0	0	0	0	0	0	0	0
	0	93.584	148.72	179.14	200.48	289.62	308.64	367.68	445.42	453.45	525.27	0	0	0	0	0	0	0	0	0
	0	92.528	130.76	181.89	224.35	284.76	305.05	375.92	409.82	467.92	544.5	0	0	0	0	0	0	0	0	0
	0	87.774	138.26	170.69	227.41	294.69	324.8	359.76	431.27	456.93	532.56	0	0	0	0	0	0	0	0	0
	0	84.5	115.87	188.86	203.12	269.66	300.82	352.79	446.79	463.59	507.42	0	0	0	0	0	0	0	0	0
	0	86.929	107.63	162.98	229.73	255.4	307.26	365.78	430	477.21	519.67	0	0	0	0	0	0	0	0	0
	0	98.231	136.36	197.1	208.61	276.53	321.42	374.23	431.27	467.92	502.77	0	0	0	0	0	0	0	0	0
	0	76.367	136.36	198.79	211.67	259.2	345.92	377.71	435.81	458.1	525.8	0	0	0	0	0	0	0	0	0
	0	74.571	136.26	182.31	244.31	289.31	330.29	372.64	446.9	499.61	514.92	0	0	0	0	0	0	0	0	0
	0	84.394	117.67	154	216.64	282.44	306.1	382.05	406.66	461.16	513.34	0	0	0	0	0	0	0	0	0
	0	68.656	120.62	197.41	226.46	297.65	325.11	392.4	413.73	451.76	517.25	0	0	0	0	0	0	0	0	0
	0	77.423	133.83	154.42	206.71	264.49	331.87	381.41	432.22	462.64	531.61	0	0	0	0	0	0	0	0	0
	0	96.436	108.27	165.94	224.77	289.2	348.03	392.08	422.92	456.09	519.78	0	0	0	0	0	0	0	0	0
	0	57.249	141.22	192.66	222.97	296.7	315.4	355.53	417.54	468.02	512.7	0	0	0	0	0	0	0	0	0
	0	66.544	117.35	160.02	226.04	273.99	346.34	359.23	403.8	472.36	541.12	0	0	0	0	0	0	0	0	0
	0	59.889	139.85	182.52	241.78	269.98	338.21	367.47	433.91	472.88	535.1	0	0	0	0	0	0	0	0	0
	0	91.788	140.59	185.27	210.19	250.65	347.61	373.28	415.21	496.86	518.51	0	0	0	0	0	0	0	0	0
	0	86.612	143.76	199.84	209.14	260.05	301.98	353.1	431.06	479.33	532.14	0	0	0	0	0	0	0	0	0
	0	99.288	142.59	192.87	224.88	255.3	339.8	384.9	415.21	466.02	502.04	0	0	0	0	0	0	0	0	0
	0	86.401	148.83	164.78	219.38	292.58	332.82	372.01	405.71	484.71	520.73	0	0	0	0	0	0	0	0	0
	0	58.622	104.57	194.46	205.55	298.5	335.89	370.74	420.92	497.49	540.59	0	0	0	0	0	0	0	0	0
	0	74.994	143.54	189.7	206.39	258.15	322.05	399.16	400.74	466.33	537.1	0	0	0	0	0	0	0	0	0
	0	86.929	147.14	158.65	239.66	262.8	343.18	355.96	435.6	496.12	501.72	0	0	0	0	0	0	0	0	0
	0	70.346	111.75	171.75	231	261.42	324.06	380.46	446.69	462.95	541.43	0	0	0	0	0	0	0	0	0
	0	72.142	139.32	163.19	222.66	293.95	346.56	388.28	416.27	477.95	500.03	0	0	0	0	0	0	0	0	0
	0	98.971	137.21	173.01	206.81	287.93	329.34	351.94	428.1	482.92	504.68	0	0	0	0	0	0	0	0	0
	0	81.437	128.55	169.11	241.46	263.01	318.67	364.83	449.96	456.3	529.18	0	0	0	0	0	0	0	0	0
	0	62.847	121.68	191.29	244.63	277.16	323.95	375.71	415.95	476.9	515.24	0	0	0	0	0	0	0	0	0
	0	87.141	147.98	159.81	206.5	284.03	347.19	367.68	406.87	467.92	514.39	0	0	0	0	0	0	0	0	0
	0	62.741	109.96	188.12	218.75	292.26	329.87	380.36	416.27	473.52	538.48	0	0	0	0	0	0	0	0	0
	0	86.296	146.29	178.82	221.71	285.93	340.54	350.57	417.54	470.14	511.12	0	0	0	0	0	0	0	0	0
	0	84.817	105.1	166.89	225.93	265.65	314.13	387.12	420.7	486.09	521.68	0	0	0	0	0	0	0	0	0
	0	55.453	136.04	164.04	232.06	275.68	338.53	386.38	423.13	450.07	544.71	0	0	0	0	0	0	0	0	0
	0	91.366	134.04	153.37	247.06	294.69	343.28	387.43	448.17	474.47	515.45	0	0	0	0	0	0	0	0	0
	0	91.683	137.84	198.89	240.09	271.98	334.2	380.67	435.18	478.9	508.06	0	0	0	0	0	0	0	0	0
	0	98.971	127.28	160.02	224.66	285.5	331.45	376.02	426.51	464.12	502.99	0	0	0	0	0	0	0	0	0
	0	89.042	123.37	161.5	212.73	260.37	314.87	351.52	401.27	473.09	526.65	0	0	0	0	0	0	0	0	0
	0	61.579	133.62	182.73	246.32	299.76	305.78	363.14	403.38	462.32	543.34	0	0	0	0	0	0	0	0	0
	0	57.249	119.36	198.36	227.62	275.47	323.74	356.91	438.13	485.98	520.1	0	0	0	0	0	0	0	0	0
	0	92.422	112.39	164.35	237.34	263.22	303.25	351.1	442.78	489.68	515.45	0	0	0	0	0	0	0	0	0
	0	66.438	132.45	162.13	205.76	277.37	315.61	368.84	435.6	463.06	519.15	0	0	0	0	0	0	0	0	0
	0	70.135	127.7	156.54	211.04	256.35	315.5	365.04	439.4	484.29	515.34	0	0	0	0	0	0	0	0	0
	0	91.471	139.85	173.86	236.39	295.96	313.07	356.59	436.55	476.69	502.88	0	0	0	0	0	0	0	0	0
	0	94.851	143.54	158.33	235.02	263.43	334.94	389.44	402.22	499.61	512.28	0	0	0	0	0	0	0	0	0
	0	98.759	109.96	185.69	209.14	251.28	312.33	387.22	433.06	480.07	528.44	0	0	0	0	0	0	0	0	0
	0	53.235	149.35	187.59	223.71	292.26	315.08	367.36	422.18	482.5	513.02	0	0	0	0	0	0	0	0	0
	0	82.81	101.72	184.53	227.52	251.7	334.62	395.78	428.42	489.47	548.72	0	0	0	0	0	0	0	0	0
	0	64.537	148.93	166.15	224.45	255.82	348.77	377.71	449.96	476.79	535.1	0	0	0	0	0	0	0	0	0
	0	76.684	135.2	196.88	238.5	278.64	346.98	378.03	446.69	490.52	511.65	0	0	0	0	0	0	0	0	0
	0	81.226	111.96	174.91	207.87	259.42	307.05	358.07	417.01	470.56	501.82	0	0	0	0	0	0	0	0	0
	0	66.861	146.92	186.43	211.99	287.93	334.09	377.29	439.93	454.5	523.9	0	0	0	0	0	0	0	0	0
	0	52.707	122.42	195.09	241.78	261.95	304.94	379.83	446.58	489.25	502.88	0	0	0	0	0	0	0	0	0
	0	71.931	124.95	159.49	234.06	275.58	316.56	374.76	403.38	472.14	547.88	0	0	0	0	0	0	0	0	0
	0	87.141	104.25	160.23	232.59	268.5	307.47	395.99	446.9	485.14	509.54	0	0	0	0	0	0	0	0	0
	0	70.98	120.83	195.3	207.45	261.95	335.68	362.72	403.28	457.04	533.41	0	0	0	0	0	0	0	0	0
	0	80.486	131.08	165.2	214.74	256.56	339.58	393.98	442.57	461.05	500.35	0	0	0	0	0	0	0	0	0
	0	90.309	111.96	173.33	222.45	257.2	307.37	370	435.7	488.2	518.3	0	0	0	0	0	0	0	0	0
	0	50.383	110.38	160.13	227.31	253.5	316.77	353.95	446.05	452.39	543.65	0	0	0	0	0	0	0	0	0
	0	96.964	122.63	192.24	213.68	279.59	335.57	358.28	419.12	490.1	526.65	0	0	0	0	0	0	0	0	0
	0	71.403	124.95	192.34	206.5	259.31	328.6	374.76	444.58	475.74	506.47	0	0	0	0	0	0	0	0	0
	0	88.936	131.4	175.97	220.76	250.97	326.49	364.09	414.68	474.78	513.97	0	0	0	0	0	0	0	0	0
	0	81.754	113.02	173.75	221.71	260.89	300.61	394.93	404.75	451.65	526.54	0	0	0	0	0	0	0	0	0
	0	95.274	145.13	152.63	221.07	288.04	347.93	359.44	433.59	458.62	541.86	0	0	0	0	0	0	0	0	0
	0	93.689	145.76	194.98	230.79	257.09	340.01	391.55	402.11	497.28	538.37	0	0	0	0	0	0	0	0	0
	0	91.26	141.12	155.16	248.54	254.24	321.1	364.62	437.71	455.24	546.82	0	0	0	0	0	0	0	0	0
	0	75.099	108.69	179.88	230.58	289.62	337.79	368.63	446.58	492.42	521.15	0	0	0	0	0	0	0	0	0
	0	84.5	105.84	198.79	225.93	268.29	319.52	391.13	419.33	487.04	505.1	0	0	0	0	0	0	0	0	0
	0	88.091	147.77	173.22	209.98	286.88	302.51	376.66	436.44	481.86	524.11	0	0	0	0	0	0	0	0	0
	0	66.649	139.43	191.08	236.92	277.27	304.31	357.12	407.61	455.45	521.15	0	0	0	0	0	0	0	0	0
	0	99.604	148.93	159.28	232.9	263.85	307.26	397.04	421.97	473.2	506.79	0	0	0	0	0	0	0	0	0
	0	52.918	134.99	196.88	222.87	286.88	335.78	371.06	404.23	480.91	500.35	0	0	0	0	0	0	0	0	0
	0	95.379	111.65	167.2	238.29	264.38	336.63	375.18	432.85	495.91	506.37	0	0	0	0	0	0	0	0	0
	0	63.058	140.06	181.04	213.89	284.76	315.82	393.98	449.65	488.73	515.66	0	0	0	0	0	0	0	0	0
	0	78.796	141.96	186.32	238.18	258.15	326.06	386.38	440.35	495.8	508.48	0	0	0	0	0	0	0	0	0
	0	99.71	121.79	167.94	215.05	267.97	341.7	367.05	413.42	469.71	504.25	0	0	0	0	0	0	0	0	0
	0	95.274	118.93	151.89	214	261.95	319.83	376.02	422.18	493.37	526.12	0	0	0	0	0	0	0	0	0
	0	93.161	112.17	175.97	202.69	279.69	304.83	397.15	437.08	487.56	527.39	0	0	0	0	0	0	0	0	0
[truncated: 36,361 more rows]

## Sheet: Fig_2_c_KO_P11
Values in the interval:	0 – 50	50-100	100-150	150-200	200-250	250-300	300-350	350-400	400-450	450-500	500-550	550-600	600-650	650-700	700-750	750-800	800-850	850-900	900-950	950-1000
Ift20-/-;Tyrp2-Cre	48.482	93.056	149.25	156.01	212.52	291.21	323.42	392.93	446.69	495.28	502.14	575.87	636.18	650.02	704.73	753.53	823.45	887.88	926.54	950.62
	48.165	75.839	120.52	192.66	205.97	273.57	319.09	350.36	442.89	491.37	543.34	586.75	636.18	664.38	725.01	777.72	829.05	858.2	940.8	950.52
	48.693	72.248	131.4	166.57	221.28	278.32	345.71	364.62	437.18	450.28	536.58	592.13	612.1	693.85	703.36	791.34	821.76	872.25	903.09	950.1
	44.996	95.908	115.87	155.8	246.11	257.51	306.42	393.88	440.67	475.52	525.91	554.32	605.97	694.48	701.67	795.67	815.42	879.22	949.99	950.31
	44.468	51.968	121.15	195.41	220.65	256.14	346.45	365.78	410.46	476.47	517.25	560.24	626.25	690.05	720.36	750.15	814.9	864.12	933.3	950.62
	44.046	58.939	133.51	151.68	221.28	265.22	316.14	358.7	431.06	489.47	547.03	555.69	617.91	657.83	702.51	798.63	828.42	891.79	934.68	0
	44.151	85.662	130.13	152.42	216.32	266.07	326.28	356.38	422.82	451.86	541.96	562.77	620.23	666.49	724.06	785	816.9	858.31	946.93	0
	46.686	77.634	132.88	175.13	230.05	251.07	335.68	351.94	404.33	478.38	544.5	581.25	629.52	679.38	744.23	771.8	838.03	864.96	906.16	0
	48.165	95.485	109.96	179.99	205.44	283.6	344.23	352.05	415.95	463.38	513.23	597.73	606.18	678.53	749.09	762.72	848.17	856.2	902.04	0
	43.095	61.791	109.22	180.41	249.06	256.77	337.58	393.88	404.86	474.89	538.05	578.51	638.82	667.76	727.44	783.32	826.09	897.71	940.38	0
	46.792	94.64	149.04	177.24	206.81	261.42	311.91	350.25	401.48	496.01	540.27	591.5	623.29	698.82	713.07	771.7	807.61	850.28	947.35	0
	47.214	58.516	104.57	198.36	235.23	295.22	330.39	353.32	408.56	460.31	530.98	558.33	619.49	675.89	734.94	779.72	840.88	858.84	915.98	0
	46.158	99.921	142.81	183.26	209.45	276.95	302.4	381.1	401.38	461.37	521.89	591.71	612.31	679.7	717.09	778.98	801.48	875.84	930.03	0
	47.32	71.403	124	164.88	248.54	266.07	303.88	354.06	449.01	463.06	523.9	554	600.69	678.96	715.72	754.27	809.72	870.14	900.45	0
	49.221	50.806	135.2	178.51	204.49	268.18	349.51	390.92	435.91	477.85	515.45	595.41	600.48	665.44	710.43	790.18	811.31	858.41	916.83	0
	44.363	55.453	143.97	192.24	218.85	279.48	325.22	360.18	434.86	470.35	522.63	556.01	624.03	658.68	734.83	777.08	810.04	892.43	939.75	0
	49.538	84.289	121.47	163.82	207.55	274.94	316.56	354.37	418.06	476.05	504.89	569.11	616.64	654.24	709.59	760.18	835.49	881.55	940.38	0
	42.461	89.57	123.26	178.51	204.7	286.24	300.61	366.73	436.02	471.19	535.41	559.39	600.69	653.18	707.37	779.93	817.64	866.55	922.63	0
	47.426	71.297	107.74	160.55	217.27	262.48	303.46	384.48	405.39	499.29	524.32	580.73	607.98	693.96	720.68	797.57	806.98	867.5	911.97	0
	47.32	83.444	101.4	179.03	204.07	293	331.45	376.87	446.58	470.03	538.79	571.22	617.38	658.57	744.23	792.08	847.32	878.48	906.37	0
	42.567	83.338	137	188.01	237.02	263.22	301.24	390.07	444.36	477.85	500.45	561.82	626.99	699.34	706.31	793.14	821.23	878.48	932.88	0
	49.961	75.628	133.19	151.25	226.78	250.65	307.26	374.44	426.73	471.19	509.32	561.92	626.25	670.61	728.18	761.35	845.53	872.15	905.31	0
	43.201	70.029	100.98	177.77	246.32	254.34	313.07	354.27	402.64	473.83	536.05	583.79	634.17	692.9	720.68	773.07	805.92	880.7	923.69	0
	48.799	92.105	101.51	152.63	223.5	271.88	322.26	393.98	436.65	460.42	529.92	597.31	604.17	663.75	715.19	752.89	843.42	861.05	922.63	0
	43.518	92.105	147.88	179.56	204.6	279.91	312.86	353.95	442.67	473.52	530.34	583.05	620.76	695.33	703.57	787.96	835.81	895.28	909.11	0
	48.482	53.235	145.23	187.06	200.37	271.46	343.49	359.97	403.59	476.47	532.67	594.35	628.89	697.76	715.08	769.37	822.29	857.67	942.28	0
	46.686	92.528	142.49	191.71	231.64	251.81	332.4	369.9	401.06	460.52	548.51	553.9	630.58	662.8	715.08	787.22	834.12	864.86	923.8	0
	42.778	87.458	138.26	162.56	201.74	250.33	318.78	361.87	430.84	482.71	520.1	583.79	615.05	695.65	729.66	752.05	837.39	858.52	948.3	0
	43.095	81.965	117.14	161.29	236.49	265.54	343.92	359.76	419.23	499.71	506.26	558.76	616.53	679.06	747.51	761.45	828.84	879.12	932.14	0
	46.264	86.296	146.4	165.3	207.03	272.2	339.48	367.36	407.71	470.56	526.33	579.78	610.83	656.78	744.23	776.03	841.94	874.58	912.6	0
	46.053	60.206	138.47	179.25	222.24	291	304.52	361.87	415.95	480.28	511.75	592.77	622.24	685.4	717.83	772.01	819.12	896.97	920.73	0
	42.567	54.397	128.65	174.81	218.43	292.79	344.55	360.5	405.18	491.16	522.42	556.64	601.22	686.77	744.45	795.78	839.93	889.05	920.31	0
	46.898	91.894	149.04	165.09	211.25	279.06	316.98	356.17	438.03	456.3	513.76	550.52	605.97	651.28	719.83	797.57	842.36	869.93	925.8	0
	49.116	67.178	132.03	153.9	222.87	259.73	307.16	382.36	434.96	472.25	522.74	558.65	643.26	659.31	725.86	772.33	803.49	883.66	929.82	0
	44.363	62.108	106.26	162.56	219.38	261.95	309.16	383.1	431.06	466.02	530.87	563.51	610.83	694.48	716.45	778.25	820.6	872.57	949.46	0
	49.749	58.833	127.07	165.09	212.31	287.3	329.97	372.33	426.51	467.92	520.31	569.64	649.07	694.48	704.2	762.4	846.27	864.01	942.39	0
	48.587	62.213	134.88	185.06	209.35	258.78	308.43	382.05	412.57	489.78	530.03	559.07	622.55	670.09	712.97	774.44	814.58	876.69	928.13	0
	42.989	59.361	115.66	169.11	223.08	259.52	316.98	380.67	420.28	457.14	519.04	577.03	642.41	652.76	737.68	788.81	809.62	869.4	907.85	0
	43.623	86.824	112.91	154.21	202.38	254.77	301.56	387.22	408.77	481.86	527.81	574.92	642.41	654.24	717.72	779.62	834.65	861.9	926.12	0
	44.257	50.172	101.93	162.03	227.52	256.88	328.39	364.51	427.25	469.19	537.53	577.24	620.44	684.03	717.72	795.57	826.2	856.83	921.89	0
	43.095	71.614	110.38	176.39	205.02	266.28	308.95	371.38	428.42	455.35	530.77	555.69	630.26	658.47	736.84	786.8	846.69	861.05	947.77	0
	44.574	65.171	138.47	173.22	233.85	294.06	319.94	357.44	405.6	471.4	533.72	557.81	602.06	663.22	701.46	774.13	849.44	885.45	910.91	0
	42.673	80.064	134.14	181.99	222.76	253.61	344.02	379.51	417.96	496.12	511.75	556.22	646.95	658.89	732.4	772.22	812.47	893.69	940.8	0
	43.834	54.714	137.84	163.72	248.43	290.89	349.51	356.38	420.18	458.73	504.68	570.16	613.05	688.89	711.17	794.83	821.02	854.08	929.39	0
	43.412	97.703	115.55	195.41	211.88	262.69	327.01	351.1	412.04	480.81	527.7	593.82	613.47	664.17	715.08	783.1	819.44	866.76	919.15	0
	44.363	65.91	129.07	186.96	233.01	296.07	318.04	352.89	409.19	478.06	543.86	551.78	605.76	692.05	749.83	759.87	835.6	892.95	906.16	0
	45.208	90.943	146.5	175.13	219.07	296.6	305.36	387.12	406.23	474.05	516.19	595.62	635.76	678.22	736.73	794.41	807.5	892.21	924.85	0
	45.208	84.711	120.2	182.2	222.24	259.1	319.09	388.81	413.1	454.19	529.6	571.85	616.64	666.6	746.98	763.99	813.52	874.26	938.58	0
	44.151	77.212	141.22	153.05	229.63	293.64	300.93	352.26	442.67	459.26	547.35	573.44	608.72	689.63	700.19	798.31	803.38	898.34	905.42	0
	43.729	73.832	123.58	188.01	223.08	267.13	344.97	394.83	402.43	471.19	536.36	563.51	620.97	657.83	723.53	790.6	847.22	880.81	914.92	0
	49.432	95.485	145.97	163.82	233.43	294.69	310.43	376.87	410.35	465.6	526.12	582.73	600.58	674.73	742.12	751.94	822.92	860.32	937.74	0
	43.095	91.683	105.1	183.79	206.6	251.6	301.98	350.25	434.33	461.9	541.12	577.56	621.39	658.15	726.7	753.42	835.18	852.5	937.11	0
	48.799	68.234	136.89	185.69	219.07	252.97	317.09	376.34	447	451.02	542.17	566.68	601.64	661.21	737.05	777.29	804.97	881.44	928.65	0
	49.749	60.418	139.11	150.62	235.23	274.84	321.21	386.06	400.42	463.8	502.88	583.79	605.65	661	706.1	752.05	829.58	875.53	913.55	0
	44.785	83.233	112.39	178.29	211.14	273.04	340.75	354.16	430.74	462.21	520.94	577.03	604.39	663.11	714.66	760.5	822.92	879.86	928.13	0
	43.095	84.711	138.58	192.45	220.02	289.73	312.33	385.11	401.48	452.5	542.6	584.53	600.58	696.6	708.64	772.96	805.81	879.64	900.03	0
	43.518	91.154	102.46	169.21	226.57	265.01	317.19	357.01	403.28	473.09	539.96	552.95	600.48	667.02	700.61	756.49	838.13	854.82	941.44	0
	49.644	59.995	100.98	166.78	212.83	283.29	332.93	363.03	410.25	487.04	535.1	597.94	627.84	663.54	704.94	792.08	813.42	851.87	904.89	0
	43.94	59.256	107.21	181.78	211.67	260.26	334.73	398.73	419.96	470.45	514.29	584.53	648.33	650.76	700.08	774.76	800.64	873.41	900.03	0
	43.518	90.626	115.13	164.35	221.81	294.17	349.72	358.28	428.31	450.91	522.95	558.65	644.74	698.5	731.77	754.9	812.15	885.77	940.91	0
	42.884	97.703	121.89	173.86	246.63	290.26	313.18	360.29	415.85	455.24	509.11	563.4	603.54	668.18	740.54	795.25	810.88	886.72	904.15	0
	42.25	78.057	149.14	171.96	208.82	284.55	337.15	362.19	410.14	464.22	541.01	563.83	634.6	651.6	734.94	766.41	802.43	898.24	942.39	0
	44.151	80.698	149.56	155.8	203.43	253.29	323.21	363.77	427.78	456.41	521.89	556.43	632.48	664.38	712.97	799.9	802.33	854.82	927.07	0
	48.059	56.087	119.04	198.68	224.14	261.11	344.44	398.52	430.74	498.23	530.45	558.23	637.24	661.63	744.45	799.37	813.42	870.35	913.76	0
	43.518	89.359	126.96	190.34	205.55	297.55	345.71	355.53	400.21	452.5	534.25	592.35	621.5	659.21	736.84	764.62	800.64	882.5	913.76	0
	45.419	85.873	145.13	165.73	221.18	288.04	322.16	362.29	440.88	465.7	513.65	564.46	624.35	655.61	729.34	769.79	845.53	883.13	905.73	0
	46.158	61.263	127.07	180.41	218.85	268.08	344.55	374.55	420.18	459.68	510.7	558.02	647.8	667.23	730.61	750.89	847.64	891.26	924.96	0
	42.567	94.957	124.95	184.95	207.66	275.36	317.19	354.58	413.2	472.36	530.77	588.01	614.95	655.61	713.29	755.11	837.5	890.21	936.79	0
	42.989	62.953	119.78	185.48	218.12	256.99	333.67	360.92	445	494.43	505.1	560.76	619.17	650.02	739.16	767.89	846.16	888.52	934.46	0
	48.059	86.612	144.5	156.22	213.78	277.16	301.14	360.5	419.01	456.3	515.66	550.73	600.37	668.61	703.78	772.75	823.35	894.75	914.08	0
	47.109	63.481	126.01	152.21	228.36	254.87	348.56	355.32	419.33	480.91	517.56	588.65	620.34	677.37	732.62	778.88	812.36	853.34	945.87	0
	43.306	54.186	123.58	199.74	206.81	256.46	340.43	365.99	416.9	489.25	500.66	576.29	629.95	690.79	729.87	794.51	827.99	856.62	946.51	0
	46.158	76.895	127.07	153.79	229.84	290.79	310.96	372.86	416.48	497.39	521.58	583.68	648.96	675.79	707.16	769.58	820.18	864.33	948.72	0
	42.25	63.692	120.1	198.47	213.89	264.8	316.77	377.82	432.32	463.27	539.11	565.2	601.75	699.55	736.21	767.05	828.21	853.34	923.59	0
	45.947	91.26	107.1	199.42	213.36	295.22	305.36	357.01	427.15	468.87	507.32	599.95	613.15	667.44	733.78	763.99	838.03	881.44	915.66	0
	48.693	94.323	128.44	189.7	200.58	256.77	325.85	362.08	411.73	498.13	532.67	552.84	630.16	681.91	705.58	750.99	802.43	856.2	933.73	0
	42.356	55.981	148.19	170.69	214.31	257.51	313.6	388.81	427.68	495.28	539.11	557.81	611.78	671.77	738.32	786.91	848.59	875	949.78	0
	45.419	94.851	102.67	174.49	248.54	263.85	341.06	371.17	420.7	479.12	515.13	578.19	631.22	668.5	701.46	794.3	848.27	855.88	934.68	0
	45.419	96.752	116.61	196.04	238.5	299.02	318.56	362.29	404.54	453.03	543.76	576.18	619.91	678.11	731.56	777.82	808.56	863.7	915.13	0
	44.996	79.008	115.98	157.28	204.38	257.94	322.26	392.82	442.04	470.56	500.56	557.38	630.58	656.35	702.83	759.65	826.2	883.02	931.82	0
	45.102	99.076	108.16	170.37	234.8	282.44	347.72	386.59	404.44	459.68	503.09	581.99	631	699.98	709.17	799.16	838.03	897.81	918.83	0
	42.778	74.466	138.9	176.08	247.59	280.86	322.68	372.01	430	496.01	530.55	550.1	641.57	672.51	732.19	794.62	818.91	881.86	943.13	0
	48.059	57.988	108.27	150.62	234.28	276.74	320.68	373.17	437.6	482.6	541.54	590.44	647.16	680.44	742.75	772.44	817.12	867.71	913.34	0
	42.778	78.057	105.52	159.71	202.69	250.01	338.53	387.96	415.42	454.4	506.68	580.2	646.21	682.97	725.64	766.41	806.87	850.39	945.98	0
	48.482	82.176	131.5	170.37	213.15	252.34	328.7	393.98	406.44	453.87	532.88	553.26	610.51	671.35	709.17	776.03	845.85	862.96	911.02	0
	48.376	89.993	120.31	186.43	233.85	256.88	321.1	378.03	434.44	471.19	514.71	566.36	621.71	691.53	720.89	756.27	808.56	871.09	917.99	0
	49.01	90.943	134.67	181.46	226.88	278	311.49	365.57	414.89	452.39	507.63	555.06	647.59	689.84	700.5	760.61	813	899.92	935.1	0
	48.587	80.803	131.5	160.76	208.29	253.18	317.09	351.63	439.61	499.61	548.72	564.57	633.12	677.37	731.03	783.32	800.43	868.34	921.58	0
	42.25	61.157	138.9	195.93	207.34	297.55	317.61	397.78	448.69	484.19	518.41	588.65	610.2	653.08	733.04	779.62	808.14	861.05	940.7	0
	47.743	74.677	105.31	179.35	227.2	267.87	333.88	381.2	407.92	451.86	509.85	562.66	634.17	696.17	724.16	758.07	825.99	888.1	921.16	0
	42.989	92.739	141.12	167.94	209.24	254.45	308.43	352.79	430	451.86	521.05	589.7	601.96	666.6	704.2	799.69	812.68	892.53	902.67	0
	44.046	95.591	120.52	162.98	220.23	260.58	300.93	394.93	429.58	456.19	517.46	552.84	619.07	659.73	745.18	783.32	830.95	892.53	922.11	0
	44.363	98.126	144.5	199.74	234.91	250.01	349.3	364.93	447.74	496.12	511.01	564.04	635.23	686.88	703.46	756.91	836.55	867.71	921.68	0
	42.989	90.838	139.85	180.09	220.02	263.01	309.48	398.1	405.18	460.74	517.03	569.85	645.69	671.67	715.08	780.57	830.95	881.97	937.95	0
	46.475	65.593	139.11	169.42	214	266.81	316.14	389.44	413.42	459.26	530.34	586.96	612.73	691.84	707.79	776.03	805.28	875.31	913.97	0
	44.363	83.021	103.83	161.92	206.81	252.02	313.28	361.66	441.83	473.41	516.29	551.68	642.2	672.2	711.6	784.79	801.27	886.3	913.66	0
	43.623	58.199	113.76	187.17	229.95	251.07	304.94	370.64	448.48	465.28	501.61	566.68	601.85	693.22	726.59	779.51	800.64	874.05	935.1	0
	44.363	91.894	132.66	188.86	243.89	250.54	328.49	390.92	417.11	464.33	523.16	550.94	636.92	687.09	721.52	782.47	849.86	881.76	922.95	0
	49.221	82.388	117.45	183.26	230.58	250.65	338.53	393.98	424.61	481.02	512.91	558.86	601.22	681.28	738.95	761.24	826.62	854.82	941.12	0
	49.961	91.683	139.21	151.15	201.11	265.54	318.04	356.8	433.8	476.9	507.53	560.87	626.78	664.38	738.11	765.25	820.18	853.45	934.68	0
	42.461	85.873	132.24	194.98	211.57	264.17	337.05	361.66	449.65	490.94	500.98	569.11	637.55	683.92	702.93	782.05	810.46	866.97	920.31	0
	44.996	52.812	102.98	183.68	238.4	261.84	348.46	385.95	437.39	471.09	535.2	552	608.82	680.86	718.78	778.25	837.61	867.29	922.95	0
	43.412	74.36	115.98	187.38	204.49	267.13	302.93	396.31	409.4	475.42	511.44	599.21	616.43	654.03	731.24	780.04	803.49	872.88	949.57	0
	48.693	67.494	110.06	180.72	233.64	293.95	334.73	368	402.22	460.95	508.8	597.73	611.99	680.44	700.19	781.84	810.36	853.34	910.7	0
	45.524	99.71	142.91	196.15	216.95	258.68	303.25	387.12	405.49	479.22	538.26	556.12	612.1	660.79	713.92	794.3	810.36	879.86	920.73	0
	42.884	50.806	143.23	179.88	208.72	268.6	301.67	370.64	442.78	471.62	527.39	556.33	641.78	665.97	728.39	785.11	836.87	899.19	915.35	0
	46.686	94.429	133.51	195.51	209.03	271.46	326.06	381.41	413.94	460.31	542.91	553.79	648.33	650.86	743.49	752.68	830.74	883.13	921.58	0
	45.208	57.566	144.39	171.01	201.74	289.31	322.37	394.83	447.43	454.61	511.75	593.19	644.84	656.14	730.08	770.01	814.05	872.99	909.85	0
	49.855	80.275	137.1	157.38	208.19	254.98	348.14	394.4	404.86	492.74	532.24	581.78	634.38	677.69	708.74	768.21	822.5	862.22	926.65	0
	45.313	56.932	119.04	152.73	220.12	280.22	327.97	390.71	402.85	471.51	519.57	592.87	637.34	660.58	707.05	795.67	847.75	892	942.7	0
	45.419	59.467	137	199.42	244.94	261.95	332.08	380.88	407.18	474.05	513.76	554.64	626.67	669.77	724.9	767.37	830.63	887.78	942.81	0
	47.848	82.81	137.84	186.11	209.35	281.91	301.35	353.42	407.08	463.9	543.34	552.63	616.32	662.27	703.78	772.33	839.51	861.9	947.25	0
	45.102	81.754	140.69	150.09	222.24	253.71	313.39	378.35	411.83	488.52	533.72	597.31	621.6	654.14	742.65	750.57	838.77	866.65	925.7	0
	42.673	92.105	146.19	153.79	237.13	257.3	311.07	363.14	426.41	453.55	505.42	579.04	619.17	684.24	747.3	788.49	810.04	864.22	907.74	0
	46.792	60.101	129.28	195.3	205.02	293.11	317.19	371.59	412.47	469.82	526.12	587.49	639.24	655.93	713.81	795.04	848.8	856.41	939.01	0
	47.637	69.607	131.93	194.03	208.82	257.3	319.09	384.37	425.99	467.81	520.41	561.29	606.71	661.32	731.66	766.52	805.39	889.36	946.82	0
	47.848	93.689	145.34	158.12	249.7	282.65	342.33	358.17	436.65	454.19	527.17	567.42	607.87	656.46	748.46	763.03	806.24	851.13	925.49	0
	45.841	92.211	111.22	164.88	208.61	292.79	307.37	365.78	415.21	451.55	530.34	571.01	626.46	687.94	705.68	793.14	802.54	883.13	911.02	0
	49.749	86.718	147.35	155.59	225.19	297.33	339.69	368.95	415.42	491.9	530.98	557.7	616.64	690.15	723.64	782.36	832.64	877.11	916.93	0
	44.785	83.233	144.81	163.3	211.78	288.46	342.33	389.44	421.44	453.24	527.07	590.65	637.66	668.5	712.12	755.64	838.35	851.13	938.16	0
	46.475	95.168	137.21	184.74	240.4	288.78	326.7	364.3	402.75	455.24	535.94	591.82	601.85	686.35	720.47	759.55	804.23	857.04	919.47	0
	46.898	89.57	144.6	158.75	218.33	260.37	343.49	397.36	402.64	456.41	501.72	579.04	622.45	663.33	725.43	775.71	846.06	864.54	929.71	0
	42.461	98.443	104.04	155.59	235.75	281.17	314.87	377.19	448.38	473.52	501.08	592.24	608.51	686.46	738.53	786.8	812.89	863.8	919.47	0
	45.419	98.759	102.25	176.82	220.33	277.27	327.97	371.91	405.81	468.55	515.45	550.52	610.41	683.71	704.41	775.82	802.22	886.19	909.33	0
	43.729	89.781	140.27	175.87	200.48	290.68	343.18	377.82	413.63	453.87	533.3	552.63	633.54	666.18	728.5	794.19	817.43	879.33	906.37	0
	43.729	70.452	147.77	167.2	224.66	273.04	334.62	398.21	400.32	456.19	509.96	556.86	614.63	688.25	727.65	790.39	810.25	857.15	942.28	0
	42.356	99.604	123.48	151.89	234.59	252.13	323.53	395.88	437.6	485.14	534.88	551.05	613.68	652.76	722.37	785.74	823.98	851.13	913.23	0
	48.693	97.386	144.39	166.04	208.61	261.74	335.36	355.64	433.8	489.89	510.59	558.12	601.01	679.27	705.58	752.16	841.41	895.38	928.02	0
	45.102	88.514	128.44	176.71	231.64	268.92	348.56	361.13	439.93	462.32	521.47	599.53	603.33	654.88	745.82	795.88	814.47	889.47	933.51	0
	44.468	97.069	101.29	158.33	200.05	270.82	318.04	386.27	400.21	463.8	548.72	592.66	643.78	696.28	711.28	795.14	829.47	852.39	922.74	0
	45.313	97.703	118.83	181.78	204.17	268.5	303.46	359.02	411.51	465.38	510.38	552.21	608.61	686.67	701.03	762.19	813.1	857.57	948.51	0
	48.799	86.401	115.66	199.42	209.56	288.99	335.04	364.41	412.68	467.39	517.25	563.09	612.1	657.41	738.53	750.47	810.88	860.32	914.5	0
	46.369	64.642	117.67	162.03	201.64	291.21	303.67	398.1	413.84	490.21	510.8	581.25	643.47	666.28	725.33	774.87	843.2	881.12	931.08	0
	49.538	74.677	121.26	181.89	218.43	288.25	342.86	387.01	421.44	468.45	544.6	573.12	616.11	662.9	725.01	781.84	827.04	896.02	946.61	0
	42.461	67.178	142.17	175.65	214.95	275.89	315.4	353.42	400.64	487.78	537.1	550.62	620.34	694.06	727.76	766.63	839.61	851.44	909.11	0
	45.947	81.014	121.15	193.19	238.29	264.7	327.23	356.59	432.85	488.41	501.82	561.08	619.7	691.21	708.32	779.72	838.45	886.51	944.18	0
	46.158	85.028	130.66	195.72	244.1	261.74	347.82	388.49	402.64	471.62	505.42	582.52	632.59	679.06	708.32	756.8	805.18	886.4	947.25	0
	43.834	81.014	141.75	160.97	246.85	258.99	312.23	387.12	440.56	461.69	527.39	558.76	635.97	670.09	719.73	791.03	829.9	888.83	902.14	0
	46.053	53.129	119.36	198.47	221.81	270.4	337.15	390.28	417.11	457.25	520.1	576.08	636.71	661.85	735.26	783.32	842.25	858.41	912.18	0
	48.165	96.647	114.08	193.82	204.17	273.99	336.84	392.19	437.6	494.54	547.77	582.63	614.1	669.35	710.33	797.26	841.51	873.1	923.8	0
	49.01	95.696	135.83	168.47	220.65	260.47	342.23	354.37	419.75	457.88	523.48	560.87	633.86	691.74	747.51	763.99	812.68	864.96	945.13	0
	46.369	51.545	133.83	177.24	247.06	264.06	306.95	353.42	401.59	468.45	514.61	551.57	612.52	658.47	741.17	788.28	828.63	895.59	940.38	0
	42.778	85.662	123.48	151.99	215.37	295.54	326.91	373.49	447.85	457.99	536.05	550.94	611.36	687.41	701.03	778.03	840.67	866.44	908.48	0
	42.884	88.936	119.04	166.99	243.89	254.66	341.17	359.02	415.11	462.95	503.94	554	643.47	688.04	715.72	771.49	843.52	864.54	916.83	0
	46.158	80.698	116.08	173.86	204.7	251.92	341.06	363.88	421.65	467.29	542.07	571.64	603.96	688.78	741.91	765.36	807.82	897.28	942.39	0
	44.046	91.788	140.69	162.03	215.37	252.23	349.09	359.34	402.01	459.68	505.84	582.31	602.38	651.28	740.01	759.44	804.23	861.69	949.78	0
	49.01	52.496	134.57	173.44	237.87	255.93	303.36	375.6	419.23	474.05	549.46	585.27	607.34	658.57	749.2	772.33	800.85	863.59	913.76	0
	49.855	91.049	138.26	188.54	220.33	284.03	346.34	361.98	414.89	489.04	528.44	551.15	605.23	659.21	747.4	794.93	813.84	871.51	948.72	0
	45.841	96.436	124.53	180.41	245.37	252.13	300.08	350.68	442.36	470.77	500.45	581.78	618.96	689.41	706.21	784.79	822.4	879.01	942.07	0
	44.468	66.121	140.69	187.59	207.66	273.67	319.09	366.73	430.32	471.93	540.27	573.44	646	657.41	700.4	780.04	802.43	890.74	936.47	0
	42.25	84.606	103.2	173.01	216.43	273.46	338.63	357.96	427.78	483.34	534.25	569.53	620.86	671.35	726.07	782.36	809.51	883.87	909.85	0
	48.693	59.256	112.39	163.4	214	262.48	320.57	356.8	425.56	470.56	512.81	586.32	614.95	677.8	745.71	763.56	808.77	885.35	949.25	0
	46.158	94.006	144.71	188.44	216.64	282.76	312.54	351.52	424.51	481.02	523.9	576.18	625.62	692.69	704.73	764.51	824.19	894.54	934.68	0
	47.954	91.049	115.87	187.38	205.76	267.02	308	398.73	416.06	495.28	514.71	553.05	647.59	671.56	735.89	772.75	818.91	856.94	925.49	0
	45.841	95.379	145.45	154.42	204.6	275.47	310.64	378.98	442.04	486.51	503.94	585.16	600.48	664.49	727.86	772.96	802.54	882.29	903.83	0
	49.116	67.706	139.95	188.75	202.06	251.18	309.38	358.28	445.95	458.83	532.56	578.09	631.22	662.16	746.13	793.56	834.44	877.11	925.17	0
	45.736	52.812	143.54	152.63	211.04	260.15	323.21	374.12	419.12	467.5	502.04	582.21	610.93	674.63	704.31	753.85	827.99	865.81	937.63	0
	49.749	73.093	145.02	195.19	204.49	253.18	309.9	367.36	412.15	478.9	521.05	590.87	617.59	670.09	733.46	784.9	801.17	874.15	903.52	0
	47.848	63.586	127.07	169.42	218.64	277.69	326.7	355.75	407.08	462.74	505.63	592.66	600.48	698.82	709.27	775.18	809.83	850.39	904.57	0
	46.264	72.036	129.18	179.46	205.23	256.99	311.07	399.05	415.95	460.95	526.22	577.66	626.57	652.45	723.11	765.15	834.12	865.39	942.81	0
	48.271	85.662	140.9	197.52	246.53	253.29	347.4	394.3	401.69	467.18	501.4	584.11	620.76	671.14	734.41	764.41	823.88	856.41	913.45	0
	42.778	84.711	124.74	180.51	206.92	288.14	328.7	352.15	433.7	477.43	545.13	569.32	619.6	652.55	720.36	759.65	832.54	881.86	906.47	0
	46.898	61.896	129.39	163.19	216.74	278.32	312.54	356.27	425.99	469.5	540.27	592.03	628.26	650.12	707.79	774.44	827.68	857.15	940.59	0
	43.201	69.818	149.56	175.55	210.51	260.37	349.09	367.26	404.86	457.88	507.85	572.7	609.77	657.62	722.37	752.79	835.07	877.74	921.89	0
	46.686	51.545	145.66	194.03	235.02	298.71	300.29	399.69	421.97	456.93	512.39	587.49	620.12	654.56	712.55	792.72	820.28	856.41	943.55	0
	49.327	73.832	136.15	182.84	233.96	258.57	328.92	372.33	402.43	458.41	548.09	588.01	613.68	650.23	718.99	773.07	816.06	888.2	919.04	0
	46.686	99.921	133.51	150.2	210.19	266.18	319.41	380.99	430.84	477.95	524.75	595.83	609.56	679.27	704.62	767.26	837.61	880.6	920.21	0
	46.158	77.318	137.74	172.38	239.24	260.15	337.89	365.46	408.45	451.34	539.85	562.88	600.9	650.12	708	794.3	821.66	885.77	907.42	0
	48.059	80.803	106.15	181.46	200.16	289.31	329.87	388.81	420.28	477.95	543.76	552.31	641.46	679.17	737.58	779.3	801.9	875.74	944.82	0
	47.743	66.861	145.34	191.71	211.67	251.28	348.35	353.95	408.13	462	543.02	572.91	608.82	681.28	722.9	793.98	845.85	863.48	902.78	0
	45.947	71.403	137.21	178.29	222.66	251.92	312.65	393.56	443.84	457.04	541.43	570.48	633.54	690.89	740.75	781.31	828.95	883.66	916.93	0
	42.567	95.274	106.89	157.59	242.83	270.4	309.8	390.92	422.29	468.87	513.87	577.66	607.13	670.93	748.88	793.03	828.95	854.93	900.98	0
	47.637	71.191	141.12	179.56	207.13	280.75	320.99	371.38	401.27	467.39	530.55	552.52	627.52	653.29	733.46	750.57	816.27	858.41	910.28	0
	46.792	79.747	141.96	185.69	207.87	279.59	329.66	383.42	425.99	457.88	541.64	554.11	647.06	666.07	712.12	761.56	812.57	850.49	917.99	0
	48.693	63.058	104.78	190.44	211.04	285.29	304.62	361.87	403.49	451.65	519.15	574.81	604.81	695.86	739.59	781.41	821.87	851.44	920.21	0
	44.785	56.509	127.38	174.7	215.9	271.56	321.84	360.92	435.91	465.17	511.12	582.52	604.6	660.79	700.93	777.72	825.14	874.68	915.24	0
	46.581	53.235	143.65	195.41	232.69	286.35	346.03	382.05	413.63	468.24	522.84	593.4	632.17	699.45	744.13	756.59	821.34	890.95	929.18	0
	47.426	88.091	132.98	197.94	202.48	295.12	310.64	372.12	401.8	462	509.43	560.97	601.43	672.51	706.42	790.5	833.8	854.4	911.97	0
	49.01	99.076	133.72	175.34	200.79	253.39	302.4	370.64	406.34	463.69	540.06	572.28	618.75	656.99	702.51	787.86	816.48	873.73	906.68	0
	45.947	65.065	127.28	156.85	245.05	294.06	308.11	372.43	439.61	491.05	500.56	567.52	636.71	698.71	722.69	770.01	817.43	892.21	925.7	0
	43.306	66.438	140.8	156.32	217.8	273.04	301.45	377.29	449.33	451.86	520.2	589.28	603.96	671.77	736.21	777.4	829.47	861.27	916.09	0
	47.426	89.57	135.09	188.75	235.12	271.67	330.08	376.76	423.87	469.82	530.34	551.68	613.89	670.61	712.34	767.89	800.95	869.61	908.59	0
	49.855	72.353	128.44	196.88	213.68	252.55	316.14	370.43	423.35	452.92	538.9	569.53	641.57	667.55	711.28	756.91	849.96	855.46	930.66	0
	47.214	97.809	142.49	154.42	200.16	259.73	331.24	354.16	410.14	465.91	533.62	591.18	640.3	661.32	744.87	788.7	827.15	853.87	921.47	0
	44.257	86.718	144.5	183.58	239.87	281.38	312.12	351.52	417.85	451.65	518.62	563.4	644.63	695.54	705.36	757.12	808.03	856.2	914.08	0
	46.053	72.248	113.12	183.37	207.45	284.76	303.99	350.78	419.96	477.95	515.87	589.28	603.54	676.42	720.15	757.97	820.5	891.58	910.91	0
	45.419	90.943	140.9	170.58	208.93	264.17	309.59	383.84	407.5	473.2	521.58	561.08	647.59	686.14	722.48	776.03	809.62	889.78	908.06	0
	47.743	59.15	143.12	186.32	232.38	251.92	313.92	374.12	427.25	484.92	507.53	559.6	603.65	678.85	720.57	788.28	817.75	864.33	936.58	0
	44.996	87.563	145.87	169.63	214	251.6	313.6	373.6	416.8	471.3	516.72	596.89	619.38	681.91	706.53	796.73	830.63	858.94	901.72	0
	46.264	60.101	127.07	182.41	205.97	250.65	312.33	366.94	409.93	484.4	528.86	551.26	646.42	695.96	721.21	777.61	808.98	880.81	949.15	0
	46.686	78.691	144.39	184.42	218.22	286.88	332.3	389.02	448.38	460.31	545.45	557.07	605.13	662.06	749.41	772.44	839.82	860.74	903.52	0
	44.257	80.169	111.33	166.68	235.75	261.42	307.05	380.67	422.18	489.15	539.11	577.87	610.41	686.56	738.74	781.62	837.08	850.49	911.44	0
	46.898	80.592	116.72	165.62	243.78	250.23	318.35	379.72	416.48	455.03	539	574.07	635.33	653.71	700.08	783.63	847.22	878.69	947.14	0
	47.743	91.788	141.33	195.19	213.26	287.51	334.3	356.06	406.55	454.5	503.09	587.27	608.08	692.16	714.34	756.38	814.69	857.78	924.54	0
	46.369	69.607	137.1	150.52	204.38	295.75	338.74	391.02	425.77	483.66	523.79	582.21	639.24	659.52	716.67	778.88	841.2	853.24	923.59	0
	49.538	62.53	148.19	160.87	208.19	264.06	345.18	374.65	409.4	468.76	539.53	552.21	617.27	680.23	749.3	766.41	841.83	857.36	904.68	0
	44.785	85.028	143.86	199.74	233.96	261.11	348.25	391.34	439.51	487.14	529.39	569.32	618.65	690.05	700.08	766.1	816.9	851.44	938.37	0
	44.363	65.593	134.14	191.5	207.45	278.32	347.93	360.71	426.73	493.16	513.87	552.1	641.57	658.25	749.09	769.48	823.56	897.6	940.49	0
	43.518	84.078	144.92	161.29	216.74	261	340.43	383.21	423.98	454.08	539.53	575.34	611.15	682.65	707.69	752.58	813.74	880.38	945.55	0
	42.884	72.459	143.65	170.37	208.19	264.59	313.07	372.12	425.25	481.54	516.93	569.95	617.17	696.28	747.83	768.32	839.51	881.02	924.75	0
	42.461	94.64	128.65	166.47	224.03	252.55	324.06	392.71	428.84	464.43	515.87	595.2	641.14	652.45	727.65	784.79	821.66	858.94	913.87	0
	47.848	94.006	120.41	196.15	227.62	251.92	325.01	395.78	440.77	466.23	547.35	583.16	606.82	699.98	741.7	760.61	804.02	857.15	935.73	0
	49.961	78.585	120.62	170.06	235.02	259.63	311.7	370	424.3	479.96	523.9	550.41	632.17	683.08	709.17	770.53	832.85	885.98	934.78	0
	49.327	93.795	116.4	185.27	201.53	276.95	301.88	350.46	415.42	458.31	522.1	569.85	610.2	659.42	719.1	777.51	836.97	887.36	928.13	0
	48.587	96.858	110.38	192.98	213.26	294.9	311.38	390.6	442.15	462	537.53	552.42	622.03	650.97	718.57	772.44	804.02	885.88	916.19	0
	43.834	95.802	140.06	162.66	220.76	269.45	332.19	392.08	445.53	480.7	512.49	566.57	619.49	667.87	716.77	799.48	819.12	898.66	924.75	0
	47.848	79.219	116.93	165.83	238.92	293.21	300.82	390.81	409.4	479.43	543.02	552.63	628.15	664.49	747.61	783.1	814.69	864.75	909.11	0
	48.271	69.607	130.02	179.99	205.44	259.84	317.09	387.12	421.13	455.24	548.62	573.97	630.26	698.5	715.72	790.29	839.61	853.77	942.91	0
	43.729	95.274	126.12	189.28	224.88	298.07	303.46	362.82	410.78	461.69	542.91	552.1	612.41	665.75	706.63	796.41	810.88	898.02	941.01	0
	47.109	64.959	149.99	198.68	205.23	258.89	330.29	363.35	404.23	477.53	545.55	586.64	638.29	680.44	725.54	781.1	824.51	860.21	915.35	0
	49.01	96.436	146.08	180.51	203.01	250.44	330.18	364.51	421.65	484.5	510.49	594.77	639.35	693.01	704.84	791.87	810.78	853.77	940.06	0
	43.412	55.242	141.64	176.29	214.95	257.3	310.75	371.06	402.22	473.94	541.33	565.3	615.27	663.85	703.25	782.89	828.1	884.72	909.75	0
	42.778	52.812	145.13	175.65	221.39	259.2	321.73	365.25	410.35	486.09	511.44	560.24	613.89	681.07	718.36	781.62	842.99	869.82	903.94	0
	42.356	97.175	148.51	188.22	228.47	264.27	311.38	387.12	431.58	451.34	534.67	551.26	623.82	679.06	719.94	770.01	827.36	855.77	900.56	0
	48.271	74.888	141.01	191.71	241.78	265.44	308.64	385.21	419.23	467.92	503.2	587.7	645.58	682.55	727.44	770.43	848.38	853.24	936.58	0
	46.369	76.684	144.92	198.89	211.14	271.67	322.79	362.19	418.7	494.43	526.22	551.36	614.84	695.33	741.49	769.79	825.78	864.01	927.49	0
	42.356	70.452	115.98	191.08	237.55	271.14	315.82	379.19	404.86	487.67	518.94	567.95	615.69	678.43	700.19	765.25	802.96	896.02	913.55	0
	48.587	68.128	121.79	170.9	248.43	280.96	309.16	367.68	443.73	452.07	547.56	574.28	615.69	657.2	738.32	763.88	826.2	862.75	928.34	0
	44.891	63.164	147.03	161.61	241.04	282.86	334.09	373.91	431.9	463.8	510.38	598.15	616.32	654.66	748.67	771.17	826.3	893.8	931.51	0
	46.158	91.049	133.51	172.38	204.6	275.68	333.35	366.62	445.1	472.67	502.99	551.47	600.69	681.49	714.76	799.79	825.14	865.49	948.3	0
	43.729	73.726	103.2	193.4	205.86	265.22	346.56	361.13	438.98	457.78	531.93	562.98	633.54	694.8	714.24	755.96	845.32	851.23	944.71	0
	46.686	95.802	149.35	174.18	232.48	271.56	303.46	390.5	436.23	460.84	511.54	552.74	617.06	686.56	716.35	774.65	834.97	881.44	911.97	0
	42.567	66.121	124.22	186.11	226.67	255.51	338	370	415.32	499.39	506.15	570.27	610.41	661	747.93	787.01	807.4	863.7	903.52	0
	46.792	87.458	131.61	162.66	214.21	270.72	303.57	351.2	416.37	461.26	511.44	557.7	626.25	670.72	722.9	793.03	803.17	887.04	948.41	0
	42.778	80.803	134.57	162.24	218.33	269.56	309.27	388.81	403.17	474.89	512.7	571.54	608.08	653.08	708.96	777.72	835.18	876.05	916.51	0
	46.369	50.489	132.14	186.43	237.44	257.73	304.73	384.37	401.8	455.56	519.89	599	617.59	697.34	717.51	754.48	800.64	884.19	908.59	0
	43.095	63.481	112.91	191.81	207.24	286.77	305.36	358.07	416.8	462.85	512.91	582.73	647.8	682.34	727.76	751.73	810.78	855.67	905.42	0
	44.574	91.366	115.87	167.2	205.12	262.16	344.55	376.98	400.11	498.02	546.72	588.44	611.15	663.01	706.31	760.61	828.21	854.61	917.99	0
	45.524	98.759	126.96	162.24	212.83	252.44	340.64	381.73	400.11	499.71	525.48	565.73	618.33	661.11	717.3	777.29	809.3	872.46	943.02	0
	44.046	89.359	142.28	161.4	201.96	253.5	344.02	353	413.84	480.49	519.89	569.64	622.76	676.11	745.08	765.46	842.36	856.09	921.89	0
	48.376	94.218	113.23	167.73	204.07	272.62	329.76	382.36	409.09	454.08	521.89	564.25	636.07	655.3	749.41	784.58	833.91	860.21	947.88	0
	44.574	90.204	106.05	189.17	233.22	263.22	321.94	389.12	415.11	462.85	522.84	581.15	629.52	682.55	729.76	762.08	802.86	895.28	903.41	0
	44.891	70.874	149.46	190.86	246.74	260.58	333.67	383.84	438.34	458.94	519.46	559.28	634.07	696.28	739.06	788.6	809.4	855.03	924.64	0
	43.201	79.324	135.62	184.63	206.71	269.56	301.35	355.64	402.43	470.88	515.77	596.78	603.65	690.26	733.78	756.38	810.67	853.87	946.29	0
	44.257	68.445	128.55	171.85	235.86	258.99	307.37	350.57	437.29	479.12	521.79	580.41	617.7	680.96	711.6	790.5	816.27	895.49	920.31	0
	46.158	75.628	144.07	155.37	236.28	266.39	304.62	356.17	405.28	494.54	542.38	577.66	629.95	695.43	725.86	790.81	819.33	883.13	906.05	0
	44.891	92.211	143.86	157.38	241.46	262.48	344.23	356.91	424.82	487.88	526.01	557.07	644.84	675.68	711.07	769.27	831.9	884.08	944.6	0
	48.165	75.628	127.7	185.06	243.68	256.35	309.38	378.03	419.86	458.73	536.79	571.22	602.91	666.92	735.47	772.01	816.59	850.91	938.16	0
	49.538	71.614	128.97	198.79	233.64	265.96	342.23	380.14	432.01	498.34	543.02	593.08	611.78	692.27	747.61	768.21	825.35	858.41	929.29	0
	43.94	62.002	135.09	184.32	226.46	260.79	329.23	358.81	431.27	488.73	548.19	586.85	616.74	672.51	737.26	752.89	839.3	898.34	949.04	0
	44.468	86.612	114.18	151.47	228.36	288.14	302.4	393.24	429.68	468.55	537	579.56	622.76	695.75	725.43	755.75	822.82	872.36	923.48	0
	45.419	88.091	117.77	199.74	206.71	266.28	348.67	368.74	438.34	479.43	540.59	568.68	615.37	689.31	729.34	761.13	845.53	864.01	942.6	0
	42.989	86.401	136.15	175.13	237.76	286.98	341.17	365.57	401.06	463.48	508.06	562.98	633.01	668.29	734.09	776.98	848.06	850.81	945.13	0
	43.94	93.584	133.09	198.89	200.9	258.89	322.47	371.06	422.18	475	503.73	599.32	625.3	694.7	730.82	783.74	804.44	868.87	942.28	0
	44.363	54.819	108.16	192.77	209.24	255.3	333.35	367.47	404.33	489.36	541.01	566.78	602.06	670.72	702.83	773.49	802.96	883.66	919.25	0
	42.461	97.703	147.88	194.88	218.12	253.39	315.5	395.88	439.93	487.67	532.56	550.73	624.56	698.6	714.66	771.38	843.63	882.5	910.8	0
	45.419	97.809	149.25	183.37	240.93	283.71	303.25	362.61	427.04	452.71	547.98	595.62	622.24	666.39	739.69	768.53	828.42	896.23	942.28	0
	49.855	55.031	124.85	175.87	210.72	266.18	307.47	395.78	420.92	467.5	522.42	559.71	635.55	670.61	716.45	770.75	835.28	884.08	935.31	0
	45.841	98.548	149.35	162.98	217.59	283.92	316.24	358.39	403.17	475.21	543.12	561.08	613.68	680.54	701.67	780.36	803.38	885.24	937.63	0
	47.426	83.549	139.64	154.63	208.72	268.92	326.8	397.15	418.06	475.21	534.04	550.1	616.43	686.77	735.36	771.91	839.3	863.06	945.66	0
	47.426	79.747	106.47	172.7	223.71	285.19	343.28	351.84	406.34	452.18	545.34	573.97	622.34	670.4	726.7	775.82	845.63	856.41	931.82	0
	44.891	90.626	106.68	186.11	244.73	280.65	316.14	387.75	427.15	480.07	546.61	552.21	614.84	659.31	709.69	787.75	833.06	899.82	918.62	0
	43.412	84.394	114.08	176.6	225.4	252.44	325.75	356.38	443.41	459.47	505.84	578.19	613.15	692.69	713.5	774.87	801.59	859.79	929.39	0
	44.363	90.838	108.58	159.28	232.38	251.92	330.29	366.62	420.39	481.54	523.69	572.17	648.43	693.22	727.76	787.96	844.26	894.43	913.02	0
	43.94	93.056	133.83	168.37	210.19	291.42	315.4	397.89	449.86	476.69	524.01	554.21	628.79	665.65	737.16	774.55	820.92	874.05	920.84	0
	48.271	56.087	137.42	175.87	211.36	287.09	309.8	379.93	438.77	468.13	512.91	572.28	631.32	667.44	706.84	751.73	839.19	866.23	909.96	0
	48.904	53.552	125.27	182.94	217.69	268.08	339.37	377.29	416.9	474.68	510.49	575.66	615.05	664.91	709.91	750.25	808.66	850.28	937.74	0
	49.644	98.443	116.08	160.02	209.56	256.46	329.34	389.33	426.41	497.28	532.56	598.37	614.84	679.59	727.23	783.21	830.42	897.6	920.21	0
	42.461	59.15	118.51	192.24	244.52	254.87	334.41	377.61	410.14	460.74	539.74	564.88	633.43	661.42	740.64	755.64	829.79	876.69	941.22	0
	48.165	97.281	142.7	151.57	226.88	264.59	340.64	355.01	446.69	450.7	544.5	575.87	645.79	683.18	731.66	752.89	805.28	888.31	925.27	0
	48.904	64.431	148.3	170.37	247.59	265.54	348.14	380.88	445	454.93	525.48	555.8	645.47	665.65	721.74	765.78	821.13	886.62	918.51	0
	47.743	92.528	144.71	152.84	232.48	250.54	310.75	394.51	437.29	451.44	507.32	560.97	620.97	679.7	738.32	781.84	810.14	851.23	905.52	0
	47.426	95.379	114.39	194.98	239.24	261.42	316.24	393.77	445	450.07	521.15	583.26	612.52	663.33	713.29	777.29	845.42	871.62	945.45	0
	47.109	99.288	147.45	171.32	249.06	253.92	308.74	358.6	415.11	471.83	503.73	555.69	602.38	678.53	719.73	761.98	807.61	883.76	909.54	0
	49.644	76.367	134.35	156.64	206.92	253.39	331.35	376.55	443.94	468.76	534.88	558.86	631.32	699.66	727.97	755.96	800.43	898.24	909.01	0
	46.686	94.534	149.67	160.02	217.59	267.55	303.04	398.21	432.85	460.31	536.26	579.99	602.38	697.34	745.61	787.01	833.38	894.12	905.21	0
	49.01	61.685	144.39	167.63	237.97	272.2	343.92	374.33	406.13	468.24	534.88	567.84	641.25	692.69	710.96	768.95	811.41	851.65	949.99	0
	47.426	60.312	127.28	150.41	214	262.48	307.69	377.19	449.54	469.08	545.87	555.48	603.54	664.28	733.99	756.17	801.38	883.02	942.17	0
	48.799	92.422	140.59	190.76	235.97	252.23	334.94	363.14	413.1	484.19	503.73	596.89	633.96	673.99	727.86	771.06	815.32	854.61	903.09	0
	45.102	77.423	130.87	182.73	200.9	271.56	314.66	398.1	402.96	461.26	529.82	571.01	615.69	686.25	749.3	765.25	825.25	862.53	900.66	0
	45.736	83.972	144.81	199.63	215.9	256.46	322.9	371.59	441.51	456.51	502.77	580.41	643.68	698.29	718.57	785.11	824.19	886.83	929.61	0
	42.461	75.205	123.16	189.49	223.4	262.48	300.82	360.29	405.39	458.94	512.49	575.97	638.5	696.07	722.48	773.07	839.61	896.12	931.51	0
	45.947	92.844	135.94	172.49	201.64	256.04	348.88	368.74	411.62	497.39	520.63	569.21	605.97	690.47	712.86	788.28	804.02	886.3	947.25	0
	43.729	64.326	112.28	175.13	213.57	251.7	345.08	376.24	422.39	480.17	546.19	594.88	629.1	667.55	749.62	777.19	847.53	873.73	918.83	0
	47.848	83.866	134.14	198.36	227.09	259.94	321.73	352.47	407.08	483.87	526.54	586.96	642.52	698.29	701.03	795.04	803.17	899.29	930.56	0
	48.799	95.379	112.6	176.08	236.81	284.24	309.16	380.57	442.15	499.61	517.25	571.75	648.43	668.29	749.2	756.38	837.5	891.79	908.69	0
	49.221	96.752	145.66	166.68	219.17	283.71	312.44	374.86	422.39	483.97	503.2	567.21	607.13	682.76	723.64	798	821.45	882.5	941.12	0
	42.567	87.141	138.69	189.07	232.27	284.66	335.25	384.48	401.8	475.95	530.98	581.25	624.77	668.82	722.9	776.77	804.76	866.44	940.38	0
	45.102	69.396	135.94	153.79	243.15	273.67	334.3	355.11	432.22	493.06	500.13	553.26	620.97	699.45	745.82	757.12	830.74	873.31	949.99	0
	43.729	89.464	129.18	199.84	225.72	283.71	342.96	367.79	427.36	464.22	534.36	594.56	615.37	692.37	704.1	761.45	846.58	860.32	914.71	0
	49.221	91.788	135.52	180.72	202.69	274.41	311.81	377.19	408.24	479.75	530.77	554.11	625.83	665.12	704.52	770.01	818.8	896.33	942.91	0
	45.736	50.911	104.89	185.27	240.19	274.94	318.99	353	445.21	469.5	524.22	557.38	633.64	654.56	704.41	762.82	832.33	896.86	939.53	0
	46.686	61.791	130.34	161.5	242.41	296.28	311.07	383.52	415.11	476.69	518.3	551.05	642.94	691.42	738.64	777.19	834.23	892.32	927.07	0
	46.898	52.496	138.26	185.16	212.31	261.21	328.6	374.97	403.91	453.34	527.6	553.69	613.58	683.61	723.11	777.19	826.3	850.39	907.85	0
	43.834	50.383	135.94	178.61	239.66	293.11	338.63	366.52	410.88	461.58	530.45	550.94	603.12	660.9	712.23	777.93	837.61	895.91	916.51	0
	42.25	74.36	111.65	153.37	216.53	261.74	313.28	374.23	447.64	458.83	540.48	578.72	649.38	665.65	706.1	772.22	827.57	897.07	939.53	0
	44.574	68.128	139.43	195.3	241.56	251.6	348.25	366.1	433.27	450.17	541.33	570.27	644.74	683.5	724.06	755.85	848.06	878.48	945.45	0
	43.623	85.556	108.48	167.63	211.88	274.73	329.97	363.77	400.64	473.09	517.67	587.06	618.12	660.47	720.36	795.99	845	877.11	944.71	0
	45.841	96.119	121.57	197.41	210.3	270.72	337.37	351.63	427.36	486.61	522.42	568.79	624.56	692.79	710.12	781.31	820.18	870.46	905.63	0
	45.841	53.869	142.81	195.93	206.5	251.81	339.58	376.45	428.42	477.32	503.62	570.38	631.85	659.84	723.11	750.36	803.28	886.4	929.92	0
	42.778	71.825	122.53	170.8	249.8	263.22	314.66	367.15	414.79	475.84	527.07	593.4	636.18	681.81	716.56	775.18	822.61	856.41	916.51	0
	44.151	53.657	131.08	169.11	236.07	256.67	320.99	399.69	449.65	480.59	527.28	580.94	645.79	665.01	725.86	786.38	803.38	850.28	938.06	0
	44.046	83.338	104.67	164.25	247.9	273.15	320.36	350.04	446.79	461.26	502.14	550.73	603.54	669.98	724.38	750.99	843.94	863.38	907.32	0
	46.475	89.253	138.69	161.92	200.26	264.49	305.36	366.1	419.44	460.1	510.7	553.05	624.98	681.18	702.41	790.6	806.66	868.45	917.14	0
	43.306	82.493	149.88	178.93	234.38	273.78	308.53	378.98	439.4	483.13	539.11	570.69	624.14	654.56	717.19	760.18	805.92	857.99	928.87	0
	44.468	75.628	105.1	188.86	230.79	256.67	300.08	365.78	405.39	487.04	503.3	595.73	633.01	696.81	702.93	767.89	802.43	873.2	913.13	0
	45.841	76.789	116.19	165.09	238.29	291.42	337.05	362.61	437.5	467.81	503.51	572.59	629.84	690.05	712.97	751.52	813.1	851.34	944.82	0
	46.369	77.846	149.25	190.55	201.11	276	302.4	352.79	405.49	465.17	504.78	594.67	631.95	659.73	748.46	785.85	818.38	886.83	900.77	0
	48.482	59.361	128.33	198.47	218.22	250.97	347.3	395.25	449.54	480.38	521.58	577.24	628.79	660.58	729.45	797.47	805.81	871.3	928.87	0
	47.743	65.382	117.45	175.97	222.66	291	345.5	354.16	406.34	492.74	530.03	581.89	641.36	654.77	730.08	786.27	849.75	879.54	902.35	0
	49.855	77.106	148.61	178.08	204.17	263.11	326.59	397.04	415.53	453.03	519.78	565.62	622.34	655.61	726.17	793.56	806.98	875.63	909.75	0
	45.524	92.844	128.23	176.5	221.6	251.81	340.43	359.55	413.42	499.29	505.1	595.09	601.22	683.18	724.8	784.16	823.77	851.02	915.87	0
	45.947	52.601	111.43	156.22	216.43	256.46	313.81	389.44	449.54	469.4	514.71	581.36	629.1	676.21	718.99	775.71	830.63	855.25	904.68	0
	43.729	87.669	146.5	168.47	217.38	277.16	330.61	380.14	403.38	470.14	517.25	551.26	636.39	678.85	725.43	779.2	845.53	858.31	923.27	0
	45.63	86.296	105.2	168.37	219.91	273.67	349.2	377.19	405.18	461.26	523.58	563.93	622.98	654.98	708.43	768.11	801.38	885.24	949.25	0
	43.412	88.725	131.08	187.8	217.38	267.34	310.22	371.06	410.04	450.07	540.48	574.6	607.98	666.39	720.36	773.17	837.39	891.79	945.24	0
	46.369	81.226	130.24	191.92	207.55	250.12	347.61	390.6	436.34	484.71	506.47	562.66	629.21	685.51	736.95	795.46	818.7	862.96	904.89	0
	45.524	62.53	123.48	179.77	205.97	266.49	303.67	399.16	439.4	477.21	516.82	578.09	624.03	697.44	746.13	772.65	821.45	893.27	931.51	0
	45.208	89.253	120.31	197.62	215.69	267.13	306.63	368.21	400.85	467.07	504.25	552	633.01	679.38	711.49	776.66	849.23	899.71	904.15	0
	47.531	90.309	147.35	195.3	204.17	253.18	340.43	364.83	438.77	490.31	540.17	567.31	646.74	670.51	742.54	752.05	836.13	891.9	946.19	0
	45.947	85.556	128.76	154.53	209.67	259.42	347.51	351.31	442.99	489.36	509.32	568.05	633.22	674.31	726.07	762.51	820.6	887.14	946.08	0
	42.25	70.558	119.36	188.33	236.71	274.31	342.33	365.67	411.83	471.4	505.84	562.88	630.79	664.49	716.45	766.41	846.9	865.39	911.44	0
	47.848	97.703	110.59	187.7	239.13	255.61	309.48	370	423.24	471.62	515.66	583.79	637.87	667.76	736	762.61	806.66	863.27	914.71	0
	49.432	70.029	131.71	151.25	207.03	274.84	347.19	366.1	427.36	451.55	513.34	557.59	642.83	658.25	730.19	771.06	832.85	850.28	948.62	0
	43.201	70.769	111.65	175.76	201.96	265.86	313.71	360.81	400.21	496.65	511.65	595.2	624.98	667.34	724.16	793.88	849.86	881.44	929.71	0
	43.623	95.485	100.98	192.24	226.67	250.86	346.34	360.71	427.15	456.72	533.3	583.37	635.44	656.25	719.94	794.62	849.01	897.39	907	0
	47.109	72.67	149.46	155.59	201.96	280.86	322.16	368.53	433.17	483.34	506.89	573.54	606.18	696.91	728.28	768.95	817.64	897.5	926.54	0
	48.482	80.698	134.57	185.48	219.49	297.12	325.01	353.1	420.39	465.49	522.1	569.32	624.77	664.06	714.76	770.32	836.13	889.47	919.15	0
	46.053	74.254	101.93	181.78	232.27	286.98	332.82	379.4	405.92	497.7	511.33	582.1	603.22	694.7	747.4	767.15	804.23	884.61	916.3	0
	44.679	73.409	123.69	183.37	202.48	273.89	305.15	370.95	425.04	458.41	542.38	557.17	643.68	679.59	738.53	785.32	832.22	867.29	948.3	0
	49.327	78.796	115.66	197.1	221.39	251.39	325.85	376.02	435.07	472.25	507.95	564.25	607.77	665.97	738.11	767.68	819.12	892.74	927.81	0
	42.673	89.887	140.16	175.55	222.02	299.34	340.85	355.85	423.66	450.07	506.89	554.43	638.19	678.53	731.56	777.51	831.59	855.67	919.25	0
	48.059	83.866	124.11	154.21	224.66	273.46	340.64	389.86	410.99	492.95	544.5	551.05	605.97	667.13	707.58	759.87	841.41	899.4	906.05	0
	45.947	74.571	124.43	173.44	218.85	255.93	308.21	388.07	416.8	450.07	504.99	571.75	624.46	674.84	728.07	753.32	800.85	864.86	934.46	0
	44.046	91.366	141.54	173.96	216.85	261.53	349.3	383.84	414.68	478.9	506.68	590.97	627.62	684.87	742.54	773.6	825.35	852.39	933.09	0
	44.996	99.816	137	171.11	232.27	267.34	331.77	373.6	418.49	460.63	534.15	580.94	603.22	695.33	730.61	773.81	827.15	870.77	917.46	0
	42.356	98.759	147.77	151.89	236.39	270.4	341.06	362.93	402.85	452.39	537.21	555.06	638.08	654.14	724.38	752.68	804.33	894.54	911.65	0
	42.461	69.079	131.5	171.43	223.82	286.56	339.48	383.95	431.48	478.69	529.92	554.53	611.36	671.25	742.65	756.8	800	851.44	913.13	0
	46.581	91.26	149.99	193.08	202.06	273.67	339.06	360.08	432.01	471.09	535.52	592.03	632.9	676.53	704.73	756.91	813.1	862.22	910.17	0
	42.567	56.826	132.35	169	247.8	298.18	317.19	392.08	435.18	452.29	544.5	588.75	618.54	688.57	707.37	792.5	843.63	854.93	917.99	0
	45.208	82.916	130.87	180.09	247.37	254.24	344.34	395.67	445	475.42	541.86	566.04	646.85	691.74	710.54	788.7	808.35	867.5	931.82	0
	48.693	84.817	130.24	188.65	213.36	261.21	336.31	392.4	438.24	473.94	500.03	593.61	646.53	671.46	744.66	796.2	804.23	875.42	937.42	0
	46.581	58.728	130.24	182.1	203.65	286.14	333.77	366.41	414.68	465.28	525.48	556.12	648.75	653.92	736.42	778.03	837.18	881.34	946.08	0
	46.158	95.696	145.87	159.18	213.68	276.74	315.71	358.91	416.8	487.25	525.91	593.08	606.29	694.48	731.14	797.57	833.7	880.38	910.8	0
	46.369	85.979	122.31	169	238.4	255.61	322.79	385.85	427.57	475.1	507.21	583.68	629	658.99	739.48	756.38	805.5	854.72	933.83	0
	49.01	64.854	141.96	198.89	213.36	255.61	331.87	385.85	433.49	496.54	541.12	571.43	601.96	685.61	700.4	785.85	824.4	877.32	940.17	0
	49.961	99.816	100.24	189.49	226.57	298.81	304.31	380.78	419.96	461.69	500.56	579.04	603.96	657.83	700.19	766.41	817.75	867.6	935.52	0
	48.059	95.274	142.17	176.5	242.41	253.61	311.59	352.15	423.56	464.01	510.49	565.09	621.6	652.76	703.78	757.12	802.22	853.56	906.16	0
	48.165	87.563	113.86	173.12	248.64	297.23	344.02	395.99	418.8	460.42	503.09	583.58	626.78	651.92	717.51	782.58	845.21	853.03	939.11	0
	43.623	74.571	142.91	189.6	230.26	274.41	332.82	393.03	431.58	488.62	547.98	556.01	612.41	690.58	747.3	762.3	816.59	869.72	927.39	0
	48.904	83.866	121.57	194.98	226.04	264.7	344.55	369.9	434.86	496.54	513.55	590.44	609.56	691.53	723.43	799.69	827.89	862.85	930.98	0
	45.208	56.193	117.24	191.29	247.37	294.38	345.18	374.12	420.92	486.61	500.24	589.7	629.31	661.53	722.79	797.36	832.01	860	917.99	0
	45.313	79.958	147.77	187.48	229.42	250.65	342.33	383.84	406.66	469.29	526.54	587.8	600.37	674.1	718.25	759.44	810.78	874.68	905.52	0
	48.271	50.172	143.12	162.35	218.75	254.03	327.97	367.05	425.88	472.04	541.22	592.03	617.7	655.09	722.9	795.36	807.82	886.62	910.28	0
	49.221	82.388	109.32	185.27	205.44	261.42	322.9	361.66	448.8	454.72	516.29	567.73	637.02	651.18	749.41	768.11	848.7	855.99	942.17	0
	44.363	65.91	120.94	165.2	231.11	251.81	345.61	367.26	436.23	452.81	522.95	563.72	639.45	658.57	708.64	762.51	816.59	898.55	930.98	0
	42.356	83.338	122.95	168.05	207.87	251.6	317.51	373.6	416.06	452.71	536.47	568.05	604.7	693.11	737.68	793.67	840.67	857.89	919.25	0
	42.567	95.591	149.99	151.47	205.55	276	325.22	356.38	437.08	476.58	525.27	556.43	608.51	650.44	733.14	765.68	800.11	863.17	916.19	0
	48.482	63.798	115.77	190.44	216.53	266.07	315.29	382.79	434.75	461.16	543.86	574.28	635.02	656.04	716.88	785.32	811.73	879.22	905.21	0
	49.116	77.423	143.23	169.21	210.93	255.19	314.55	363.56	429.05	483.66	508.27	554.95	629.74	684.34	720.36	772.86	822.08	889.26	917.99	0
	45.63	77.212	110.8	186.96	225.3	299.34	311.7	391.24	407.08	475.84	536.47	556.64	604.07	670.4	722.9	754.48	826.41	898.55	945.55	0
	44.257	65.065	124.64	198.26	237.76	277.37	316.98	391.76	447.22	483.97	545.45	576.08	631.53	659.31	741.7	798.74	847.32	893.59	948.83	0
	43.94	82.388	112.91	182.94	212.52	259.52	308.85	398.95	419.65	451.76	530.55	581.99	615.69	686.67	711.7	764.3	831.69	896.02	0	0
	49.116	89.042	137.95	174.49	201.11	270.61	340.43	395.57	414.68	485.03	512.28	584.42	621.71	661.32	749.83	789.44	822.92	891.05	0	0
	47.743	99.182	144.71	180.94	206.81	255.82	348.77	361.77	405.71	481.12	530.24	569.85	613.05	664.17	735.89	770.11	808.03	869.5	0	0
	45.208	81.543	143.54	153.16	247.48	258.78	343.39	353.84	429.89	471.4	512.6	585.69	642.09	696.28	720.78	784.9	817.96	881.34	0	0
	42.673	84.078	142.07	157.49	224.56	281.28	313.71	376.87	442.36	458.94	542.6	554.85	619.17	669.56	741.91	785.64	804.55	874.68	0	0
	42.461	94.218	140.69	170.06	229.31	262.48	324.16	398	405.39	484.19	507.21	567.42	633.22	672.41	708.22	776.77	844.89	880.38	0	0
	49.961	54.503	144.39	158.23	242.62	266.6	311.7	364.51	421.13	496.44	504.99	568.79	620.55	690.15	732.62	762.4	814.05	855.88	0	0
	46.053	94.64	122	181.46	223.93	297.97	322.9	356.27	444.79	453.87	522.53	577.24	623.61	671.88	746.03	754.06	828.73	862.85	0	0
	48.271	64.326	142.17	185.06	226.14	258.89	315.4	395.04	412.15	468.87	547.14	576.4	643.04	661.21	717.72	776.13	824.3	869.93	0	0
	45.841	89.781	137	180.94	216.53	273.89	305.89	369.48	425.56	453.24	500.56	552	620.44	650.12	703.78	751.42	804.12	886.62	0	0
	44.785	81.014	131.61	187.48	219.38	256.88	307.9	397.68	415.42	493.16	522.84	583.26	634.07	676.95	726.59	767.58	817.22	853.56	0	0
	49.327	78.163	109.32	174.39	233.01	281.7	306.21	371.38	415.74	499.29	525.91	594.67	622.98	658.36	744.66	775.39	840.25	881.65	0	0
	47.954	77.212	144.81	193.61	236.71	294.06	325.43	368.31	424.08	489.47	516.29	577.87	600.48	682.97	746.45	796.84	835.28	893.69	0	0
	42.673	88.514	140.38	155.59	219.17	256.99	320.47	376.98	418.06	455.88	502.04	582.73	630.69	697.65	709.06	765.68	842.89	897.39	0	0
	47.003	63.692	115.45	152.1	202.48	267.13	323.63	383.31	401.9	468.34	518.83	570.69	646.74	671.14	736.31	782.79	829.68	869.5	0	0
	44.785	59.256	143.12	180.62	222.02	289.41	331.77	369.69	436.97	458.83	535.84	591.18	640.51	661.85	706.95	769.16	837.82	886.09	0	0
	44.891	75.311	148.93	156.43	207.24	269.87	327.97	377.61	422.18	452.81	523.37	590.44	620.44	669.98	719.83	773.7	848.91	852.29	0	0
	49.432	68.656	140.27	181.57	203.96	285.29	303.04	388.7	406.97	491.37	540.06	553.37	646.74	650.23	722.16	781.84	806.24	890.63	0	0
	49.644	56.826	148.61	186.32	216.11	270.82	300.82	389.23	417.64	455.45	524.01	594.25	627.1	690.68	722.37	758.18	841.94	883.13	0	0
	43.729	98.865	137.74	173.86	226.99	299.66	321.73	394.19	426.41	450.81	537.53	577.56	609.03	679.7	725.01	771.27	815.64	871.51	0	0
	45.63	75.311	137.52	162.77	230.37	256.46	302.3	364.09	438.98	485.14	528.76	552.84	641.04	669.45	720.57	797.68	835.71	871.62	0	0
	43.518	83.338	127.59	155.8	231.74	269.66	326.49	369.26	402.43	468.55	524.22	599.42	602.17	652.23	731.88	783.53	809.51	883.87	0	0
	44.151	96.964	119.67	190.97	204.81	254.45	345.29	357.75	424.93	456.83	501.61	587.7	639.88	651.18	718.78	782.58	825.57	850.18	0	0
	44.046	93.478	111.33	159.81	203.01	258.78	332.08	366.73	400.21	467.5	542.6	550.62	632.27	669.56	706.42	787.22	830.53	891.16	0	0
	45.419	79.958	112.49	182.31	242.73	261	346.13	361.77	402.43	451.86	507.95	572.59	603.86	663.01	740.22	764.83	800.64	866.65	0	0
	49.855	62.213	120.83	163.61	236.6	288.46	305.26	389.44	437.82	460.31	509.32	588.65	612.73	684.13	739.9	795.88	809.51	853.03	0	0
	44.679	60.629	116.19	150.52	206.07	255.61	337.89	376.98	404.54	489.99	511.96	573.44	622.03	676.63	724.27	765.78	803.91	876.05	0	0
	47.426	72.881	122.84	189.07	236.71	254.77	342.23	350.46	439.82	469.5	512.49	557.81	628.26	688.46	711.07	796.73	803.81	889.47	0	0
	45.841	73.198	138.9	182.31	230.05	268.92	309.48	368	446.48	496.75	534.88	556.12	646.74	666.81	739.59	799.79	836.23	863.7	0	0
	45.208	53.235	126.64	190.97	241.04	261.32	306.1	362.72	418.06	458.1	516.93	557.59	622.34	674.1	719.52	776.24	818.38	873.31	0	0
	44.891	86.19	136.15	151.99	208.82	291	323.11	357.54	449.12	455.24	511.86	567.52	601.75	690.05	715.08	773.7	836.87	874.36	0	0
	45.313	91.788	116.19	163.51	235.65	297.55	321.73	379.19	403.49	452.18	521.68	581.25	641.25	676.42	725.43	753.85	823.66	884.5	0	0
	43.095	85.345	148.83	190.44	246.85	282.02	313.81	355.53	439.51	466.23	520.31	556.22	629.1	665.12	727.44	790.71	842.36	854.93	0	0
	44.046	89.148	140.38	186.01	248.01	264.49	334.2	363.03	403.7	464.86	517.14	559.18	621.29	663.64	714.24	757.54	837.39	866.76	0	0
	49.855	64.326	134.99	168.47	239.35	286.24	331.13	397.78	401.59	479.64	509.64	599.42	646.64	670.72	738.32	750.68	843.1	857.36	0	0
	49.221	90.626	141.85	155.37	208.93	250.65	346.98	381.62	446.79	474.15	500.87	564.88	647.59	663.75	737.37	794.62	802.22	884.72	0	0
	46.053	87.246	133.83	150.52	233.01	289.2	323.53	365.36	429.68	491.26	532.67	554	626.36	681.7	721	757.54	829.79	898.45	0	0
	44.574	91.683	140.38	186.43	249.49	271.98	348.46	399.79	426.94	454.93	512.39	567.73	614.32	675.37	744.23	761.35	844.58	898.76	0	0
	46.475	80.169	112.91	153.05	217.16	267.87	339.27	391.66	416.27	453.55	500.77	566.47	624.14	664.17	740.22	796.73	804.86	867.29	0	0
	48.271	97.809	143.65	155.06	223.4	263.53	332.72	382.05	446.69	461.05	527.17	567.84	619.91	650.86	727.97	786.48	802.12	851.23	0	0
	42.567	64.537	138.05	164.67	221.18	265.54	349.41	394.83	413.63	452.39	508.37	573.97	628.47	691.53	733.25	762.72	816.48	852.92	0	0
	42.25	91.366	133.3	191.08	226.46	254.45	340.75	352.37	428.42	469.61	538.37	570.27	626.46	685.29	721.21	797.57	809.09	851.65	0	0
	48.799	71.931	140.8	162.13	235.54	287.3	318.04	376.13	402.85	453.03	513.23	599.84	603.75	694.27	719.31	777.61	826.94	879.43	0	0
	42.461	57.143	141.54	170.48	224.24	252.13	325.54	377.19	428.73	465.17	508.69	572.07	624.98	668.29	714.02	792.61	825.25	872.04	0	0
	49.855	89.359	127.07	179.46	205.76	254.03	331.77	373.07	407.4	455.45	510.91	550.62	617.27	672.73	722.79	753.95	825.88	862.11	0	0
	43.306	91.788	140.59	178.61	206.6	278.11	317.61	387.75	439.29	480.38	534.04	593.4	632.48	673.99	724.9	757.01	833.17	862.43	0	0
	46.792	53.024	132.24	172.27	213.15	285.61	342.12	374.33	446.69	452.18	517.56	561.92	617.27	652.87	717.09	777.29	849.12	855.46	0	0
	44.468	87.669	134.67	177.13	232.69	254.34	336.1	370.32	435.39	495.49	521.15	562.03	634.38	654.24	712.02	796.1	834.54	892	0	0
	44.257	77.423	141.64	163.3	243.99	278.43	322.26	357.86	436.44	450.38	505.94	598.79	631.74	689.94	720.05	769.16	831.69	897.39	0	0
	43.729	90.204	127.07	175.87	205.55	250.12	313.6	352.47	449.22	471.09	520.1	564.57	613.26	676.74	732.19	787.33	814.05	0	0	0
	47.637	51.228	110.69	188.75	243.04	250.01	305.15	386.8	419.75	465.91	516.82	586.22	615.16	678.75	714.55	766.41	832.85	0	0	0
	48.904	98.759	134.25	178.51	202.06	257.51	335.68	369.37	432.75	468.02	543.12	596.15	629.1	697.23	702.41	757.97	812.15	0	0	0
	49.01	64.537	123.16	187.8	241.67	294.59	342.65	351.1	409.93	487.88	503.09	595.83	607.24	668.39	730.4	759.23	844.89	0	0	0
	43.095	58.622	149.88	178.72	222.24	290.15	330.61	358.6	444.89	455.03	520.73	551.68	640.62	664.7	700.29	797.05	810.14	0	0	0
	42.461	68.551	139.32	154.32	227.09	298.39	320.25	357.22	418.49	458.41	511.23	579.35	645.37	677.58	738.74	786.48	810.14	0	0	0
	42.567	75.628	106.26	175.23	223.61	288.14	313.07	398.31	445.1	482.5	532.35	584.85	610.2	655.3	710.22	795.14	837.92	0	0	0
	45.63	77.951	117.14	195.3	205.12	256.35	334.83	377.93	434.65	453.98	525.8	580.94	615.58	667.55	740.64	765.99	841.09	0	0	0
	43.518	99.076	132.24	161.61	229.84	298.71	339.06	396.83	445.1	478.38	514.08	554.64	622.76	684.66	742.02	793.98	845.32	0	0	0
	44.363	51.968	102.35	171.11	214.95	252.87	318.88	366.62	432.43	479.64	501.4	553.37	607.77	666.6	725.96	751.94	814.37	0	0	0
	45.208	50.806	147.24	162.24	216.95	269.13	341.8	352.26	445.63	482.39	516.19	563.51	649.8	657.73	701.24	789.44	822.4	0	0	0
	47.109	51.968	144.18	199	239.13	254.56	300.19	372.33	428.42	451.12	539.96	599.84	623.5	684.03	741.7	765.78	849.23	0	0	0
	47.426	63.481	123.26	150.73	237.87	286.88	323.63	370.32	420.6	483.76	543.34	599.11	601.01	672.2	743.92	750.68	811.09	0	0	0
	45.841	88.936	128.23	162.13	247.16	250.33	345.82	367.89	413.1	467.71	535.52	554	630.69	670.4	709.06	793.14	847.11	0	0	0
	47.003	97.175	133.51	176.71	248.22	284.34	316.03	372.43	446.9	498.87	501.72	591.5	607.03	657.2	700.19	767.89	820.6	0	0	0
	47.743	72.67	148.19	180.3	213.78	266.07	319.09	364.93	425.56	472.88	511.01	576.61	623.08	691.84	706.21	779.83	837.61	0	0	0
	48.165	96.858	101.61	169.95	222.66	252.97	326.38	378.24	410.88	458.73	525.59	555.8	647.27	658.78	749.41	757.01	810.36	0	0	0
	48.165	69.079	109.11	193.08	245.47	270.82	314.97	387.12	445.74	471.51	519.15	552.21	626.36	682.02	731.35	757.86	845.42	0	0	0
	45.841	75.839	137.21	189.91	236.6	258.68	317.09	398.73	428.31	490.42	523.05	554.11	623.72	679.8	743.39	785	807.29	0	0	0
	42.461	65.065	142.81	179.99	234.17	258.46	324.27	378.35	412.68	471.51	530.34	553.9	603.86	674.1	739.9	765.36	818.91	0	0	0
	46.792	56.404	133.72	153.16	226.67	289.94	321.42	356.8	419.54	461.26	507.11	575.34	644.1	674.42	733.04	772.33	843.52	0	0	0
	45.313	99.499	127.28	172.59	234.28	276.63	302.19	354.9	402.33	468.76	500.87	574.39	602.38	683.71	745.4	799.05	817.43	0	0	0
	44.363	78.163	112.49	164.67	211.04	278.11	331.66	370.32	415.95	459.47	501.51	582.1	606.5	678.75	725.43	796.2	819.33	0	0	0
	46.581	95.379	126.33	163.93	222.66	261.32	348.46	386.8	423.66	451.44	521.79	569.95	607.98	678.22	700.93	768.63	814.79	0	0	0
	42.778	97.914	135.73	199.31	206.92	252.76	330.61	393.98	424.82	486.72	543.97	570.9	643.15	653.4	709.91	757.86	828.42	0	0	0
	49.749	74.994	120.73	198.05	209.03	293.21	337.47	388.07	438.03	461.58	516.82	550.31	615.37	676.74	726.59	754.06	800.85	0	0	0
	48.587	96.858	148.4	189.07	206.71	293.43	321.21	381.31	445.53	491.26	536.47	563.93	606.29	670.82	714.45	796.41	804.12	0	0	0
	44.151	66.438	129.92	161.4	212.2	290.68	340.22	376.66	401.27	455.24	532.98	589.6	622.34	664.38	732.4	759.23	808.35	0	0	0
	43.201	59.256	149.46	198.89	218.96	268.6	315.08	391.55	435.39	496.86	538.37	587.49	614.63	651.18	721.42	758.39	807.29	0	0	0
	48.165	98.02	109.85	160.55	203.43	258.36	343.28	361.24	428.52	488.73	544.71	575.23	636.39	659.42	703.88	781.52	812.26	0	0	0
	43.518	92.95	120.52	170.16	237.02	253.5	316.45	395.35	435.91	465.17	513.97	570.48	622.55	658.36	734.3	763.46	835.6	0	0	0
	46.792	75.099	128.55	158.86	230.37	268.29	348.67	351.63	419.86	479.01	505.73	559.07	610.62	689.31	728.18	758.7	836.87	0	0	0
	48.693	90.943	149.46	181.57	215.69	268.71	335.46	385.32	443.73	469.61	546.29	558.02	634.49	667.87	709.59	799.79	832.33	0	0	0
	47.954	62.108	118.83	160.76	208.29	278.85	325.32	362.61	430.74	456.3	538.05	590.76	637.55	690.89	703.57	798.52	807.5	0	0	0
	48.059	88.408	138.9	199.95	206.92	253.5	335.25	357.86	403.49	465.49	536.15	574.18	603.54	679.06	738.11	771.27	802.96	0	0	0
	43.729	55.876	112.07	170.58	237.02	293.85	319.3	380.46	402.11	497.49	510.49	569.85	610.72	665.23	733.99	788.7	812.15	0	0	0
	45.102	94.64	147.24	160.13	205.55	258.89	341.91	357.33	414.37	474.78	507.11	576.5	603.12	699.34	706.74	766.2	830.42	0	0	0
	43.306	62.741	149.14	179.67	224.14	265.86	334.41	391.45	437.29	454.72	516.29	580.73	610.51	656.67	719.52	796.1	834.54	0	0	0
	49.644	88.619	138.16	190.97	231.64	252.34	346.34	374.76	410.88	486.19	500.13	558.54	602.91	683.29	702.09	796.73	830.53	0	0	0
	44.785	63.903	119.25	198.36	224.03	285.08	313.81	395.04	429.47	495.7	548.19	555.48	646.74	665.86	719.31	782.36	846.9	0	0	0
	45.947	79.641	144.07	174.18	218.75	272.94	315.08	389.12	426.3	484.08	514.08	577.35	616.53	684.24	727.02	759.02	839.19	0	0	0
	47.214	54.08	122.74	186.11	222.97	262.9	348.56	374.55	400.74	452.39	542.7	550.41	639.56	693.22	703.78	758.07	836.23	0	0	0
	42.778	98.337	131.19	194.77	202.48	256.46	327.97	381.31	423.24	464.43	502.25	589.39	607.45	699.34	701.46	753	834.01	0	0	0
	45.524	51.545	133.83	198.15	214.95	298.71	339.9	391.87	411.83	452.18	522.1	595.94	602.91	693.22	703.36	792.29	838.45	0	0	0
	46.264	84.078	137	168.05	211.78	290.15	310.75	375.71	409.72	494.01	541.54	571.96	640.19	656.67	723.43	750.36	820.92	0	0	0
	49.432	87.774	145.13	193.29	229.63	272.72	301.14	373.81	400.32	498.87	505.2	575.97	605.65	678.11	743.81	782.05	806.87	0	0	0
	44.785	65.804	134.14	182.52	224.14	284.87	336.31	387.54	435.49	480.59	513.65	560.24	603.75	669.66	725.96	759.65	825.14	0	0	0
	46.898	76.473	122.31	156.32	233.96	298.07	318.04	352.37	447.32	457.88	523.58	572.28	628.15	678.85	701.98	779.93	846.69	0	0	0
	43.412	94.851	111.65	175.55	205.65	250.44	332.72	375.29	423.87	470.77	547.45	576.08	616.11	695.43	712.02	757.75	833.8	0	0	0
	49.01	85.451	119.78	196.04	203.22	260.47	342.75	371.59	401.38	465.49	503.83	566.15	634.49	690.26	742.12	799.58	839.4	0	0	0
	46.581	57.777	145.55	186.64	222.24	276.84	347.51	364.62	436.44	495.38	518.2	560.66	621.5	689.73	708.11	777.51	826.62	0	0	0
	43.623	95.802	128.12	199.42	202.48	266.18	311.59	352.58	412.15	482.07	502.14	575.76	619.7	686.25	736.1	772.33	804.12	0	0	0
	44.891	76.367	128.02	165.2	235.33	270.08	340.43	377.71	418.7	479.43	508.58	556.12	616.74	696.07	703.25	799.79	823.98	0	0	0
	43.623	98.443	131.4	180.3	225.72	296.7	345.29	360.39	403.59	495.06	517.88	590.76	612.1	687.94	735.68	797.26	823.77	0	0	0
	44.785	74.466	131.82	160.23	233.22	262.27	345.39	361.87	400.85	465.38	507.63	560.55	644.21	690.15	705.05	760.39	824.61	0	0	0
	45.419	70.874	118.93	178.72	214.1	271.88	337.47	386.59	418.91	488.2	542.17	568.26	626.78	668.82	736.84	772.44	806.98	0	0	0
	43.518	57.249	123.69	167.2	201.32	254.77	308.43	358.91	429.68	467.81	510.27	576.5	608.72	697.23	735.57	750.04	844.47	0	0	0
	46.369	98.337	143.23	169.53	244.21	251.81	333.67	388.7	406.13	456.62	515.03	554.95	649.07	679.59	746.66	758.7	812.26	0	0	0
	43.412	94.534	107.53	186.11	205.02	280.65	314.76	377.29	412.99	464.54	546.61	598.58	604.81	685.29	725.54	791.87	838.98	0	0	0
	47.003	89.464	142.91	181.46	223.4	252.23	309.48	372.64	414.68	475.52	501.72	552.42	641.88	659.52	709.91	780.36	819.54	0	0	0
	48.799	94.534	101.19	180.83	234.49	282.34	339.8	355.01	440.25	475.52	511.12	580.51	635.97	651.07	712.55	777.19	816.8	0	0	0
	43.94	98.548	130.66	164.99	209.67	256.88	322.16	356.8	421.87	458.52	540.91	550.83	646.42	650.02	744.23	759.34	814.16	0	0	0
	47.214	89.253	125.27	168.79	230.9	265.96	336.42	351.63	436.87	489.36	527.28	569.21	617.06	694.38	735.26	755.43	821.23	0	0	0
	44.785	97.069	117.88	164.04	237.76	280.12	322.37	352.37	429.26	480.49	545.02	573.75	640.72	667.55	747.4	787.33	829.47	0	0	0
	44.679	99.182	134.25	159.49	227.73	297.86	332.3	379.62	440.14	474.05	505.31	565.73	631.32	654.56	701.46	799.79	828.42	0	0	0
	46.686	92.316	122.84	176.18	243.99	263.11	314.45	351.94	437.92	476.26	515.45	596.04	605.87	693.64	746.66	788.38	816.06	0	0	0
	47.531	73.409	121.57	179.35	219.49	260.26	332.3	359.55	417.96	490.94	520.31	550.31	608.93	693.75	731.35	796.2	832.01	0	0	0
	49.961	98.337	121.89	158.86	238.71	295.33	345.08	381.73	433.7	497.28	534.25	557.59	603.75	654.98	729.87	793.24	836.02	0	0	0
	42.25	94.429	127.17	156.32	246	267.87	303.25	390.18	431.16	495.28	502.67	587.8	610.62	694.38	710.64	796.52	805.39	0	0	0
	44.046	88.936	134.25	185.16	247.06	267.02	333.46	398.1	409.61	483.34	527.7	561.08	611.25	693.85	730.08	793.67	806.76	0	0	0
	47.32	74.254	135.94	152.63	217.59	260.68	341.06	350.89	409.72	466.44	509.22	590.23	628.15	691	727.97	785	832.11	0	0	0
	48.799	79.219	115.77	190.34	233.01	266.6	301.98	388.7	403.28	481.54	511.01	584.53	636.39	669.77	740.85	767.79	800	0	0	0
	44.679	87.669	131.29	162.03	206.39	271.25	301.56	367.47	411.3	450.91	508.58	597.2	623.5	693.64	739.16	793.88	841.51	0	0	0
	45.208	79.219	137	166.36	232.06	267.02	325.85	360.08	418.27	481.23	504.25	598.05	636.71	680.75	712.86	794.41	847.11	0	0	0
	46.475	93.478	127.7	174.6	245.9	270.93	310.33	399.47	429.37	469.4	512.6	579.99	638.19	657.83	707.37	774.65	828.42	0	0	0
	48.799	54.08	109.64	177.87	214.84	253.29	304.94	385	440.67	465.91	510.27	560.45	602.17	654.56	709.8	768.53	807.93	0	0	0
	49.538	58.728	145.23	186.75	204.38	277.05	311.81	356.91	435.7	460.31	527.49	591.29	623.08	665.01	733.14	771.7	844.47	0	0	0
	49.644	84.817	127.38	182.41	209.14	284.13	332.61	364.41	446.48	455.45	529.6	558.44	616.96	652.23	749.73	752.79	843.1	0	0	0
	46.158	85.134	124.95	190.86	206.81	258.15	341.7	380.88	417.43	459.47	523.16	550.1	637.55	689.94	735.89	752.05	803.49	0	0	0
	44.996	54.608	136.57	170.27	206.18	260.15	301.77	363.88	449.22	471.83	509.64	584.74	647.69	651.28	709.17	765.04	836.44	0	0	0
	48.799	87.986	132.66	158.54	204.91	266.39	334.41	376.02	424.3	494.43	513.02	554.21	622.76	684.87	728.71	778.77	0	0	0	0
	45.947	76.473	109.96	186.75	213.36	292.58	334.51	353.74	443.73	476.16	507.11	580.94	644	652.23	700.08	791.98	0	0	0	0
	43.412	50.383	135.09	155.37	228.15	270.4	347.3	399.58	435.18	478.59	543.34	588.75	645.16	695.96	744.97	793.46	0	0	0	0
	44.891	69.818	126.22	188.33	238.5	263.11	328.39	396.2	424.08	481.76	511.75	555.16	600.69	680.65	726.49	750.47	0	0	0	0
	44.363	76.261	112.7	171.43	215.79	297.55	323.11	385.43	403.28	478.69	526.75	574.28	609.35	657.3	706	788.49	0	0	0	0
	47.531	70.452	117.77	158.65	236.18	279.48	322.68	381.2	402.75	471.62	508.06	569.11	637.66	661.53	733.88	758.07	0	0	0	0
	46.581	56.615	112.17	172.8	223.93	278.96	309.16	388.81	415	486.72	534.67	550.83	643.36	652.34	721.63	768.95	0	0	0	0
	46.158	74.466	112.07	153.58	219.17	276.42	328.6	388.49	431.06	492.53	523.69	587.06	644.84	682.34	705.47	751.63	0	0	0	0
	46.792	97.281	137.52	196.67	215.37	298.81	321.31	351.73	446.58	463.9	511.86	576.5	640.72	678.53	744.76	784.16	0	0	0	0
	49.538	92.211	126.75	171.11	214	276	314.13	369.9	433.7	465.91	520.1	581.57	607.77	690.26	711.49	754.48	0	0	0	0
	43.623	59.678	138.47	174.39	210.51	286.45	305.26	362.93	422.18	486.19	522.84	568.9	614.74	695.12	746.13	787.01	0	0	0	0
	48.904	94.112	125.69	193.08	201.96	292.79	326.8	373.6	404.65	469.61	527.49	563.51	647.06	692.16	738.64	772.22	0	0	0	0
	42.25	98.337	142.91	182.84	241.99	283.39	303.99	362.4	408.56	474.78	512.91	569.11	636.81	683.61	741.91	759.76	0	0	0	0
	48.482	70.346	149.04	195.3	207.34	286.77	306.52	358.49	425.46	482.28	544.5	568.79	637.34	652.34	721.1	783.95	0	0	0	0
	43.201	59.784	112.6	190.65	231.74	254.87	341.38	359.97	412.78	499.08	521.58	579.78	620.23	685.61	717.72	756.91	0	0	0	0
	45.524	84.923	130.02	185.16	226.99	292.16	341.49	392.5	429.15	498.66	511.75	590.65	622.03	651.71	703.36	788.6	0	0	0	0
	46.686	90.838	121.26	166.04	249.7	285.08	338.11	370.95	448.17	494.54	510.59	567.1	622.24	666.18	749.41	750.89	0	0	0	0
	47.743	99.71	140.9	153.58	232.38	271.35	337.05	352.47	437.6	486.51	540.48	563.09	624.77	693.75	705.15	761.77	0	0	0	0
	44.891	55.242	122.31	188.54	246.42	273.89	338	396.09	448.27	486.83	509.75	555.48	618.96	663.64	714.13	779.41	0	0	0	0
	48.693	85.028	142.07	161.82	210.62	258.25	311.49	353.74	441.83	499.29	524.43	556.86	603.75	675.89	731.98	787.01	0	0	0	0
	43.412	96.224	125.59	177.45	222.13	258.99	317.09	372.33	426.62	464.96	500.87	579.56	611.57	696.07	730.82	773.6	0	0	0	0
	49.855	93.267	111.86	165.94	224.35	256.56	345.61	384.16	403.06	463.8	534.46	591.08	648.12	666.92	726.59	785.32	0	0	0	0
	47.743	66.966	104.99	169.74	212.73	278.43	344.65	392.5	413.63	487.88	505.94	550.2	600.27	653.5	704.1	782.15	0	0	0	0
	44.785	64.009	132.98	176.92	207.24	299.45	334.73	378.56	445.1	458.73	512.91	560.02	635.76	675.05	745.82	794.51	0	0	0	0
	42.778	62.847	107.31	163.51	219.81	266.07	305.68	363.88	427.99	456.83	519.78	583.37	629.74	660.58	737.79	766.63	0	0	0	0
	46.264	64.642	122.21	155.9	206.39	282.44	322.05	365.15	423.13	465.38	526.43	588.75	649.07	684.98	744.13	757.97	0	0	0	0
	45.208	97.069	131.19	180.72	211.67	275.36	340.64	353.53	420.81	480.91	501.61	584.95	631.95	688.57	729.45	778.67	0	0	0	0
	42.673	98.443	113.76	167.31	207.45	257.83	301.67	366.31	448.69	491.79	514.82	557.17	632.69	653.82	721.95	762.61	0	0	0	0
	42.461	95.168	106.15	186.53	230.16	275.05	305.57	359.55	424.61	488.73	543.65	574.07	629.31	652.66	706.63	750.04	0	0	0	0
	48.059	86.929	140.38	156.75	246.74	267.76	300.61	393.45	421.97	488.94	513.34	585.27	602.27	664.49	715.61	770.75	0	0	0	0
	45.63	58.411	146.29	165.51	200.9	253.39	346.24	372.12	436.34	489.78	515.56	588.44	623.82	662.37	730.82	794.3	0	0	0	0
	45.102	87.352	135.2	194.98	232.27	282.44	334.09	372.01	402.96	456.72	541.43	558.86	642.31	651.71	711.81	783.53	0	0	0	0
	43.518	88.302	131.61	185.27	201	251.6	348.14	398.42	414.05	499.18	522.21	554.85	613.58	671.67	738.64	793.03	0	0	0	0
	42.673	93.056	134.67	168.68	211.78	270.19	340.01	350.99	437.29	485.14	512.7	554.21	633.64	658.89	704.2	799.05	0	0	0	0
	45.736	82.176	122.84	198.79	231.85	285.93	339.27	367.89	447.43	465.28	506.37	581.36	622.03	658.89	729.34	797.26	0	0	0	0
	42.461	65.171	104.67	163.4	227.62	263.53	301.45	351.1	437.6	473.62	530.03	568.68	629.1	695.33	742.65	765.89	0	0	0	0
	49.116	55.031	118.62	170.37	208.08	295.64	347.93	355.01	425.77	478.38	509.11	558.54	648.75	659.52	749.41	751.21	0	0	0	0
	45.419	90.309	127.28	159.71	249.91	289.41	303.46	386.69	435.39	457.57	517.03	572.91	622.87	650.54	710.01	799.48	0	0	0	0
	42.673	88.408	112.28	188.22	209.14	258.15	316.56	384.69	440.56	491.16	518.09	558.23	646.32	671.25	701.24	767.15	0	0	0	0
	49.749	98.654	101.19	165.73	249.7	286.45	305.26	380.04	404.97	480.49	520.52	571.33	613.36	676.11	723.21	753.63	0	0	0	0
	43.623	95.802	119.36	198.26	200.69	250.33	315.71	377.5	422.82	465.17	530.66	588.65	610.62	674.31	745.92	798.42	0	0	0	0
	49.749	98.865	120.1	158.44	224.14	279.91	347.61	392.71	414.16	476.26	526.12	558.02	604.6	664.7	700.93	770.96	0	0	0	0
	43.412	91.471	133.51	165.3	215.58	264.17	326.49	383.74	445.74	456.62	544.29	598.79	626.88	653.4	714.76	770.11	0	0	0	0
	43.518	72.353	143.97	169	206.07	266.07	315.82	360.29	416.06	468.24	530.77	580.09	603.65	683.18	747.72	783.1	0	0	0	0
	44.679	56.721	147.56	187.17	227.2	289.2	331.66	388.49	430.42	451.55	527.6	557.17	624.03	660.16	742.44	789.23	0	0	0	0
	47.426	54.08	132.03	156.54	203.96	255.82	310.64	369.79	430.11	469.61	544.92	575.23	608.72	675.58	713.29	781.2	0	0	0	0
	47.637	95.696	121.36	160.44	230.58	293.21	336.84	379.62	400.95	479.54	533.83	585.59	643.36	656.35	718.57	786.38	0	0	0	0
	45.524	81.331	143.02	183.47	230.47	265.65	300.71	395.35	436.65	496.86	512.81	579.56	614	680.12	706.63	755.11	0	0	0	0
	47.743	89.042	119.04	169.74	231.74	252.23	318.25	371.06	408.77	450.6	524.96	558.23	617.48	655.51	741.59	779.62	0	0	0	0
	49.327	50.172	146.19	165.2	201.64	279.27	349.09	370.11	442.78	453.13	543.12	550.41	648.01	662.59	701.67	785.22	0	0	0	0
	46.581	80.698	121.36	190.65	244.1	265.01	324.8	362.5	425.88	455.45	505.1	556.64	638.82	656.14	740.64	795.57	0	0	0	0
	42.673	81.648	110.48	151.36	230.79	296.81	314.87	387.01	437.29	488.94	529.71	563.72	623.19	691.74	704.31	754.27	0	0	0	0
	44.257	80.803	108.9	154	201.43	256.04	306.1	395.99	410.99	464.54	527.6	552.63	612.73	668.71	707.48	750.68	0	0	0	0
	47.954	77.423	119.78	176.39	233.43	262.9	318.67	364.51	429.79	464.96	515.66	553.37	608.82	684.03	746.56	798.84	0	0	0	0
	42.25	68.868	133.93	170.27	216.32	262.16	342.44	393.35	406.97	468.76	510.27	585.59	628.89	678.22	738.32	786.27	0	0	0	0
	46.898	92.422	144.81	168.47	245.68	253.92	325.96	369.37	435.6	456.09	509.01	561.61	606.29	679.8	708.43	755.01	0	0	0	0
	42.778	79.958	123.79	189.81	212.62	275.47	309.9	366.2	411.09	455.56	504.46	574.92	638.19	693.85	737.58	774.55	0	0	0	0
	44.891	90.838	129.71	171.32	214.52	290.15	345.18	357.86	426.3	452.5	525.59	588.75	639.66	681.18	706.84	750.36	0	0	0	0
	45.947	95.802	141.64	155.16	217.06	251.7	307.26	393.03	425.67	459.26	537.84	575.87	648.85	685.4	722.58	785.64	0	0	0	0
	44.679	88.936	135.73	169	218.01	256.99	337.15	391.45	422.08	464.43	515.87	571.33	616.22	691.21	726.59	761.66	0	0	0	0
	45.313	70.029	144.81	194.67	218.96	294.06	336.73	364.83	406.76	475.21	546.19	583.58	611.46	654.66	706.42	760.39	0	0	0	0
	42.25	60.84	113.44	165.83	219.49	265.01	339.58	383.52	443.1	486.4	502.14	568.16	606.29	691.63	717.09	787.12	0	0	0	0
	44.363	51.228	104.99	184.74	220.76	260.47	344.65	397.57	412.68	482.92	532.03	573.12	614.32	657.3	738.32	758.49	0	0	0	0
	48.904	75.205	137.42	191.39	228.04	279.27	306.74	379.51	402.64	482.07	518.09	562.24	627.2	653.4	722.9	751.21	0	0	0	0
	49.221	85.134	133.51	192.45	237.66	292.05	320.36	385.64	408.87	463.06	549.88	579.25	617.27	651.39	700.4	760.92	0	0	0	0
	49.961	68.656	128.33	177.45	240.72	279.17	311.91	389.23	402.96	463.27	527.17	564.35	647.59	661.53	701.77	782.36	0	0	0	0
	42.461	67.811	133.19	155.8	200.05	272.94	342.33	351.52	401.27	473.73	526.75	561.82	603.33	684.87	706.84	790.39	0	0	0	0
	44.679	81.648	101.93	187.91	208.19	282.23	300.19	356.91	426.2	453.03	532.98	566.15	640.72	668.61	709.59	767.05	0	0	0	0
	49.644	50.489	145.45	160.76	214.31	288.67	339.9	380.67	435.18	450.7	549.14	553.9	602.27	672.2	720.05	799.69	0	0	0	0
	47.531	65.065	136.26	153.58	233.96	280.75	323.11	380.04	414.37	471.83	526.12	580.2	607.98	673.04	740.96	781.1	0	0	0	0
	46.369	94.323	146.29	197.62	209.67	280.33	334.2	381.31	418.8	459.26	545.02	577.77	610.3	665.75	708.32	777.19	0	0	0	0
	43.412	80.381	119.46	190.02	235.23	252.66	323.95	394.93	449.54	461.79	530.87	572.17	614.32	653.29	739.48	776.77	0	0	0	0
	43.518	89.993	148.72	174.28	235.75	286.03	334.3	385.64	402.96	474.47	542.81	567.21	642.41	663.85	712.44	769.58	0	0	0	0
	48.165	74.571	124.95	160.87	214	259.31	332.82	387.96	407.4	475	542.38	572.28	618.75	679.06	724.16	757.23	0	0	0	0
	43.201	59.995	107.1	155.9	214.74	251.7	334.3	366.73	412.15	486.72	542.28	556.33	603.75	698.71	708.11	773.7	0	0	0	0
	46.158	70.769	130.02	154.95	212.41	269.77	327.97	385.95	422.18	483.34	519.99	550.41	643.26	650.33	747.4	783	0	0	0	0
	44.891	87.246	142.59	158.75	205.34	278.53	317.61	355.75	438.34	476.16	516.72	563.3	621.81	699.98	720.36	756.17	0	0	0	0
	43.94	77.634	145.45	189.49	227.09	274.73	305.05	359.23	420.18	471.09	515.56	595.94	609.56	694.27	702.41	782.79	0	0	0	0
	43.729	76.578	142.38	165.09	201.11	264.38	302.19	358.07	436.02	473.09	514.71	570.9	607.66	667.34	708.43	782.89	0	0	0	0
	48.904	89.464	119.67	175.34	218.64	272.51	345.08	354.48	422.29	499.5	549.14	598.15	618.96	685.93	726.81	759.23	0	0	0	0
	42.25	91.366	143.33	174.6	215.47	285.29	302.83	393.24	440.56	465.38	516.51	560.76	648.64	673.15	703.78	780.25	0	0	0	0
	45.208	96.541	148.19	150.41	206.92	279.91	312.54	366.1	413.1	490.1	508.69	564.88	634.7	683.08	707.05	778.56	0	0	0	0
	47.637	53.974	112.49	190.34	207.87	255.61	347.3	388.81	410.25	474.68	511.65	577.66	605.76	694.91	736.63	767.58	0	0	0	0
	46.792	98.971	137.63	166.99	242.2	290.36	342.96	373.38	443.31	480.28	532.35	575.66	611.46	660.68	731.66	752.47	0	0	0	0
	47.426	82.071	134.88	153.26	220.86	254.66	308.95	357.65	435.7	455.67	527.49	594.25	641.99	653.71	717.4	751.21	0	0	0	0
	43.834	86.612	142.07	199	232.69	269.34	339.48	373.49	432.32	471.83	522.74	556.54	642.09	650.44	738.64	760.08	0	0	0	0
	43.306	96.752	102.25	153.79	201.85	265.54	316.03	363.46	439.82	468.55	548.62	568.16	617.48	679.59	740.96	762.19	0	0	0	0
	43.201	74.254	119.99	196.88	238.82	276.1	339.06	397.68	427.15	452.71	543.97	598.05	608.61	670.72	722.05	774.55	0	0	0	0
	42.25	65.276	118.19	181.78	246.32	261.84	311.07	364.09	420.28	472.78	515.03	595.62	605.23	692.69	730.92	796.1	0	0	0	0
	44.785	52.707	121.05	170.27	208.5	296.38	334.73	367.79	448.8	474.36	526.22	575.45	633.54	684.87	747.09	770.01	0	0	0	0
	47.214	80.064	114.29	165.51	243.99	299.87	316.98	397.47	440.25	485.03	539.74	573.54	607.98	682.76	720.05	754.16	0	0	0	0
	48.059	92.633	141.33	198.26	214.1	259.1	321.21	354.27	427.89	498.34	545.87	562.45	615.9	694.91	725.01	792.4	0	0	0	0
	46.369	75.522	137.1	183.15	211.78	260.15	316.24	392.08	446.37	488.73	518.83	582.42	618.33	671.67	725.01	771.27	0	0	0	0
	44.046	95.168	138.26	151.25	206.92	280.75	310.22	393.14	434.86	495.17	517.88	570.48	622.45	688.78	728.39	770.96	0	0	0	0
	42.778	68.023	137	157.28	203.75	265.01	316.77	352.47	433.91	457.78	525.7	599.63	641.36	696.28	727.02	760.5	0	0	0	0
	45.947	64.009	116.82	192.45	238.61	287.72	319.2	369.79	424.4	470.45	542.07	557.38	605.55	691	733.78	762.61	0	0	0	0
	42.673	98.759	106.68	199.84	223.08	286.88	336.94	351.94	434.54	451.02	540.59	598.15	633.54	678.01	712.12	751.21	0	0	0	0
	48.271	93.373	117.03	178.08	246.95	297.33	342.33	356.17	406.76	452.07	534.78	580.73	632.48	697.02	737.79	784.16	0	0	0	0
	47.214	69.29	132.03	194.03	226.35	298.81	341.06	382.57	447.32	480.59	507.11	555.16	639.77	681.18	706.53	753.53	0	0	0	0
	42.567	96.647	144.18	173.33	245.26	284.34	333.99	395.78	441.09	472.88	540.59	597.1	646.74	658.57	733.25	757.12	0	0	0	0
	45.947	71.297	103.83	179.03	242.51	298.18	303.36	360.5	420.18	466.33	509.96	562.35	603.75	656.25	729.97	755.11	0	0	0	0
	46.686	59.044	124.53	153.26	209.98	257.41	311.07	376.98	412.25	478.38	517.14	557.49	630.16	666.18	717.83	755.54	0	0	0	0
	46.264	82.176	125.8	154	230.58	254.03	339.06	387.64	404.54	459.89	510.17	559.5	642.52	657.41	706.84	782.05	0	0	0	0
	47.954	77.106	140.69	165.73	220.86	253.18	333.56	368.1	412.04	473.52	503.51	565.52	616.32	694.06	722.79	779.83	0	0	0	0
	46.369	57.143	130.02	190.76	216.53	253.5	347.19	386.06	409.72	466.02	517.99	576.4	618.01	669.13	714.24	797.36	0	0	0	0
	49.432	97.809	139.43	196.46	224.77	287.62	318.88	355.32	430.11	498.44	535.2	567	607.13	660.47	707.48	759.02	0	0	0	0
	42.461	64.959	128.33	171.01	204.7	257.09	348.03	368.63	411.51	476.05	546.19	562.77	620.55	676	700.93	758.39	0	0	0	0
	43.834	97.809	118.83	162.87	207.24	290.15	340.32	389.12	401.48	487.88	512.7	599.84	649.7	690.47	713.29	777.29	0	0	0	0
	43.834	85.556	124.95	172.06	211.14	259.31	320.78	391.24	410.67	469.29	545.02	561.71	607.87	691.42	730.08	774.76	0	0	0	0
	45.736	85.662	136.36	186.53	227.31	298.5	311.81	366.62	412.68	459.57	536.15	559.07	644.84	657.2	713.39	785.64	0	0	0	0
	48.904	80.275	131.71	165.62	248.32	258.68	311.7	379.93	435.49	485.35	503.62	572.17	649.49	653.82	731.66	762.61	0	0	0	0
	46.053	97.069	121.36	172.17	247.59	255.93	346.24	389.97	434.44	459.15	528.86	552.52	620.02	655.93	720.47	777.51	0	0	0	0
	49.01	87.669	148.72	177.77	205.12	250.97	323.32	377.82	448.17	474.68	529.82	583.47	609.35	677.58	746.77	773.7	0	0	0	0
	47.743	60.418	136.26	150.62	232.16	291.95	310.33	360.39	428.73	475.42	549.99	580.73	614	683.82	741.38	771.7	0	0	0	0
	42.25	68.234	138.79	161.18	201.43	287.3	343.92	352.26	425.77	498.55	528.86	556.54	606.18	665.97	701.77	756.7	0	0	0	0
	47.426	67.706	131.82	164.56	242.09	289.83	307.37	357.33	408.24	450.7	547.98	581.36	613.68	690.79	730.08	769.9	0	0	0	0
	47.32	73.093	120.41	169.63	212.31	297.86	323.21	365.57	404.97	488.73	512.39	551.89	644.21	698.92	705.36	791.24	0	0	0	0
	48.693	68.234	148.83	176.18	202.91	277.9	340.32	389.44	422.29	476.79	519.78	564.99	607.45	697.02	730.29	751.52	0	0	0	0
	48.587	98.02	147.24	164.35	207.87	293.11	335.78	358.39	406.44	494.75	502.99	577.77	602.17	669.24	708.32	771.59	0	0	0	0
	45.63	98.759	145.97	185.37	237.02	256.77	300.93	355.96	447	467.6	522.84	580.83	624.77	695.86	716.45	780.57	0	0	0	0
	47.531	93.901	112.49	163.72	238.92	253.39	317.72	357.33	404.65	475.84	524.64	586.64	610.2	676.85	715.5	796.84	0	0	0	0
	42.673	50.594	132.98	172.8	219.07	269.03	332.82	387.01	432.53	497.28	519.89	580.41	638.82	676.95	732.72	769.37	0	0	0	0
	42.461	81.648	129.07	158.33	223.19	252.97	324.06	397.15	403.28	469.82	547.56	565.41	627.2	656.67	713.29	790.81	0	0	0	0
	48.482	82.704	121.36	165.62	242.3	279.17	322.68	385.21	436.02	455.03	545.13	566.15	621.92	674.63	744.87	750.99	0	0	0	0
	46.158	65.804	114.6	170.06	244.52	262.69	343.81	392.82	414.05	497.39	528.12	552.1	611.25	659.84	736.63	763.77	0	0	0	0
	47.003	74.994	131.29	195.83	241.46	273.89	325.75	379.72	440.77	477.21	549.78	573.65	644.52	674.42	748.14	765.57	0	0	0	0
	48.587	95.802	146.61	194.98	203.86	271.35	329.44	386.27	446.27	455.98	525.59	560.45	600.69	651.6	748.04	764.94	0	0	0	0
	46.053	78.796	126.12	169.63	246.42	254.77	307.16	380.04	433.38	476.58	546.5	588.86	635.76	672.3	739.48	776.87	0	0	0	0
	48.799	63.903	112.39	178.29	216	268.39	325.11	399.58	430.42	479.96	503.94	598.47	624.14	663.64	730.29	751.42	0	0	0	0
	45.63	58.305	132.03	184.32	213.47	271.98	324.37	379.51	411.83	476.37	538.37	567.84	635.97	666.49	713.81	790.92	0	0	0	0
	46.581	94.429	106.26	156.85	235.23	269.87	340.22	355.53	448.06	474.15	522.84	573.23	609.25	687.94	748.04	771.91	0	0	0	0
	42.778	96.858	142.91	184.32	246.74	295.12	331.77	387.22	437.82	477.32	536.79	599.11	642.94	693.96	708.96	752.05	0	0	0	0
	43.94	64.22	102.46	199.74	240.72	289.62	312.97	360.39	413.1	451.86	538.48	565.09	619.91	683.08	714.13	750.68	0	0	0	0
	47.848	57.988	108.05	191.5	247.27	251.49	319.52	355.64	433.27	476.05	506.79	560.24	639.88	674.2	748.88	789.97	0	0	0	0
	44.151	59.889	137.95	188.01	235.02	286.35	313.81	391.45	411.51	468.55	503.73	558.23	625.09	697.44	722.26	784.27	0	0	0	0
	46.686	77.318	133.3	154.11	211.57	271.77	322.9	378.03	407.4	493.27	534.57	583.89	612.2	693.96	704.84	761.03	0	0	0	0
	49.116	67.811	142.91	163.82	206.6	298.92	342.65	385.74	433.27	462.32	543.55	570.27	602.49	664.7	705.15	769.9	0	0	0	0
	44.574	81.12	102.25	169.74	218.22	282.76	311.7	375.81	414.26	478.38	509.85	587.8	634.81	663.43	743.49	750.57	0	0	0	0
	47.003	81.754	113.12	181.25	204.7	253.82	304.52	376.02	401.9	468.55	513.02	570.69	631.53	667.87	705.68	795.88	0	0	0	0
	43.412	78.479	141.96	176.39	219.7	278	301.45	378.98	408.98	474.15	502.14	566.68	630.26	683.92	743.18	788.49	0	0	0	0
	48.271	66.755	124.11	165.62	216.64	279.38	333.04	389.86	415.42	466.76	538.79	557.17	612.2	680.96	700.93	768.74	0	0	0	0
	45.841	60.206	125.8	160.76	223.19	282.76	328.28	383.42	444.47	450.6	541.33	559.28	608.93	684.13	722.37	785	0	0	0	0
	45.102	58.516	113.23	193.61	220.65	267.87	314.34	382.79	445.1	463.69	530.66	590.02	638.82	686.99	715.61	791.66	0	0	0	0
	43.201	83.444	146.92	166.68	234.49	279.38	322.05	367.05	436.76	473.52	528.02	567.21	647.8	666.71	709.38	771.59	0	0	0	0
	48.059	97.281	123.37	152.63	237.23	288.25	300.71	370.11	416.16	495.7	510.27	557.17	601.75	672.73	712.23	795.57	0	0	0	0
	44.363	93.478	139.43	150.2	247.27	276.1	334.41	386.8	432.96	497.28	544.29	599.84	647.59	653.5	702.62	750.89	0	0	0	0
	44.257	53.974	146.4	169.21	200.69	267.97	321.73	353.53	408.35	454.61	539.32	558.65	622.55	659.42	735.26	771.59	0	0	0	0
	43.94	82.599	139.74	164.46	216.64	263.75	331.66	386.06	428.42	486.61	510.27	590.02	605.23	666.6	711.91	751.63	0	0	0	0
	43.729	62.002	149.25	151.78	231.95	280.01	330.71	374.44	402.96	488.94	507.53	570.9	607.87	655.09	712.44	793.88	0	0	0	0
	44.046	95.062	144.5	171.43	244.73	257.83	303.67	391.97	400	462.64	543.02	588.75	632.17	650.33	709.59	772.12	0	0	0	0
	44.679	82.493	134.04	190.76	216.43	280.54	314.55	387.33	400.53	450.17	540.91	570.06	618.22	698.82	712.65	781.73	0	0	0	0
	44.785	89.148	122.21	177.98	224.66	261.11	328.6	375.92	448.91	450.7	537.21	552.95	603.12	662.48	733.67	797.68	0	0	0	0
	46.475	77.001	111.43	163.09	223.82	287.41	307.16	362.4	417.64	467.18	548.62	554.95	604.7	665.86	705.05	759.23	0	0	0	0
	43.94	97.386	107.53	185.06	221.81	254.34	300.08	375.5	406.87	482.5	546.08	598.58	626.46	675.15	706.53	764.83	0	0	0	0
	46.264	76.473	143.65	189.49	241.25	258.36	317.93	382.89	411.3	470.98	548.4	568.79	615.9	650.86	723.21	774.13	0	0	0	0
	45.208	72.67	142.59	160.23	201.32	286.24	307.58	394.4	405.39	455.88	503.73	588.01	609.98	676	716.88	786.38	0	0	0	0
	49.327	82.071	121.79	169.84	241.14	284.66	314.34	350.15	429.37	457.04	548.72	566.68	632.69	659.1	709.8	768.84	0	0	0	0
	46.053	65.593	145.66	185.48	217.48	260.47	301.67	380.46	405.92	463.17	522	588.75	618.65	675.15	739.59	765.68	0	0	0	0
	49.538	62.53	105.94	152.63	203.65	253.61	314.76	392.08	446.16	483.45	517.35	580.41	640.3	652.76	740.22	757.23	0	0	0	0
	42.25	53.024	115.24	169.42	242.09	252.23	344.44	394.62	431.48	455.77	510.91	559.39	608.19	657.09	747.83	780.25	0	0	0	0
	44.151	52.812	146.61	179.77	201.96	264.27	336.31	398.84	410.04	451.76	541.43	566.15	637.13	675.05	743.92	756.7	0	0	0	0
	48.693	51.123	132.14	197.1	220.23	287.72	342.54	356.8	447.64	479.12	523.48	557.81	632.06	691.21	725.33	789.55	0	0	0	0
	49.749	56.404	126.86	156.54	214.21	261.32	301.14	366.94	405.49	462.43	507.11	566.36	620.86	696.6	730.08	778.35	0	0	0	0
	42.778	56.615	106.47	191.71	200.48	288.25	317.51	394.09	446.48	459.57	523.58	595.2	639.98	691.95	749.2	755.54	0	0	0	0
	48.904	79.853	122.84	190.34	243.78	261.63	316.88	368.31	406.97	485.56	520.31	565.3	611.57	674.52	712.76	757.86	0	0	0	0
	46.581	93.373	139.74	156.32	227.52	255.3	319.41	378.98	420.7	485.14	542.81	570.38	614.21	686.46	748.56	753.53	0	0	0	0
	48.693	64.326	139.53	160.23	236.39	252.13	325.75	364.19	444.26	462.95	517.25	578.4	633.33	656.25	741.8	799.05	0	0	0	0
	45.524	91.471	140.69	164.67	222.34	282.86	320.25	371.91	441.2	488.3	515.66	555.48	623.72	691.1	719.62	771.8	0	0	0	0
	42.25	95.591	122.63	191.18	236.39	296.7	349.2	386.59	412.89	468.87	548.3	566.26	617.17	690.89	701.98	766.84	0	0	0	0
	47.214	59.15	136.68	189.91	229.21	280.12	306.74	386.48	440.03	473.83	501.51	571.33	617.17	669.45	701.24	793.67	0	0	0	0
	49.01	91.999	148.4	187.38	221.39	257.41	339.9	378.35	415.74	451.55	514.29	550.31	616.85	656.25	730.82	761.03	0	0	0	0
	46.686	60.946	115.13	193.5	229	263.32	346.13	353.32	414.37	481.23	542.49	571.11	626.14	676.85	704.52	0	0	0	0	0
	48.799	84.289	113.34	199.42	220.33	280.86	341.27	397.36	419.01	475.63	507.85	556.54	616.64	689.73	741.38	0	0	0	0	0
	48.165	91.788	140.38	194.77	216.32	261.42	348.99	367.36	432.85	466.33	505.2	575.23	626.99	684.45	701.24	0	0	0	0	0
	46.053	96.33	124.43	182.52	202.27	261.95	324.69	367.79	414.79	471.51	532.88	594.77	606.29	680.12	719.62	0	0	0	0	0
	47.109	94.64	132.88	155.27	201	272.2	305.57	393.56	436.44	491.47	547.77	561.92	616.53	699.87	724.27	0	0	0	0	0
	48.693	73.093	123.69	154.63	213.36	253.39	301.56	368	419.65	489.89	504.68	558.76	621.6	660.16	731.14	0	0	0	0	0
	42.989	52.496	145.76	182.31	229.95	288.46	338.11	357.33	425.04	461.05	528.76	592.13	620.02	683.39	708.11	0	0	0	0	0
	44.996	68.128	122	155.9	247.37	283.6	310.43	374.33	408.35	469.08	535.62	599.63	625.62	690.05	716.88	0	0	0	0	0
	47.637	87.669	143.44	187.59	217.59	296.28	317.72	372.12	405.28	465.28	543.23	586.22	621.92	693.96	730.92	0	0	0	0	0
	47.531	98.654	138.79	173.96	236.07	250.44	341.06	358.49	439.29	486.3	502.46	575.87	615.37	685.4	718.67	0	0	0	0	0
	49.538	59.361	100.24	191.6	210.51	281.81	340.96	393.98	442.36	499.82	513.23	560.66	632.48	659.21	745.71	0	0	0	0	0
	44.679	69.607	136.57	155.27	234.8	261.32	341.8	379.72	449.75	476.69	525.8	550.83	635.44	684.66	739.59	0	0	0	0	0
	47.637	75.522	119.99	189.07	244.21	264.8	343.92	369.69	436.44	477.43	535.62	596.89	632.8	668.39	748.46	0	0	0	0	0
	47.32	90.415	115.66	168.68	204.81	279.06	305.05	379.72	424.4	457.78	527.7	550.2	646.64	676.11	710.86	0	0	0	0	0
	45.524	92.528	144.81	190.86	246.63	267.13	347.4	368.31	436.65	473.09	546.61	568.58	625.93	698.29	727.23	0	0	0	0	0
	47.214	87.669	146.82	154.11	233.85	290.47	311.7	356.48	441.09	474.36	533.72	559.92	646.95	687.2	738.64	0	0	0	0	0
	49.01	87.774	149.78	164.46	219.59	272.41	339.69	380.04	428.1	461.48	534.36	555.69	604.91	675.58	721	0	0	0	0	0
	44.363	69.079	101.51	165.51	231.11	290.47	305.15	353.95	428.84	468.45	546.61	580.73	639.45	690.68	728.18	0	0	0	0	0
	44.996	93.161	138.37	163.19	204.81	269.77	349.62	391.13	405.49	457.04	518.2	550.62	621.6	693.43	738.85	0	0	0	0	0
	49.221	83.972	121.68	166.57	233.75	296.91	324.37	365.57	410.25	464.96	533.72	591.39	633.01	654.66	747.3	0	0	0	0	0
	48.271	87.141	128.02	178.51	233.85	268.39	330.82	390.71	427.78	453.24	510.91	566.89	631.32	656.78	719.41	0	0	0	0	0
	48.059	88.091	142.91	151.15	237.66	287.51	313.81	376.34	426.09	474.89	505.42	553.26	636.92	669.03	738.42	0	0	0	0	0
	42.673	94.851	128.86	170.58	229.73	262.9	301.14	396.31	405.28	483.87	511.54	568.9	630.05	695.22	706	0	0	0	0	0
	48.482	98.337	143.02	175.44	221.81	255.3	321.52	363.24	416.16	452.07	544.5	577.45	607.45	696.49	735.89	0	0	0	0	0
	45.947	91.366	128.76	182.94	237.02	258.68	339.9	394.09	432.22	467.5	526.65	559.28	605.23	691.21	720.78	0	0	0	0	0
	42.884	69.079	112.39	170.9	202.17	276.63	340.22	375.07	430.21	486.72	547.67	561.19	647.8	689.84	700.19	0	0	0	0	0
	45.419	68.762	131.4	179.56	234.28	281.28	341.49	355.11	425.99	494.85	529.82	553.79	611.25	689.31	728.71	0	0	0	0	0
	48.587	97.809	134.57	171.53	206.71	254.77	349.72	360.39	412.04	493.48	526.22	550.94	630.69	666.18	744.34	0	0	0	0	0
	46.686	56.404	121.36	178.29	209.35	270.82	303.78	395.14	414.05	458.62	523.16	551.05	607.87	692.16	740.43	0	0	0	0	0
	42.673	75.311	138.47	190.12	237.23	298.71	327.97	397.57	432.53	471.72	528.97	576.61	602.06	695.54	703.99	0	0	0	0	0
	43.201	80.169	146.19	193.93	217.59	288.67	311.17	361.87	442.15	454.08	514.39	598.37	646.53	660.05	715.4	0	0	0	0	0
	42.778	64.642	135.41	159.07	220.44	284.98	328.39	359.44	438.56	470.14	524.43	567.1	626.36	688.04	723	0	0	0	0	0
	47.003	93.584	111.01	166.47	213.89	267.44	340.85	366.62	408.24	469.29	520.41	553.37	629.1	686.77	701.35	0	0	0	0	0
	47.954	81.331	146.92	198.36	219.81	253.61	348.03	371.06	433.49	486.4	515.56	584.21	639.03	671.88	708.96	0	0	0	0	0
	45.102	67.811	132.56	188.01	211.78	278.22	344.87	357.75	449.75	486.61	513.87	560.87	614.53	687.41	716.67	0	0	0	0	0
	48.693	87.141	121.26	189.7	204.7	282.65	333.35	398.73	418.7	490.94	512.81	595.62	634.07	653.82	706.63	0	0	0	0	0
	46.158	89.359	138.16	195.19	223.29	285.19	343.81	359.12	406.34	467.71	501.72	573.75	618.33	694.06	701.46	0	0	0	0	0
	45.313	51.545	149.56	160.87	219.81	284.13	329.55	382.47	411.62	481.44	510.59	567.63	600.06	679.8	736.21	0	0	0	0	0
	44.574	99.182	136.04	169.42	234.17	254.66	337.26	376.66	435.7	498.44	522.42	578.19	618.54	652.87	705.68	0	0	0	0	0
	43.306	98.865	146.19	196.04	248.01	257.73	316.35	378.56	411.2	453.03	504.68	555.48	632.38	668.82	717.09	0	0	0	0	0
	44.785	85.873	144.07	169.42	226.25	270.51	334.3	382.15	405.07	456.83	500.13	569.42	638.4	664.49	712.97	0	0	0	0	0
	46.898	77.212	130.45	175.02	206.71	264.7	339.48	384.16	415	462.64	505.42	569.85	647.38	699.77	733.78	0	0	0	0	0
	47.214	86.084	148.51	195.51	240.93	289.2	316.56	350.99	424.82	474.89	514.82	592.98	635.97	658.68	730.61	0	0	0	0	0
	43.412	60.418	125.48	150.2	236.49	284.55	312.97	361.13	411.2	474.47	509.85	577.98	638.08	650.76	709.91	0	0	0	0	0
	44.891	55.136	111.43	160.13	200.05	275.05	311.49	355.85	441.83	462.43	514.5	551.26	600.48	685.08	707.26	0	0	0	0	0
	47.954	83.127	142.17	177.98	226.57	292.37	332.82	392.71	404.33	485.88	536.79	566.47	611.46	667.66	733.78	0	0	0	0	0
	44.785	99.182	114.39	180.94	205.34	284.03	349.41	384.79	427.68	468.66	521.05	559.39	644.52	657.94	713.39	0	0	0	0	0
	46.581	89.253	143.65	187.17	200.16	250.97	332.93	364.41	415.74	461.26	548.09	566.89	618.43	665.01	734.2	0	0	0	0	0
	49.961	59.15	130.97	178.19	212.94	272.62	321.63	353.1	404.44	450.81	526.22	585.06	621.29	692.48	741.07	0	0	0	0	0
	49.327	93.795	112.39	173.86	204.6	273.15	300.4	363.14	400.32	456.83	532.98	584.95	616.74	664.91	718.78	0	0	0	0	0
	44.574	89.781	139.43	173.65	226.67	298.71	328.18	370.64	437.18	498.66	515.45	597.73	628.36	669.13	727.65	0	0	0	0	0
	48.165	54.608	137.74	198.89	231.64	268.71	300.93	350.46	420.7	486.93	520.1	589.81	635.12	657.3	729.24	0	0	0	0	0
	47.426	99.71	143.12	162.77	205.12	282.65	306.21	370.22	429.58	471.3	505.73	570.8	645.58	689.1	712.65	0	0	0	0	0
	47.003	81.014	128.86	184.74	223.29	251.7	314.02	366.94	448.17	495.59	504.78	592.45	636.6	659.95	732.19	0	0	0	0	0
	44.046	81.331	107.74	184.1	200.9	293.21	323.95	398.63	408.24	450.38	539.85	555.16	610.09	680.01	701.24	0	0	0	0	0
	49.749	99.499	146.71	165.94	239.77	276.53	308	356.06	415	451.12	501.82	564.67	639.03	662.9	710.12	0	0	0	0	0
	47.531	99.393	141.75	150.09	226.99	258.68	311.17	395.25	404.33	496.33	526.75	550.94	644.31	662.37	704.1	0	0	0	0	0
	48.271	99.076	105.41	176.08	208.82	281.07	344.97	363.98	440.77	465.17	506.47	560.76	630.69	685.82	701.67	0	0	0	0	0
	48.799	73.198	117.77	190.44	202.91	260.26	301.88	361.55	405.28	494.85	511.65	558.12	635.02	656.99	710.75	0	0	0	0	0
	44.363	95.591	133.19	156.43	200.58	264.49	330.71	352.47	434.96	456.62	502.14	564.78	608.08	656.88	741.7	0	0	0	0	0
	44.151	61.157	109.64	159.07	229.42	255.72	306.31	370.22	414.26	461.05	525.38	550.52	621.71	656.46	719.83	0	0	0	0	0
	45.419	96.647	121.05	167.2	236.92	254.13	336.84	352.68	413.73	497.49	536.05	551.15	607.45	664.59	710.54	0	0	0	0	0
	42.673	69.29	110.06	170.58	223.93	250.54	331.13	381.41	418.7	471.19	521.15	581.47	619.7	691	731.66	0	0	0	0	0
	43.94	91.049	119.88	171.53	202.69	253.29	340.85	393.14	417.96	455.98	515.24	577.45	619.38	679.8	715.93	0	0	0	0	0
	42.778	94.851	129.07	163.19	222.66	252.34	336.84	375.92	413.1	477	539.53	591.18	637.76	665.44	707.69	0	0	0	0	0
	43.834	97.175	133.4	155.48	217.27	297.65	322.05	363.77	420.6	461.58	527.91	581.25	614.84	691.42	744.55	0	0	0	0	0
	48.693	92.422	139.64	195.3	217.16	282.23	348.35	387.54	404.97	452.39	502.67	554.53	609.67	679.8	721.74	0	0	0	0	0
	45.63	91.471	134.88	152.73	227.52	272.72	331.24	363.98	412.89	476.69	522.21	550.83	627.31	696.07	706.84	0	0	0	0	0
	49.01	50.911	147.14	176.5	249.91	255.08	325.96	350.57	443.1	455.14	512.6	576.82	624.46	653.4	705.05	0	0	0	0	0
	43.623	59.889	110.59	157.38	242.3	290.05	340.75	386.69	428.63	485.56	500.66	565.94	622.45	670.93	739.38	0	0	0	0	0
	49.221	93.161	125.48	196.57	247.37	269.87	344.76	365.25	401.59	483.34	533.62	556.43	605.65	673.68	706.42	0	0	0	0	0
	43.412	60.523	102.03	157.17	246.85	271.56	303.67	378.45	404.54	482.39	510.38	564.67	617.91	681.7	727.97	0	0	0	0	0
	43.729	60.101	147.14	198.47	229.21	279.27	311.59	384.79	412.99	457.88	517.56	590.34	612.94	675.37	702.93	0	0	0	0	0
	47.848	81.543	148.51	164.25	209.45	261.84	328.07	377.71	434.75	484.82	549.14	595.3	630.9	651.07	739.48	0	0	0	0	0
	43.729	69.29	123.37	176.08	210.19	289.52	315.92	379.72	447.43	476.47	525.59	555.38	649.8	697.76	731.88	0	0	0	0	0
	49.644	85.028	108.05	161.5	218.33	291.42	330.39	388.49	404.97	454.93	510.59	590.87	612.2	694.91	743.71	0	0	0	0	0
	45.102	69.607	119.14	183.58	222.02	263.64	341.27	367.47	446.69	487.14	505.42	560.24	612.31	697.44	729.45	0	0	0	0	0
	45.419	65.699	103.41	166.68	214.42	287.41	340.54	367.15	427.57	459.57	540.48	569	603.75	692.58	740.01	0	0	0	0	0
	44.151	91.999	136.57	193.72	219.91	265.65	311.81	354.58	449.96	471.83	515.87	558.44	624.98	684.87	746.77	0	0	0	0	0
	43.834	97.914	139.21	152.31	223.29	293.21	342.33	372.75	406.02	491.79	548.83	564.25	633.33	668.39	714.98	0	0	0	0	0
	42.884	91.999	141.96	151.99	204.07	281.7	339.06	361.24	434.44	488.94	527.7	554.53	614.84	651.71	733.04	0	0	0	0	0
	48.904	73.304	136.68	197.2	217.38	271.56	317.93	375.92	423.13	462.53	501.61	586.64	612.52	667.97	708	0	0	0	0	0
	46.264	73.409	109.32	152.94	205.55	299.45	316.56	393.77	400.64	460.74	513.34	585.59	642.52	656.14	713.29	0	0	0	0	0
	44.046	86.296	146.19	187.48	233.43	298.07	310.54	395.46	417.01	469.4	519.46	559.6	623.29	669.66	742.12	0	0	0	0	0
	47.848	79.958	123.58	177.98	230.16	261.42	320.78	381.31	415.53	453.66	530.98	592.24	629.52	660.58	706.63	0	0	0	0	0
	42.673	60.312	101.93	184.74	213.26	291.95	326.7	359.76	442.57	485.56	515.34	562.45	624.35	658.15	739.38	0	0	0	0	0
	45.313	95.062	140.8	175.34	208.93	293.21	305.15	373.49	412.04	458.73	522.84	577.45	631.11	689.1	748.46	0	0	0	0	0
	45.313	93.267	149.67	164.99	229.31	286.35	332.82	351.84	413.31	478.8	509.54	576.29	640.19	655.83	732.51	0	0	0	0	0
	49.961	95.908	132.56	166.04	237.97	267.23	333.77	392.71	415.63	461.48	508.16	569.21	603.75	689.2	737.37	0	0	0	0	0
	49.855	76.578	119.88	160.44	246.63	272.72	303.88	381.94	434.96	464.12	521.79	568.47	627.94	683.18	727.65	0	0	0	0	0
	43.412	75.733	120.1	181.46	200.05	250.23	319.73	362.93	413.42	453.55	516.29	597.1	605.87	661.42	702.09	0	0	0	0	0
	49.327	86.507	141.01	184.84	204.17	290.36	329.44	366.52	412.04	467.71	533.51	571.75	622.03	658.36	704.62	0	0	0	0	0
	42.356	63.798	123.26	176.08	230.9	299.98	320.89	399.9	416.16	456.09	522.95	585.8	621.92	681.39	705.68	0	0	0	0	0
	49.432	59.467	128.86	165.2	201.11	255.51	305.15	366.1	448.17	453.45	539.64	567.73	636.07	690.37	737.79	0	0	0	0	0
	48.799	87.774	102.98	186.85	229.21	296.28	335.25	368.1	423.13	493.9	527.49	562.14	634.91	688.67	710.01	0	0	0	0	0
	43.201	90.098	106.68	153.79	220.97	258.89	339.06	359.02	424.72	482.81	526.33	590.23	625.83	662.27	728.39	0	0	0	0	0
	48.799	72.142	123.37	153.05	214	289.1	311.17	375.92	447.74	488.41	525.38	589.81	637.02	694.38	726.81	0	0	0	0	0
	47.109	79.536	132.14	177.77	204.38	290.68	348.67	366.2	419.12	472.88	537.63	550.2	614.1	662.48	710.43	0	0	0	0	0
	45.947	94.006	110.17	168.68	202.27	285.29	301.14	387.12	413.1	470.14	507.42	556.86	643.15	677.48	720.57	0	0	0	0	0
	43.94	56.193	146.08	177.87	206.71	263.75	343.07	386.59	420.07	453.76	515.24	597.94	647.27	661.32	724.48	0	0	0	0	0
	44.363	51.756	128.02	179.67	224.14	281.7	327.65	360.6	446.27	452.39	505.31	564.67	635.44	675.26	701.98	0	0	0	0	0
	48.482	78.374	107.53	150.83	226.14	286.03	322.47	363.35	423.66	480.91	529.71	571.33	646	676.32	747.72	0	0	0	0	0
	49.116	94.64	147.14	159.71	218.64	279.38	348.25	399.79	448.59	457.25	540.59	569.64	600.48	651.39	706.74	0	0	0	0	0
	49.221	86.19	117.98	193.29	200.58	274.2	319.62	360.5	408.56	466.02	520.73	575.45	640.4	681.18	729.87	0	0	0	0	0
	47.848	87.458	142.38	176.29	244.1	284.76	344.23	399.16	425.77	473.09	545.45	575.87	629.74	679.7	713.5	0	0	0	0	0
	46.475	93.901	137	185.16	201.32	295.54	324.9	361.45	416.48	464.75	543.65	561.82	617.06	654.77	726.81	0	0	0	0	0
	46.581	95.485	130.24	152.94	206.92	285.5	332.51	388.28	436.44	450.81	514.92	552.84	615.9	685.61	729.55	0	0	0	0	0
	42.778	53.657	133.4	172.8	202.59	260.79	341.27	353.42	447	465.17	502.14	551.26	632.59	682.76	708	0	0	0	0	0
	42.25	80.803	134.46	162.98	241.88	260.37	322.47	365.46	400.74	470.35	528.12	598.47	631.95	653.92	744.23	0	0	0	0	0
	44.679	81.859	138.26	155.06	212.31	297.23	343.92	362.4	438.24	484.61	511.54	562.24	603.96	670.82	719.83	0	0	0	0	0
	43.412	94.218	139.95	171.85	232.06	275.47	326.17	372.75	419.96	499.71	522	551.89	619.38	698.18	711.91	0	0	0	0	0
	42.461	86.401	134.88	165.83	246.63	282.65	329.23	386.17	449.54	485.14	530.24	562.66	637.02	650.54	726.28	0	0	0	0	0
	44.468	50.911	115.66	197.84	231.42	296.49	311.17	358.39	445	493.59	500.98	580.83	604.39	690.05	719.2	0	0	0	0	0
	49.327	58.305	104.04	184.63	215.9	265.96	343.6	383.21	436.44	476.9	502.04	595.73	628.36	667.23	739.27	0	0	0	0	0
	46.581	89.253	100.24	176.92	217.8	263.22	301.24	387.96	411.3	457.25	506.79	578.51	639.88	684.13	741.7	0	0	0	0	0
	49.327	54.925	120.2	166.89	216.11	292.9	348.14	392.61	405.39	498.66	540.69	593.93	602.8	673.57	702.09	0	0	0	0	0
	42.778	77.001	128.23	182.52	221.81	264.59	321.1	392.29	437.08	480.28	533.09	593.4	621.71	692.9	706.84	0	0	0	0	0
	47.214	97.598	109.32	155.16	217.9	278.43	309.9	371.17	426.2	450.28	509.75	553.16	643.26	658.89	702.41	0	0	0	0	0
	44.257	83.021	125.38	180.72	211.46	257.62	316.35	396.94	407.5	468.13	501.19	563.72	601.64	694.17	740.22	0	0	0	0	0
	48.482	69.079	128.33	180.62	210.93	270.93	306.42	378.14	433.38	471.4	519.46	563.51	626.67	656.78	742.02	0	0	0	0	0
	43.94	95.168	105.1	196.25	200.48	258.46	325.22	376.02	442.25	462.11	521.37	569.64	646.53	685.51	700.93	0	0	0	0	0
	42.567	90.521	144.39	152.63	220.44	293.11	349.3	378.14	433.27	491.37	504.04	599.84	639.98	680.75	708.96	0	0	0	0	0
	49.644	77.318	135.09	194.35	232.06	254.34	302.62	356.91	448.27	483.23	509.85	595.3	602.8	662.27	700.82	0	0	0	0	0
	49.961	96.647	149.88	181.78	207.13	259.42	310.64	369.37	408.77	459.36	530.45	571.64	626.04	686.35	742.33	0	0	0	0	0
	45.841	83.338	130.24	165.94	232.9	278.96	326.91	394.83	440.46	487.04	515.24	574.71	632.27	660.05	713.07	0	0	0	0	0
	45.419	62.53	134.14	174.07	218.22	269.66	345.29	373.6	431.16	460.52	525.27	568.26	600.48	685.29	730.82	0	0	0	0	0
	43.518	76.473	118.41	162.45	235.75	284.45	313.92	355.85	426.3	468.13	507.95	552.74	639.56	651.6	701.35	0	0	0	0	0
	46.686	68.445	141.33	195.72	226.35	254.45	307.47	397.47	417.96	479.12	503.51	552.63	648.54	670.61	705.47	0	0	0	0	0
	42.884	90.521	120.1	152.63	222.76	290.79	329.97	393.45	407.5	475.74	537.63	571.11	638.61	690.89	737.79	0	0	0	0	0
	49.327	74.466	124.32	183.58	222.24	265.44	301.45	357.33	414.89	489.25	529.6	580.73	625.51	658.57	712.65	0	0	0	0	0
	43.94	64.22	109.43	188.12	225.4	281.7	334.83	355.85	405.6	471.09	525.06	553.16	624.88	674.31	719.94	0	0	0	0	0
	45.313	80.698	123.26	168.37	213.47	273.78	344.13	385.64	413.52	467.92	516.4	560.24	618.01	687.83	735.26	0	0	0	0	0
	47.743	82.81	138.69	167.2	248.11	266.6	332.19	372.43	412.89	458.1	527.07	573.12	613.36	694.59	711.81	0	0	0	0	0
	45.313	90.943	100.77	169.63	224.24	253.82	342.54	386.69	404.54	469.08	519.78	585.69	606.92	692.69	749.83	0	0	0	0	0
	47.109	75.416	139.64	162.66	216.74	272.2	330.82	380.57	432.43	452.07	504.04	589.28	624.46	691.84	703.36	0	0	0	0	0
	48.799	95.168	131.82	184.95	226.78	252.97	329.13	393.98	447.11	464.96	504.46	574.81	646.64	657.2	705.05	0	0	0	0	0
	46.898	77.106	109.32	159.81	205.97	256.56	339.48	363.56	407.29	485.66	532.14	591.92	614	691.42	721.1	0	0	0	0	0
	46.792	69.29	139.53	183.37	210.51	289.31	311.28	394.83	447.64	454.82	528.23	568.47	603.65	668.29	726.59	0	0	0	0	0
	46.158	67.706	149.35	169.32	229.31	281.38	344.13	387.64	442.04	499.61	506.05	554.32	617.7	676.85	735.57	0	0	0	0	0
	42.884	79.641	130.97	174.28	246.95	291.1	317.61	396.2	436.76	451.86	544.92	553.69	600.06	696.81	729.66	0	0	0	0	0
	44.257	87.88	129.28	194.24	222.87	274.84	340.22	351.52	445.63	481.65	535.41	573.65	628.47	651.39	700.29	0	0	0	0	0
	49.749	73.726	148.72	182.41	239.35	284.76	308.64	391.24	432.32	481.54	500.66	582.84	649.17	695.75	746.03	0	0	0	0	0
	43.095	54.397	141.12	159.6	205.34	252.02	304.52	377.93	446.9	471.09	524.64	568.16	622.55	689.73	748.88	0	0	0	0	0
	43.412	65.699	127.59	169.74	238.92	294.06	344.13	369.9	410.78	474.26	539.85	590.23	632.9	656.14	715.61	0	0	0	0	0
	43.623	72.459	131.71	197.73	202.69	278.85	326.59	357.33	447.22	459.89	540.17	588.75	601.85	663.75	700.82	0	0	0	0	0
	45.524	66.438	100.13	174.6	224.35	265.86	301.24	368.42	403.38	459.36	526.96	593.3	601.85	652.87	748.56	0	0	0	0	0
	47.109	99.604	132.35	173.01	232.8	261.95	347.51	384.9	448.8	479.33	531.08	579.04	629.74	658.04	706.95	0	0	0	0	0
	48.904	51.862	135.52	171.43	216.74	283.29	332.08	357.54	426.62	498.34	547.35	588.54	618.54	685.61	748.78	0	0	0	0	0
	48.904	52.39	127.38	175.13	224.45	293.95	307.26	381.52	410.88	471.93	544.39	578.3	602.49	690.47	728.07	0	0	0	0	0
	48.904	87.246	103.51	191.29	208.19	276.1	323.95	352.26	422.29	489.04	525.27	583.68	622.24	656.35	703.25	0	0	0	0	0
	47.954	83.972	115.24	191.29	200.26	256.67	338.32	370.11	429.79	456.3	515.98	573.65	612.41	684.98	749.83	0	0	0	0	0
	42.356	92.95	132.88	181.99	221.81	275.68	320.15	370.85	416.8	460.21	512.18	586.22	617.91	668.18	734.62	0	0	0	0	0
	45.841	90.521	121.89	157.38	219.07	258.15	334.73	399.26	425.88	456.09	526.86	550.31	642.62	677.37	728.18	0	0	0	0	0
	43.518	84.711	140.69	159.28	213.15	250.86	302.09	370.43	447.43	458.1	530.03	556.43	639.56	650.23	700.29	0	0	0	0	0
	42.673	70.346	147.24	196.78	213.68	268.82	324.06	385.85	421.97	451.65	535.62	581.78	639.98	672.2	725.43	0	0	0	0	0
	49.855	69.079	140.59	156.85	233.01	290.79	303.99	391.02	409.09	459.89	516.72	558.97	614.53	664.06	716.24	0	0	0	0	0
	45.313	90.838	114.71	157.91	216.43	256.67	343.6	389.65	441.09	468.45	518.62	566.04	619.38	679.27	716.98	0	0	0	0	0
	45.419	59.573	134.99	182.52	219.07	250.54	332.72	353.21	419.96	452.39	534.36	584.11	615.05	681.7	711.6	0	0	0	0	0
	44.574	63.586	147.35	193.82	222.55	296.28	315.19	379.83	404.33	498.23	524.85	580.3	619.91	689.41	703.36	0	0	0	0	0
	44.891	78.057	131.4	171.43	202.8	263.22	306.74	364.51	404.75	497.18	525.48	562.98	627.94	685.29	703.57	0	0	0	0	0
	45.524	84.5	120.2	197.31	222.34	270.08	310.75	384.69	444.68	462.21	544.71	579.67	633.33	670.61	709.38	0	0	0	0	0
	42.25	81.014	149.35	182.94	206.5	274.1	344.55	382.26	439.29	466.02	522.95	566.26	641.88	654.24	732.72	0	0	0	0	0
	45.313	79.853	126.43	170.9	230.05	268.6	307.37	363.14	444.89	495.59	504.99	576.71	620.86	677.48	720.57	0	0	0	0	0
	47.426	76.367	107.21	174.91	216	297.23	320.04	383	442.57	455.14	503.62	575.97	637.34	650.65	727.23	0	0	0	0	0
	46.581	52.601	141.96	182.52	208.29	293.74	328.07	380.99	438.13	494.85	512.6	563.83	612.31	696.6	726.38	0	0	0	0	0
	46.475	56.932	149.99	181.25	242.94	285.4	344.97	352.26	426.94	489.57	530.13	556.64	613.89	652.87	738.95	0	0	0	0	0
	47.531	69.924	126.54	156.01	218.85	298.5	347.08	369.69	436.44	458.2	506.15	554.74	626.88	653.29	720.15	0	0	0	0	0
	46.053	68.339	137.1	185.37	201.32	262.69	302.4	355.43	407.08	494.85	540.91	558.02	637.24	673.89	721.95	0	0	0	0	0
	45.208	80.698	113.97	181.36	220.54	297.86	346.77	362.5	413.42	469.08	549.57	571.54	640.93	683.08	701.88	0	0	0	0	0
	45.841	76.156	145.76	152.84	203.22	260.79	344.87	380.88	415.21	462	503.2	566.04	636.18	663.43	702.93	0	0	0	0	0
	45.524	82.493	124.43	198.47	221.28	294.8	310.54	360.39	428.73	455.98	502.25	593.93	647.27	660.26	731.45	0	0	0	0	0
	45.208	80.169	142.38	171.64	206.29	275.58	310.33	389.44	449.22	456.41	504.36	591.08	623.08	677.69	709.48	0	0	0	0	0
	43.623	69.079	143.97	184	203.75	259.63	336.31	361.13	440.46	459.26	522.63	563.09	623.5	654.77	701.98	0	0	0	0	0
	48.059	83.866	107.53	192.03	225.51	255.19	322.9	372.54	408.56	497.28	513.13	583.68	641.57	653.61	722.9	0	0	0	0	0
	42.356	94.112	121.89	192.66	237.76	295.33	306.52	367.79	429.79	485.35	505.31	578.4	604.49	683.18	721	0	0	0	0	0
	42.778	75.416	122	177.13	223.71	293.95	336.73	387.75	427.68	485.03	549.25	577.87	610.3	662.27	706.95	0	0	0	0	0
	46.053	94.534	133.3	183.58	208.4	286.14	317.3	390.39	414.05	496.44	502.04	571.85	631.22	685.61	718.67	0	0	0	0	0
	42.461	94.218	141.64	153.47	240.82	251.6	324.27	369.05	408.13	496.01	526.43	595.2	603.22	663.54	734.41	0	0	0	0	0
	49.116	95.485	131.71	190.34	213.05	263.22	310.85	370.32	418.38	462.64	535.73	572.91	646.42	667.76	0	0	0	0	0	0
	44.891	98.443	147.77	170.9	205.86	295.75	343.6	366.1	418.91	464.86	525.91	556.33	628.89	661.21	0	0	0	0	0	0
	42.356	92.105	148.51	165.62	203.22	295.64	338.74	395.04	431.48	474.47	532.46	579.14	613.79	657.2	0	0	0	0	0	0
	42.567	99.182	144.18	168.47	209.88	262.8	340.54	376.13	402.01	463.69	501.61	595.51	604.91	655.61	0	0	0	0	0	0
	47.109	77.212	141.33	157.38	243.04	292.05	330.92	359.02	432.64	460.52	548.93	550.2	615.16	685.51	0	0	0	0	0	0
	46.475	69.501	115.77	167.1	208.08	253.5	320.15	396.73	440.56	465.49	517.99	551.47	604.28	658.04	0	0	0	0	0	0
	42.673	82.388	126.54	185.06	224.66	275.68	315.29	350.25	415.11	462.21	532.46	584.95	647.16	650.54	0	0	0	0	0	0
	46.898	93.373	106.47	173.54	212.73	255.3	317.72	359.12	410.67	499.92	544.92	551.26	624.14	665.86	0	0	0	0	0	0
	49.749	92.95	105.62	165.62	223.5	275.58	314.97	354.37	402.22	462.85	528.97	560.24	645.16	682.76	0	0	0	0	0	0
	43.729	97.914	144.92	186.64	211.67	268.18	326.7	369.69	445.31	453.66	541.64	583.89	612.31	695.12	0	0	0	0	0	0
	49.221	79.219	100.56	174.39	200.48	287.51	320.78	387.12	417.22	451.23	508.37	578.4	621.18	667.66	0	0	0	0	0	0
	48.376	94.746	112.7	162.77	235.75	274.41	337.37	358.07	447.53	453.24	517.03	589.6	620.86	678.01	0	0	0	0	0	0
	47.848	98.126	148.51	184.21	240.51	256.35	347.3	350.78	437.39	477.21	540.17	587.91	602.17	660.58	0	0	0	0	0	0
	47.426	75.733	121.57	192.24	200.48	256.67	334.62	362.72	413.1	453.03	512.28	572.28	642.52	687.72	0	0	0	0	0	0
	45.419	57.566	101.61	152.84	206.81	264.06	303.99	354.06	429.47	475.1	518.09	564.57	606.5	676.85	0	0	0	0	0	0
	44.468	59.889	108.9	170.58	207.45	275.26	309.8	387.96	432.32	458.83	531.93	584.11	614.1	651.92	0	0	0	0	0	0
	49.221	80.275	147.98	164.25	223.29	285.93	324.27	383.42	407.4	454.19	522.1	552.1	600.37	664.06	0	0	0	0	0	0
	45.524	99.71	146.4	161.71	205.34	268.82	349.83	396.94	420.49	498.97	517.67	572.28	612.2	673.36	0	0	0	0	0	0
	42.567	75.416	113.12	157.8	212.94	257.09	324.48	372.43	442.04	484.4	541.54	562.56	627.41	695.12	0	0	0	0	0	0
	44.996	84.078	146.08	197.41	229.52	274.62	324.8	394.62	408.45	450.91	509.32	594.56	632.06	682.65	0	0	0	0	0	0
	42.778	94.429	136.57	187.8	242.94	265.33	326.7	351.63	405.81	471.62	528.12	576.92	633.86	679.17	0	0	0	0	0	0
	47.743	55.981	140.06	166.15	226.99	265.01	301.98	392.08	412.36	462.21	542.17	551.05	649.91	678.22	0	0	0	0	0	0
	47.637	88.197	138.37	157.17	235.65	289.1	303.04	381.31	442.57	453.76	513.65	588.01	647.9	672.09	0	0	0	0	0	0
	43.306	83.655	120.62	175.97	205.97	285.19	321.63	384.37	427.89	464.01	505.2	576.92	647.69	684.03	0	0	0	0	0	0
	43.729	92.316	108.05	163.51	231.42	275.89	316.45	394.4	420.81	480.81	539.53	556.75	604.17	695.65	0	0	0	0	0	0
	43.623	66.121	122.63	199.95	218.12	256.14	338.63	355.53	447.74	462	505.52	578.83	630.9	681.28	0	0	0	0	0	0
	43.201	87.88	142.91	159.18	219.07	291.31	305.47	382.05	415.21	473.62	508.16	552	639.66	690.89	0	0	0	0	0	0
	44.151	87.246	109.96	157.17	242.41	284.13	327.75	396.2	441.62	467.29	519.25	568.47	642.62	679.59	0	0	0	0	0	0
	44.468	54.714	101.93	160.55	245.68	276.1	348.35	389.65	424.19	486.83	517.25	581.04	622.45	674.2	0	0	0	0	0	0
	43.412	64.114	139.74	152.73	238.82	293.95	314.87	395.67	420.18	478.48	511.54	561.82	613.58	657.09	0	0	0	0	0	0
	42.989	72.67	144.07	173.33	200.05	257.62	325.11	378.88	426.09	456.93	528.23	562.56	634.07	684.56	0	0	0	0	0	0
	42.356	84.183	126.96	165.83	214.95	253.29	324.69	376.76	420.18	492.42	522.63	553.58	620.12	699.98	0	0	0	0	0	0
	42.884	68.445	121.89	151.04	221.71	295.86	330.61	373.7	430.32	454.72	534.67	559.28	615.16	699.34	0	0	0	0	0	0
	47.637	71.719	108.27	194.77	244.42	266.81	314.97	378.56	401.59	450.6	500.35	572.91	641.78	676.32	0	0	0	0	0	0
	43.095	69.079	123.58	181.78	224.88	250.86	303.36	391.97	406.76	495.8	505.94	593.93	600.48	663.01	0	0	0	0	0	0
	47.848	64.326	129.71	161.4	205.55	289.2	337.68	373.91	405.39	492.63	518.72	557.7	603.86	656.04	0	0	0	0	0	0
	42.778	78.796	143.54	154.21	224.35	273.25	317.93	377.08	412.78	490.94	507.63	591.39	604.81	668.29	0	0	0	0	0	0
	47.848	98.654	104.78	168.05	203.86	254.98	333.77	376.87	400.95	490.84	514.61	577.66	634.28	650.65	0	0	0	0	0	0
	47.637	87.246	137.74	179.46	203.43	268.08	342.86	382.15	437.18	479.96	521.68	580.51	649.17	683.29	0	0	0	0	0	0
	48.059	52.179	100.45	190.23	234.38	299.02	334.94	352.68	423.66	452.5	507.21	567.73	646.74	665.75	0	0	0	0	0	0
	42.989	77.106	130.45	168.16	234.91	251.81	312.44	355.43	408.98	471.09	502.77	598.26	632.9	687.83	0	0	0	0	0	0
	47.848	64.748	123.58	167.94	212.09	281.6	316.66	389.65	410.35	468.45	501.93	574.18	639.88	658.36	0	0	0	0	0	0
	44.679	76.684	140.06	161.4	207.24	279.8	338.42	397.89	440.35	454.08	501.19	596.68	610.62	651.18	0	0	0	0	0	0
	46.898	54.503	145.97	190.34	219.7	278.32	333.99	382.36	444.47	450.81	509.64	565.83	640.51	684.98	0	0	0	0	0	0
	44.151	50.7	110.27	167.73	226.25	264.7	316.24	399.05	406.02	491.79	548.83	575.34	645.58	691	0	0	0	0	0	0
	47.109	90.838	112.39	167.1	204.91	250.12	313.6	363.46	432.43	495.7	509.54	579.35	639.56	661.32	0	0	0	0	0	0
	49.538	81.014	147.98	176.92	239.56	251.7	303.14	358.91	437.82	473.31	529.82	592.03	603.22	658.04	0	0	0	0	0	0
	42.461	92.633	148.19	176.82	208.19	254.34	304.09	351.41	405.28	457.57	502.77	574.71	628.36	673.89	0	0	0	0	0	0
	49.01	87.986	131.5	156.96	206.92	292.05	348.56	378.98	411.83	473.2	504.99	598.79	606.82	669.87	0	0	0	0	0	0
	48.799	62.213	135.09	189.39	222.24	289.1	329.34	378.24	444.68	474.36	524.75	588.97	633.33	663.54	0	0	0	0	0	0
	47.954	50.7	148.3	187.91	217.48	294.48	322.68	382.68	434.86	499.61	538.16	574.71	619.7	698.82	0	0	0	0	0	0
	48.799	53.974	133.4	154.63	200.26	292.69	337.37	351.52	415	456.93	539.22	581.04	628.05	692.58	0	0	0	0	0	0
	49.538	83.444	136.26	164.67	244.73	257.73	342.12	380.36	404.44	482.6	536.05	551.05	600.48	658.15	0	0	0	0	0	0
	47.743	97.069	105.52	175.44	216	265.75	304.83	362.82	408.66	454.29	501.82	554.85	636.07	695.01	0	0	0	0	0	0
	45.736	90.943	144.81	162.45	222.02	295.86	330.82	396.2	433.06	458.83	517.56	552.95	611.46	673.15	0	0	0	0	0	0
	45.841	79.324	109	181.36	203.65	291	323.85	393.14	441.72	486.09	529.92	582.42	602.38	661.11	0	0	0	0	0	0
	47.954	94.851	124.85	167.94	213.26	270.08	344.13	358.39	444.68	481.76	549.99	591.61	607.98	654.24	0	0	0	0	0	0
	42.884	86.824	145.76	187.17	229.1	269.13	311.49	396.09	433.27	471.51	510.38	564.14	647.27	663.22	0	0	0	0	0	0
	43.095	83.761	130.87	172.8	224.66	256.14	331.66	375.5	427.68	473.83	530.77	562.35	602.7	699.45	0	0	0	0	0	0
	46.369	56.404	111.33	154.85	249.17	265.12	324.8	386.8	424.72	450.81	506.79	563.3	619.81	689.31	0	0	0	0	0	0
	42.25	84.817	140.16	191.5	231.32	257.94	318.56	398.84	402.75	483.02	529.71	583.68	601.53	668.39	0	0	0	0	0	0
	45.102	88.302	139.32	166.89	215.79	261.53	303.57	350.04	441.09	457.36	506.58	590.44	629.95	655.4	0	0	0	0	0	0
	49.327	91.683	118.72	153.58	223.19	259.42	342.33	356.7	429.05	480.07	531.08	574.28	625.19	675.37	0	0	0	0	0	0
	44.996	80.381	136.47	158.65	238.29	296.38	345.5	350.25	439.29	474.68	521.37	556.22	610.51	658.68	0	0	0	0	0	0
	48.376	74.677	128.76	187.59	227.94	265.22	348.46	397.57	438.34	471.3	521.47	571.75	634.81	670.61	0	0	0	0	0	0
	44.257	88.302	130.02	191.39	228.15	279.48	322.79	378.77	432.85	466.33	538.48	569.95	648.85	658.25	0	0	0	0	0	0
	49.644	85.451	131.71	156.75	209.24	288.46	346.87	351.52	449.33	473.52	518.09	571.64	646.11	656.78	0	0	0	0	0	0
	46.581	71.403	111.86	193.08	206.07	289.83	334.94	378.77	444.36	450.81	505.94	553.05	608.61	669.35	0	0	0	0	0	0
	48.482	97.492	145.34	192.13	203.54	286.03	328.18	382.57	406.66	464.96	524.75	579.14	635.02	686.14	0	0	0	0	0	0
	44.257	64.537	138.37	177.13	206.92	294.38	309.9	389.86	442.89	486.61	549.57	589.49	603.01	675.89	0	0	0	0	0	0
	42.989	54.08	144.39	186.32	208.61	291.74	312.54	355.85	413.73	456.41	515.66	553.58	609.67	688.67	0	0	0	0	0	0
	47.531	98.654	100.13	172.91	234.06	289.62	329.13	386.59	421.87	496.75	536.79	599.95	603.33	685.93	0	0	0	0	0	0
	48.059	75.099	144.5	176.29	234.28	260.79	322.9	368.95	415.63	483.66	505.42	584.95	614.95	656.57	0	0	0	0	0	0
	46.898	74.782	133.83	183.05	219.38	268.18	306	359.65	435.39	478.48	508.16	559.07	613.36	655.19	0	0	0	0	0	0
	48.799	99.182	136.57	169.84	200.79	271.56	300.93	399.37	433.7	478.38	505.1	550.31	614.21	658.78	0	0	0	0	0	0
	42.778	87.774	107.63	162.56	203.22	279.38	317.4	371.91	445.95	451.65	542.7	592.87	647.06	683.61	0	0	0	0	0	0
	45.313	92.422	109	159.07	205.23	267.44	310.33	393.14	437.82	477.95	548.51	569	647.48	669.45	0	0	0	0	0	0
	48.482	89.253	121.47	157.28	200.69	250.44	332.82	394.72	440.67	478.27	513.97	590.76	609.46	691.53	0	0	0	0	0	0
	47.003	75.628	130.13	179.56	202.27	250.75	303.46	363.35	416.16	485.35	541.96	551.15	600.58	659.73	0	0	0	0	0	0
	47.109	69.396	142.59	151.15	206.39	262.58	327.86	386.59	404.97	473.31	528.34	560.24	638.93	663.54	0	0	0	0	0	0
	42.673	87.035	113.34	190.23	236.49	284.34	309.69	371.06	423.03	477	520.94	577.45	611.04	697.76	0	0	0	0	0	0
	44.257	89.781	142.38	171.85	227.31	270.08	311.17	366.73	400.11	473.52	533.51	589.49	617.7	681.39	0	0	0	0	0	0
	43.518	97.598	126.54	181.15	216.32	292.9	328.07	390.5	422.82	462.11	507.95	572.59	606.39	696.07	0	0	0	0	0	0
	47.743	59.678	107.1	182.2	217.27	292.16	306.1	351.31	414.89	476.9	508.06	564.35	608.93	667.23	0	0	0	0	0	0
	42.673	74.254	104.78	198.47	222.55	266.91	328.81	396.73	411.83	474.15	544.71	567.21	628.05	678.75	0	0	0	0	0	0
	45.524	55.77	124.74	150.73	228.15	275.26	321.42	389.02	416.27	480.28	541.64	573.12	621.92	696.39	0	0	0	0	0	0
	45.947	76.684	147.88	184.63	208.19	290.79	316.35	370.43	404.86	468.66	515.24	567.31	600.48	682.76	0	0	0	0	0	0
	42.461	86.507	130.55	169.63	227.41	297.55	311.59	350.36	402.64	455.14	504.89	598.58	626.14	667.66	0	0	0	0	0	0
	47.531	60.946	134.14	181.36	219.7	266.28	345.08	355.01	402.01	456.83	505.73	568.47	611.25	695.33	0	0	0	0	0	0
	49.327	51.862	132.45	183.47	208.4	283.5	332.72	397.68	403.17	475.1	512.18	568.79	607.98	681.28	0	0	0	0	0	0
	47.848	50.172	105.62	160.97	209.56	253.29	341.8	395.14	445.31	475.42	516.51	586.11	600.27	651.92	0	0	0	0	0	0
	45.947	80.486	139.95	150.09	208.93	285.29	318.14	394.09	428.31	478.8	514.92	583.68	631.11	674.84	0	0	0	0	0	0
	45.63	77.106	132.45	180.51	209.88	287.72	340.54	378.24	425.67	475.63	537.63	580.62	633.12	653.71	0	0	0	0	0	0
	47.32	80.486	130.24	197.41	201.11	272.62	329.34	366.41	410.78	468.45	514.29	570.59	610.93	690.79	0	0	0	0	0	0
	42.567	68.762	140.06	199.74	243.47	294.27	340.54	350.68	402.43	492.74	508.9	553.58	605.44	655.61	0	0	0	0	0	0
	42.356	96.541	139.11	199.21	220.86	290.05	319.94	391.76	434.65	498.87	525.06	586.75	644.1	652.55	0	0	0	0	0	0
	42.356	57.671	144.28	195.72	224.03	275.58	307.37	380.25	401.48	492.95	538.58	572.8	615.79	671.14	0	0	0	0	0	0
	43.94	78.268	126.96	181.68	211.36	264.06	312.23	371.59	423.45	452.81	526.43	590.02	637.13	692.05	0	0	0	0	0	0
	45.313	91.894	136.26	179.03	223.93	284.55	345.92	391.55	428.84	469.4	546.93	586.64	630.79	675.47	0	0	0	0	0	0
	47.954	90.309	118.19	172.27	229.84	296.49	329.66	395.14	446.69	481.02	542.91	577.87	648.43	694.48	0	0	0	0	0	0
	44.151	80.064	123.26	177.56	223.4	257.09	341.27	369.58	415.85	455.88	514.5	593.93	600.48	659.31	0	0	0	0	0	0
	49.116	63.692	143.12	179.67	200.69	292.26	316.88	384.48	429.68	452.81	511.01	562.35	639.45	667.13	0	0	0	0	0	0
	47.003	99.816	146.92	157.49	221.92	290.26	340.96	360.71	429.26	455.14	508.16	565.52	632.38	673.99	0	0	0	0	0	0
	49.432	89.253	146.19	163.72	202.48	281.81	344.87	360.6	423.35	481.76	543.76	555.16	624.98	684.13	0	0	0	0	0	0
	45.419	60.946	125.8	172.27	221.5	283.92	301.45	374.33	411.73	450.17	510.06	578.72	627.31	685.29	0	0	0	0	0	0
	45.313	81.331	121.05	196.88	203.43	292.79	322.79	373.81	413.1	450.49	514.18	553.9	618.12	690.26	0	0	0	0	0	0
	43.834	96.647	131.5	151.15	202.38	251.28	319.2	351.63	418.38	490.42	500.03	574.28	632.17	658.68	0	0	0	0	0	0
	46.158	55.876	149.67	173.22	234.7	282.65	328.7	360.5	421.97	459.79	544.07	570.38	649.17	659.73	0	0	0	0	0	0
	46.475	81.331	149.67	197.2	215.69	288.04	336.94	357.22	415.32	493.69	536.36	567.31	600.79	694.17	0	0	0	0	0	0
	46.264	75.839	136.89	178.61	218.85	272.72	337.79	361.87	431.06	463.17	509.11	554.95	642.09	669.24	0	0	0	0	0	0
	43.518	99.816	141.96	180.83	214.21	279.27	340.22	392.61	427.99	473.09	529.29	574.39	634.28	661.63	0	0	0	0	0	0
	47.848	50.594	101.51	178.29	210.3	250.65	334.2	361.13	414.68	468.55	500.45	550.41	609.88	664.17	0	0	0	0	0	0
	42.673	70.874	115.66	157.49	244.1	290.36	312.02	376.87	446.05	455.56	502.56	572.49	609.35	668.08	0	0	0	0	0	0
	49.961	72.564	144.6	164.35	208.93	266.7	325.01	352.37	448.27	485.77	548.83	575.13	638.29	692.79	0	0	0	0	0	0
	49.644	53.341	143.97	174.07	225.51	267.76	349.72	362.72	427.04	466.76	515.03	596.57	619.28	657.73	0	0	0	0	0	0
	46.369	79.641	111.75	198.26	218.75	262.06	325.54	355.75	408.56	464.96	525.06	584.53	628.15	675.58	0	0	0	0	0	0
	48.693	89.464	106.05	157.8	212.09	289.83	330.39	399.69	418.06	476.05	513.23	587.06	609.25	682.55	0	0	0	0	0	0
	43.834	90.098	131.82	157.91	229.31	261.84	342.44	377.82	425.77	489.36	508.9	581.57	643.04	658.57	0	0	0	0	0	0
	47.003	91.894	147.77	152.94	241.56	266.28	312.76	363.77	418.7	472.14	544.18	570.59	606.92	693.75	0	0	0	0	0	0
	44.679	95.696	136.57	190.86	227.41	264.06	332.3	392.5	447.96	468.87	509.32	553.16	632.8	675.26	0	0	0	0	0	0
	49.432	60.101	146.82	192.13	214.74	293.74	316.77	390.07	423.03	458.31	510.8	575.87	618.86	654.14	0	0	0	0	0	0
	48.059	93.373	132.14	165.83	242.09	275.89	330.18	394.51	430.74	488.73	506.68	555.16	639.66	664.49	0	0	0	0	0	0
	47.109	76.789	146.19	159.49	233.54	275.68	302.93	350.25	421.44	454.82	519.67	573.02	635.23	687.72	0	0	0	0	0	0
	43.306	71.825	143.97	170.9	229.63	274.73	323.21	393.56	410.25	469.82	512.18	574.28	613.47	691.1	0	0	0	0	0	0
	46.369	94.851	140.59	165.2	224.98	261.42	309.59	372.12	430.11	494.75	527.91	570.38	633.75	699.66	0	0	0	0	0	0
	46.158	62.108	113.23	188.86	240.4	264.8	309.06	381.52	401.9	456.51	521.89	564.04	615.58	664.49	0	0	0	0	0	0
	46.898	83.655	116.08	196.36	233.96	288.14	316.35	354.27	404.75	482.18	501.08	576.71	606.71	663.43	0	0	0	0	0	0
	46.475	93.373	115.03	178.61	229.31	254.03	319.94	367.68	401.06	496.54	506.89	578.93	631.22	695.54	0	0	0	0	0	0
	46.053	72.67	114.39	171.11	217.9	271.67	342.54	375.39	402.11	461.69	536.05	563.51	637.87	687.2	0	0	0	0	0	0
	49.961	51.017	116.61	169.84	238.08	284.03	334.73	383.1	416.69	467.92	526.54	561.92	620.02	653.18	0	0	0	0	0	0
	44.785	95.062	149.14	187.7	249.59	261.42	348.99	399.47	441.3	488.2	526.01	574.07	611.67	655.83	0	0	0	0	0	0
	49.432	83.233	149.88	181.04	243.15	266.49	326.17	350.04	435.39	496.97	501.82	566.04	644.52	685.82	0	0	0	0	0	0
	46.898	81.226	132.35	187.06	235.75	296.17	320.15	392.61	447.74	451.97	535.41	587.38	628.89	655.83	0	0	0	0	0	0
	44.363	84.711	122.74	158.65	237.97	277.48	302.83	356.91	404.75	481.76	508.16	589.39	611.67	672.83	0	0	0	0	0	0
	47.954	71.403	107.53	179.77	228.89	263.11	341.8	380.88	428.63	472.14	514.61	575.34	603.22	694.38	0	0	0	0	0	0
	44.891	91.577	123.37	199.31	214.31	271.56	334.51	393.56	421.34	479.33	548.51	595.09	612.62	685.51	0	0	0	0	0	0
	45.102	77.74	107.31	190.86	225.4	250.65	311.59	360.71	438.77	469.61	514.92	594.99	602.17	690.26	0	0	0	0	0	0
	48.165	95.696	110.59	171.43	228.15	273.89	310.54	396.83	417.01	450.91	540.91	554	615.16	654.24	0	0	0	0	0	0
	42.989	65.91	145.34	151.57	238.18	255.51	311.07	394.51	438.98	457.36	523.48	551.05	616.85	653.71	0	0	0	0	0	0
	45.102	95.591	112.7	157.7	220.97	265.86	313.28	389.97	423.03	497.07	540.69	574.18	608.72	688.15	0	0	0	0	0	0
	47.743	51.651	117.77	164.35	225.4	279.8	307.79	371.69	442.04	453.76	541.75	565.3	646.95	659.63	0	0	0	0	0	0
	42.567	96.541	132.14	169.11	228.47	255.3	332.72	399.69	443.62	459.89	528.44	551.36	626.99	699.03	0	0	0	0	0	0
	49.116	97.598	115.98	158.12	227.83	259.94	309.8	396.41	409.4	477.74	500.45	559.28	643.89	654.35	0	0	0	0	0	0
	44.785	89.781	138.9	183.15	206.6	284.03	328.28	363.46	402.22	475.1	531.5	572.7	600.06	652.02	0	0	0	0	0	0
	45.313	81.965	125.48	198.68	216.32	273.89	325.22	376.87	409.61	453.66	536.47	595.2	620.86	698.39	0	0	0	0	0	0
	43.729	70.769	128.12	169.42	221.28	287.93	329.76	374.65	400.32	461.9	517.77	577.56	644.74	687.51	0	0	0	0	0	0
	45.841	91.577	138.79	156.32	216.21	269.45	322.58	378.77	414.37	470.35	548.72	564.88	614.32	660.68	0	0	0	0	0	0
	46.898	73.621	136.04	191.81	209.56	256.04	309.8	384.16	432.96	495.28	523.69	555.06	641.88	669.77	0	0	0	0	0	0
	46.053	99.921	146.71	175.13	226.99	256.67	337.37	372.54	414.58	451.34	507	583.58	608.19	671.14	0	0	0	0	0	0
	47.743	93.478	117.14	153.58	231.95	277.48	331.24	366.1	408.77	471.62	502.14	558.65	618.75	682.65	0	0	0	0	0	0
	49.221	67.917	123.05	162.35	244.63	286.24	324.48	398.31	436.23	452.6	516.4	562.45	623.5	672.09	0	0	0	0	0	0
	48.693	86.929	134.35	184.32	211.67	290.26	303.78	370.85	410.67	481.65	502.46	583.16	629.1	676.11	0	0	0	0	0	0
	49.644	94.218	113.97	173.54	245.05	272.41	313.39	363.14	438.98	455.77	535.41	566.15	632.9	672.73	0	0	0	0	0	0
	45.419	65.171	145.76	190.34	221.92	292.79	345.61	370.43	430	492.32	521.26	560.02	602.17	664.28	0	0	0	0	0	0
	44.257	91.999	148.93	193.5	242.09	285.93	339.48	362.93	448.17	470.03	509.01	566.47	602.59	652.76	0	0	0	0	0	0
	45.524	84.5	113.55	194.88	216.11	260.58	300.5	383.95	404.12	457.67	501.93	597.84	643.15	690.89	0	0	0	0	0	0
	42.673	91.999	122.74	192.13	216.85	290.68	337.26	351.31	441.51	463.8	517.77	568.26	627.94	668.18	0	0	0	0	0	0
	44.891	83.972	120.73	183.15	208.93	268.08	331.56	391.97	417.75	453.34	519.89	582.84	600.58	688.89	0	0	0	0	0	0
	48.165	95.485	144.71	163.3	219.17	292.37	346.77	395.25	417.11	452.92	508.16	560.76	613.58	695.22	0	0	0	0	0	0
	46.475	52.918	104.78	193.93	202.06	260.79	327.75	379.19	413.31	472.57	504.46	588.75	648.54	699.24	0	0	0	0	0	0
	42.778	92.739	103.2	168.79	217.8	251.7	315.71	351.52	407.5	482.28	543.02	597.84	607.13	692.58	0	0	0	0	0	0
	48.693	93.161	131.93	181.15	211.04	262.06	329.55	381.73	422.39	457.04	501.82	582.31	608.4	689.84	0	0	0	0	0	0
	42.567	55.136	130.24	190.65	221.5	293.21	304.31	387.33	418.91	492.74	500.24	558.12	622.03	674.73	0	0	0	0	0	0
	43.201	99.182	144.28	178.93	239.24	261.11	310.01	358.6	444.36	483.87	522.63	551.68	642.52	657.41	0	0	0	0	0	0
	48.693	82.282	146.08	192.03	201.74	287.83	336.94	368.1	412.68	472.99	521.47	599.53	632.9	659.1	0	0	0	0	0	0
	49.116	67.6	147.14	198.15	211.99	256.04	318.99	353.95	424.93	499.71	515.66	561.82	640.62	667.55	0	0	0	0	0	0
	46.369	71.614	142.49	191.39	203.43	271.46	302.19	376.87	421.55	487.88	507.21	569.42	646.95	655.51	0	0	0	0	0	0
	49.749	98.548	145.87	157.91	229.95	291.84	302.93	371.59	426.3	456.41	500.77	588.54	632.38	697.23	0	0	0	0	0	0
	44.151	93.584	145.66	160.34	235.86	287.72	330.5	393.98	443.52	493.8	516.93	556.75	636.92	666.49	0	0	0	0	0	0
	44.996	87.669	102.88	173.75	202.27	287.09	348.56	389.33	431.48	469.29	533.3	592.56	610.2	654.88	0	0	0	0	0	0
	46.264	98.548	128.65	183.05	234.38	256.14	340.64	355.75	424.61	481.97	530.98	594.03	625.09	693.96	0	0	0	0	0	0
	47.743	83.127	126.12	181.46	245.9	257.2	348.25	397.57	435.07	462.43	534.88	565.2	643.36	672.62	0	0	0	0	0	0
	45.313	64.959	103.62	180.51	200.79	274.31	317.51	375.39	415.53	456.62	500.45	583.16	608.82	677.9	0	0	0	0	0	0
	45.208	66.861	120.62	180.2	224.35	258.68	313.18	386.8	422.39	452.92	513.02	556.54	639.98	684.87	0	0	0	0	0	0
	47.109	81.437	123.37	152.63	207.34	279.17	306.42	396.83	445	490.52	500.35	562.24	626.99	657.52	0	0	0	0	0	0
	48.165	79.113	132.35	150.73	221.39	285.5	333.25	356.7	410.88	456.51	524.32	567.95	622.66	654.66	0	0	0	0	0	0
	46.053	59.15	138.58	173.22	214.42	282.02	310.01	379.4	408.03	487.46	500.35	589.49	602.91	653.18	0	0	0	0	0	0
	48.165	74.36	129.71	179.35	201.43	284.98	325.43	391.87	425.88	489.47	504.57	577.66	601.01	685.19	0	0	0	0	0	0
	42.356	92.844	145.34	168.68	221.5	269.13	349.62	376.66	446.79	487.88	512.18	555.9	623.4	669.13	0	0	0	0	0	0
	46.898	92.844	143.23	192.55	224.24	267.44	336.63	396.2	412.89	452.81	510.8	599.84	604.39	650.54	0	0	0	0	0	0
	42.989	80.169	142.91	182.31	211.14	274.52	301.03	380.46	437.29	490.84	510.27	588.86	646.64	685.08	0	0	0	0	0	0
	43.095	67.494	112.17	159.6	241.46	255.82	310.96	375.5	407.71	461.26	529.92	595.2	604.17	674.52	0	0	0	0	0	0
	44.046	84.711	108.37	181.99	211.04	271.67	339.48	383.31	401.8	494.32	502.56	571.54	645.37	655.19	0	0	0	0	0	0
	45.524	63.375	123.58	152.21	214.21	269.34	330.92	361.77	438.34	495.59	531.19	597.31	627.62	673.68	0	0	0	0	0	0
	44.257	85.979	121.05	150.09	216.95	251.28	313.07	352.15	411.62	455.56	530.66	553.79	624.14	680.75	0	0	0	0	0	0
	43.306	75.522	147.98	151.25	208.5	288.04	346.87	353.74	414.47	469.08	508.8	567.84	631.64	698.92	0	0	0	0	0	0
	42.567	66.016	107.84	174.6	217.16	276.53	331.98	364.19	437.18	476.26	541.86	595.83	615.9	670.93	0	0	0	0	0	0
	49.538	84.606	149.14	178.72	205.55	279.27	314.34	387.96	411.62	451.86	520.31	588.86	609.67	668.39	0	0	0	0	0	0
	47.003	80.909	136.15	154.11	213.15	275.36	327.86	398.42	416.9	497.28	542.7	594.88	643.68	656.25	0	0	0	0	0	0
	46.053	50.489	129.28	187.06	218.54	295.43	309.27	368.84	427.15	493.8	532.35	580.2	611.57	677.27	0	0	0	0	0	0
	44.679	87.352	146.61	156.32	234.38	265.33	307.69	378.98	404.33	455.03	503.41	586.32	641.57	661.85	0	0	0	0	0	0
	44.785	85.345	147.66	163.82	237.55	256.46	322.58	362.72	420.49	492.74	529.39	568.05	633.64	660.37	0	0	0	0	0	0
	43.306	62.213	109	197.1	220.44	271.14	339.27	387.12	448.8	477	512.81	566.26	623.19	689.31	0	0	0	0	0	0
	46.264	71.297	147.77	169.11	214.74	296.38	323.32	361.03	422.08	452.71	506.15	574.71	603.96	657.83	0	0	0	0	0	0
	47.426	97.809	145.97	168.89	249.8	273.57	302.62	350.04	430.11	485.98	512.81	595.3	645.58	667.13	0	0	0	0	0	0
	49.221	95.274	114.18	166.57	214.52	273.57	314.13	386.48	446.58	467.39	540.27	567.52	614.42	661.11	0	0	0	0	0	0
	43.623	94.112	143.76	168.79	221.6	284.13	307.16	382.79	400.95	499.39	527.28	595.2	611.78	657.3	0	0	0	0	0	0
	44.046	90.732	115.66	172.8	243.68	261	303.88	384.9	431.16	463.27	515.98	580.73	610.51	659.21	0	0	0	0	0	0
	43.201	86.507	138.37	173.86	228.89	295.54	339.37	350.78	445.31	464.75	512.28	583.79	622.34	693.11	0	0	0	0	0	0
	46.898	51.334	123.48	190.55	204.07	287.72	302.09	376.34	438.34	463.59	505.73	565.94	625.41	665.54	0	0	0	0	0	0
	42.461	96.647	133.62	170.69	230.47	286.98	307.9	384.69	406.76	486.61	544.39	557.7	612.73	694.59	0	0	0	0	0	0
	46.581	87.141	137.1	182.1	235.65	278.22	303.67	383.42	414.05	451.65	510.7	573.65	634.49	687.09	0	0	0	0	0	0
	44.257	99.816	127.81	184.42	222.66	287.41	321.42	389.65	409.61	489.68	500.03	593.51	612.1	669.45	0	0	0	0	0	0
	46.792	63.058	137.21	179.56	201.32	277.37	317.3	370.43	412.25	457.14	503.09	576.82	613.68	665.12	0	0	0	0	0	0
	43.412	69.29	134.57	197.73	218.01	263.85	331.24	352.15	435.81	497.7	526.43	566.78	632.38	682.55	0	0	0	0	0	0
	44.679	80.698	139.64	184.32	223.08	250.33	324.8	350.89	416.06	470.88	537.63	561.92	634.81	660.16	0	0	0	0	0	0
	42.673	58.833	107.74	181.57	207.87	268.82	340.64	396.73	414.05	461.48	513.97	585.8	634.28	650.54	0	0	0	0	0	0
	49.961	56.509	121.36	199.31	200.26	285.72	338.85	350.89	417.54	463.59	506.37	560.87	605.87	666.07	0	0	0	0	0	0
	46.581	95.062	142.38	197.94	210.19	256.46	334.09	367.26	418.06	450.38	505.94	572.91	636.6	677.69	0	0	0	0	0	0
	42.461	76.684	137.95	170.37	205.65	252.66	321.94	373.49	406.23	472.04	548.19	554.74	600.9	672.41	0	0	0	0	0	0
	46.792	75.733	106.89	187.59	245.68	256.14	301.67	375.5	400	464.96	508.8	556.75	643.68	673.04	0	0	0	0	0	0
	46.581	66.438	115.13	190.12	222.97	288.36	307.47	377.93	438.77	497.6	503.51	588.75	638.61	669.87	0	0	0	0	0	0
	43.94	52.284	117.67	196.46	229.31	258.15	322.16	371.8	436.13	451.34	532.46	593.82	620.97	681.6	0	0	0	0	0	0
	43.306	57.671	133.3	189.49	242.62	255.82	322.37	383.84	412.04	475.1	529.29	573.23	627.52	683.08	0	0	0	0	0	0
	42.25	80.064	119.67	169.42	204.38	250.86	305.57	359.34	442.36	457.25	539.22	594.14	613.89	678.53	0	0	0	0	0	0
	45.524	58.516	148.72	151.15	213.89	252.02	301.56	365.25	429.26	455.67	512.6	599.32	643.47	690.68	0	0	0	0	0	0
	43.834	73.938	137.52	199.21	235.02	296.38	323.85	370.85	420.6	466.23	501.93	571.85	608.82	690.05	0	0	0	0	0	0
	46.898	91.049	114.6	175.02	216.74	261.95	327.12	395.99	425.77	471.3	500.98	552.1	622.87	658.04	0	0	0	0	0	0
	48.271	91.154	148.09	184.32	244.73	262.8	346.77	381.31	409.51	491.58	504.68	552.63	641.99	670.72	0	0	0	0	0	0
	42.25	66.755	123.69	168.68	209.45	260.58	320.68	358.7	445.31	460.21	540.8	576.61	628.36	661.85	0	0	0	0	0	0
	48.059	71.403	142.17	157.91	247.37	281.81	334.41	395.25	443.94	495.38	511.23	552.63	603.96	664.06	0	0	0	0	0	0
	48.165	99.288	145.23	158.86	204.81	274.84	313.71	374.23	441.41	452.29	500.35	586.22	646.85	663.22	0	0	0	0	0	0
	43.095	99.604	137.63	191.5	209.77	279.91	324.48	356.59	440.35	450.7	504.36	590.87	612.41	659.1	0	0	0	0	0	0
	45.63	70.558	130.34	176.29	218.12	253.61	324.8	350.46	407.5	499.61	535.94	591.39	608.51	681.81	0	0	0	0	0	0
	42.356	75.099	145.76	159.92	243.04	268.82	323.95	361.34	429.58	481.65	505.31	599	633.64	654.88	0	0	0	0	0	0
	47.743	97.175	148.19	181.78	222.24	257.94	322.26	371.8	420.18	474.15	520.2	569.85	631.22	669.56	0	0	0	0	0	0
	49.855	93.584	110.8	186.75	212.31	298.07	302.62	359.34	431.06	498.13	539.32	563.4	647.59	692.37	0	0	0	0	0	0
	47.109	53.129	124.32	171.85	211.88	272.2	324.8	363.24	420.07	462.95	546.29	569.21	607.66	666.18	0	0	0	0	0	0
	46.053	61.368	134.46	176.6	231.53	270.93	324.48	351.52	414.58	496.65	537.31	571.01	635.65	666.6	0	0	0	0	0	0
	45.947	87.141	147.35	190.97	237.87	255.82	315.08	390.18	448.59	477.95	517.46	583.37	616.85	676.32	0	0	0	0	0	0
	47.32	96.436	131.4	169.53	212.52	257.3	301.35	398	406.97	468.87	507.85	562.77	631	689.31	0	0	0	0	0	0
	42.989	79.219	121.15	172.8	203.12	299.98	323.74	363.14	426.94	451.55	518.41	575.97	619.49	663.64	0	0	0	0	0	0
	46.581	95.168	128.12	177.34	224.66	264.38	316.14	361.77	429.15	478.38	530.34	570.9	622.45	665.86	0	0	0	0	0	0
	45.736	59.044	125.38	159.39	236.39	276.95	341.38	366.94	444.68	459.47	535.41	556.43	600.27	668.18	0	0	0	0	0	0
	43.306	59.678	146.08	183.05	235.54	270.51	330.61	359.86	444.36	468.02	530.45	555.59	602.59	661	0	0	0	0	0	0
	43.306	70.98	104.99	168.79	229.42	278.74	327.01	364.83	409.19	450.81	543.34	582.21	631.74	696.39	0	0	0	0	0	0
	45.524	68.234	124.74	199.31	209.56	260.79	320.36	394.93	432.96	452.18	543.12	563.3	601.11	681.6	0	0	0	0	0	0
	42.884	70.346	115.13	159.28	206.81	270.82	307.05	365.99	400.85	471.4	506.26	550.41	613.79	652.97	0	0	0	0	0	0
	45.208	64.642	137.74	197.62	205.23	259.84	338.74	357.54	434.65	450.17	538.58	582.42	614.32	672.94	0	0	0	0	0	0
	44.363	80.803	139.85	195.41	230.05	251.7	305.57	360.39	405.07	466.23	540.38	582.31	607.55	699.13	0	0	0	0	0	0
	42.884	99.816	113.23	177.87	229.31	257.41	315.82	368.1	406.97	493.37	502.14	575.66	611.15	695.54	0	0	0	0	0	0
	42.356	94.957	132.98	151.36	216.11	253.5	323.74	366.1	404.54	497.6	516.19	569.11	608.08	666.49	0	0	0	0	0	0
	46.053	71.297	139.32	165.2	206.39	257.41	338.53	372.01	418.8	496.65	528.86	561.4	618.33	696.6	0	0	0	0	0	0
	44.996	99.288	137.42	181.36	209.03	258.36	338.32	382.68	444.58	470.24	524.85	584.42	634.6	684.77	0	0	0	0	0	0
	45.63	80.803	137.52	189.6	229.1	293.85	302.93	397.78	420.92	467.6	541.86	556.01	619.91	682.76	0	0	0	0	0	0
	43.729	79.747	106.47	188.54	214.52	276.21	340.85	394.51	403.7	489.25	546.4	566.04	622.66	665.54	0	0	0	0	0	0
	44.996	80.803	134.67	156.75	210.51	267.65	312.54	398.63	440.46	487.14	542.28	578.83	612.52	671.99	0	0	0	0	0	0
	42.25	79.324	112.49	150.3	214	261.95	330.71	370	434.22	453.87	516.29	598.47	645.9	682.87	0	0	0	0	0	0
	42.567	81.648	110.69	150.09	216.64	255.61	316.14	355.32	412.57	474.89	514.39	557.7	621.6	651.71	0	0	0	0	0	0
	44.785	88.936	128.65	156.32	241.35	273.67	332.4	377.19	442.46	460.84	507.95	592.98	605.87	657.94	0	0	0	0	0	0
	43.518	55.348	138.05	194.14	215.58	281.91	304.41	373.07	402.96	450.07	514.5	580.3	609.98	693.64	0	0	0	0	0	0
	45.63	67.494	116.61	163.51	209.24	265.01	302.83	353.84	411.62	453.45	509.32	595.51	646.11	678.85	0	0	0	0	0	0
	46.686	99.182	118.41	182.2	205.97	261.74	339.06	366.52	400.74	481.54	502.46	598.05	645.16	654.66	0	0	0	0	0	0
	46.264	77.951	119.57	196.67	216.11	263.11	306.74	353.21	436.65	472.25	500.03	589.18	613.26	668.08	0	0	0	0	0	0
	46.898	93.267	148.19	189.28	208.5	295.12	349.41	352.05	433.91	472.14	521.58	568.05	600.79	666.71	0	0	0	0	0	0
	47.531	97.386	148.09	158.97	242.62	251.92	306.52	382.68	425.67	453.03	537.53	556.01	644.63	698.92	0	0	0	0	0	0
	47.003	52.918	132.98	178.61	211.14	289.83	311.91	350.57	422.29	466.12	541.43	576.82	635.86	0	0	0	0	0	0	0
	49.644	70.452	109.53	168.79	207.34	282.12	336.31	393.24	408.77	452.18	508.37	599.32	607.66	0	0	0	0	0	0	0
	48.376	75.311	116.93	161.08	204.17	298.18	314.55	391.66	433.49	462.43	524.22	552.63	601.96	0	0	0	0	0	0	0
	47.848	83.549	104.04	163.82	217.69	296.7	309.38	385.43	440.98	494.11	507.11	579.46	615.79	0	0	0	0	0	0	0
	46.686	80.592	100.87	168.79	209.56	272.83	342.75	395.67	422.82	487.88	503.09	561.71	619.81	0	0	0	0	0	0	0
	49.538	76.05	147.66	178.93	214.63	289.73	328.81	384.9	436.55	469.29	524.22	554.95	639.66	0	0	0	0	0	0	0
	44.046	79.324	116.19	187.91	204.38	250.97	328.92	365.78	436.34	498.55	524.64	583.16	633.12	0	0	0	0	0	0	0
	43.095	87.563	134.67	152.31	232.59	271.77	322.58	372.22	446.27	464.96	510.91	564.46	612.94	0	0	0	0	0	0	0
	47.214	88.091	122.31	163.3	216.85	295.01	333.67	388.28	422.82	492.74	510.91	594.67	607.87	0	0	0	0	0	0	0
	47.954	61.263	107.21	156.54	232.8	291.42	341.38	394.51	414.89	473.31	545.34	551.68	646.21	0	0	0	0	0	0	0
	47.848	92.95	134.14	183.58	215.05	284.24	313.71	394.62	413.84	452.71	503.62	557.59	610.93	0	0	0	0	0	0	0
	45.419	64.114	116.4	180.3	213.05	254.87	310.64	381.52	402.33	479.12	532.56	593.4	614.1	0	0	0	0	0	0	0
	43.201	77.318	127.59	163.93	204.38	265.65	303.99	369.58	409.72	461.58	535.52	593.08	612.2	0	0	0	0	0	0	0
	47.531	91.26	115.77	182.2	229.52	268.18	305.15	357.75	434.22	488.62	533.62	589.6	639.88	0	0	0	0	0	0	0
	44.891	55.981	139.95	167.2	203.12	264.17	329.76	391.24	412.99	456.83	522.63	585.8	640.83	0	0	0	0	0	0	0
	49.855	56.404	132.56	184.95	209.56	290.79	301.77	393.45	405.07	455.14	516.51	552.52	621.18	0	0	0	0	0	0	0
	45.736	70.98	122.74	162.77	225.09	254.66	325.54	369.16	404.02	490.84	543.23	581.68	631.85	0	0	0	0	0	0	0
	43.201	68.656	136.89	174.18	217.48	285.93	318.88	352.37	400	471.51	539.85	551.26	634.07	0	0	0	0	0	0	0
	43.834	77.951	124.32	165.3	223.93	250.23	307.79	355.43	424.82	490.73	526.54	557.07	644	0	0	0	0	0	0	0
	42.778	88.725	141.85	188.12	227.2	258.25	306.21	362.82	419.96	452.81	501.72	583.37	642.62	0	0	0	0	0	0	0
	44.257	73.726	140.16	162.45	202.38	250.12	340.22	395.46	446.05	487.25	523.58	593.08	640.51	0	0	0	0	0	0	0
	48.271	56.087	127.7	157.91	203.96	285.08	337.05	388.91	423.87	483.76	508.37	569	608.61	0	0	0	0	0	0	0
	43.095	72.881	134.99	161.61	209.24	280.22	324.59	393.35	401.9	490.1	501.51	560.24	604.07	0	0	0	0	0	0	0
	45.947	94.218	124.22	158.33	208.72	292.48	302.62	384.16	425.46	499.29	513.76	580.62	623.19	0	0	0	0	0	0	0
	49.432	95.802	143.23	167.31	216.53	276.1	338.74	365.36	415.11	452.6	520.2	561.29	642.52	0	0	0	0	0	0	0
	47.426	97.175	108.79	181.57	231.42	282.55	345.18	383.74	434.75	456.93	532.88	561.92	640.83	0	0	0	0	0	0	0
	45.63	71.614	144.39	180.41	240.09	279.91	309.16	353.95	404.23	455.03	533.2	595.09	601.32	0	0	0	0	0	0	0
	43.095	68.128	118.62	167.2	209.35	261.63	347.4	399.79	434.33	484.29	533.51	553.9	633.43	0	0	0	0	0	0	0
	43.623	64.537	108.16	194.56	231.21	279.69	340.75	357.86	445.63	497.7	546.61	598.05	624.77	0	0	0	0	0	0	0
	46.053	72.67	142.17	156.43	228.15	273.04	335.04	351.1	449.01	452.81	540.69	562.56	614.1	0	0	0	0	0	0	0
	44.891	94.429	134.67	180.3	211.46	278.53	349.51	383	407.5	461.58	540.27	574.92	601.75	0	0	0	0	0	0	0
	42.25	70.135	142.91	153.58	235.12	265.54	329.44	388.81	445.42	461.37	514.61	572.49	615.05	0	0	0	0	0	0	0
	48.271	54.08	141.01	189.39	202.48	281.28	322.16	359.12	422.18	455.03	541.86	562.24	632.8	0	0	0	0	0	0	0
	48.059	72.564	132.77	150.62	214	260.05	333.88	374.23	429.37	466.02	537.53	595.83	619.6	0	0	0	0	0	0	0
	46.686	92.844	143.33	151.15	200.48	257.94	325.64	391.34	423.66	488.2	544.18	570.38	601.85	0	0	0	0	0	0	0
	43.201	58.199	102.14	190.76	214.42	255.72	310.96	354.37	408.13	462.95	515.13	564.14	624.14	0	0	0	0	0	0	0
	42.673	95.802	121.05	190.34	235.23	293.95	346.98	399.26	418.7	467.81	518.62	589.18	631.22	0	0	0	0	0	0	0
	43.201	96.33	145.13	196.57	226.25	288.36	323.53	376.24	445.95	456.51	532.88	584.85	617.17	0	0	0	0	0	0	0
	42.673	88.091	120.52	160.97	248.96	273.46	307.37	384.79	403.59	470.14	520.94	550.1	637.02	0	0	0	0	0	0	0
	48.904	91.788	132.77	155.48	226.35	283.18	343.49	370.74	421.87	489.15	517.46	580.09	637.55	0	0	0	0	0	0	0
	47.531	93.373	134.25	199	241.35	254.03	338.42	392.93	443.2	479.43	509.11	563.4	637.45	0	0	0	0	0	0	0
	47.109	67.6	125.69	184.42	234.28	296.91	304.94	359.23	433.27	469.82	545.24	567.84	623.72	0	0	0	0	0	0	0
	45.524	93.584	138.79	187.59	222.76	298.81	333.67	355.01	403.49	480.28	522.42	590.23	626.88	0	0	0	0	0	0	0
	47.637	61.157	107.31	154.95	202.27	282.86	320.15	377.29	426.62	457.99	521.05	562.66	612.1	0	0	0	0	0	0	0
	44.679	66.332	120.52	194.24	211.99	290.36	307.47	389.55	405.81	455.45	514.29	556.43	615.58	0	0	0	0	0	0	0
	47.848	89.676	116.72	188.33	207.87	285.93	330.61	381.94	427.99	466.55	522.95	574.49	632.59	0	0	0	0	0	0	0
	43.518	50.594	146.82	150.3	209.56	250.54	344.13	353.74	423.45	460.42	510.27	556.75	628.05	0	0	0	0	0	0	0
	49.644	84.5	147.45	175.97	249.7	286.14	304.52	378.24	443.41	498.76	516.72	554.11	647.16	0	0	0	0	0	0	0
	44.151	64.748	122.84	165.51	204.07	266.39	302.93	381.62	423.66	481.44	538.69	573.33	610.83	0	0	0	0	0	0	0
	44.574	85.451	146.08	152.1	220.54	260.05	309.06	382.79	421.13	466.33	539.11	551.68	625.3	0	0	0	0	0	0	0
	48.271	97.703	129.92	153.16	226.99	297.97	303.99	367.15	421.87	484.82	531.61	572.59	644.42	0	0	0	0	0	0	0
	43.201	96.436	100.24	167.1	211.57	282.44	300.71	392.82	401.38	451.12	506.68	571.22	601.96	0	0	0	0	0	0	0
	48.587	57.988	139.21	162.03	227.62	275.58	329.87	398.52	428.84	467.29	534.04	558.86	610.93	0	0	0	0	0	0	0
	43.095	75.205	137.31	188.96	203.75	252.76	312.02	373.28	443.2	464.12	518.62	588.86	640.83	0	0	0	0	0	0	0
	47.003	76.895	148.61	199.21	206.39	290.15	338.21	368.63	446.48	474.89	526.65	590.76	616.74	0	0	0	0	0	0	0
	42.884	66.332	134.25	180.62	231.64	269.98	348.03	392.82	444.15	468.87	547.03	572.59	614.74	0	0	0	0	0	0	0
	47.743	82.176	113.23	170.69	200.79	277.79	331.77	352.15	434.54	476.05	501.4	571.01	646.53	0	0	0	0	0	0	0
	49.855	64.22	133.3	185.9	200.69	285.61	341.38	363.46	433.17	471.19	540.48	586.85	602.91	0	0	0	0	0	0	0
	44.891	82.916	115.13	157.91	209.03	253.82	346.87	396.94	437.18	498.02	515.45	557.38	638.4	0	0	0	0	0	0	0
	48.904	95.485	121.68	190.97	241.99	277.69	341.8	389.86	433.06	474.26	542.38	559.39	606.29	0	0	0	0	0	0	0
	49.116	74.571	101.08	156.75	231.42	259.1	323.53	353.32	446.16	457.46	549.99	564.99	636.07	0	0	0	0	0	0	0
	42.778	87.774	137.63	182.2	212.83	251.07	342.65	394.09	419.01	456.72	536.05	558.54	624.88	0	0	0	0	0	0	0
	43.201	53.763	142.7	161.08	211.46	254.56	349.09	355.85	446.05	499.71	516.51	583.68	639.03	0	0	0	0	0	0	0
	48.904	51.968	146.82	175.76	245.58	292.16	325.43	374.44	400.53	451.23	525.27	571.85	609.67	0	0	0	0	0	0	0
	44.468	82.81	116.29	159.28	203.86	295.43	349.2	399.79	444.79	450.07	513.23	564.57	605.13	0	0	0	0	0	0	0
	49.432	63.903	124.95	150.94	203.75	294.8	309.9	398.73	400.53	456.62	511.33	575.55	638.19	0	0	0	0	0	0	0
	44.257	66.861	142.07	183.15	220.76	251.28	300.5	367.79	410.88	468.24	522	574.18	607.66	0	0	0	0	0	0	0
	49.432	99.076	122.95	196.36	205.76	255.4	336.73	378.98	444.26	462.95	505.84	553.48	642.94	0	0	0	0	0	0	0
	44.468	79.324	123.05	178.93	213.26	274.1	307.05	398.84	416.06	461.26	525.7	594.03	641.99	0	0	0	0	0	0	0
	46.475	97.386	130.97	194.67	228.78	261.11	312.65	378.77	441.51	460.21	529.71	594.14	607.13	0	0	0	0	0	0	0
	45.208	78.585	139.21	198.26	204.38	284.87	329.44	355.32	412.89	481.76	521.26	571.22	635.86	0	0	0	0	0	0	0
	44.574	57.46	126.22	172.8	231.74	288.67	319.73	362.19	409.4	459.68	543.55	551.57	620.76	0	0	0	0	0	0	0
	44.785	98.865	145.87	176.39	211.99	292.9	316.66	353	409.09	461.79	528.76	595.62	616.32	0	0	0	0	0	0	0
	42.461	71.719	106.47	170.8	200.9	269.24	318.88	376.34	443.41	487.04	529.18	585.37	615.79	0	0	0	0	0	0	0
	48.693	60.523	123.48	192.45	239.13	292.79	310.96	351.2	416.37	475.52	503.62	552.21	600.48	0	0	0	0	0	0	0
	46.053	86.824	137	165.94	205.65	253.29	349.3	395.35	441.72	460	523.79	550.41	602.59	0	0	0	0	0	0	0
	47.109	82.071	143.44	184	205.23	273.15	318.99	387.01	417.43	450.91	509.22	586.54	605.97	0	0	0	0	0	0	0
	43.729	51.123	114.08	182.41	203.86	281.7	309.9	389.55	440.77	454.19	547.77	581.36	609.03	0	0	0	0	0	0	0
	42.25	92.422	141.12	154.53	211.36	285.4	308.32	350.78	406.76	495.59	540.17	588.75	646.42	0	0	0	0	0	0	0
	43.518	65.065	100.34	193.72	205.44	276	342.12	376.98	417.54	466.65	515.03	557.7	646.64	0	0	0	0	0	0	0
	46.898	99.076	128.65	180.51	206.92	267.87	307.9	354.9	425.88	478.48	523.69	578.72	600.48	0	0	0	0	0	0	0
	44.891	85.662	149.25	169.53	202.06	281.17	305.57	350.89	414.16	495.91	517.25	560.45	628.47	0	0	0	0	0	0	0
	49.855	91.366	129.28	175.34	210.19	260.68	302.72	356.06	445.95	472.99	531.82	577.66	631.43	0	0	0	0	0	0	0
	49.432	65.487	126.22	196.88	246.42	255.51	333.46	367.68	415.95	490.73	500.35	560.02	602.17	0	0	0	0	0	0	0
	47.848	85.768	128.76	185.69	210.19	286.77	319.09	371.27	431.58	493.27	509.96	572.38	636.81	0	0	0	0	0	0	0
	42.461	89.253	143.02	153.26	215.47	288.99	336.1	392.61	449.54	469.61	522.53	560.55	635.02	0	0	0	0	0	0	0
	49.01	65.382	142.49	196.67	229.95	257.62	307.69	350.68	420.28	466.44	544.18	551.57	616.53	0	0	0	0	0	0	0
	44.574	58.728	126.33	188.22	233.33	289.62	309.48	384.37	419.44	486.19	500.03	580.62	600.16	0	0	0	0	0	0	0
	42.673	64.326	114.39	186.64	245.9	269.13	310.43	381.2	419.12	463.8	528.12	563.83	608.08	0	0	0	0	0	0	0
	45.313	89.887	148.3	184.84	206.29	274.2	321.63	386.59	441.3	453.55	519.15	593.93	624.14	0	0	0	0	0	0	0
	48.376	52.918	145.34	174.49	204.07	277.58	312.23	395.35	415.85	466.86	526.22	573.54	605.55	0	0	0	0	0	0	0
	43.412	98.337	125.06	150.2	203.22	283.07	336.84	351.84	409.4	457.04	532.67	558.12	603.96	0	0	0	0	0	0	0
	43.095	62.741	129.18	195.62	203.43	270.72	323.11	366.2	412.36	465.17	520.94	559.39	618.43	0	0	0	0	0	0	0
	46.792	82.493	128.55	154.11	205.86	275.68	314.13	353	408.03	494.22	515.87	575.45	611.04	0	0	0	0	0	0	0
	43.834	84.923	112.6	171.96	224.24	269.34	340.11	398.95	415	485.14	530.45	565.2	622.76	0	0	0	0	0	0	0
	47.954	97.809	140.69	176.82	219.59	253.08	340.96	379.09	415	454.72	513.13	552.31	634.17	0	0	0	0	0	0	0
	44.574	76.578	140.8	177.24	205.76	254.98	324.8	360.39	433.06	486.19	522.84	581.36	624.24	0	0	0	0	0	0	0
	45.736	55.031	141.43	184.84	228.15	252.55	324.59	378.98	438.24	480.59	532.88	559.92	612.84	0	0	0	0	0	0	0
	49.01	93.056	139.53	198.47	225.62	275.68	349.94	381.1	422.18	497.07	547.45	595.73	644.95	0	0	0	0	0	0	0
	47.003	92.105	121.26	168.79	204.28	255.61	333.25	350.25	409.3	478.06	513.44	555.48	604.6	0	0	0	0	0	0	0
	44.574	66.544	140.59	164.78	212.52	263.22	302.51	375.07	400.74	461.26	527.07	577.87	617.27	0	0	0	0	0	0	0
	42.461	61.791	122.21	186.11	223.61	274.31	327.75	358.7	407.71	457.04	520.63	568.05	607.03	0	0	0	0	0	0	0
	42.884	68.023	149.35	162.03	201.74	297.76	318.04	368.74	404.12	461.16	505.52	571.01	633.22	0	0	0	0	0	0	0
	48.904	73.726	138.26	162.87	237.87	271.25	326.38	395.88	421.34	478.06	531.93	553.16	622.55	0	0	0	0	0	0	0
	42.884	77.423	143.54	163.51	222.45	283.5	347.4	387.33	415.95	463.38	503.94	551.57	643.15	0	0	0	0	0	0	0
	42.25	77.106	128.55	164.04	230.69	290.26	342.96	383.84	429.47	468.34	528.55	568.05	641.57	0	0	0	0	0	0	0
	45.524	73.621	143.97	163.19	238.61	281.17	341.59	394.93	433.8	459.68	545.87	551.68	618.86	0	0	0	0	0	0	0
	46.369	75.205	144.71	154.53	232.27	258.89	305.89	386.9	406.44	461.26	541.01	559.39	625.41	0	0	0	0	0	0	0
	42.356	79.113	115.45	158.23	201.64	287.41	324.06	381.2	412.68	458.41	536.79	575.34	617.27	0	0	0	0	0	0	0
	44.363	92.316	117.88	163.19	221.07	274.2	315.4	393.35	440.98	495.17	542.6	568.05	637.66	0	0	0	0	0	0	0
	44.257	98.231	130.34	187.27	244.73	296.6	308	385	415.21	457.99	519.15	573.23	617.8	0	0	0	0	0	0	0
	49.749	93.584	133.19	171.75	227.73	250.23	300.61	351.31	428.63	469.82	514.92	555.38	645.69	0	0	0	0	0	0	0
	44.363	60.418	118.83	151.78	209.24	295.54	304.52	398.73	412.89	497.92	539.53	591.82	616.32	0	0	0	0	0	0	0
	48.587	90.732	127.59	194.56	246.63	251.49	310.01	378.88	427.57	463.69	500.13	561.29	620.44	0	0	0	0	0	0	0
	45.841	53.024	146.4	195.51	231.64	298.29	346.98	386.17	444.68	485.88	524.53	556.01	611.89	0	0	0	0	0	0	0
	46.264	97.281	137.63	152.31	233.22	284.13	310.12	358.28	413.42	450.38	515.34	554.21	615.27	0	0	0	0	0	0	0
	42.989	75.839	103.3	197.94	214.84	297.76	325.75	381.2	424.08	484.61	516.08	553.48	609.88	0	0	0	0	0	0	0
	46.053	56.298	149.99	186.32	211.14	250.54	319.3	363.14	400.11	481.44	530.98	596.78	618.65	0	0	0	0	0	0	0
	49.749	96.224	140.8	179.56	216.43	282.02	324.37	353.1	434.33	492.53	523.16	551.05	647.69	0	0	0	0	0	0	0
	49.116	76.789	116.19	178.72	210.83	263.85	313.39	397.04	421.55	474.26	526.86	560.76	601.01	0	0	0	0	0	0	0
	44.363	88.408	143.97	172.59	208.82	277.69	313.71	386.48	408.56	494.32	516.29	586.32	620.76	0	0	0	0	0	0	0
	47.32	98.865	100.77	163.93	218.85	256.56	317.93	381.62	417.64	457.88	548.19	575.34	621.6	0	0	0	0	0	0	0
	47.743	53.763	126.01	183.26	227.31	261.84	323.11	379.19	413.31	473.73	515.56	562.35	626.04	0	0	0	0	0	0	0
	48.165	75.628	133.19	164.99	205.65	296.38	346.56	371.17	444.26	464.86	541.22	566.89	645.05	0	0	0	0	0	0	0
	44.151	73.515	102.35	172.8	214	295.75	303.67	391.24	434.65	498.13	525.27	593.3	634.17	0	0	0	0	0	0	0
	49.644	54.186	111.43	154.95	218.01	259.84	341.7	390.92	440.77	468.87	538.37	561.5	601.75	0	0	0	0	0	0	0
	49.855	85.662	130.13	180.2	208.61	297.12	301.45	354.79	431.9	471.83	510.06	554.11	627.84	0	0	0	0	0	0	0
	45.102	77.001	137.1	193.29	221.07	282.02	311.59	379.93	440.14	495.49	516.08	573.23	614.63	0	0	0	0	0	0	0
	47.003	62.213	135.31	150.52	201.74	255.4	333.88	383.52	421.55	473.09	508.16	561.29	645.47	0	0	0	0	0	0	0
	47.426	91.26	140.27	172.7	213.78	280.22	317.4	397.57	406.66	477.11	500.56	554.74	637.34	0	0	0	0	0	0	0
	49.432	98.126	140.16	199.63	228.26	293.85	316.77	365.78	417.22	479.22	549.36	589.39	605.23	0	0	0	0	0	0	0
	43.623	73.304	125.38	195.19	240.93	265.54	305.57	386.27	403.28	487.46	536.79	574.71	607.55	0	0	0	0	0	0	0
	47.109	83.972	149.78	199.74	224.77	253.5	341.38	395.67	444.15	461.37	514.39	585.8	615.05	0	0	0	0	0	0	0
	48.271	74.466	145.87	150.94	212.41	276.21	332.3	366.73	416.16	490.52	500.45	583.47	622.03	0	0	0	0	0	0	0
	49.221	66.966	129.18	169	223.08	279.27	327.23	387.43	430.32	470.24	524.01	575.66	616.64	0	0	0	0	0	0	0
	45.313	98.548	125.8	161.5	216.74	267.02	333.25	377.71	429.15	450.49	513.97	567.1	611.57	0	0	0	0	0	0	0
	42.673	91.26	128.65	156.11	216.43	267.02	332.82	360.81	415.11	450.17	505.94	573.65	626.57	0	0	0	0	0	0	0
	43.834	99.076	138.37	195.09	203.75	286.88	315.4	368.42	402.64	466.55	547.24	552.84	648.85	0	0	0	0	0	0	0
	47.214	57.671	126.33	181.04	207.66	269.34	302.51	378.56	412.57	455.56	518.51	566.36	600.79	0	0	0	0	0	0	0
	49.221	89.781	139.32	169.32	211.88	264.17	320.47	363.88	401.16	475.52	514.61	551.05	609.35	0	0	0	0	0	0	0
	46.898	74.782	106.68	163.51	245.05	258.46	314.13	359.02	439.72	454.08	504.78	593.19	615.27	0	0	0	0	0	0	0
	47.637	95.908	128.86	175.55	231.42	284.66	300.4	392.19	415.85	467.39	545.24	585.8	609.14	0	0	0	0	0	0	0
	44.574	90.309	134.88	176.08	201.43	253.5	310.22	391.13	418.91	484.82	504.04	555.69	639.45	0	0	0	0	0	0	0
	48.904	55.981	133.51	163.51	203.65	267.23	342.23	383.31	401.69	488.41	507.63	590.87	609.25	0	0	0	0	0	0	0
	49.749	63.481	106.36	167.52	213.26	291.42	341.27	377.29	438.24	457.36	508.16	590.55	610.62	0	0	0	0	0	0	0
	49.749	84.606	130.34	168.26	241.14	293.53	325.32	351.2	445.1	466.33	502.77	587.59	608.72	0	0	0	0	0	0	0
	46.581	88.091	130.55	179.03	230.58	293	322.16	360.18	407.08	455.67	532.56	593.72	615.79	0	0	0	0	0	0	0
	43.095	97.069	117.67	174.6	207.98	291	309.38	388.59	405.18	467.18	545.34	597.94	613.89	0	0	0	0	0	0	0
	45.419	87.669	141.12	173.01	219.38	274.2	345.5	370.53	443.41	452.6	512.28	575.87	649.91	0	0	0	0	0	0	0
	42.461	64.854	143.97	188.33	202.91	295.22	303.57	374.23	411.73	460.31	526.86	554.32	604.81	0	0	0	0	0	0	0
	45.208	87.986	141.85	170.9	209.24	284.55	330.29	367.36	436.02	463.38	503.2	566.68	606.92	0	0	0	0	0	0	0
	47.848	88.831	130.45	197.41	223.61	268.5	305.36	359.55	415.63	456.51	526.65	595.3	642.09	0	0	0	0	0	0	0
	48.271	90.838	108.37	165.62	225.3	250.54	348.77	353.63	442.25	495.59	514.39	556.75	625.19	0	0	0	0	0	0	0
	42.778	68.868	137.31	162.87	249.91	291	302.83	367.36	444.26	490.31	538.69	580.62	644.84	0	0	0	0	0	0	0
	42.25	90.521	106.89	195.41	233.96	283.29	349.83	352.05	414.37	494.54	546.82	567.95	632.69	0	0	0	0	0	0	0
	49.01	84.817	145.97	192.55	208.72	269.24	301.67	368	438.13	460	525.17	596.89	628.89	0	0	0	0	0	0	0
	42.673	62.108	135.94	174.18	212.62	284.03	342.75	364.62	439.51	494.75	503.41	568.16	632.59	0	0	0	0	0	0	0
	44.679	98.759	118.51	151.68	247.8	275.15	336.63	370.74	443.31	471.51	535.73	552.63	622.45	0	0	0	0	0	0	0
	45.419	99.393	133.83	169.21	206.07	282.34	323.53	356.17	422.82	497.6	506.37	570.06	622.45	0	0	0	0	0	0	0
	46.686	53.869	139.85	186.32	235.33	250.33	323.74	373.28	436.97	476.47	537	556.75	605.34	0	0	0	0	0	0	0
	44.257	51.439	144.71	173.86	200.48	292.48	302.72	382.79	446.58	487.78	512.81	566.78	632.9	0	0	0	0	0	0	0
	49.961	92.633	149.99	174.39	244.31	266.91	305.36	387.54	449.22	456.3	542.7	558.86	635.55	0	0	0	0	0	0	0
	43.729	54.819	141.22	150.83	244.1	266.07	323.32	394.83	426.2	482.28	540.8	570.8	624.77	0	0	0	0	0	0	0
	47.743	51.756	125.48	169	207.34	254.34	325.75	381.41	413.42	469.19	517.14	599	625.83	0	0	0	0	0	0	0
	49.749	61.051	128.55	167.52	227.31	269.45	343.49	359.23	440.03	473.73	518.41	560.34	601.53	0	0	0	0	0	0	0
	43.623	71.086	147.77	175.65	211.99	271.46	332.82	379.62	438.87	484.61	543.65	595.94	619.28	0	0	0	0	0	0	0
	43.412	80.486	141.85	172.49	211.46	284.24	326.91	359.65	445.42	465.7	528.12	570.48	602.49	0	0	0	0	0	0	0
	43.201	67.178	144.39	150.3	215.37	252.66	304.73	363.46	417.32	466.76	524.53	583.47	618.22	0	0	0	0	0	0	0
	46.581	50.594	115.34	162.45	234.38	294.9	344.44	366.41	417.54	491.68	510.8	561.19	629.95	0	0	0	0	0	0	0
	45.208	86.296	134.67	197.41	233.85	265.33	336.84	353.1	403.28	468.98	543.34	564.57	610.09	0	0	0	0	0	0	0
	45.419	92.95	132.77	163.61	220.86	254.13	301.35	389.76	421.23	469.4	529.08	562.66	622.87	0	0	0	0	0	0	0
	46.581	71.614	135.2	179.99	208.19	299.13	306.84	384.58	443.41	487.56	519.57	589.7	632.59	0	0	0	0	0	0	0
	44.574	87.563	144.81	159.92	205.12	266.28	307.58	399.05	407.08	478.06	532.77	564.78	633.22	0	0	0	0	0	0	0
	46.158	80.803	121.57	191.08	225.83	266.7	314.76	397.89	429.37	456.83	518.62	576.4	624.56	0	0	0	0	0	0	0
	47.214	94.534	103.3	168.79	222.87	270.93	303.36	388.7	448.17	465.49	548.83	578.3	612.52	0	0	0	0	0	0	0
	43.834	62.847	140.48	191.39	248.22	256.99	313.07	362.82	438.66	458.41	512.28	554.64	627.2	0	0	0	0	0	0	0
	47.426	97.703	145.45	154.42	246.74	290.15	320.47	380.67	410.99	462	542.91	577.24	628.79	0	0	0	0	0	0	0
	47.214	67.178	102.77	176.08	227.52	252.23	304.83	361.87	402.64	474.68	508.69	581.68	624.88	0	0	0	0	0	0	0
	47.743	83.866	127.81	180.2	212.83	259.2	305.05	383.21	437.5	469.82	539.32	587.59	648.01	0	0	0	0	0	0	0
	43.94	74.994	145.87	183.68	207.66	266.18	348.14	355.11	418.7	455.98	534.88	551.36	620.02	0	0	0	0	0	0	0
	49.961	98.548	146.71	153.05	221.5	250.44	348.67	370.85	440.25	488.62	512.7	570.9	613.58	0	0	0	0	0	0	0
	47.743	93.478	132.24	186.75	200.9	255.19	317.61	368.74	416.37	466.33	521.58	565.73	642.94	0	0	0	0	0	0	0
	49.749	71.825	123.37	197.1	208.29	264.06	330.82	350.25	447	468.34	505.52	560.45	638.82	0	0	0	0	0	0	0
	49.116	74.466	104.15	185.06	217.59	267.97	318.88	383	419.86	458.2	515.13	576.61	633.75	0	0	0	0	0	0	0
	44.151	97.492	132.35	156.96	215.79	276	346.56	367.36	406.34	452.71	506.89	556.86	622.03	0	0	0	0	0	0	0
	44.468	50.172	146.5	192.98	214.31	264.49	334.62	359.97	424.51	454.82	528.76	560.97	605.02	0	0	0	0	0	0	0
	47.954	84.394	141.54	199	245.79	277.79	333.56	391.76	445.63	472.57	518.94	556.33	631.53	0	0	0	0	0	0	0
	44.363	99.816	144.92	188.33	218.96	299.24	342.33	352.15	438.66	481.97	513.13	580.94	641.67	0	0	0	0	0	0	0
	43.201	67.178	109.53	186.53	210.09	282.44	315.71	363.98	415	461.05	531.72	561.61	601.11	0	0	0	0	0	0	0
	47.109	60.734	146.5	183.79	233.96	250.97	336.63	360.71	413.2	455.45	529.29	550.2	625.09	0	0	0	0	0	0	0
	42.673	91.26	144.39	152.94	203.86	251.6	323.95	354.9	435.91	461.05	525.17	577.24	609.56	0	0	0	0	0	0	0
	45.313	89.887	135.73	157.28	203.86	251.81	312.44	352.79	443.62	488.94	537.74	551.26	644.74	0	0	0	0	0	0	0
	48.587	73.409	129.71	197.94	235.23	252.87	309.06	380.99	429.26	478.8	518.94	573.23	605.34	0	0	0	0	0	0	0
	47.743	83.127	137.84	151.89	200.48	277.58	316.66	396.31	432.85	489.89	525.8	586.96	648.96	0	0	0	0	0	0	0
	45.524	60.84	123.48	184	219.59	289.52	333.14	398.84	439.19	453.66	512.07	598.15	633.33	0	0	0	0	0	0	0
	49.221	58.939	136.04	180.94	223.93	264.06	306	351.52	432.85	455.24	500.87	568.68	605.55	0	0	0	0	0	0	0
	44.891	70.558	111.65	150.73	229	267.87	348.67	373.7	442.46	480.28	501.4	588.23	638.4	0	0	0	0	0	0	0
	48.799	56.826	119.36	164.56	220.33	257.41	320.04	397.57	420.81	492.42	501.08	579.25	622.87	0	0	0	0	0	0	0
	43.518	87.035	111.01	189.81	222.97	299.76	333.25	358.49	420.39	457.25	543.23	584	608.93	0	0	0	0	0	0	0
	44.046	78.163	117.24	166.89	217.48	276.42	307.79	357.12	412.99	454.82	502.77	557.49	609.46	0	0	0	0	0	0	0
	44.046	97.069	121.79	155.8	223.08	256.67	339.16	388.81	411.3	465.38	530.34	579.88	630.58	0	0	0	0	0	0	0
	49.116	89.57	148.93	175.65	204.6	252.44	322.05	371.91	446.58	469.08	519.36	578.61	603.65	0	0	0	0	0	0	0
	47.214	85.451	129.5	196.15	208.19	271.03	304.09	361.03	437.08	460.74	505.2	575.23	639.35	0	0	0	0	0	0	0
	42.567	70.663	128.02	178.19	239.56	265.75	335.78	368.95	429.15	462.64	511.96	569	615.27	0	0	0	0	0	0	0
	42.461	58.939	126.64	185.69	232.38	265.01	316.14	370.32	436.76	479.01	544.39	578.93	635.44	0	0	0	0	0	0	0
	43.095	53.129	142.38	199.53	215.47	265.65	322.05	398.42	427.89	474.36	540.17	582.52	606.5	0	0	0	0	0	0	0
	42.884	74.782	139.95	179.77	204.28	273.46	340.75	385.95	442.04	499.71	524.96	590.55	615.16	0	0	0	0	0	0	0
	46.898	92.844	131.61	190.23	219.59	279.06	310.12	363.67	428.84	482.71	544.81	556.33	621.92	0	0	0	0	0	0	0
	49.855	86.084	140.9	168.16	230.37	277.48	348.14	353.74	416.69	479.22	515.03	584.95	601.64	0	0	0	0	0	0	0
	49.855	76.473	149.46	178.08	212.83	252.13	314.23	368.63	421.44	483.66	526.86	578.93	649.59	0	0	0	0	0	0	0
	43.201	90.415	146.5	180.94	235.12	266.28	324.27	352.15	422.5	467.6	535.1	578.61	610.3	0	0	0	0	0	0	0
	42.989	59.784	105.84	197.52	203.96	255.08	335.36	352.37	409.93	452.71	545.24	561.92	646	0	0	0	0	0	0	0
	43.412	66.016	139.11	187.17	207.24	299.76	328.6	399.26	447.74	455.67	536.89	550.41	638.29	0	0	0	0	0	0	0
	49.01	98.443	109.11	165.73	211.67	275.79	321.42	367.15	425.25	473.94	500.13	565.09	612.52	0	0	0	0	0	0	0
	44.679	54.08	135.94	186.75	243.47	268.18	323	360.5	414.47	460.95	541.54	594.03	629.31	0	0	0	0	0	0	0
	46.686	84.711	101.82	193.4	238.5	287.51	332.19	359.23	429.68	457.57	506.68	560.24	638.19	0	0	0	0	0	0	0
	42.989	85.979	131.29	193.72	240.93	253.61	336.84	381.73	410.78	455.14	520.63	596.04	606.08	0	0	0	0	0	0	0
	43.94	93.584	137.63	155.16	233.43	252.02	307.79	369.79	437.82	455.45	519.36	566.47	623.4	0	0	0	0	0	0	0
	44.996	95.908	148.93	161.08	203.75	263.11	306.84	396.52	419.33	483.97	502.14	568.58	613.47	0	0	0	0	0	0	0
	45.524	69.079	143.33	162.35	234.8	297.12	339.9	398	429.89	476.69	531.82	580.94	616.43	0	0	0	0	0	0	0
	43.518	74.888	145.55	153.79	205.55	265.01	337.47	361.87	449.12	461.48	515.03	554	620.86	0	0	0	0	0	0	0
	44.785	95.168	137.1	162.56	207.87	252.13	336.52	361.34	443.62	457.25	527.28	578.61	611.89	0	0	0	0	0	0	0
	45.63	72.353	123.26	154	200.05	253.39	304.2	379.4	412.99	494.96	530.13	590.34	610.93	0	0	0	0	0	0	0
	49.538	80.169	137	156.11	214.31	279.48	343.49	353.21	425.56	499.71	533.3	554.95	618.54	0	0	0	0	0	0	0
	47.637	81.014	127.7	161.4	231.11	280.54	348.88	386.8	415.32	484.08	519.36	586.64	606.39	0	0	0	0	0	0	0
	44.046	70.769	124.95	153.58	245.58	275.79	329.02	376.34	446.27	469.5	546.72	586.22	601.22	0	0	0	0	0	0	0
	46.369	94.218	138.16	173.22	208.4	253.39	347.4	361.66	403.06	469.29	518.94	557.91	604.07	0	0	0	0	0	0	0
	47.531	66.121	135.41	157.28	202.48	286.56	306.52	358.81	401.8	476.47	532.46	563.62	623.19	0	0	0	0	0	0	0
	42.989	63.269	103.72	170.06	219.17	299.66	336.94	375.71	418.49	481.76	543.55	563.83	600.9	0	0	0	0	0	0	0
	49.644	72.353	135.83	150.41	225.83	289.94	329.66	388.17	427.46	497.6	505.1	580.62	648.12	0	0	0	0	0	0	0
	49.432	50.278	134.57	180.62	249.38	263.43	343.81	370	435.28	491.9	530.45	552.21	600.79	0	0	0	0	0	0	0
	45.102	63.903	114.5	152.73	208.72	287.51	308.43	360.39	429.47	455.77	503.73	555.9	612.62	0	0	0	0	0	0	0
	47.743	58.728	145.23	166.04	200.37	284.98	346.66	396.94	403.28	497.7	540.8	569.95	627.73	0	0	0	0	0	0	0
	48.587	77.951	139.64	165.09	236.6	295.64	303.36	389.65	440.35	463.17	521.47	576.5	611.89	0	0	0	0	0	0	0
	44.468	80.064	142.07	175.55	216.43	257.09	312.12	397.26	447.32	486.19	541.75	572.07	628.57	0	0	0	0	0	0	0
	45.736	87.035	148.72	158.86	210.62	275.68	321.31	384.37	424.82	484.92	542.7	594.99	611.25	0	0	0	0	0	0	0
	42.25	75.628	127.81	167.73	219.59	250.65	311.7	351.52	403.91	471.3	519.99	579.56	610.72	0	0	0	0	0	0	0
	47.003	88.514	112.28	158.01	225.51	292.26	348.25	397.15	448.27	480.91	540.59	564.57	602.8	0	0	0	0	0	0	0
	42.356	91.999	120.41	190.34	226.67	260.79	300.5	378.98	427.04	498.97	530.55	574.81	633.54	0	0	0	0	0	0	0
	47.531	73.093	131.71	154.42	249.91	291.63	325.32	350.04	418.8	462.11	532.03	581.99	614.95	0	0	0	0	0	0	0
	48.271	86.824	120.62	178.08	211.88	255.51	308.32	381.1	448.48	469.29	539.96	599.32	610.09	0	0	0	0	0	0	0
	44.363	83.444	142.17	167.52	236.49	274.2	336.31	386.27	429.58	450.49	531.72	573.75	648.01	0	0	0	0	0	0	0
	44.891	96.33	125.91	173.33	209.56	296.07	338.32	394.83	402.75	493.59	500.66	566.04	633.43	0	0	0	0	0	0	0
	46.264	92.528	130.97	184.53	213.15	289.73	312.33	372.96	438.34	496.44	529.82	599	616.11	0	0	0	0	0	0	0
	44.574	97.914	125.91	171.32	205.34	267.97	332.08	356.17	439.61	472.14	522	568.16	603.75	0	0	0	0	0	0	0
	46.581	95.485	126.64	175.65	203.33	264.91	319.09	355.43	440.77	474.78	522.42	575.97	619.17	0	0	0	0	0	0	0
	49.644	57.777	144.92	153.79	222.97	274.31	327.44	394.83	421.55	476.69	533.62	563.72	647.8	0	0	0	0	0	0	0
	45.524	93.901	130.13	195.19	237.02	272.09	346.24	393.03	445.21	450.81	528.86	559.71	633.12	0	0	0	0	0	0	0
	42.778	89.253	115.55	170.69	230.9	253.82	319.09	352.15	433.49	493.37	544.07	560.66	627.73	0	0	0	0	0	0	0
	45.208	77.212	144.18	178.19	218.22	290.47	322.26	391.76	402.75	451.12	522.1	581.68	616.22	0	0	0	0	0	0	0
	49.855	82.704	104.89	197.41	244.52	286.56	339.58	369.37	401.38	450.38	512.81	567.63	637.87	0	0	0	0	0	0	0
	43.306	93.056	136.57	161.29	235.02	261.11	326.06	353.63	405.6	462.53	524.75	581.68	631.64	0	0	0	0	0	0	0
	44.151	73.409	132.56	194.56	249.59	286.98	332.4	354.58	435.07	463.8	522	554.95	601.01	0	0	0	0	0	0	0
	45.947	91.788	137.21	177.13	208.72	254.56	348.03	350.57	436.23	493.48	546.72	575.45	626.14	0	0	0	0	0	0	0
	48.271	56.509	115.66	185.48	222.45	286.98	333.88	368.63	421.97	482.5	527.07	572.17	614.32	0	0	0	0	0	0	0
	44.363	72.987	135.83	186.43	224.77	287.72	311.07	379.62	401.06	472.04	528.44	586.43	626.14	0	0	0	0	0	0	0
	46.053	91.999	145.02	163.19	242.73	251.18	309.16	362.4	439.61	482.39	512.49	551.15	648.22	0	0	0	0	0	0	0
	47.214	84.606	115.34	191.6	207.03	284.03	326.7	351.1	401.59	469.82	516.19	586.43	609.35	0	0	0	0	0	0	0
	43.095	81.754	145.34	154.11	217.8	273.36	312.86	354.58	437.71	474.47	535.41	569	624.88	0	0	0	0	0	0	0
	42.567	90.521	110.17	195.93	220.02	276.95	324.06	377.71	431.16	458.1	531.93	583.79	630.79	0	0	0	0	0	0	0
	46.581	91.366	105.84	194.77	221.07	280.01	310.64	368.21	431.8	490.63	510.91	571.96	618.86	0	0	0	0	0	0	0
	48.271	92.633	106.47	171.96	202.8	288.04	309.27	351.63	423.03	455.77	506.15	583.16	637.13	0	0	0	0	0	0	0
	49.749	95.591	144.18	176.82	212.09	271.67	339.27	384.9	431.27	450.49	533.51	572.17	610.83	0	0	0	0	0	0	0
	44.574	75.416	129.18	191.92	229.63	274.94	312.12	355.32	445.21	453.87	537.53	564.35	649.28	0	0	0	0	0	0	0
	46.898	66.121	133.93	176.71	242.41	264.91	342.12	380.04	447	482.18	540.17	557.81	629.1	0	0	0	0	0	0	0
	44.363	89.887	147.88	186.32	213.89	288.25	314.45	353.74	426.51	475.31	545.55	572.49	601.53	0	0	0	0	0	0	0
	44.257	73.726	137.42	182.73	224.56	286.77	306.21	355.11	416.06	453.24	545.45	590.97	628.47	0	0	0	0	0	0	0
	46.898	90.732	148.61	194.14	206.81	258.68	347.93	357.12	437.18	450.07	528.65	555.16	645.47	0	0	0	0	0	0	0
	45.524	55.664	145.66	189.81	225.62	274.94	308.95	369.05	444.47	471.62	534.88	596.46	636.07	0	0	0	0	0	0	0
	42.884	86.507	124.64	152.84	203.33	287.51	300.19	386.8	448.69	476.47	502.77	564.14	639.56	0	0	0	0	0	0	0
	48.059	92.739	118.09	191.81	224.77	280.96	314.55	355.64	425.04	458.52	502.99	597.84	639.66	0	0	0	0	0	0	0
	45.102	95.696	141.64	168.37	242.94	285.19	301.67	358.6	408.24	475.63	513.97	550.31	620.76	0	0	0	0	0	0	0
	49.538	83.338	107.74	189.17	226.78	288.67	308	362.08	406.34	479.96	524.01	565.3	626.88	0	0	0	0	0	0	0
	45.524	74.36	120.31	158.33	206.71	259.84	309.48	387.43	428.52	467.18	546.4	556.54	604.17	0	0	0	0	0	0	0
	49.432	57.566	139.43	184.32	233.43	299.66	318.67	393.14	400.32	466.86	520.84	550.73	630.9	0	0	0	0	0	0	0
	46.264	96.013	144.5	171.96	217.38	277.69	330.08	378.35	424.08	465.6	502.46	555.06	602.06	0	0	0	0	0	0	0
	47.531	55.031	136.15	189.7	237.76	251.18	344.65	351.1	406.02	479.22	519.15	566.36	647.48	0	0	0	0	0	0	0
	49.961	68.339	110.38	194.77	214.84	278.43	304.41	378.77	410.88	489.57	513.34	596.15	618.54	0	0	0	0	0	0	0
	43.518	66.438	115.03	189.6	229.31	273.78	314.76	382.36	418.8	476.37	515.34	595.51	609.14	0	0	0	0	0	0	0
	46.792	77.529	126.64	172.49	240.19	268.82	309.8	368.63	414.26	476.26	531.93	592.45	605.65	0	0	0	0	0	0	0
	48.271	70.98	136.57	176.82	242.09	278.74	308.85	372.96	443.73	476.16	511.23	598.15	629.1	0	0	0	0	0	0	0
	49.221	77.634	121.15	195.93	242.3	262.48	318.67	399.47	433.17	454.08	509.22	563.72	647.9	0	0	0	0	0	0	0
	47.109	71.719	149.78	197.84	200.26	282.02	338.63	398.52	444.15	458.31	506.68	576.08	605.34	0	0	0	0	0	0	0
	47.954	91.999	131.61	190.65	210.19	269.03	313.07	380.78	447.43	455.77	512.91	588.54	602.06	0	0	0	0	0	0	0
	49.855	64.854	114.08	161.08	233.43	261.53	333.56	371.69	427.57	480.49	544.29	589.39	610.09	0	0	0	0	0	0	0
	47.637	83.127	105.31	157.7	217.16	298.5	326.28	385.43	437.18	470.45	542.49	570.06	643.26	0	0	0	0	0	0	0
	46.792	53.869	142.17	186.64	218.01	260.47	307.16	361.24	447.74	460.1	532.98	557.17	620.12	0	0	0	0	0	0	0
	46.158	60.84	147.35	154.42	230.16	261	320.47	384.26	445.42	463.59	512.91	592.13	612.41	0	0	0	0	0	0	0
	48.904	90.204	134.46	191.6	200.9	298.71	347.08	376.87	432.53	450.28	503.51	563.51	638.71	0	0	0	0	0	0	0
	44.574	65.804	139.21	168.05	207.87	255.19	302.62	385.64	402.33	496.12	536.36	574.6	639.35	0	0	0	0	0	0	0
	45.736	78.585	114.39	178.72	235.97	295.01	340.54	370.95	431.27	475.74	530.45	562.35	608.82	0	0	0	0	0	0	0
	49.644	97.069	106.47	170.27	207.34	261.32	304.73	399.37	425.88	468.13	539.96	564.46	642.2	0	0	0	0	0	0	0
	49.116	62.636	122.84	193.61	208.93	267.34	327.01	352.05	429.26	457.78	544.92	576.92	601.85	0	0	0	0	0	0	0
	47.848	75.205	135.62	192.87	214.95	274.31	311.81	367.26	420.39	486.61	512.07	574.39	636.28	0	0	0	0	0	0	0
	42.567	92.211	143.44	183.26	204.38	255.93	310.22	368.31	407.08	457.36	537.21	598.47	612.41	0	0	0	0	0	0	0
	47.954	92.211	101.82	190.44	207.34	251.39	321.63	352.89	420.92	466.97	506.79	554.64	640.3	0	0	0	0	0	0	0
	47.003	73.938	120.62	176.39	226.67	259.1	303.46	394.83	436.76	478.27	519.25	571.22	606.71	0	0	0	0	0	0	0
	43.518	79.853	109	185.06	215.37	269.03	302.72	387.86	403.59	495.59	500.13	583.26	609.35	0	0	0	0	0	0	0
	47.426	58.516	146.61	158.75	219.38	260.58	334.09	373.07	426.3	492.42	502.99	574.92	608.19	0	0	0	0	0	0	0
	42.884	89.676	147.03	197.73	238.18	274.2	302.51	360.6	410.88	475.21	519.04	555.38	647.16	0	0	0	0	0	0	0
	49.327	79.43	102.88	198.57	228.15	254.98	343.39	353.42	427.25	458.31	521.58	559.07	632.27	0	0	0	0	0	0	0
	43.306	85.345	105.73	172.59	213.78	261.84	329.23	374.86	437.5	492.85	501.08	577.03	611.15	0	0	0	0	0	0	0
	45.313	55.876	133.09	162.03	211.36	297.02	315.29	361.03	421.55	473.83	511.33	573.65	614.74	0	0	0	0	0	0	0
	47.954	53.446	132.98	163.93	206.71	292.37	303.99	357.65	443.31	481.02	512.07	556.86	615.16	0	0	0	0	0	0	0
	46.158	60.418	114.71	197.41	244.73	256.67	331.98	386.27	401.8	456.83	512.81	555.48	605.02	0	0	0	0	0	0	0
	43.306	85.662	100.03	184.1	232.59	275.47	316.14	350.36	410.46	456.19	534.78	590.02	627.94	0	0	0	0	0	0	0
	46.686	89.359	149.99	151.99	201.64	275.26	341.27	379.4	422.71	459.15	518.09	574.49	617.27	0	0	0	0	0	0	0
	47.214	66.227	135.31	197.62	219.81	261.32	328.07	363.35	409.4	479.12	511.65	563.19	604.49	0	0	0	0	0	0	0
	44.468	97.914	123.9	182.2	239.98	287.83	340.22	397.57	423.56	452.39	510.06	580.41	616.32	0	0	0	0	0	0	0
	45.524	82.916	117.35	196.46	212.41	273.04	333.35	355.85	424.93	463.48	521.89	577.24	610.41	0	0	0	0	0	0	0
	49.855	51.017	133.51	187.59	210.09	267.23	313.28	379.62	442.89	480.17	501.51	578.3	628.89	0	0	0	0	0	0	0
	49.327	52.812	139.85	191.08	225.83	280.54	318.88	353.74	432.64	466.97	521.89	586.85	612.31	0	0	0	0	0	0	0
	42.673	50.172	139.53	168.79	236.71	296.38	316.14	377.93	445.42	469.5	533.83	551.89	647.8	0	0	0	0	0	0	0
	48.904	60.418	142.07	198.15	203.33	255.4	319.3	392.82	413.63	465.38	536.58	558.76	615.05	0	0	0	0	0	0	0
	48.799	70.98	122.95	187.38	218.33	266.39	320.57	398.84	408.24	455.45	523.16	552.74	618.96	0	0	0	0	0	0	0
	45.524	62.741	138.69	156.43	242.2	279.91	339.27	362.93	410.25	459.47	538.37	556.75	649.49	0	0	0	0	0	0	0
	44.785	50.806	114.92	157.06	240.19	286.24	316.77	378.35	412.04	476.47	504.04	572.38	607.55	0	0	0	0	0	0	0
	45.736	87.352	118.72	161.4	226.14	276.95	309.48	360.6	418.17	479.96	535.62	577.77	601.43	0	0	0	0	0	0	0
	43.94	96.858	149.99	190.23	239.24	293.85	329.23	390.18	445	486.3	507.42	563.4	603.75	0	0	0	0	0	0	0
	49.432	53.446	122.31	184.32	211.25	286.45	327.23	354.16	445.1	488.52	530.24	557.7	600.69	0	0	0	0	0	0	0
	44.996	94.112	141.64	157.38	212.09	259.52	321.73	381.94	443.1	480.07	514.5	554	628.89	0	0	0	0	0	0	0
	45.63	91.154	133.3	159.81	234.8	282.86	322.68	384.16	420.28	453.66	524.01	564.46	619.81	0	0	0	0	0	0	0
	46.581	79.43	128.02	174.91	221.81	279.59	316.14	385.32	447.53	450.49	540.17	560.55	638.93	0	0	0	0	0	0	0
	49.116	79.536	148.61	178.29	233.43	282.76	317.19	381.52	446.69	485.98	506.26	584.21	626.04	0	0	0	0	0	0	0
	46.686	80.803	141.64	174.91	211.99	288.14	325.64	369.16	409.72	485.24	507.42	567.95	606.08	0	0	0	0	0	0	0
	46.369	70.874	126.12	183.15	237.87	279.38	316.45	395.35	423.56	489.78	543.55	567.63	635.12	0	0	0	0	0	0	0
	46.792	61.157	112.91	161.29	216.85	272.51	313.5	399.37	426.73	467.92	500.66	558.02	635.65	0	0	0	0	0	0	0
	42.567	90.943	122	152.31	248.43	253.18	342.96	399.58	417.75	485.77	516.29	572.49	610.51	0	0	0	0	0	0	0
	43.095	94.851	124.64	194.77	231.74	294.8	340.32	360.18	415	458.41	521.47	577.45	613.47	0	0	0	0	0	0	0
	46.792	57.46	140.8	197.73	226.46	255.93	329.44	397.68	436.34	486.4	508.37	563.83	609.14	0	0	0	0	0	0	0
	45.736	98.759	145.45	181.78	212.09	273.99	313.6	371.59	442.04	486.4	547.67	599	627.62	0	0	0	0	0	0	0
	47.214	62.53	123.26	187.17	231	285.82	310.96	368.31	400.11	456.51	520.41	575.66	648.85	0	0	0	0	0	0	0
	42.356	60.734	137.84	183.47	229.95	294.38	342.65	369.58	438.66	451.97	503.51	566.57	601.53	0	0	0	0	0	0	0
	46.475	62.953	108.79	167.31	216.64	281.81	321.52	361.98	412.25	481.23	514.92	599	624.14	0	0	0	0	0	0	0
	45.63	81.543	102.67	195.93	241.67	275.58	307.79	372.96	411.94	463.59	520.63	585.16	604.39	0	0	0	0	0	0	0
	43.729	90.098	128.12	194.77	221.81	265.33	313.18	373.28	440.35	491.05	528.65	568.47	634.81	0	0	0	0	0	0	0
	47.003	87.669	147.66	164.04	218.96	290.47	348.25	368.42	426.73	489.89	535.31	570.8	615.9	0	0	0	0	0	0	0
	43.095	77.634	132.35	179.14	207.87	278.96	312.44	371.27	440.14	458.1	515.77	567.42	614.1	0	0	0	0	0	0	0
	46.053	74.466	135.52	166.57	231.64	271.56	335.99	360.6	444.36	484.82	526.43	550.83	633.22	0	0	0	0	0	0	0
	44.996	77.74	104.78	191.39	207.13	299.02	333.77	353.42	444.36	461.37	525.91	564.04	621.81	0	0	0	0	0	0	0
	43.94	76.367	117.03	155.59	247.69	282.97	304.31	394.09	443.52	453.03	521.15	569	612.41	0	0	0	0	0	0	0
	47.003	99.71	139.53	168.79	215.58	250.75	317.51	372.54	410.88	464.75	501.51	574.39	642.83	0	0	0	0	0	0	0
	49.327	82.599	121.79	173.33	207.98	274.41	344.55	376.87	415.74	480.81	504.25	551.26	644.74	0	0	0	0	0	0	0
	43.94	87.141	122.42	166.25	203.96	272.62	332.3	367.26	432.85	455.88	514.61	598.15	629.95	0	0	0	0	0	0	0
	46.581	99.182	130.24	169.84	214.84	250.23	301.45	369.26	417.32	454.82	511.44	556.01	605.34	0	0	0	0	0	0	0
	45.736	86.401	143.86	185.27	210.09	291.42	345.61	390.5	428.42	454.4	522.21	593.3	614.74	0	0	0	0	0	0	0
	42.778	98.548	133.3	155.37	222.76	252.97	331.13	384.26	405.81	491.58	517.25	558.33	610.51	0	0	0	0	0	0	0
	43.729	67.811	139.32	173.86	206.18	293.64	312.12	385.11	427.57	479.22	537.53	553.26	611.46	0	0	0	0	0	0	0
	46.369	97.175	147.98	173.33	205.02	274.84	319.09	372.43	428.2	496.12	529.71	564.04	602.59	0	0	0	0	0	0	0
	49.855	99.816	137.84	169.21	218.64	297.23	301.03	379.4	420.28	484.61	546.61	554.43	625.09	0	0	0	0	0	0	0
	48.482	57.354	122.1	179.35	218.01	252.55	306.84	379.3	448.17	459.47	528.12	565.52	616.85	0	0	0	0	0	0	0
	49.961	99.921	138.58	157.17	217.38	277.37	313.5	361.13	400.95	478.9	519.04	583.79	643.68	0	0	0	0	0	0	0
	47.426	66.121	145.02	192.87	245.68	265.33	342.54	350.89	423.66	490.1	526.86	577.98	603.65	0	0	0	0	0	0	0
	47.637	99.604	146.08	182.31	226.25	251.49	335.46	385.74	438.56	481.54	521.58	553.9	601.43	0	0	0	0	0	0	0
	47.954	55.559	135.94	167.31	227.09	298.39	314.34	378.14	400.53	455.88	538.79	589.49	642.62	0	0	0	0	0	0	0
	45.947	93.584	107.1	191.29	207.66	251.07	314.02	350.99	433.8	487.04	500.45	557.59	644.63	0	0	0	0	0	0	0
	47.848	74.254	146.61	183.26	201.22	279.17	307.79	393.35	420.6	496.33	516.51	562.98	630.48	0	0	0	0	0	0	0
	47.954	94.218	136.89	172.49	214	260.15	325.43	366.52	429.68	486.4	502.56	554.43	600.16	0	0	0	0	0	0	0
	45.208	69.184	132.35	190.55	234.28	295.96	328.18	359.44	432.01	481.02	510.27	571.64	618.22	0	0	0	0	0	0	0
	49.644	91.26	146.61	162.24	211.14	283.81	313.71	378.14	401.9	460.21	548.4	568.47	600.9	0	0	0	0	0	0	0
	49.644	82.282	131.93	152.63	202.06	272.62	332.08	377.29	413.31	471.3	506.47	586.85	624.98	0	0	0	0	0	0	0
	45.102	62.213	125.17	163.82	220.54	269.98	335.46	358.07	416.9	458.2	508.69	570.59	621.18	0	0	0	0	0	0	0
	46.475	83.233	130.87	185.79	230.26	256.99	312.33	362.61	427.89	450.49	543.65	595.94	637.98	0	0	0	0	0	0	0
	43.729	98.865	149.04	152.1	204.7	254.56	322.9	362.61	415.53	487.46	548.83	558.44	605.44	0	0	0	0	0	0	0
	44.574	96.752	141.22	194.67	211.25	280.22	331.98	352.58	449.12	465.38	502.88	560.02	648.64	0	0	0	0	0	0	0
	43.94	82.599	127.59	154	234.17	267.23	331.24	355.22	446.16	472.04	514.82	596.99	621.29	0	0	0	0	0	0	0
	48.059	94.429	124.85	169.84	214.1	250.44	347.93	361.66	426.3	471.62	549.88	586.43	626.04	0	0	0	0	0	0	0
	43.201	90.415	131.82	163.82	226.99	264.27	302.93	371.8	403.38	475.95	522.63	565.94	625.93	0	0	0	0	0	0	0
	43.201	89.148	144.6	166.57	200.26	289.2	309.59	365.99	413.52	456.3	505.42	553.9	632.17	0	0	0	0	0	0	0
	46.792	93.689	132.98	157.91	239.77	259.63	345.61	350.78	409.4	450.7	530.87	568.05	629.52	0	0	0	0	0	0	0
	44.785	79.113	111.96	192.03	201.43	271.56	309.16	384.48	420.18	460.52	538.16	576.5	623.93	0	0	0	0	0	0	0
	46.264	63.903	143.44	185.79	214.95	285.4	322.16	398	420.7	455.56	547.77	594.25	607.98	0	0	0	0	0	0	0
	43.201	88.197	112.81	191.5	230.79	257.83	321.94	395.35	410.46	460.21	535.73	570.59	639.35	0	0	0	0	0	0	0
	42.567	79.219	145.02	157.38	217.06	273.04	318.35	350.89	440.56	474.26	525.7	591.92	619.28	0	0	0	0	0	0	0
	0	98.02	149.88	159.71	206.18	258.68	312.97	354.9	402.64	476.16	541.86	567.21	624.98	0	0	0	0	0	0	0
	0	97.598	103.2	194.35	228.04	257.3	348.88	376.24	446.9	493.48	528.65	564.04	641.04	0	0	0	0	0	0	0
	0	76.789	147.66	175.13	246.42	263.32	309.48	360.71	412.04	462.11	514.08	564.35	639.45	0	0	0	0	0	0	0
	0	77.212	115.24	192.24	224.24	262.69	340.01	366.73	419.44	480.17	501.4	551.15	631.64	0	0	0	0	0	0	0
	0	84.711	140.06	181.15	203.22	253.92	327.65	350.46	424.4	484.29	525.91	563.83	613.36	0	0	0	0	0	0	0
	0	80.381	129.18	182.84	215.37	286.45	330.92	375.6	419.86	476.05	516.19	551.47	644	0	0	0	0	0	0	0
	0	64.959	135.09	174.81	239.45	258.36	346.03	397.15	433.8	475.1	501.72	562.77	637.24	0	0	0	0	0	0	0
	0	75.311	122	195.62	206.07	250.44	348.56	396.41	428.52	465.28	525.27	559.92	601.32	0	0	0	0	0	0	0
	0	84.394	115.03	166.68	213.68	250.65	348.14	382.68	400.53	451.65	511.12	589.07	607.13	0	0	0	0	0	0	0
	0	76.367	138.37	175.65	237.66	299.76	336.2	355.11	429.15	496.65	542.81	571.22	618.86	0	0	0	0	0	0	0
	0	98.865	105.1	177.56	235.97	276.42	321.1	375.92	419.33	485.35	511.86	559.71	621.92	0	0	0	0	0	0	0
	0	80.486	107.84	175.65	220.86	296.17	325.75	375.5	444.58	458.52	513.76	594.67	620.34	0	0	0	0	0	0	0
	0	74.466	141.54	151.57	216.95	299.24	323.63	351.52	438.87	450.81	524.96	579.78	618.54	0	0	0	0	0	0	0
	0	56.721	135.83	197.41	212.73	250.33	332.4	393.03	433.59	489.68	533.09	554.32	602.06	0	0	0	0	0	0	0
	0	77.001	144.81	165.41	215.37	274.84	339.27	387.43	446.48	498.23	525.17	598.26	649.49	0	0	0	0	0	0	0
	0	98.126	138.58	189.49	226.88	287.41	322.79	350.46	428.63	478.59	513.97	555.9	619.91	0	0	0	0	0	0	0
	0	64.326	125.48	192.34	207.03	255.4	316.56	372.22	424.61	456.51	509.75	571.85	611.78	0	0	0	0	0	0	0
	0	54.186	129.71	197.31	208.93	257.2	321.1	398.21	409.51	453.76	547.88	578.19	628.89	0	0	0	0	0	0	0
	0	85.873	141.22	158.12	206.39	254.13	315.29	390.6	411.94	475.42	507.63	554.21	644.21	0	0	0	0	0	0	0
	0	87.246	134.14	187.17	228.68	252.76	342.12	385.32	435.91	475.31	500.77	579.67	611.67	0	0	0	0	0	0	0
	0	61.157	113.44	155.06	236.81	254.87	317.4	393.66	414.79	477.21	534.67	553.58	611.67	0	0	0	0	0	0	0
	0	54.925	147.03	194.88	243.15	265.86	316.88	385.85	431.37	463.59	508.58	595.94	638.82	0	0	0	0	0	0	0
	0	55.876	138.37	178.19	220.23	274.52	347.4	384.58	441.51	458.73	537.63	577.87	624.14	0	0	0	0	0	0	0
	0	59.15	124.11	188.54	203.33	253.08	305.26	351.73	417.22	465.7	513.97	556.22	611.15	0	0	0	0	0	0	0
	0	84.078	149.04	168.89	224.98	295.01	314.76	369.79	411.2	493.69	528.02	579.04	635.12	0	0	0	0	0	0	0
[truncated: 68,319 more rows]

## Sheet: Fig_2_c_WT_P29
Values in the interval:	0 – 50	50-100	100-150	150-200	200-250	250-300	300-350	350-400	400-450	450-500	500-550	550-600	600-650	650-700	700-750	750-800	800-850	850-900	900-950	950-1000
[truncated: 52,670 more rows]

[truncated: 13 more sheets: Fig_2_c_KO_P29, Fig_2_c_WT_3m, Fig_2_c_KO_3m, Fig_2_d, Fig_2_e, Fig_2_f, Fig_2_g, Fig_3_d, Fig_3_e, Fig_3_g, Fig_3_i, Fig_4_b-d, Fig_4_h]
