# Supplementary material for: Deletion of IFT20 exclusively in the RPE ablates primary cilia and leads to retinal degeneration
Source: PLoS Biol. 2023 Dec 4;21(12):e3002402. doi: 10.1371/journal.pbio.3002402 (PMC10721183; doi:10.1371/journal.pbio.3002402)
Supplement: S7 Table — (XLSX) [file pbio.3002402.s012.xlsx]

## Sheet: Supp Fig 1b
	% IFT20 positive cells
	Ift20+/+;Tyrp2-Cre	Ift20-/-;Tyrp2-Cre
	97.6744	0
	97.2973	0
	93.0233	0
	100	0
	97.7273	0
	100	9.52381
	100	16.6667
	100	10
	100	19.2982
	97.5	3.125
	100	5.40541
	94.9153	0
	98	3.33333
	100	0
	95.122	2.12766
	98.4375	0
	100	2.5641
	97.7273	0
	96.0784	11.1111
	98	18.1818
	100	20
	97.2973	43.75
	98	23.5294
	100	0
	100	0
	100	2.5641
	94.7368	0
	100	0
		15.3846
		0
		0
		0
		0
		12.1951
Mean:	98.2692	6.43413
Standard deviation	2.0052	9.86005

## Sheet: Supp Fig 2b
Quantification of holes
	Ift20+/+;Tyrp2-Cre	Ift20-/-;Tyrp2-Cre
	2	1
	0	16
	1	14
	1	13
	0	9
	0	22
	1	2
	0	9
	0	7
	2	7
	1	6
	2	7
	0	13
	3	8
Mean:	0.928571	9.57143
	0.997249	5.58452

## Sheet: Supp Fig 2g
Melanosome quantification
	Ift20+/+;Tyrp2-Cre	Ift20-/-;Tyrp2-Cre
	0.431488	0.499219
	0.768007	0.333608
	0.661621	0.717808
	0.78318	0.71442
	0.682016	0.786493
	0.847259	0.846516
	0.760392	0.701688
	0.747531	0.641479
	0.744736	0.565932
	0.737133	0.683331
	0.736212	0.546015
	0.794893	0.717849
	0.76461	0.805047
	0.659917	0.819668
	0.801069	0.841044
	0.693699	0.735612
	0.82056	0.764205
	0.826483	0.797711
	0.819253	0.719261
	0.752014	0.740438
	0.748374	0.699087
	0.778902	0.803065
	0.824007	0.735287
	0.844307	0.762124
	0.662997	0.744041
	0.748835	0.475803
	0.759873	0.698161
	0.767335
	0.832413
	0.803516
	0.775331
	0.655501
	0.737876
	0.807457
	0.743571
	0.70689
	0.577497
	0.650606
	0.633641
	0.68776
	0.701441
	0.807585
	0.814536
	0.63705
Median	0.750424	0.719261

## Sheet: Supp Fig 4c
Ift20+/+;Tyrp2-Cre													Ift20-/-;Tyrp2-Cre
1m
spatial frequency	Mean Optomotor response [T_correct/T_incorrect]]	Measurement(s)											Mean Optomotor response [T_correct/T_incorrect]]	Measurement(s)
0.0125	0.92	1.06	0.94										1.17	1.12	0.98	1.25	0.85	1.06
0.05	1.22	1.19	1.21										1.29	1.58	1.4	1.81	1.23	1.12
0.1	0.89	1.58	1.23										1.31	1.5	1.25	1.56	1.05	1.2
0.15	1.51	1.63	1.48										1.49	1.48	1.11	1.24	1.22	1.16
0.2	1.2	1.5	1.36										1.18	1.6	1.33	1.09	1.17	1.08
0.25	1.71	1.37	1.45										1.29	1.07	1.11	1.23	1.12	1.36
0.3	1.43	1.33	1.52										1.29	1.18	1.01	1	0.95	1.4
0.35	1.13	1.14	1.1										1.11	1.12	1.23	1.12	1.08	1.17
0.375	1.19	1	1.15										1.13	1.2	1.09	1.14	1.07	1.15
0.4	0.91	0.92	1.09										0.92	1.44	0.94	1.18	1	1.26
0.45	1.07	0.7	0.97										1.01	1.02	0.97	1.24	1.01	1.05
0.5	1.02	0.98	0.82										0.9	1	0.85	1.04	1.05	1.09
2m
0.0125	1.12222	0.98	1.35	1.15	1.04	1.2	1.1	0.92	1.27	1.09			1.07533	1.27	1.15	1.27	1.31	1.08	0.99	0.73	0.77	1.01	1.17	1.03	0.99	1.23	1.08	1.05
0.05	1.205	1.24	1.15	1.36	1.46	1.05	0.95	1.21	1.22				1.32667	1.36	1.33	1.16	1.59	1.54	1.43	1.41	1.1	1.21	1.14	1.08	1.57	1.18	0.96	1.84
0.1	1.4475	1.45	1.15	1.44	1.2	1.91	1.24	1.9	1.29				1.356	1.55	1.37	1.56	1.02	1.2	1.3	1.25	1.23	1.31	1.54	1.03	1.66	1.53	1.51	1.28
0.15	1.50889	1.06	1.72	1.5	1.45	1.93	1.89	1.46	1.49	1.08			1.308	1.28	1.2	1.35	1.63	1.16	1.19	1.21	0.95	1.34	1.31	1.15	1.44	1.74	1.23	1.44
0.2	1.49	1.13	1.09	1.39	1.99	1.35	1.78	1.48	1.77	1.43			1.376	1.25	1.82	1.59	1.48	1.18	1.55	1.22	1.51	1.33	1.17	1.54	1.16	1.39	1.34	1.11
0.25	1.47375	1.36	1.3	1.72	1.04	1.45	1.61	2.04	1.27				1.35467	1.23	1.68	0.95	1.31	1.12	1.19	1.65	1.1	1.18	1.29	1.02	1.66	2.16	1.32	1.46
0.3	1.37556	1.17	1.2	1.19	1.54	1.38	1.67	1.41	1.48	1.34			1.452	1.3	1.81	1.69	1.3	1.26	1.16	1.44	1.88	1.09	1.46	1.77	1.11	1.81	1.2	1.5
0.35	1.27333	1.13	0.99	1.16	1.39	1.45	1.31	1.39	1.4	1.24			1.214	1.33	1.25	0.93	1.1	1.08	1.03	1.29	1.39	1.01	1.32	0.99	1.29	1.17	1.39	1.64
0.375	1.23111	1.06	1.15	1.13	1.32	1.37	1.36	1.28	1.32	1.09			1.17933	1.28	1.19	1.19	1.08	1.2	1.4	1.07	1.03	1.28	1.12	1.13	0.99	1.3	1.29	1.14
0.4	1.165	0.94	1.01	0.98	1.17	1.3	1.24	1.33	1.35				1.07333	1.04	1.12	1.09	1.04	0.94	0.89	1.1	1.01	0.98	1.21	1.05	1.05	1.58	0.92	1.08
0.45	1.02778	1.04	0.96	0.92	1.13	0.94	1.19	0.97	1.21	0.89			1.036	0.84	0.92	1.22	1.05	1.16	0.95	1.15	0.92	1.1	1.04	0.94	0.95	1.05	1.12	1.13
0.5	1.03875	0.89	1.18	0.91	1.14	1.09	1	1.08	1.02				1.052	0.98	1.2	1.24	1.02	1.05	1.1	1.11	0.85	1.12	1	0.93	1.05	1.01	1.11	1.01
3m
0.0125	0.996667	0.9	1.1	0.99									1.01833	1.04	1.03	0.93	1.02	1.07	1.02
0.05	1.28333	1.36	1.25	1.24									1.24	1.26	1.36	1.05	1.13	1.32	1.32
0.1	1.38	1.44	1.13	1.57									1.28667	1.28	1.5	1.1	1.2	1.13	1.51
0.15	1.58667	1.54	1.6	1.62									1.31	1.23	1.29	1.1	1.25	1.15	1.84
0.2	1.45	1.58	1.35	1.42									1.27667	1.3	1.42	1.16	1.14	1.48	1.16
0.25	1.46667	1.46	1.59	1.35									1.255	1.22	1.26	1.29	1.2	1.1	1.46
0.3	1.25667	1.49	1.21	1.07									1.28167	1.21	1.4	1.14	1.21	1.45	1.28
0.35	1.06	1.18	0.97	1.03									1.25167	1.17	1.35	1.12	1.13	1.5	1.24
0.375	1.05667	1.03	1.13	1.01									1.12667	1.09	1.14	1.06	1.21	1.28	0.98
0.4	1.07667	1.13	1.16	0.94									1.04286	1.04	1.04	1.19	1.12	0.9	1.05
0.45	1.06667	0.96	1.19	1.05									0.995	1.08	1.11	0.86	0.97	0.95	1
0.5	1.01667	1.02	1.05	0.98									1.00167	0.87	0.96	1.05	1.13	0.96	1.04
4m
0.0125	1.18333	1.08	1.23	1.24									1.115	1.08	1.07	1.41	1.07	1.06	1
0.05	1.51	1.51	1.58	1.44									1.45667	1.43	1.63	1.22	1.8	1.51	1.15
0.1	1.68	1.89	1.29	1.86									1.46333	1.57	1.66	1.14	1.31	1.62	1.48
0.15	1.68	1.7	1.58	1.76									1.545	1.85	1.66	1.24	1.59	1.13	1.8
0.2	1.69667	1.68	2.01	1.4									1.475	1.54	1.63	1.45	1.54	1.47	1.22
0.25	1.63667	1.47	1.69	1.75									1.47167	1.6	1.6	1.21	1.62	1.29	1.51
0.3	1.39667	1.28	1.42	1.49									1.35667	1.28	1.53	1.21	1.79	1.08	1.25
0.35	1.21667	1.12	1.28	1.25									1.175	0.97	1.28	1.27	1.26	1.24	1.03
0.375	1.13333	1.07	1.15	1.18									1.22	1.19	1.17	1.35	1.14	1.05	1.42
0.4	1.05667	0.91	1.2	1.06									1.10667	1.16	1.13	1.11	1.17	1.08	0.99
0.45	1.03	1	0.92	1.17									1.02667	0.97	0.91	0.91	1.01	1.28	1.08
0.5	0.986667	0.92	1.04	1									1.01333	1.08	0.91	1	1.12	1.01	0.96
5m
0.0125	1.15444	1.13	1.3	0.99	1.17	1.16	1.06	1.21	1.22	1.15			1.11643	1.19	1.04	1	1.19	1.05	0.97	1.44	0.87	1.06	1.34	1.18	1.14	0.89	1.04	1.3	1.32	1.01	0.87	1.03	1.01	1.14	1.09	1	1.35	1.27	1.17	1.23	1.07
0.05	1.48889	1.26	1.29	1.48	1.6	1.56	1.48	1.48	1.87	1.38			1.33536	1.55	1.52	1.11	1.67	1.31	1.65	1.47	1.09	1.35	1.41	1.04	1.56	1.17	1.27	1.11	0.98	1.02	1.54	1.15	1.46	1.02	1.35	1.16	1.19	1.37	1.52	1.89	1.46
0.1	1.53667	1.86	1.15	1.63	1.36	1.69	1.1	1.4	2.14	1.5			1.48393	1.31	2.16	1.35	2.63	1.38	2.35	1.67	1.18	1.32	1.05	1.59	1.11	1.32	1.53	1.31	0.94	1	1.1	1.35	1.38	1.69	1.54	1.26	1.77	1.18	1.02	1.93	2.13
0.15	1.64778	1.44	1.68	1.57	1.89	1.66	1.64	1.6	1.5	1.85			1.41481	1.39	2.25	1.16	1.43	1.26	1.68	1.94	1.45	1.1	1.11	1.51	1.54	1.61	1.42	1.29	1.02	1.07	1.26	1.36	1	1.46	1.25	1.48	1.61	1.66	1.38	1.51
0.2	1.47667	1.26	1.92	1.21	1.77	1.13	2.03	1.43	1.23	1.31			1.37214	1.59	1.66	1.13	1.38	1.1	1.5	1.44	1.39	1.33	1.56	1.41	1.21	1.22	1.12	1.11	1.2	1.78	1.11	1.44	1.14	1.18	1.44	0.9	1.85	1.26	1.41	1.95	1.61
0.25	1.43778	1.33	1.07	1.78	1.22	1.51	1.32	1.44	2	1.27			1.29	1.21	1.69	1.25	1.48	1.24	1.3	1.44	1.43	0.96	0.91	1.27	1.26	1.34	1.19	1.02	1.62	1.1	1.31	1.08	1.62	1.19	1.3	1.12	1.61	1.2	0.94	1.54	1.5
0.3	1.35111	1.35	1.25	1.47	1.25	1.32	1.39	1.27	1.36	1.5			1.32464	1.14	1.52	1.05	1.72	1.34	1.55	1.32	1.33	1.23	1.27	1.06	1.22	0.95	1.16	1.18	1.35	1.18	1.29	1.52	1.28	1.15	1.11	1.36	1.79	1.29	1.55	1.45	1.73
0.35	1.28111	1.29	1.22	1.24	1	1.44	1.23	1.18	1.54	1.39			1.21444	1.28	1.2	1.32	1.13	1.16	1.06	1.2	1.11	1.12	1.26	1.31	1.28	1.39	1	1.18	1.05	1.4	1.38	1.71	1.02	1.06	1.17	1.04	1.6	1.03	1.24	1.09
0.375	1.15667	1.12	0.94	1.2	1.32	1.09	1.19	1.29	1	1.26			1.09786	0.94	1.38	1.22	1.1	1.26	1.02	1.33	1.1	0.96	0.92	1.14	0.93	0.99	1.16	1.05	0.97	1.17	1.01	0.92	0.77	0.88	1.36	1.13	1.13	1.12	1.23	1.35	1.2
0.4	1.03556	0.86	1.1	1.03	0.97	1.16	1.09	1.14	0.96	1.01			1.15143	1.05	1.22	1.05	1.28	1.07	1.3	1.25	1.18	1.27	1.11	0.97	0.95	1.23	0.98	1.08	1.19	0.95	1.03	1	1.03	1.41	0.99	1.14	1.29	1.27	1.15	1.44	1.36
0.45	0.983333	0.92	0.92	1.05	0.91	0.96	0.98	1.06	1.14	0.91			1.03407	1.01	1.27	1.1	1.03	1.03	1.06	0.89	0.84	0.96	0.98	1.09	0.89	1.23	1.53	1.13	0.75	0.94	1.19	1.39	1.05	0.84	0.83	0.99	0.95	1.03	0.9	1.02
0.5	1.04	0.94	1.11	1.06	1.02	1	1.06	1.06	0.95	1.16			1.04607	0.89	1.07	0.9	0.98	0.98	1	1.16	0.81	0.86	1.14	1.1	1.15	0.99	1.41	1.07	0.93	1.11	1.06	1.16	1.14	0.99	1.13	0.79	1.01	1.21	0.99	1.02	1.24
6m
0.0125	1.24167	1.22	1.23	1.11	1.48	1.05	1.36						1.13111	1.05	1.22	1.06	1.12	1.28	0.98	1.25	0.99	0.99	1.18	1.09	0.74	1.29	1.14	1.26	1.41	1.04	1.24	1.13	1.24	0.99	1.41	0.98	1.38	0.86	1.07	1	1.31	0.88	1.21	0.95	1.3	1.08	1.05	1.09	1.46
0.05	1.485	1.24	1.72	1.38	1.49	1.42	1.66						1.39833	1.24	1.59	1.12	1.65	1.03	1.55	1.4	1.31	1.43	1.54	1.46	1.46	1.57	1.48	1.56	1.47	1.34	1.57	1.36	1.2	1.49	1.32	1.05	1.52	1.55	1.07	1.1	1.37	1.23	2.09	1.46	1.37	1.27	1.43	1.32	1.37
0.1	1.57667	1.37	1.25	2.02	1.78	1.17	1.87						1.43457	1.33	1.99	1.38	1.55	1.6	1.69	1.18	1.3	1.84	1.72	1.44	1.5	1.18	1.2	1.44	1.44	0.9	1.47	0.87	1.28	1.38	1.22	1.9	1.77	1.45	1.22	1.4	1.07	1.65	1.38	1.21	1.45	1.3	1.29	2.22
0.15	1.54167	1.55	1.55	1.32	1.66	1.73	1.44						1.35639	1.27	1.7	1.05	1.49	1.52	1.51	1.1	1.08	1.25	1.46	1.7	1.26	1.29	1.32	1.01	1.31	1.35	1.74	1.3	1.16	1.24	1.53	1.21	1.41	1.18	1.22	1.3	1.45	1.09	1.55	0.96	1.38	1.14	1.66	1.68	1.96
0.2	1.48833	1.26	1.3	1.29	1.56	2.18	1.34						1.37806	1.31	1.39	1.33	1.58	1.28	1.44	1.09	1.33	1.21	1.32	1.24	1.37	1.02	1.79	1.32	1.52	1.56	1.08	1.31	1.41	1.47	1.19	1.2	1.41	1.5	1.09	0.98	1.65	1.26	1.55	1.5	1.33	1.54	1.61	1.37	2.06
0.25	1.365	1.28	1.45	1.53	1.3	1.09	1.54						1.35278	1.27	1.49	1.38	1.64	1.31	1.58	1.6	1.35	1.42	1.41	1.29	1.08	1.18	1.03	1.19	1.06	1.73	1.14	1.41	1.39	0.91	1.31	1.24	1.45	1.43	1.18	1.19	1.48	1.31	1.59	1.39	1.16	1.56	1.29	1.51	1.75
0.3	1.55667	1.35	1.38	1.39	1.87	1.28	2.07						1.29278	1.96	1.45	1.45	1.67	1.35	1.28	1.35	0.93	1.27	1.11	1.34	1.31	1.06	1.21	1.38	1.38	1.18	0.95	1	1.55	1.35	1.1	1.28	1.33	1.55	1.43	0.98	1.03	1.21	1.13	1.08	1.28	1.34	1.11	1.24	1.92
0.35	1.135	1.06	1.14	1.09	1.09	1.29	1.14						1.15417	1.14	1.23	1.21	1.07	1.28	1.21	1.2	1.1	1.31	1.17	0.97	1.16	1.2	0.98	0.92	1.19	0.91	1.2	1.18	0.97	1.12	1.13	1.08	1.31	0.92	0.96	0.96	1.27	1.22	1.3	1.13	1.48	1.28	1.31	1.22	1.26
0.375	1.13667	1.1	1.25	1.02	1.3	1.14	1.01						1.12861	1.11	0.88	0.87	1.1	1.17	1.01	0.94	1.11	1.44	1.47	1.05	1.09	1.12	1.24	1.15	1.05	1.29	1.05	1.42	0.87	1.05	1.13	1.04	1.36	1.07	0.95	1.12	0.99	1.4	1.06	1.3	1.05	1.25	1.1	1	1.33
0.4	1.04667	0.92	1.13	0.92	1.08	1.17	1.06						1.11784	1.11	1.28	1.2	0.86	1.18	0.91	1.16	1.09	1.04	0.95	0.99	1.03	1.19	1.03	1.05	1.23	1.04	1.49	1.09	1.06	1.01	0.95	0.95	1.13	1.24	1.03	1.08	1.1	1.09	1.15	1.21	1.31	1.33	1.09	1.13	1.41
0.45	1.02167	0.9	1.04	1.04	1.19	1.05	0.91						1.09167	1.28	1.03	1.1	0.9	1.06	1	0.95	0.99	1.28	0.99	1.1	0.95	1.28	1.01	1.06	0.83	0.92	1.07	1.22	1.06	1.03	1.03	1.16	1.3	0.83	1.25	1.06	1.16	1	1.05	1.18	1.35	1.31	0.84	1.25	1.42
0.5	1.03333	1.05	0.91	1.14	0.95	1.13	1.02						1.01371	1.22	0.9	0.95	1.01	1.07	1.16	1.05	0.96	1.01	0.91	1.02	0.95	1.04	0.88	0.95	1.22	0.8	1.02	0.84	1	1.05	0.96	1.14	0.68	1.14	0.89	1.12	0.84	0.95	1.06	1.42	0.89	0.97	1.2	1.21
7m
0.0125	1.18	1.36	1.18	1	1.24	1.23	1.07						1.16667	1.15	1.07	1	1.18	1.09	1.49	1.29	1.14	1.26	1.13	1.24	1.38	0.95	1.35	1.81	0.97	0.96	1.5	0.94	0.89	1.05	1.01	1.09	1.31	1.02	1.04	1.16	1.3	0.99	1.24
0.05	1.60833	2.02	1.57	1.46	1.84	1.57	1.19						1.37567	1.26	1.34	1.66	2.19	1.02	1.8	1.57	1.48	1.56	1.36	1.2	1.52	1.11	1.28	1.63	1.15	1.36	1.16	1.39	1.12	1.41	1.26	1.59	1.25	1.34	1.35	1.1	1.52	1.35	0.94
0.1	1.70667	1.76	1.66	1.33	1.91	1.73	1.85						1.41897	1.29	1.7	1.57	1.58	1.55	1.67	1.18	1.2	1.47	0.87	1.9	1.59	1.36	1.29	1.16	1.44	1.33	1.47	1.6	1.07	1.41	1.05	1.65	1.83	1.36	1.29	1.2	1.27	1.8
0.15	1.565	1.47	1.35	1.68	1.67	1.35	1.87						1.41233	1.33	1.33	1.65	1.73	1.47	1.56	1.29	1.32	1.01	1.3	1.16	1.41	1.4	1.64	0.92	1.87	1.74	1.18	1.37	1.1	1.4	1.68	1.4	1.85	1.22	1.43	1.24	1.23	1.83	1.31
0.2	1.71667	1.78	1.71	1.46	1.8	2.08	1.47						1.41367	1.18	1.81	1.38	1.59	1.32	1.42	1.02	1.79	1.32	1.31	1.41	1.41	1.71	1.71	1.01	1.17	1.41	1.33	1.33	1.41	1.29	1.53	1.35	1.68	1.38	1.69	1.29	1.77	1.22	1.17
0.25	1.495	1.27	1.56	1.44	1.52	1.74	1.44						1.365	1.55	1.35	1.31	1.43	1.4	1.03	1.18	1.03	1.19	1.41	1.39	1.45	1.24	1.45	1.08	1.29	1.31	1.16	1.33	1.41	1.33	1.92	1.01	1.67	1.41	1.41	1.7	2.06	1.34	1.11
0.3	1.415	1.3	1.54	1.38	1.44	1.39	1.44						1.36	1.31	1.07	1.29	1.32	1.16	1.5	1.06	1.21	1.38	1	1.55	1.33	1.55	1.33	1.38	1.41	1.1	1.13	1.31	1.35	1.55	1.32	1.62	1.59	1.91	1.41	1.24	1.3	1.6	1.52
0.35	1.21333	1.12	1.2	1.22	1.15	1.09	1.5						1.20367	1.15	1.12	1.11	0.99	0.88	1.21	1.2	0.98	0.92	1.18	0.97	1.31	1.14	1.32	1.33	1.25	1.33	1.11	1.49	1.08	1.04	1.3	1.24	1.63	1.19	1.27	1.18	1.49	1.2	1.5
0.375	1.135	1.07	1.03	1.15	1.19	1.11	1.26						1.17633	0.95	1.17	1.16	1.34	1.12	1.15	1.12	1.24	1.15	1.42	0.87	1.36	1.27	1.02	0.89	1.28	1.29	1.04	1.28	1.22	1.14	1.19	1.17	1.1	1.2	1.38	1.15	1.35	1.19	1.08
0.4	1.11	1.07	1.09	1	0.99	1.45	1.06						1.1229	1.14	1.04	1.21	1.07	1.17	1.05	1.19	1.03	1.05	1.23	1.06	1.01	1.24	1.24	0.96	1.31	1.16	1.13	1.05	1	1	1.08	1.03	1.4	1	1.13	0.96	1.13	1.27	1.12
0.45	1.045	0.99	1.12	1.08	0.93	1.12	1.03						1.08633	0.83	1.01	1.08	1.06	1.22	1.15	1.28	1.01	1.06	1.22	1.06	1.3	1.17	0.95	1.21	1.12	1.1	0.97	1.03	0.94	1.11	0.96	1.15	1.22	1.12	1.16	0.87	1.3	0.94	0.99
0.5	0.988333	1.01	0.95	1.03	0.91	1.02	1.01						1.02862	1.03	1.26	0.89	1.03	0.97	0.95	1.04	0.88	1.02	0.84	1.14	1.09	1.05	1.07	0.97	1.18	1.03	1.18	1.06	1.08	1.03	1.04	0.93	0.95	0.95	0.94	0.96	1.21	1.06
8m
0.0125	1.10333	1.12	1.06	1.13									1.10714	1.1	1.11	1.29	1.03	1.06	1.36	1.06	1.36	1.12	1.24	1.3	1.22	0.93	1.1	0.95	0.95	1	0.75	1.07	0.96	1.29
0.05	1.76333	2.26	1.49	1.54									1.363	1.45	1.56	1.02	1.65	1.08	1.49	1.57	1.36	1.24	1.11	1.41	1.54	1.37	1.47	1.23	1.75	1.1	1.62	1.34	0.9
0.1	1.66667	1.85	1.45	1.7									1.43714	1.29	1.99	1.42	1.26	1.45	1.86	1.23	1.48	1.45	1.48	1.46	1.64	1.2	1.73	1.37	1.32	1.45	1.12	1.33	1.2	1.45
0.15	1.65333	1.46	1.46	2.04									1.42286	1.54	2.02	1.55	1.32	1.14	1.39	1.33	1.62	1.15	1.23	1.22	1.68	1.33	1.33	1.37	1.97	1.39	1.5	1.04	1.62	1.14
0.2	1.67333	1.68	1.45	1.89									1.4535	1.29	1.93	2	1.24	1.42	1.43	1.18	1.42	1.67	1.74	1.59	1.32	1.33	1.58	1.44	1.27	1.26	1.54	1.17	1.25
0.25	1.53667	1.56	1.59	1.46									1.39048	1.61	1.75	1.35	1.5	1.47	1.24	1.39	1.85	1.11	1.42	1.34	1.37	1.2	1.81	1.09	1.33	1.12	1.32	1.2	1.46	1.27
0.3	1.43333	1.11	1.71	1.48									1.39905	1.43	1.32	1.91	1.77	1.8	1.31	1.04	1	1.37	1.36	1.43	1.81	1.3	1.44	1.28	1.48	1.12	1.3	1.23	1.42	1.26
0.35	1.07667	1.12	1.02	1.09									1.16714	1.17	1.13	1.12	1.16	1.33	1.25	1.14	1.32	1.21	1.11	1.22	1.07	1.22	0.98	1.38	1.2	1.08	1.23	1.17	1.01	1.01
0.375	1.16	1.03	1.26	1.19									1.18619	1.28	1.13	1.08	1.21	1.42	1.28	1.06	1.27	0.97	1.22	1.05	1	1.25	1.15	1.07	1.31	1.39	1.01	1.32	1.17	1.27
0.4	1.10333	1.05	1.04	1.22									1.04818	1.03	1	0.94	1.08	1.02	1.18	1.01	0.95	1	1.16	0.97	1.23	0.88	1.18	1.59	1.07	1.06	1.04	1.09	0.88	0.92
0.45	1.02	0.96	1.12	0.98									1.07286	0.9	1.21	1	1.12	1.05	1.08	1.25	1.15	0.94	1.09	1.22	1.12	1.13	1.13	1.21	1.08	0.77	1.02	0.83	1.15	1.08
0.5	0.95	0.86	0.99	1									1.01429	0.91	1.04	0.95	1.17	1.09	1.12	0.94	0.9	1.06	1.02	1.13	1.03	1.02	0.98	0.92	0.98	1.04	1.02	1.14	1.04	0.8
9m
0.0125	1.16333	1.17	1.16	1.16									1.14667	1.26	1.08	1.13	1	1.17	1.07	1.24	1.11	1.11	1.46	1.07	1.06
0.05	1.55333	1.48	1.62	1.56									1.36167	1.48	1.96	1.22	1.84	1.24	1.41	1.22	1.23	1.16	1.12	1.49	0.97
0.1	1.96	1.88	1.64	2.36									1.51333	1.36	1.52	1.23	1.65	1.81	2.28	1.62	1.29	1.34	1	1.74	1.32
0.15	1.88667	2.07	2.01	1.58									1.45667	1.21	1.36	1.46	1.8	1.19	1.88	1.46	1.3	1.76	1.45	1.38	1.23
0.2	1.71667	1.59	1.8	1.76									1.38167	1.27	1.47	1.46	1.79	1.37	1.34	1.54	1.63	1.21	1.15	1.35	1
0.25	1.63333	1.54	1.65	1.71									1.3375	1.63	1.74	1.58	1.57	1.19	1.33	1.15	1.1	1.18	1.26	1.01	1.31
0.3	1.40333	1.39	1.4	1.42									1.295	1.28	1.27	1.05	1.65	0.97	1.46	1.53	1.19	1.25	1.05	1.26	1.58
0.35	1.28667	1.52	1.44	0.9									1.2175	1.48	1.01	1.22	1.3	1.21	1.54	1.09	1.06	0.96	1.35	1.09	1.3
0.375	1.34333	1.34	1.5	1.19									1.16667	1.39	1.08	1.08	1.35	1.33	1.2	1.29	0.85	1.27	1.09	1.05	1.02
0.4	1.13667	0.89	0.96	1.56									1.1	1.01	1.17	1.24	1.17	1.08	0.9	1.02	1.25	1.08	1.19	0.95	1.14
0.45	0.96	1.01	0.88	0.99									1.06833	1.15	1.28	0.88	1.08	1.06	0.83	1.32	1.08	1.01	1.11	1.08	0.94
0.5	0.966667	1.03	0.92	0.95									1.06333	0.99	1.01	1.14	1.14	1.27	1.16	0.92	0.97	1.15	1.22	0.95	0.84
10m
0.0125	1.095	1.12	1.06	1.13									1.10714	1.1	1.11	1.29	1.03	1.06	1.36	1.06	1.36	1.12	1.24	1.3	1.22	0.93	1.1	0.95	0.95	1	0.75
0.05	1.515	2.26	1.49	1.54									1.363	1.45	1.56	1.02	1.65	1.08	1.49	1.57	1.36	1.24	1.11	1.41	1.54	1.37	1.47	1.23	1.75	1.1	1.62
0.1	1.575	1.85	1.45	1.7									1.43714	1.29	1.99	1.42	1.26	1.45	1.86	1.23	1.48	1.45	1.48	1.46	1.64	1.2	1.73	1.37	1.32	1.45	1.12
0.15	1.75	1.46	1.46	2.04									1.42286	1.54	2.02	1.55	1.32	1.14	1.39	1.33	1.62	1.15	1.23	1.22	1.68	1.33	1.33	1.37	1.97	1.39	1.5
0.2	1.67	1.68	1.45	1.89									1.4535	1.29	1.93	2	1.24	1.42	1.43	1.18	1.42	1.67	1.74	1.59	1.32	1.33	1.58	1.44	1.27	1.26	1.54
0.25	1.525	1.56	1.59	1.46									1.39048	1.61	1.75	1.35	1.5	1.47	1.24	1.39	1.85	1.11	1.42	1.34	1.37	1.2	1.81	1.09	1.33	1.12	1.32
0.3	1.595	1.11	1.71	1.48									1.39905	1.43	1.32	1.91	1.77	1.8	1.31	1.04	1	1.37	1.36	1.43	1.81	1.3	1.44	1.28	1.48	1.12	1.3
0.35	1.055	1.12	1.02	1.09									1.16714	1.17	1.13	1.12	1.16	1.33	1.25	1.14	1.32	1.21	1.11	1.22	1.07	1.22	0.98	1.38	1.2	1.08	1.23
0.375	1.225	1.03	1.26	1.19									1.18619	1.28	1.13	1.08	1.21	1.42	1.28	1.06	1.27	0.97	1.22	1.05	1	1.25	1.15	1.07	1.31	1.39	1.01
0.4	1.13	1.05	1.04	1.22									1.04818	1.03	1	0.94	1.08	1.02	1.18	1.01	0.95	1	1.16	0.97	1.23	0.88	1.18	1.59	1.07	1.06	1.04
0.45	1.05	0.96	1.12	0.98									1.07286	0.9	1.21	1	1.12	1.05	1.08	1.25	1.15	0.94	1.09	1.22	1.12	1.13	1.13	1.21	1.08	0.77	1.02
0.5	0.995	0.86	0.99	1									1.01429	0.91	1.04	0.95	1.17	1.09	1.12	0.94	0.9	1.06	1.02	1.13	1.03	1.02	0.98	0.92	0.98	1.04	1.02
11m
0.0125	1.16	1.17	1.16	1.16									1.155	1.26	1.08	1.13	1	1.17	1.07	1.34	1.11	1.11	1.46	1.07	1.06
0.05	1.54	1.48	1.52	1.56									1.36167	1.48	1.96	1.22	1.84	1.24	1.41	1.22	1.23	1.16	1.12	1.49	0.97
0.1	2	1.88	1.64	2.36									1.50667	1.36	1.52	1.23	1.65	1.81	2.2	1.62	1.29	1.34	1	1.74	1.32
0.15	1.695	1.77	2.01	1.38									1.44	1.21	1.36	1.46	1.8	1.19	1.68	1.46	1.3	1.76	1.45	1.38	1.23
0.2	1.78	1.59	1.8	1.76									1.38167	1.27	1.47	1.46	1.79	1.37	1.34	1.54	1.63	1.21	1.15	1.35	1
0.25	1.68	1.54	1.65	1.71									1.3375	1.63	1.74	1.58	1.57	1.19	1.33	1.15	1.1	1.18	1.26	1.01	1.31
0.3	1.41	1.39	1.4	1.42									1.27833	1.28	1.27	1.05	1.45	0.97	1.46	1.53	1.19	1.25	1.05	1.26	1.58
0.35	1.17	1.52	1.44	0.9									1.2175	1.48	1.01	1.22	1.3	1.21	1.54	1.09	1.06	0.96	1.35	1.09	1.3
0.375	1.345	1.34	1.5	1.19									1.19167	1.39	1.08	1.08	1.65	1.33	1.2	1.29	0.85	1.27	1.09	1.05	1.02
0.4	1.26	0.89	0.96	1.56									1.1	1.01	1.17	1.24	1.17	1.08	0.9	1.02	1.25	1.08	1.19	0.95	1.14
0.45	0.935	1.01	0.88	0.99									1.0625	1.15	1.28	0.81	1.08	1.06	0.83	1.32	1.08	1.01	1.11	1.08	0.94
0.5	0.935	1.03	0.92	0.95									1.06333	0.99	1.01	1.14	1.14	1.27	1.16	0.92	0.97	1.15	1.22	0.95	0.84
12m
0.0125	1.1625	1.36	1.18	1	1.24	1.23							1.21875	1.15	1.07	1	1.18	1.09	1.49	1.29	1.14	1.26	1.13	1.24	1.38	0.95	1.35	1.81	0.97
0.05	1.61	2.02	1.57	1.46	1.84	1.57							1.44562	1.26	1.34	1.66	2.19	1.02	1.8	1.57	1.48	1.56	1.36	1.2	1.52	1.11	1.28	1.63	1.15
0.1	1.6575	1.76	1.66	1.33	1.91	1.73							1.42625	1.29	1.7	1.57	1.58	1.55	1.67	1.18	1.2	1.47	0.87	1.9	1.59	1.36	1.29	1.16	1.44
0.15	1.5125	1.47	1.35	1.68	1.67	1.35							1.39938	1.33	1.33	1.65	1.73	1.47	1.56	1.29	1.32	1.01	1.3	1.16	1.41	1.4	1.64	0.92	1.87
0.2	1.7625	1.78	1.71	1.46	1.8	2.08							1.41	1.18	1.81	1.38	1.59	1.32	1.42	1.02	1.79	1.32	1.31	1.41	1.41	1.71	1.71	1.01	1.17
0.25	1.565	1.27	1.56	1.44	1.52	1.74							1.29875	1.55	1.35	1.31	1.43	1.4	1.03	1.18	1.03	1.19	1.41	1.39	1.45	1.24	1.45	1.08	1.29
0.3	1.4375	1.3	1.54	1.38	1.44	1.39							1.30313	1.31	1.07	1.29	1.32	1.16	1.5	1.06	1.21	1.38	1	1.55	1.33	1.55	1.33	1.38	1.41
0.35	1.165	1.12	1.2	1.22	1.15	1.09							1.12875	1.15	1.12	1.11	0.99	0.88	1.21	1.2	0.98	0.92	1.18	0.97	1.31	1.14	1.32	1.33	1.25
0.375	1.12	1.07	1.03	1.15	1.19	1.11							1.15688	0.95	1.17	1.16	1.34	1.12	1.15	1.12	1.24	1.15	1.42	0.87	1.36	1.27	1.02	0.89	1.28
0.4	1.1325	1.07	1.09	1	0.99	1.45							1.125	1.14	1.04	1.21	1.07	1.17	1.05	1.19	1.03	1.05	1.23	1.06	1.01	1.24	1.24	0.96	1.31
0.45	1.0625	0.99	1.12	1.08	0.93	1.12							1.10813	0.83	1.01	1.08	1.06	1.22	1.15	1.28	1.01	1.06	1.22	1.06	1.3	1.17	0.95	1.21	1.12
0.5	0.9775	1.01	0.95	1.03	0.91	1.02							1.02563	1.03	1.26	0.89	1.03	0.97	0.95	1.04	0.88	1.02	0.84	1.14	1.09	1.05	1.07	0.97	1.18

## Sheet: Supp Fig 5b
Microglia/macrophages	12-18m		22-24m
	Ift20+/+;Tyrp2-Cre	Ift20-/-;Tyrp2-Cre	Ift20+/+;Tyrp2-Cre	Ift20-/-;Tyrp2-Cre
	0	3	3	5
	0	4	5	3
	1	8	2	3
	0	2	5	4
	1	5	3	4
	0	3	1	4
	0	7	7	6
	3	3	3	6
	2		0	5
	3		1	7
	6		4	8
	3		2	6
	4		0	5
	2		1	4
	4			6
	1			6
	1			4
	3			4
	3			4																			4	1	1	3	3	1	2
	1			3
	2			5
mean	1.90476	4.375	2.64286	4.85714
Standard deviation	1.84718	2.13391	2.06089	1.4676

## Sheet: Supp Fig 5d
	Animal	age [m]	macrophage count:			Mean:	Per area [mm]	Macrophages area per mm^2
Ift20+/+;Tyrp2-Cre	1	12	28	9	33	23.3333	21.1	1.10585
	2	12	21	16	20	19	20.9	0.909091
	3	12	215	158	203	192	19.6	9.79592
	4	12	334	244	328	302	18.6	16.2366
	5	18	111	37	89	79	19.1	4.13613
	6	18	194	83	176	151	20.2	7.47525
	7	24	426	273	388	362.333	21.3	17.011
	8	25	130	112	132	124.667	21.1	5.90837
	9	25	80	69	82	77	21.3	3.61502
Ift20-/-;Tyrp2-Cre	1	9	367	251	249	289	19	15.2105
	2	12	158	76	126	120	18.9	6.34921
	3	12	211	142	215	189.333	19.2	9.86111
	4	18	763	351	625	579.667	17.9	32.3836
	5	18	612	373	601	528.667	18.2	29.0476
	6	24	576	287	483	448.667	20.1	22.3217
	7	24	495	283	431	403	20	20.15
	8	24	354	226	349	309.667	19.3	16.0449
	9	24	503	335	447	428.333	19.9	21.5243

## Sheet: Supp Fig 5e
	12-18m
	Ift20+/+;Tyrp2-Cre	Ift20-/-;Tyrp2-Cre
	1.10585	15.2105
	0.909091	6.34921
	9.79592	9.86111
	16.2366	32.3836
	4.13613	29.0476
	7.47525	22.3217
	17.011	20.15
	5.90837	16.0449
	3.61502	21.5243
Median	5.90837	20.15
